# Supplementary material for: T Cell Transcriptomes Describe Patient Subtypes in Systemic Lupus Erythematosus
Source: PLoS One. 2015 Nov 6;10(11):e0141171. doi: 10.1371/journal.pone.0141171 (PMC4636226; doi:10.1371/journal.pone.0141171)
Supplement: S1 Data — (CSV) [file pone.0141171.s001.csv]

Symbol	avgCON	avgAFF	log(A/C)	CV	N048	N068	N090	N098	L005	L137	L101	L062	L149	L140	L031	L072	L133	L074	L078	L102	L115	L027	pureENSG	Symbol	avgCON	avgAFF	log(a/c)	CV	N048	N068	N090	N098	L005	L137	L101	L062	L149	L140	L031	L072	L133	L074	L078	L102	L115	L027	avgAll	ExpClass	Symbol
RPS27	14985	15514	0	0.2	0.248	0.296	-0.985	-0.262	0.569	1.119	0.884	-0.908	-2.068	-1.203	0.631	-0.139	-0.749	-0.432	-0.718	0.498	2.336	0.139	ENSG00000177954	RPS27	14985	15514	0	0.2	16650	16836	11807	14648	17910	20067	19145	12111	7558	10951	18151	15130	12734	13980	12856	17629	24846	16220	15513	A	RPS27
B2M	13827	14577	0.1	0.4	-0.245	-0.629	-0.719	-0.589	0.253	0.517	1.466	-0.066	0.066	-1.15	-3.509	0.778	0.352	1.46	0.854	-0.14	-3.509	0.933	ENSG00000166710	B2M	13827	14577	0.1	0.4	15229	13437	13017	13625	17554	18788	23216	16066	16682	11008	0	20005	18015	23188	20357	15722	0	20727	15369	A	B2M
RPS29	9426	10086	0.1	0.2	0.484	-0.236	-1.085	-0.44	0.519	0.767	0.867	-0.725	-1.914	-1.456	1.222	0.243	-0.624	-0.399	-1.141	0.277	2.034	0.236	ENSG00000213741	RPS29	9426	10086	0.1	0.2	11371	9628	7572	9133	11456	12058	12298	8444	5564	6675	13158	10788	8688	9233	7437	10870	15126	10771	10015	A	RPS29
MT-ATP8	7160	8000	0.2	0.3	0.233	-0.256	-0.371	0.558	-0.457	1.204	0.327	-0.396	-0.996	-0.972	1.531	-0.233	0.824	-0.791	0.832	1.399	1.349	-0.365	ENSG00000228253	MT-ATP8	7160	8000	0.2	0.3	7759	6231	5873	8776	5604	10793	8052	5794	3919	3995	11816	6303	9606	4561	9631	11401	11246	5890	7625	A	MT-ATP8
RPL13	7464	7005	-0.1	0.3	1.129	1.199	-0.755	-0.088	0.948	0.268	0.753	-0.955	-2.151	-0.378	-0.032	0.032	-0.328	-0.11	-0.596	1.276	2.878	0.337	ENSG00000167526	RPL13	7464	7005	-0.1	0.3	8785	8908	5499	6663	8470	7283	8130	5150	3064	6157	6760	6872	6244	6624	5777	9043	11838	7405	7148	A	RPL13
TPT1	6165	6564	0.1	0.3	-0.25	0.272	-1.004	-0.336	1.34	0.273	1.151	-0.819	-1.976	-1.87	0.474	0.046	-0.909	-0.046	-0.53	1.069	1.485	0.12	ENSG00000133112	TPT1	6165	6564	0.1	0.3	6308	7248	4952	6154	9170	7250	8831	5284	3202	3393	7612	6841	5123	6676	5805	8684	9431	6974	6608	A	TPT1
RPL31	6114	6570	0.1	0.3	-0.131	0.732	-0.948	-0.401	0.445	0.814	1.058	-0.617	-1.917	-1.126	0.589	0.006	-0.442	-0.006	-0.824	1.017	2.591	0.564	ENSG00000071082	RPL31	6114	6570	0.1	0.3	6206	7616	4870	5764	7147	7751	8150	5410	3284	4578	7383	6429	5697	6411	5073	8083	10657	7343	6547	A	RPL31
MT-CO3	6463	6460	0	0.3	0.602	-0.241	-0.663	-0.095	-0.423	0.75	0.215	-1.105	-1.444	-1.479	0.953	0.095	0.465	-1.016	0.344	0.686	0.836	-0.883	ENSG00000198938	MT-CO3	6463	6460	0	0.3	8145	6123	5110	6473	5686	8500	7215	4049	3237	3152	8987	6927	7816	4264	7526	8346	8706	4583	6380	A	MT-CO3
RPL13A	6457	6169	-0.1	0.2	0.76	0.533	-0.992	-0.03	0.71	0.943	0.56	-1.34	-2.326	-1.041	0.058	0.03	-0.19	-0.72	-0.639	0.36	2.135	-0.265	ENSG00000142541	RPL13A	6457	6169	-0.1	0.2	7463	7134	4916	6315	7390	7730	7173	4411	2978	4845	6442	6403	6082	5312	5429	6883	9463	5974	6241	A	RPL13A
TMSB4X	4386	6398	0.5	0.3	-1.018	-0.122	-1.311	-1.206	-0.579	-0.26	0.549	0.031	-0.031	-1.281	1.273	0.568	1.243	1.471	0.77	-0.442	1.948	0.467	ENSG00000205542	TMSB4X	4386	6398	0.5	0.3	4215	5689	3734	3907	4938	5462	6794	5942	5838	3783	7984	6825	7935	8310	7157	5162	9094	6659	6079	A	TMSB4X
MT-CO2	5033	6229	0.3	0.3	-0.656	0.402	-0.302	-0.716	-0.17	0.062	1.266	-0.692	-1.099	-1.813	3.156	0.299	0.08	-0.062	1.993	1.998	1.063	-0.245	ENSG00000198712	MT-CO2	5033	6229	0.3	0.3	4459	6256	5060	4357	5285	5679	7723	4397	3708	2494	10932	6082	5709	5468	8957	8966	7379	5157	6004	A	MT-CO2
RPS12	4964	5589	0.2	0.2	-0.388	0.178	-1.028	-0.72	0.311	0.515	0.713	-0.895	-1.876	-0.899	0.627	0.139	-0.801	-0.139	-0.662	0.687	1.657	0.367	ENSG00000112306	RPS12	4964	5589	0.2	0.2	5115	5956	4162	4621	6154	6459	6754	4360	2901	4354	6625	5898	4501	5486	4707	6714	8158	6239	5509	A	RPS12
RPS3	5247	5447	0.1	0.2	0.221	0.06	-1.075	-0.305	0.669	0.784	0.68	-1.032	-2.463	-1.461	0.434	0.043	-0.407	-0.304	-1.009	0.993	1.99	-0.043	ENSG00000149273	RPS3	5247	5447	0.1	0.2	5910	5695	4176	5206	6510	6662	6523	4234	2320	3661	6195	5671	5070	5207	4265	6943	8276	5557	5449	A	RPS3
RPL41	4869	5349	0.1	0.3	0.673	-0.119	-1.363	-0.286	0.586	1.082	0.676	-0.993	-2.138	-1.006	1.015	-0.364	0.034	-0.034	-0.862	0.25	3.887	0.263	ENSG00000229117	RPL41	4869	5349	0.1	0.3	5953	5046	3622	4855	5853	6420	5955	4046	2736	4031	6343	4766	5221	5143	4196	5469	9629	5483	5265	A	RPL41
MT-CO1	5604	5031	-0.2	0.4	0.345	0.29	-0.129	0.002	-0.735	0.358	0.196	-0.836	-0.939	-1.093	0.818	-0.002	1.074	-0.253	1.442	1.265	-2.757	-0.614	ENSG00000198804	MT-CO1	5604	5031	-0.2	0.4	6027	5921	5108	5362	3930	6054	5739	3734	3534	3234	6948	5354	7444	4866	8159	7816	0	4164	5189	A	MT-CO1
RPL37A	4574	4823	0.1	0.2	0.35	0.35	-1.513	-0.792	0.064	1.092	0.902	-1.243	-2.277	-1.542	0.423	-0.793	-0.557	-0.037	-0.48	0.477	2.87	0.037	ENSG00000197756	RPL37A	4574	4823	0.1	0.2	5355	5354	3418	4167	5057	6125	5928	3699	2624	3389	5430	4167	4412	4952	4492	5486	7972	5029	4836	A	RPL37A
RPS6	4916	4577	-0.1	0.3	0.277	0.561	-0.478	0.072	1.278	0.526	0.868	-1.188	-1.759	-1.037	-0.213	-0.072	-0.852	-0.351	-0.87	0.788	1.554	0.154	ENSG00000137154	RPS6	4916	4577	-0.1	0.3	5146	5533	4118	4866	6508	5485	5950	3153	2375	3358	4479	4671	3609	4291	3584	5841	6883	4979	4713	A	RPS6
RPS11	4418	4723	0.1	0.2	0.217	0.095	-1.366	-1.232	0.683	0.468	0.848	-1.485	-2.733	-1.678	0.666	0.035	-0.473	-0.6	-0.951	0.525	2.141	-0.035	ENSG00000142534	RPS11	4418	4723	0.1	0.2	5134	5023	3698	3819	5557	5362	5706	3590	2457	3415	5541	4969	4508	4393	4074	5414	6880	4906	4691	A	RPS11
RPL39	4251	4739	0.2	0.3	0.042	-0.047	-0.872	-0.632	0.625	0.426	0.717	-0.731	-1.712	-1.577	0.926	0.011	-0.782	-0.011	-0.582	0.772	1.846	0.436	ENSG00000198918	RPL39	4251	4739	0.2	0.3	4837	4713	3558	3894	5653	5375	5782	3755	2383	2571	6076	4794	3685	4764	3964	5859	7363	5390	4690	A	RPL39
RPL19	4834	4583	-0.1	0.2	0.66	0.689	-0.856	-0.104	0.494	0.879	0.554	-1.2	-2.342	-1.162	0.133	-0.167	-0.524	-0.31	-0.786	0.699	1.956	0.104	ENSG00000108298	RPL19	4834	4583	-0.1	0.2	5383	5412	3902	4637	5221	5598	5280	3565	2450	3603	4868	4575	4227	4436	3970	5422	6650	4840	4669	A	RPL19
MT-ATP6	4871	4619	-0.1	0.3	0.258	0.124	-0.098	-0.016	-0.623	0.631	0.745	-1.535	-1.468	-1.808	0.393	-0.768	0.016	-1.323	1.235	2.293	0.718	-0.476	ENSG00000198899	MT-ATP6	4871	4619	-0.1	0.3	5133	4949	4644	4757	3922	5646	5803	2668	2761	2294	5319	3722	4800	2959	6476	7930	5765	4124	4649	A	MT-ATP6
RPS23	4392	4572	0.1	0.2	0.007	0.659	-0.742	-0.49	0.56	0.916	0.533	-0.911	-1.913	-1.094	0.807	-0.244	-0.69	-0.007	-0.46	0.733	2.072	0.259	ENSG00000186468	RPS23	4392	4572	0.1	0.2	4577	5389	3645	3958	5266	5709	5232	3434	2187	3207	5573	4265	3710	4560	3996	5481	7148	4891	4568	A	RPS23
MT-ND3	4539	4504	0	0.3	0.417	-0.372	-0.209	0.632	-0.318	1.597	0.59	-1.41	-1.59	-2.015	1.689	-0.717	0.455	-1.416	0.209	2.054	1.572	-0.451	ENSG00000198840	MT-ND3	4539	4504	0	0.3	4924	3911	4120	5201	3980	6441	5147	2577	2346	1799	6559	3467	4973	2569	4657	7028	6409	3809	4440	A	MT-ND3
RPS27A	4262	4369	0	0.3	0.388	0.535	-1.253	-0.508	0.588	1.034	0.953	-1.192	-2.41	-1.576	0.275	0.173	-0.576	-0.471	-0.761	1.064	2.321	-0.173	ENSG00000143947	RPS27A	4262	4369	0	0.3	4863	5011	3212	3961	5064	5513	5432	3274	2047	2887	4750	4647	3894	3999	3707	5543	6808	4299	4384	A	RPS27A
RPL11	4261	4346	0	0.2	0.148	0.969	-1.332	-0.612	0.034	1.234	0.8	-1.411	-2.34	-1.365	0.211	-0.546	-0.389	-0.034	-0.308	0.737	2.371	0.424	ENSG00000142676	RPL11	4261	4346	0	0.2	4580	5316	3252	3898	4477	5554	5164	3180	2347	3222	4636	3957	4098	4417	4171	5109	6574	4827	4377	A	RPL11
RPL3	4582	4271	-0.1	0.2	0.283	1.253	-0.541	-0.299	1.104	0.295	0.748	-1.242	-2.41	-1.12	0.231	0.105	-1.046	-0.601	-0.341	1.16	1.655	-0.105	ENSG00000100316	RPL3	4582	4271	-0.1	0.2	4689	5639	3881	4118	5492	4700	5144	3195	2050	3314	4638	4514	3387	3823	4077	5548	6032	4308	4364	A	RPL3
RPS15A	3705	4469	0.3	0.3	0.059	-0.052	-1.106	-0.782	0.45	0.652	0.813	-0.568	-1.394	-1.28	0.713	0.295	-0.206	-0.258	-0.697	0.786	1.711	0.052	ENSG00000134419	RPS15A	3705	4469	0.3	0.3	4494	4327	2759	3241	5074	5376	5615	3560	2330	2499	5467	4844	4099	4021	3368	5575	6952	4483	4338	A	RPS15A
MT-ND4	4316	4342	0	0.3	0.359	0.76	-0.129	-0.128	-0.22	0.259	0.589	-0.782	-1.405	-1.504	2.138	0.118	-0.346	-1.035	1.312	2.245	1.124	-0.118	ENSG00000198886	MT-ND4	4316	4342	0	0.3	4504	5025	3868	3869	3749	4374	4803	3018	2206	2077	6820	4190	3585	2687	5744	6960	5500	3882	4270	A	MT-ND4
RPL34	3967	4184	0.1	0.3	0.035	0.215	-1.29	-0.736	0.459	0.374	0.745	-0.957	-2.108	-1.681	0.334	-0.035	-1.02	-0.426	-0.94	0.613	1.854	0.088	ENSG00000109475	RPL34	3967	4184	0.1	0.3	4509	4711	3009	3637	4987	4891	5312	3387	2085	2567	4846	4429	3315	3987	3405	5163	6566	4569	4187	A	RPL34
RPL30	3959	4148	0.1	0.2	0.05	0.545	-1.118	-0.472	0.272	1.324	0.902	-0.902	-2.393	-1.103	0.647	-0.205	-0.702	-0.05	-0.856	0.425	2.496	0.57	ENSG00000156482	RPL30	3959	4148	0.1	0.2	4224	4663	3188	3761	4421	5354	4979	3380	2058	3202	4754	3998	3557	4135	3420	4557	6394	4686	4152	A	RPL30
RPL37	4014	4062	0	0.2	0.847	0.575	-1.306	-0.112	0.671	1.716	1.068	-1.172	-2.469	-1.095	0.506	-0.296	-0.108	-0.204	-0.678	0.462	3.096	0.108	ENSG00000145592	RPL37	4014	4062	0	0.2	4685	4469	2978	3925	4546	5374	4860	3083	2055	3145	4414	3779	3927	3851	3476	4380	6469	4099	4084	A	RPL37
RPS20	3828	4108	0.1	0.3	0.764	0.182	-2.107	-0.675	0.598	2.473	0.674	-2.107	-3.409	-1.673	0.541	-0.565	-0.081	-0.3	-1.417	0.65	4.746	0.081	ENSG00000008988	RPS20	3828	4108	0.1	0.3	4597	4231	2793	3692	4492	5671	4540	2793	1974	3065	4457	3762	4066	3928	3226	4525	7099	4168	4060	A	RPS20
RPL4	4361	3811	-0.2	0.2	0.743	1.362	-0.355	0.201	1.646	0.606	0.997	-1.279	-2.201	-1.298	-0.242	0.104	-0.579	-0.374	-0.363	1.344	1.259	-0.104	ENSG00000174444	RPL4	4361	3811	-0.2	0.2	4602	5188	3563	4089	5457	4472	4843	2688	1815	2670	3669	3997	3351	3545	3555	5171	5090	3800	3976	A	RPL4
RPS21	3508	4047	0.2	0.3	0.388	-0.102	-1.292	-0.69	0.659	0.459	0.515	-0.887	-1.831	-1.397	0.918	-0.021	0.021	-0.251	-0.94	0.803	2.863	0.166	ENSG00000171858	RPS21	3508	4047	0.2	0.3	4398	3860	2555	3216	4696	4476	4537	3000	1965	2440	4979	3950	3995	3697	2942	4854	7113	4155	3935	A	RPS21
RPS3A	4073	3714	-0.1	0.3	0.203	0.598	-0.487	-0.113	1.101	0.113	0.813	-1.181	-1.684	-1.493	0.219	-0.311	-0.815	-0.336	-0.906	1.273	0.751	0.206	ENSG00000145425	RPS3A	4073	3714	-0.1	0.3	4270	4782	3378	3862	5432	4155	5060	2480	1830	2077	4291	3606	2954	3573	2836	5655	4980	4274	3861	A	RPS3A
RPS16	3984	3753	-0.1	0.2	0.451	0.732	-0.955	-0.273	0.625	0.167	0.419	-1.463	-2.482	-1.248	0.202	-0.08	-0.93	-0.132	-1.081	0.724	2.22	0.08	ENSG00000105193	RPS16	3984	3753	-0.1	0.2	4392	4641	3149	3752	4546	4141	4364	2700	1799	2891	4172	3923	3171	3877	3038	4634	5956	4064	3845	A	RPS16
RPL10	4065	3751	-0.1	0.2	0.797	0.698	-0.696	0.054	0.761	0.521	0.54	-0.787	-1.748	-0.895	0.173	-0.139	-0.67	-0.358	-0.149	0.679	1.684	-0.054	ENSG00000147403	RPL10	4065	3751	-0.1	0.2	4757	4639	2988	3876	4714	4430	4453	2880	1740	2751	4017	3647	3018	3388	3636	4617	5808	3748	3839	A	RPL10
RPL32	3798	3759	0	0.2	0.322	0.621	-1.331	-0.697	0.304	0.801	0.652	-1.063	-2.519	-1.529	0.115	-0.115	-1.154	-0.334	-1.25	0.378	2.02	0.164	ENSG00000144713	RPL32	3798	3759	0	0.2	4262	4496	2968	3465	4248	4637	4520	3178	2038	2813	4100	3920	3107	3748	3031	4305	5591	4138	3809	A	RPL32
MT-ND4L	3605	3876	0.1	0.3	0.637	-0.1	-0.472	0.171	-0.375	0.407	0.704	-0.808	-1.863	-1.714	3.573	-0.645	-0.026	-1.245	1.598	2.544	1.586	0.026	ENSG00000212907	MT-ND4L	3605	3876	0.1	0.3	4127	3462	3126	3706	3214	3920	4188	2823	1871	2006	6776	2971	3529	2429	4994	5847	4983	3576	3753	A	MT-ND4L
RPS2	3646	3758	0	0.2	0.288	0.622	-1.047	-0.49	1.564	0.017	1.11	-1.734	-2.783	-1.251	0.696	-0.298	-0.157	-0.653	-0.017	0.913	3.166	0.086	ENSG00000140988	RPS2	3646	3758	0	0.2	3934	4150	3069	3429	4761	3758	4467	2624	1943	2937	4199	3554	3645	3324	3736	4339	5799	3803	3748	A	RPS2
MT-ND2	3404	3862	0.2	0.4	0.069	-0.544	-0.703	0.218	-0.069	1.192	0.666	-0.683	-1.116	-1.538	2.272	-0.278	-1.08	-0.844	0.498	0.973	0.523	0.148	ENSG00000198763	MT-ND2	3404	3862	0.2	0.4	3860	2955	2721	4081	3657	5518	4741	2750	2112	1489	7112	3348	2165	2512	4494	5195	4530	3977	3734	A	MT-ND2
RPS24	2898	3708	0.4	0.3	-0.255	-0.06	-0.964	-0.696	0.094	1.085	1.391	-0.567	-1.121	-0.758	0.95	-0.112	0.131	0.06	-0.401	1.244	2.703	0.653	ENSG00000138326	RPS24	2898	3708	0.4	0.3	3134	3327	2432	2697	3479	4460	4762	2825	2277	2636	4327	3275	3515	3445	2989	4617	6060	4032	3572	A	RPS24
RPL18A	3579	3413	-0.1	0.2	0.919	0.638	-0.849	-0.204	0.815	0.543	0.736	-0.883	-1.879	-0.721	-0.009	-0.237	-0.225	0.009	-0.666	0.683	1.99	0.027	ENSG00000105640	RPL18A	3579	3413	-0.1	0.2	4337	4068	2646	3263	4238	3977	4162	2614	1660	2769	3450	3232	3243	3467	2821	4112	5362	3484	3495	A	RPL18A
RPL28	2949	3637	0.3	0.2	0.346	0.461	-2.365	-2.858	-0.851	2.446	0.605	-0.882	-2.518	1.225	0.7	0.649	-0.26	0.099	-0.214	-0.099	4.257	-0.395	ENSG00000108107	RPL28	2949	3637	0.3	0.2	3640	3696	2348	2113	3070	4642	3764	3055	2275	4060	3809	3785	3352	3523	3374	3429	5506	3287	3485	A	RPL28
RPL8	3373	3473	0	0.2	0.42	0.616	-1.342	-0.858	0.986	-0.075	-0.166	-1.76	-2.974	-1.61	0.483	0.116	-1.162	0.15	-0.241	0.733	3.894	0.075	ENSG00000161016	RPL8	3373	3473	0	0.2	3809	3929	2729	3026	4156	3505	3450	2474	1730	2566	3848	3623	2840	3643	3404	4000	5937	3598	3459	A	RPL8
RPL38	3225	3488	0.1	0.2	0.084	0.496	-1.417	-0.633	0.155	1.27	0.716	-1.141	-2.466	-1.137	0.977	-0.284	-0.533	-0.084	-0.853	0.366	3.137	0.517	ENSG00000172809	RPL38	3225	3488	0.1	0.2	3548	3842	2475	3035	3599	4395	4000	2671	1724	2675	4186	3284	3106	3427	2878	3749	5730	3857	3454	A	RPL38
TMSB10	2667	3601	0.4	0.3	-0.046	-0.019	-1.367	-0.733	-0.635	1.093	0.741	-0.252	-0.687	-0.175	0.681	-0.061	1.368	0.898	0.019	0.409	2.708	0.668	ENSG00000034510	TMSB10	2667	3601	0.4	0.3	3144	3170	1872	2482	2577	4241	3903	2946	2527	3020	3845	3130	4507	4053	3207	3582	5797	3832	3435	A	TMSB10
RPL27A	3132	3386	0.1	0.2	0.373	-0.025	-1.192	-0.662	0.687	0.579	0.727	-1.152	-1.939	-1.45	0.958	0.342	-0.468	-0.187	-1.013	0.501	2.045	0.025	ENSG00000166441	RPL27A	3132	3386	0.1	0.2	3760	3427	2448	2893	4023	3932	4057	2482	1822	2232	4250	3734	3055	3290	2598	3868	5161	3468	3361	A	RPL27A
RPL27	2937	3359	0.2	0.3	0.258	-0.179	-1.251	-0.634	0.835	0.442	0.587	-0.886	-1.865	-1.409	0.97	0.155	-0.31	-0.155	-1.209	0.714	2.212	0.185	ENSG00000131469	RPL27	2937	3359	0.2	0.3	3622	3200	2166	2760	4178	3799	3939	2517	1573	2013	4309	3522	3074	3223	2206	4062	5507	3551	3290	A	RPL27
RPS14	3007	3321	0.1	0.3	0.031	-0.031	-0.564	-0.687	1.399	0.38	0.684	-1.155	-1.733	-1.118	0.362	0.301	-0.665	-0.37	-0.739	1.216	1.689	0.336	ENSG00000164587	RPS14	3007	3321	0.1	0.3	3329	3270	2772	2657	4609	3655	3940	2219	1678	2254	3638	3581	2678	2953	2609	4437	4880	3614	3265	A	RPS14
RPL18	3298	3246	0	0.2	0.622	0.655	-0.909	-0.003	0.694	0.786	0.489	-1.272	-2.291	-0.742	0.003	-0.036	-0.147	-0.341	-0.824	0.851	3.042	0.199	ENSG00000063177	RPL18	3298	3246	0	0.2	3694	3719	2551	3228	3748	3816	3595	2280	1519	2676	3232	3203	3120	2975	2615	3865	5501	3378	3262	A	RPL18
RPL23	2895	3291	0.2	0.2	-0.225	0.678	-1.08	-0.806	0.421	0.733	1.042	-0.447	-1.739	-0.889	0.301	-0.235	-0.378	0.225	-0.411	0.67	2.24	0.718	ENSG00000125691	RPL23	2895	3291	0.2	0.2	3014	3827	2245	2491	3596	3877	4154	2815	1652	2417	3488	3005	2877	3420	2847	3820	5232	3863	3258	A	RPL23
RPL12	2889	3255	0.2	0.2	0.116	0.462	-1.169	-0.776	0.729	1.119	1.28	-0.68	-1.783	-0.449	0.219	-0.461	-0.116	-0.197	-0.669	0.865	2.564	0.373	ENSG00000197958	RPL12	2889	3255	0.2	0.2	3235	3498	2263	2560	3699	3994	4116	2633	1798	2808	3314	2798	3060	2998	2641	3802	5088	3430	3208	A	RPL12
RPLP1	2902	3246	0.2	0.2	0.353	-0.015	-2.196	-1.295	0.877	0.083	1.022	-1.622	-2.971	0.015	0.819	-0.92	0.338	-0.53	-0.344	0.051	4.518	-0.374	ENSG00000137818	RPLP1	2902	3246	0.2	0.2	3377	3224	2316	2691	3595	3264	3655	2555	1993	3236	3570	2847	3370	3009	3086	3251	5110	3074	3179	A	RPLP1
RPLP2	3300	3031	-0.1	0.2	0.605	0.736	-0.593	-0.252	0.988	0.613	1.04	-1.293	-2.341	-0.582	0.242	-0.242	-1.442	-0.863	-0.875	0.363	0.918	0.56	ENSG00000177600	RPLP2	3300	3031	-0.1	0.2	3638	3730	2796	3035	3907	3643	3944	2303	1567	2803	3383	3042	2199	2606	2598	3467	3858	3606	3118	A	RPLP2
RPL7	2908	3006	0	0.3	0.048	0.731	-0.714	-0.301	0.761	0.833	0.635	-0.827	-1.485	-0.975	0.054	-0.048	-0.266	-0.143	-0.271	0.923	1.595	0.102	ENSG00000147604	RPL7	2908	3006	0	0.3	3022	3749	2210	2650	3781	3857	3646	2090	1389	1932	3029	2920	2687	2818	2682	3954	4669	3079	3009	A	RPL7
EEF1A1P5	3755	2890	-0.4	0.5	0.373	1.066	-0.253	-0.081	-3.835	0.598	-3.835	-0.655	-2.148	-1.537	1.175	0.447	-0.694	0.081	0.309	1.611	-3.835	0.513	ENSG00000196205	EEF1A1P5	3755	2890	-0.4	0.5	3843	4477	3271	3428	0	4049	0	2905	1541	2099	4576	3911	2869	3577	3785	4974	0	3971	2960	A	EEF1A1P5
RPS8	3161	2851	-0.1	0.3	1.014	0.907	-0.629	0.434	1.011	0.633	0.713	-0.825	-2.075	-0.738	-0.145	0.113	-0.113	-0.23	-0.636	1.077	2.514	-0.351	ENSG00000142937	RPS8	3161	2851	-0.1	0.3	3621	3537	2323	3163	3619	3320	3384	2168	1181	2237	2706	2910	2731	2639	2318	3671	4806	2543	2937	A	RPS8
RPS4X	2839	2888	0	0.3	0.03	0.632	-1.1	-0.583	1.107	0.564	1.017	-1.287	-3.142	-2.566	0.67	0.042	-0.679	-0.27	-0.126	1.175	2.12	-0.03	ENSG00000198034	RPS4X	2839	2888	0	0.3	3021	3405	2301	2630	3707	3361	3650	2182	1000	1367	3429	3029	2569	2830	2921	3751	4352	2983	2916	A	RPS4X
RPL9	2859	2814	0	0.2	-0.229	0.629	-0.622	-0.249	0.72	0.229	1.514	-1.649	-3.01	-2.015	1.348	0.378	-1.197	-0.402	-1.601	0.282	3.402	0.583	ENSG00000163682	RPL9	2859	2814	0	0.2	2805	3224	2613	2795	3269	3029	3656	2112	1447	1933	3575	3101	2333	2720	2135	3055	4578	3202	2866	A	RPL9
RPSA	2506	2868	0.2	0.2	-0.212	-0.104	-1.051	-0.966	0.637	0.268	1.616	-0.908	-2.013	-1.046	0.712	0.104	-0.45	0.364	-0.541	0.73	1.748	0.272	ENSG00000168028	RPSA	2506	2868	0.2	0.2	2754	2826	2193	2251	3321	3075	3975	2289	1551	2197	3371	2965	2595	3139	2534	3383	4063	3077	2864	A	RPSA
RPL23A	2251	2890	0.4	0.3	-1.21	0.51	-0.679	-1.518	0.516	-0.556	1.078	-0.48	-1.114	-1.361	0.929	0.237	-1.262	0.375	0.266	0.823	-0.237	0.67	ENSG00000198242	RPL23A	2251	2890	0.4	0.3	1727	3581	2299	1395	3587	2432	4193	2514	1831	1564	4033	3286	1671	3436	3318	3918	2776	3753	2851	A	RPL23A
RPS10	2855	2838	0	0.3	0.895	0.23	-1.331	-0.399	1.019	0.088	0.416	-1.278	-2.584	-1.29	0.264	0.191	-0.424	-0.762	-1.518	0.587	2.908	-0.088	ENSG00000124614	RPS10	2855	2838	0	0.3	3529	3100	2094	2695	3609	3009	3220	2129	1287	2121	3122	3075	2679	2461	1974	3330	4826	2896	2842	A	RPS10
RPL17	2461	2773	0.2	0.2	-0.101	0.412	-1.17	-0.991	0.534	0.774	1.156	-0.944	-1.951	-1.387	0.415	0.101	-0.575	-0.218	-0.477	1.109	2.066	0.218	ENSG00000265681	RPL17	2461	2773	0.2	0.2	2710	3064	1973	2097	3148	3313	3577	2129	1435	1824	3066	2849	2383	2629	2451	3544	4204	2930	2740	A	RPL17
RPL26	2260	2819	0.3	0.3	-0.372	-0.032	-1.233	-0.792	0.15	0.895	0.821	-0.673	-1.669	-1.139	0.676	0.044	-0.18	0.032	-0.409	0.702	2.374	0.314	ENSG00000161970	RPL26	2260	2819	0.3	0.3	2448	2721	1758	2112	2866	3464	3405	2207	1408	1833	3288	2782	2602	2772	2418	3309	4650	2998	2725	A	RPL26
GNB2L1	2424	2721	0.2	0.2	-1.169	0.635	-1.647	-1.387	0.337	0.406	0.714	-2.656	-2.837	-1.623	0.419	-0.47	-0.406	0.283	-0.283	1.23	2.161	0.424	ENSG00000204628	GNB2L1	2424	2721	0.2	0.2	2291	3158	2062	2186	3015	3048	3196	1577	1490	2073	3054	2627	2658	2989	2717	3444	3891	3056	2696	A	GNB2L1
RPLP0	2431	2754	0.2	0.2	0.27	-0.045	-1.179	-0.508	2.034	0.189	1.699	-0.99	-2.172	-0.764	0.593	-0.111	0.209	-0.756	0.045	1.556	2.827	-0.122	ENSG00000089157	RPLP0	2431	2754	0.2	0.2	2751	2593	2021	2359	3641	2711	3472	2117	1521	2230	2914	2559	2721	2235	2638	3400	4040	2554	2693	A	RPLP0
MT-CYB	2630	2686	0	0.4	-0.152	0.89	0.152	-0.318	-0.296	0.741	0.825	-0.588	-1.195	-1.566	2.087	0.476	-0.608	-0.85	1.3	2.216	0.199	-0.352	ENSG00000198727	MT-CYB	2630	2686	0	0.4	2346	3352	2639	2185	2206	3208	3289	1924	1338	979	4508	2952	1905	1670	3748	4633	2684	2152	2651	A	MT-CYB
MT-ND6	2989	2540	-0.2	0.3	-0.024	2.132	1.032	-0.507	-0.353	0.024	0.182	-0.913	-1.043	-1.616	1.445	0.661	-0.671	-0.678	1.464	1.874	0.407	-0.514	ENSG00000198695	MT-ND6	2989	2540	-0.2	0.3	2474	4102	3271	2109	2225	2509	2629	1802	1703	1271	3583	2991	1985	1979	3598	3907	2799	2104	2613	A	MT-ND6
RPL10A	2576	2592	0	0.2	0.478	0.764	-0.9	-0.552	1.008	0.607	0.621	-0.898	-2.385	-0.861	-0.108	0.108	-0.523	-0.348	-0.805	0.728	2.52	0.308	ENSG00000198755	RPL10A	2576	2592	0	0.2	2884	3050	2084	2285	3192	2959	2967	2085	1220	2106	2543	2669	2302	2404	2138	3029	4070	2785	2599	A	RPL10A
EEF1G	2709	2522	-0.1	0.3	0.242	1.656	-0.541	-0.067	1.705	0.225	1.006	-1.501	-2.728	-1.417	-0.009	-0.054	-0.808	-0.228	0.009	1.913	2.206	0.107	ENSG00000254772	EEF1G	2709	2522	-0.1	0.3	2666	3418	2250	2501	3444	2657	3073	1739	1086	1784	2532	2509	2107	2416	2542	3555	3711	2594	2588	A	EEF1G
RPL35A	2474	2558	0	0.2	0.109	0.234	-1.321	-0.678	0.238	0.964	0.584	-1.231	-2.801	-1.754	0.624	-0.109	-1.206	-0.283	-1.302	0.671	2.657	0.344	ENSG00000182899	RPL35A	2474	2558	0	0.2	2730	2792	2028	2344	2793	3150	2963	2072	1302	1816	2983	2623	2085	2538	2038	3006	3981	2845	2561	A	RPL35A
RPL29	2503	2457	0	0.2	0.463	0.425	-0.765	-0.346	0.888	0.116	1.14	-1.233	-2.193	-1	0.354	-0.584	-0.9	-0.116	-0.558	1.026	1.958	0.395	ENSG00000162244	RPL29	2503	2457	0	0.2	2769	2749	2139	2354	2986	2591	3116	1899	1407	2019	2713	2232	2070	2472	2245	3057	3535	2734	2505	A	RPL29
RPL36	2220	2340	0.1	0.2	0.627	0.192	-1.375	-0.514	0.323	0.744	0.886	-0.839	-2.053	-0.755	0.428	-0.217	-0.173	-0.035	-1.006	0.035	2.497	0.722	ENSG00000130255	RPL36	2220	2340	0.1	0.2	2661	2447	1674	2099	2511	2719	2788	1938	1340	1980	2563	2245	2266	2334	1856	2369	3583	2707	2338	A	RPL36
RPS19	2232	2330	0.1	0.2	0.766	0.294	-1.998	-0.942	0.337	0.934	0.541	-2.282	-3.708	-1.884	0.022	0.388	-0.022	-0.362	-0.53	1.98	3.17	-0.583	ENSG00000105372	RPS19	2232	2330	0.1	0.2	2653	2492	1713	2072	2507	2710	2576	1616	1131	1751	2399	2524	2385	2269	2212	3065	3470	2194	2319	A	RPS19
RPL35	2366	2292	0	0.3	2.409	0.055	-2.04	-0.033	0.078	0.813	0.756	-1.408	-3.27	-1.541	0.033	-0.061	0.252	-0.532	-1.904	0.593	5.351	-0.353	ENSG00000136942	RPL35	2366	2292	0	0.3	3159	2351	1632	2321	2359	2612	2592	1849	1210	1804	2344	2312	2419	2150	1679	2536	4169	2211	2317	A	RPL35
RPS15	2161	2336	0.1	0.2	0.601	0.065	-2.604	-1.408	-0.561	0.927	0.242	-2.606	-4.204	-0.805	0.497	-0.748	0.215	-0.065	-1.51	0.282	5.685	0.103	ENSG00000115268	RPS15	2161	2336	0.1	0.2	2572	2419	1656	1998	2240	2665	2470	1655	1198	2170	2543	2187	2462	2382	1969	2481	4026	2430	2307	A	RPS15
NACA	2187	2282	0.1	0.2	-0.522	0.958	-1.265	-1.229	0.041	0.611	0.662	-1.185	-2.237	-1.692	0.05	-0.406	-0.901	0.008	-0.008	0.687	0.95	0.33	ENSG00000196531	NACA	2187	2282	0.1	0.2	2184	2885	1832	1849	2450	2720	2744	1869	1372	1629	2454	2239	2004	2435	2427	2756	2880	2587	2295	A	NACA
RPS13	2079	2307	0.1	0.2	-0.072	0.695	-1.221	-0.713	0.579	0.933	0.834	-0.061	-2.271	-1.538	0.338	0.061	-0.654	-0.182	-0.274	1.131	2.546	0.588	ENSG00000110700	RPS13	2079	2307	0.1	0.2	2211	2604	1621	1881	2545	2727	2676	2216	1081	1458	2421	2279	1912	2154	2107	2828	3555	2549	2268	A	RPS13
MT-ND1	2157	2215	0	0.3	-0.285	0.183	0.389	-0.113	-0.657	1.472	0.575	-1.174	-1.378	-2.175	2.727	0.515	-1.089	-0.692	1.833	2.161	0.113	-0.384	ENSG00000198888	MT-ND1	2157	2215	0	0.3	1996	2225	2326	2080	1815	2854	2416	1562	1463	1073	3467	2387	1604	1798	3030	3191	2190	1948	2190	A	MT-ND1
ACTB	1666	2290	0.5	0.4	-0.934	0.038	-0.89	-0.844	-0.734	-1.113	-0.42	-0.182	0.353	-1.668	0.615	0.579	1.874	2.297	4.557	0.517	-0.038	0.389	ENSG00000075624	ACTB	1666	2290	0.5	0.4	1507	2066	1533	1559	1622	1405	1803	1939	2247	1086	2397	2376	3120	3363	4661	2341	2022	2267	2184	A	ACTB
RPL5	2166	2137	0	0.2	0.083	0.574	-0.55	-0.212	1.267	0.465	0.781	-0.929	-1.966	-1.229	-0.083	0.445	-0.963	-0.2	-0.775	1.482	1.122	0.25	ENSG00000122406	RPL5	2166	2137	0	0.2	2229	2511	1865	2059	2910	2449	2630	1647	1050	1474	2134	2437	1627	2066	1735	3034	2827	2325	2167	A	RPL5
IGKC	1229	2357	0.9	1.3	1.988	0.005	0.127	-1.045	0.141	1.191	-0.005	-0.027	-0.033	-0.82	3.539	4.369	14.02	4.749	-0.529	-0.484	-0.26	-0.883	ENSG00000211592	IGKC	1229	2357	0.9	1.3	2598	1020	1116	184	1128	1964	1011	994	989	363	3832	4492	12173	4795	594	630	808	313	2167	A	IGKC
RPL14	1946	2112	0.1	0.2	-0.171	0.679	-1.344	-1.202	-0.447	0.67	0.625	-0.68	-1.863	-1.042	0.241	0.171	-1.232	0.274	-0.778	0.583	1.603	0.381	ENSG00000188846	RPL14	1946	2112	0.1	0.2	2127	2581	1500	1576	1980	2577	2553	1855	1223	1662	2347	2310	1560	2365	1803	2530	3075	2422	2114	A	RPL14
RPL6	2119	2071	0	0.2	0.291	0.77	-0.632	-0.002	0.768	0.79	0.717	-0.93	-1.349	-0.799	-0.051	0.002	-0.164	0.129	-0.133	0.988	1.326	-0.018	ENSG00000089009	RPL6	2119	2071	0	0.2	2245	2571	1615	2045	2570	2585	2535	1413	1127	1502	2012	2048	1934	2134	1955	2720	2950	2034	2111	A	RPL6
FAU	2022	2103	0.1	0.2	1.235	-0.086	-1.189	-0.159	0.488	1.473	1.097	-1.49	-2.814	-0.698	0.978	-0.367	-0.115	0.086	-0.651	0.266	4.674	0.554	ENSG00000149806	FAU	2022	2103	0.1	0.2	2452	2009	1640	1985	2202	2532	2406	1539	1095	1804	2366	1915	2000	2067	1820	2128	3605	2224	2099	A	FAU
HBB	714	2844	2	2.5	0.33	0.334	-0.8	-0.867	21.284	-0.787	-0.544	0.109	-0.908	0.546	0.043	0.298	-0.806	-0.798	-0.569	0.78	1.165	-0.043	ENSG00000244734	HBB	714	2844	2	2.5	1330	1333	133	62	23522	147	404	1096	19	1558	1026	1295	127	135	378	1807	2215	935	2084	A	HBB
RPS7	1955	2023	0	0.2	0.115	-0.004	-1.151	-0.706	1.302	0.035	0.986	-1.339	-2.624	-2.122	0.545	0.327	-0.643	-0.04	-1.369	0.598	1.906	0.004	ENSG00000171863	RPS7	1955	2023	0	0.2	2196	2144	1644	1838	2714	2161	2576	1561	1001	1220	2384	2289	1865	2129	1549	2407	2978	2148	2045	A	RPS7
RPL24	1797	1921	0.1	0.2	0.284	-0.002	-1.82	-0.803	0.137	1.637	0.623	-1.378	-2.921	-1.813	0.391	-0.495	0.002	-0.726	-1.469	0.219	2.886	0.109	ENSG00000114391	RPL24	1797	1921	0.1	0.2	2098	1999	1369	1721	2047	2566	2215	1522	988	1372	2135	1828	2000	1748	1490	2075	2998	2037	1900	A	RPL24
RPS5	1976	1895	-0.1	0.3	0.961	0.5	-0.796	0.044	1.402	0.208	-0.021	-0.744	-1.783	-0.974	0.153	-0.468	-0.383	-0.618	-0.731	1.298	2.492	0.021	ENSG00000083845	RPS5	1976	1895	-0.1	0.3	2440	2167	1399	1897	2701	1994	1858	1431	816	1294	1962	1594	1644	1505	1438	2639	3345	1883	1889	A	RPS5
PABPC1	1745	1775	0	0.1	-0.876	0.29	-0.644	-0.561	0.628	0.705	2.073	-1.857	-3.141	-0.22	-0.6	-1.12	-1.159	0.251	0.22	1.582	0.433	0.831	ENSG00000070756	PABPC1	1745	1775	0	0.1	1655	1901	1704	1721	1973	1989	2278	1447	1175	1793	1713	1603	1595	1893	1886	2174	1931	2016	1803	A	PABPC1
MT-ND5	1941	1769	-0.1	0.3	0.561	1.032	1.116	-0.213	-0.324	0.177	0.698	-0.651	-1.544	-1.727	2.777	-0.514	-0.822	-0.524	2.119	2.574	0.544	-0.177	ENSG00000198786	MT-ND5	1941	1769	-0.1	0.3	1915	2107	2141	1600	1554	1758	1971	1421	1058	983	2817	1477	1352	1473	2549	2735	1908	1615	1802	A	MT-ND5
RPS17L	1622	1793	0.1	0.3	0.09	0.418	-0.767	-0.582	0.93	1.193	0.999	-1.139	-1.943	-0.09	-0.296	-0.294	-0.329	0.31	-0.387	1.003	2.384	0.925	ENSG00000182774	RPS17L	1622	1793	0.1	0.3	1759	1909	1367	1451	2144	2264	2175	1197	829	1677	1583	1583	1567	1860	1541	2177	2809	2141	1780	A	RPS17L
CD52	1403	1808	0.4	0.3	-0.019	-0.062	-1.786	-1.118	0.003	0.495	1.157	-0.003	-0.595	-1.998	1.281	0.934	0.754	0.845	-0.501	-0.592	3.345	0.007	ENSG00000169442	CD52	1403	1808	0.4	0.3	1696	1678	984	1253	1704	1902	2169	1702	1463	899	2219	2079	2006	2043	1501	1465	3049	1706	1751	A	CD52
EEF1A1P6	1675	1719	0	0.3	0.001	0.794	-0.38	-0.355	1.614	0.026	1.316	-0.627	-1.512	-1.067	0.782	0.05	-0.722	-0.232	-0.064	1.108	1.349	-0.001	ENSG00000233476	EEF1A1P6	1675	1719	0	0.3	1666	2210	1404	1422	2772	1683	2568	1235	628	933	2201	1700	1170	1506	1621	2425	2590	1664	1744	A	EEF1A1P6
RPS17	1524	1725	0.2	0.3	0.077	0.127	-0.65	-0.699	0.825	1.097	0.917	-1.015	-1.724	-0.077	-0.306	-0.309	-0.476	0.333	-0.352	0.862	1.984	0.892	ENSG00000184779	RPS17	1524	1725	0.2	0.3	1705	1730	1343	1318	2078	2214	2124	1161	808	1629	1515	1513	1429	1833	1491	2097	2656	2112	1709	A	RPS17
RPS28	1793	1557	-0.2	0.3	1.481	0.603	0.08	1.254	0.734	1.104	1.031	-1.036	-1.494	0.28	-0.336	-0.615	-0.08	-1.107	-0.471	-0.29	4.496	-0.424	ENSG00000233927	RPS28	1793	1557	-0.2	0.3	2004	1708	1531	1928	1752	1877	1852	1155	1000	1599	1391	1297	1477	1131	1345	1406	3022	1361	1602	A	RPS28
RPL7A	1472	1520	0	0.2	0.238	0.727	-1.283	-0.769	0.622	0.545	1.02	-1.244	-2.592	-1.188	0.327	-0.123	-0.485	-0.292	-0.622	1.01	2.204	0.123	ENSG00000148303	RPL7A	1472	1520	0	0.2	1630	1782	1158	1318	1749	1725	1873	1171	753	1188	1658	1518	1406	1466	1364	1870	2240	1594	1526	A	RPL7A
RPL22	1475	1507	0	0.2	0.051	1.276	-0.953	-0.538	0.486	1.442	1.072	-0.811	-2.053	-1.144	0.121	-0.129	-0.411	-0.051	-0.38	0.868	2.211	0.464	ENSG00000116251	RPL22	1475	1507	0	0.2	1506	1913	1172	1310	1650	1968	1845	1219	807	1109	1529	1446	1352	1472	1363	1777	2223	1643	1517	A	RPL22
MT-RNR2	1029	1609	0.6	0.4	-0.69	0.13	-0.51	-1.075	-0.451	-0.245	0.417	-0.38	-0.185	-1.328	1.904	-0.13	1.057	1.117	2.476	1.791	1.265	0.659	ENSG00000210082	MT-RNR2	1029	1609	0.6	0.4	946	1389	1043	738	1075	1186	1544	1113	1219	601	2348	1248	1890	1923	2657	2287	2003	1675	1494	A	MT-RNR2
RPL36A	1317	1449	0.1	0.2	0.116	0.42	-1.695	-0.694	0.655	1.543	1.743	-1.085	-2.623	-1.403	0.633	-0.579	-0.698	-0.116	-0.423	0.572	3.764	0.29	ENSG00000241343	RPL36A	1317	1449	0.1	0.2	1465	1543	1001	1258	1603	1831	1882	1158	764	1076	1598	1287	1257	1406	1327	1582	2400	1510	1442	A	RPL36A
RPL41P1	1248	1357	0.1	0.2	0.582	0.017	-1.112	-0.302	0.855	0.767	0.888	-0.83	-2.018	-0.835	0.87	-0.097	-0.309	-0.017	-0.57	0.383	2.949	0.456	ENSG00000227063	RPL41P1	1248	1357	0.1	0.2	1501	1319	956	1217	1589	1561	1599	1046	664	1045	1594	1282	1214	1308	1130	1437	2263	1460	1344	A	RPL41P1
NPM1	1195	1358	0.2	0.2	-0.756	0.363	-0.906	-0.996	0.503	0.635	0.664	-0.865	-1.453	-1.266	0.279	-0.283	-0.163	0.163	-0.723	0.449	0.871	0.685	ENSG00000181163	NPM1	1195	1358	0.2	0.2	1130	1526	1078	1046	1575	1622	1632	1092	884	950	1496	1298	1340	1455	1142	1556	1705	1640	1343	A	NPM1
RPS18	1302	1284	0	0.2	0.43	0.451	-0.689	-0.41	1.095	-0.257	1.259	-0.692	-1.832	-1.347	1.24	0.176	-0.602	0.112	-0.673	-0.112	1.019	0.676	ENSG00000231500	RPS18	1302	1284	0	0.2	1462	1469	1093	1185	1681	1236	1735	1092	717	876	1729	1378	1122	1357	1099	1283	1656	1543	1317	A	RPS18
FTH1	2067	1100	-0.9	0.5	4.458	-0.686	2.75	6.05	2.635	0.873	0.141	-0.757	-0.301	-1.223	-0.165	0.127	0.663	-0.127	3.208	-0.487	-0.263	-0.387	ENSG00000167996	FTH1	2067	1100	-0.9	0.5	2518	752	1932	3065	1892	1287	1036	727	884	568	931	1031	1215	944	2089	820	897	855	1302	A	FTH1
EEF2	1273	1285	0	0.2	-0.02	0.964	-0.476	-0.383	2.705	0.02	1.182	-1.722	-2.679	-1.454	0.234	-0.379	-0.473	-0.026	0.873	1.726	1.644	0.406	ENSG00000167658	EEF2	1273	1285	0	0.2	1263	1485	1161	1182	1877	1272	1534	880	664	940	1321	1182	1161	1262	1464	1656	1638	1359	1295	A	EEF2
PTMA	1314	1275	0	0.1	0.83	-0.997	-0.49	0.434	0.038	1.091	0.395	-0.788	-1.495	-1.564	0.895	-0.067	0.538	0.011	-0.86	-1.241	0.561	-0.011	ENSG00000187514	PTMA	1314	1275	0	0.1	1502	1115	1223	1418	1334	1557	1410	1159	1010	995	1516	1312	1440	1328	1144	1064	1445	1324	1294	A	PTMA
RPS25	1180	1288	0.1	0.2	-0.342	0.571	-1.011	-0.299	0.377	1.62	1.175	-0.991	-2.121	-0.821	0.552	-0.144	-0.529	0.144	-0.691	1.09	2.336	0.658	ENSG00000118181	RPS25	1180	1288	0.1	0.2	1160	1418	970	1172	1363	1716	1589	976	656	1024	1413	1216	1107	1297	1061	1565	1918	1443	1281	A	RPS25
FTL	1113	1304	0.2	0.3	0.364	-0.053	-1.086	-0.826	0.053	0.649	0.141	-1.017	-1.425	-1.173	0.662	0.927	0.728	-0.363	4.047	-0.202	0.687	-0.428	ENSG00000087086	FTL	1113	1304	0.2	0.3	1324	1209	923	995	1238	1403	1262	942	829	899	1407	1480	1425	1123	2343	1168	1413	1105	1249	A	FTL
HNRNPA1	1146	1217	0.1	0.1	-0.235	0.25	-0.703	-0.54	0.794	1.465	1.032	-0.95	-1.737	-0.784	-0.008	-0.646	-0.106	0.008	0.156	0.981	0.857	0.46	ENSG00000135486	HNRNPA1	1146	1217	0.1	0.1	1161	1259	1065	1098	1370	1507	1419	1015	854	1049	1207	1077	1187	1210	1240	1409	1383	1302	1212	A	HNRNPA1
EIF1	1458	1101	-0.4	0.4	3.171	-0.394	1.256	1.479	1.724	3.518	1.792	0.104	-0.125	-0.177	0.973	0.963	-0.104	-0.268	-0.603	-0.463	-0.622	-0.727	ENSG00000173812	EIF1	1458	1101	-0.4	0.4	2094	829	1414	1494	1581	2217	1605	1006	924	906	1314	1311	932	873	754	804	748	710	1195	A	EIF1
MTATP6P1	1014	1286	0.3	0.5	0.422	0.013	-0.627	-0.108	-0.816	0.416	-0.069	1.152	-1.342	-1.194	4.632	2.286	-0.013	-0.742	0.625	0.497	0.779	-0.722	ENSG00000248527	MTATP6P1	1014	1286	0.3	0.5	1239	1054	764	999	678	1237	1016	1571	439	506	3151	2086	1042	711	1332	1274	1402	720	1179	A	MTATP6P1
RPL15	1124	1175	0.1	0.2	0.644	0.327	-1.322	-0.348	1.191	0.359	1.287	-1.163	-2.73	-1.22	0.501	-0.168	-0.051	-0.087	-0.705	1.133	3.695	0.051	ENSG00000174748	RPL15	1124	1175	0.1	0.2	1291	1226	890	1089	1402	1233	1422	923	604	911	1262	1125	1149	1142	1016	1390	1912	1170	1175	A	RPL15
ARHGDIB	1002	1113	0.2	0.2	-0.641	-0.003	-1.09	-0.488	-0.116	-0.337	0.834	-0.708	-1.515	-1.768	0.916	0.003	1.144	0.453	0.91	0.257	0.777	0.078	ENSG00000111348	ARHGDIB	1002	1113	0.2	0.2	984	1118	889	1016	1095	1048	1295	969	799	745	1313	1120	1361	1215	1312	1173	1283	1136	1104	A	ARHGDIB
PPIA	768	1148	0.6	0.3	-0.756	-0.528	-1.426	-1.045	-0.181	-0.451	0.181	-0.435	-0.566	-1.082	1.636	0.844	1.553	1.357	0.593	0.443	2.105	0.308	ENSG00000196262	PPIA	768	1148	0.6	0.3	820	885	630	738	984	907	1086	912	874	728	1499	1274	1476	1420	1203	1161	1632	1122	1075	A	PPIA
UBC	1064	1029	0	0.2	0.83	-1.032	-0.176	0.19	0.606	1.125	1.248	-0.528	-0.158	-1.788	0.748	-0.004	0.004	0.239	0.592	-0.799	-1.062	-0.743	ENSG00000150991	UBC	1064	1029	0	0.2	1321	776	1026	1134	1256	1408	1444	924	1032	554	1297	1077	1079	1148	1252	844	767	861	1067	A	UBC
UBA52	1093	1051	-0.1	0.2	1.31	0.6	-2.067	0.086	0.467	1.692	0.599	-2.257	-3.545	-1.704	0.182	-0.456	-0.086	-0.753	-0.618	0.336	3.483	-0.731	ENSG00000221983	UBA52	1093	1051	-0.1	0.2	1313	1195	753	1110	1173	1376	1195	721	508	813	1126	1020	1081	971	993	1151	1673	974	1064	A	UBA52
JUNB	1436	872	-0.7	0.5	3.598	-1.004	0.415	1.748	0.63	2.54	0.315	-1.154	-0.653	-0.914	0.124	0.6	-0.159	0.696	-1.268	-0.234	-0.124	-1.518	ENSG00000171223	JUNB	1436	872	-0.7	0.5	2429	531	1117	1666	1205	1993	1075	470	676	568	997	1193	880	1233	422	849	894	319	1029	A	JUNB
EEF1D	1027	1016	0	0.2	0.771	0.583	-1.582	-0.083	0.761	0.645	1.127	-2.167	-3.616	-1.728	0.438	-0.328	-0.037	-0.292	0.037	0.704	3.825	-0.429	ENSG00000104529	EEF1D	1027	1016	0	0.2	1151	1124	808	1027	1150	1133	1203	723	511	787	1103	991	1033	996	1044	1141	1597	976	1028	A	EEF1D
H3F3B	1018	985	0	0.3	2.684	-1.18	-0.357	-0.401	-1.669	2.506	1.663	0.268	0.025	0.474	1.74	0.463	0.444	-0.025	-0.478	-0.871	-0.872	-1.468	ENSG00000132475	H3F3B	1018	985	0	0.3	1601	699	891	881	585	1559	1362	1037	980	1085	1380	1082	1078	968	863	771	771	632	1012	A	H3F3B
EEF1B2	981	943	-0.1	0.6	-1.99	0.875	-0.087	0.3	1.152	0.474	0.89	-0.121	-0.966	-0.428	-1.99	0.403	-1.99	0.087	-0.149	-1.99	1.716	0.367	ENSG00000114942	EEF1B2	981	943	-0.1	0.6	0	1593	1058	1273	1746	1370	1601	1039	570	868	0	1331	0	1155	1024	0	2060	1310	1000	A	EEF1B2
AES	968	950	0	0.1	0.026	0.7	0.286	-2.083	0.004	1.709	4.671	-0.434	-2.496	-1.005	0.414	0.603	-0.982	0.351	-0.649	-1.919	-0.936	-0.004	ENSG00000104964	AES	968	950	0	0.1	994	1053	1016	810	992	1140	1398	954	774	904	1028	1044	906	1022	935	825	910	991	983	A	AES
GLTSCR2	1081	937	-0.2	0.2	1.039	2.053	-0.67	0.355	1.062	1.024	1.059	-1.09	-2.345	-0.009	-0.673	-0.262	-0.004	-0.521	-0.452	0.676	1.378	0.004	ENSG00000105373	GLTSCR2	1081	937	-0.2	0.2	1147	1340	820	1016	1151	1144	1150	740	501	946	820	898	947	849	862	1077	1211	949	976	A	GLTSCR2
RP11-290D2.6	933	957	0	0.3	0.407	-0.111	-1.22	0.321	1.081	0.852	0.614	-1.255	-2.855	-1.469	0.208	-0.242	-0.029	-0.53	-0.777	0.735	3.208	0.029	ENSG00000273149	RP11-290D2.6	933	957	0	0.3	1057	942	695	1038	1207	1156	1103	688	332	640	1013	913	960	849	794	1130	1680	973	954	A	RP11-290D2.6
IL32	767	947	0.3	0.3	-0.094	0.421	-0.981	-0.819	-0.583	0.033	0.666	-0.033	-0.338	-0.326	0.926	1.011	0.683	1.321	0.94	-0.522	1.16	-1.083	ENSG00000008517	IL32	767	947	0.3	0.3	861	1038	556	612	693	904	1122	882	777	781	1212	1241	1128	1347	1216	714	1292	521	939	A	IL32
IFITM1	521	1016	1	0.3	-1.199	-1.151	-1.658	-1.413	-0.923	0.047	0.284	-0.243	0.125	-0.047	1.321	-0.433	0.219	1.44	0.238	-0.916	1.305	0.367	ENSG00000185885	IFITM1	521	1016	1	0.3	575	591	417	501	669	1002	1084	903	1029	970	1440	838	1061	1481	1068	672	1434	1112	936	A	IFITM1
CXCR4	1660	739	-1.2	0.7	4.242	-0.942	2.25	3.14	1.45	1.118	-0.029	-0.69	-0.575	-0.165	0.354	-0.079	0.029	-0.659	-0.984	0.528	0.195	-0.766	ENSG00000121966	CXCR4	1660	739	-1.2	0.7	2551	319	1693	2076	1349	1206	712	427	477	653	877	690	737	441	300	952	808	394	926	A	CXCR4
COX7C	778	934	0.3	0.2	-0.643	-0.104	-2.34	-1.829	0.384	0.531	1.067	-1.746	-3.031	-2.28	0.361	0.157	-0.202	0.104	-0.706	0.401	3.365	0.917	ENSG00000127184	COX7C	778	934	0.3	0.2	863	942	616	691	1013	1034	1112	703	516	625	1009	980	927	972	854	1015	1447	1090	912	A	COX7C
hsa-mir-6723	741	933	0.3	0.5	0.589	-0.089	-0.392	-0.215	-0.832	0.089	-0.111	1	-1.17	-1.101	3.862	3.013	0.674	-0.305	0.675	0.61	1.105	-0.776	ENSG00000237973	hsa-mir-6723	741	933	0.3	0.5	931	722	629	683	493	777	715	1057	389	411	1938	1677	957	655	957	937	1090	511	863	A	hsa-mir-6723
BTF3	794	851	0.1	0.2	-0.038	0.068	-1.547	-1.145	0.676	1.093	1.393	-1.677	-2.595	-1.992	0.673	-0.293	-0.21	0.389	-0.412	0.433	1.509	0.038	ENSG00000145741	BTF3	794	851	0.1	0.2	877	891	677	730	972	1027	1067	660	538	618	971	843	854	934	827	939	1082	887	855	A	BTF3
S100A4	539	922	0.8	0.4	0.046	-1.165	-1.235	-1.231	-0.318	0.01	1.118	-0.451	-0.01	-1.492	1.938	0.725	0.244	0.5	2.958	-0.624	1.348	-0.471	ENSG00000196154	S100A4	539	922	0.8	0.4	835	455	433	434	721	824	1172	679	818	352	1429	1048	898	978	1750	625	1244	673	854	A	S100A4
UBB	675	884	0.4	0.2	-0.318	-0.936	-1.556	-1.783	0.491	-0.236	0.858	-0.38	-1.062	-1.878	2.534	0.057	0.188	1.003	0.411	0.084	1.669	-0.057	ENSG00000170315	UBB	675	884	0.4	0.2	809	709	609	573	939	822	998	799	689	557	1268	869	890	1021	926	873	1128	850	852	A	UBB
TMEM66	1107	752	-0.6	0.3	1.188	0.29	1.733	3.586	2.221	0.943	0.417	-0.615	-1.271	-0.555	-0.311	-0.228	-0.809	-0.168	-0.922	0.168	-0.49	0.734	ENSG00000133872	TMEM66	1107	752	-0.6	0.3	1006	828	1113	1479	1210	957	853	649	520	661	709	726	611	738	589	804	674	916	836	A	TMEM66
TXNIP	509	953	0.9	0.5	-0.882	0.034	-0.879	-1.332	-1.061	-0.311	0.488	-0.034	-0.889	2.636	0.699	0.208	0.426	-0.657	-0.268	1.883	0.237	0.692	ENSG00000117289	TXNIP	509	953	0.9	0.5	463	827	464	284	392	690	1007	800	460	1861	1091	896	983	552	707	1561	907	1088	835	A	TXNIP
RPS26	892	831	-0.1	0.6	1.425	-1.759	0.735	-0.311	2.184	-0.366	0.515	0.614	-0.032	-0.481	0.189	0.032	-1.57	-1.539	1.089	0.28	-1.615	-1.696	ENSG00000197728	RPS26	892	831	-0.1	0.6	1509	107	1205	745	1843	720	1108	1152	868	670	965	896	191	204	1361	1005	170	135	825	A	RPS26
MYL6	589	869	0.6	0.3	-0.212	-0.322	-1.032	-0.825	-0.174	-0.213	0.875	-0.07	-0.247	-1.008	1.498	0.604	1.356	0.745	1.257	0.27	1.716	0.07	ENSG00000092841	MYL6	589	869	0.6	0.3	695	665	469	526	705	695	994	734	685	476	1165	919	1126	958	1099	827	1225	773	819	A	MYL6
RPL21	762	794	0.1	0.3	-0.459	0.905	-0.112	-0.789	1.003	-0.547	1.32	-0.033	-1.027	-1.341	0.56	0.936	-1.108	0.033	-0.243	1.035	0.182	0.465	ENSG00000122026	RPL21	762	794	0.1	0.3	654	1081	762	550	1112	626	1211	787	476	377	973	1090	450	808	721	1122	854	943	811	A	RPL21
CD74	754	834	0.1	0.5	1.761	-1.141	0.36	-0.833	0.124	-0.704	-0.645	-0.012	-0.603	-1.136	1.349	-0.156	0.822	0.459	1.256	0.006	1.821	-0.006	ENSG00000019582	CD74	754	834	0.1	0.5	1467	267	887	394	790	447	472	733	489	269	1296	674	1079	928	1258	741	1491	736	801	A	CD74
MTND2P28	743	737	0	0.4	-0.085	-1.14	0.412	0.106	-0.481	1.176	0.263	-1.008	-1.58	-1.683	1.948	-0.831	-1.291	0.132	0.085	0.518	1.1	-0.308	ENSG00000225630	MTND2P28	743	737	0	0.4	769	470	910	823	657	1127	868	507	345	315	1346	557	427	830	817	940	1105	706	751	A	MTND2P28
CORO1A	580	790	0.4	0.2	-1.323	0.18	-1.163	-1.031	-1.258	-0.976	-0.115	0.092	-0.007	-0.524	0.007	0.042	1.659	0.825	0.993	-0.104	0.894	0.482	ENSG00000102879	CORO1A	580	790	0.4	0.2	471	806	506	536	485	548	740	786	764	649	767	775	1136	950	987	743	965	873	749	A	CORO1A
TRAC	590	759	0.4	0.3	-1.505	0.821	-0.694	-1.246	-0.965	-0.751	0.254	-0.093	0.093	-1.178	0.4	0.369	-0.226	1.149	0.655	-0.481	0.411	0.883	ENSG00000229164	TRAC	590	759	0.4	0.3	344	1018	579	420	501	563	854	753	807	439	896	887	715	1113	970	641	899	1036	746	A	TRAC
HSPA8	546	780	0.5	0.3	-1.484	0.348	-1.205	-1.292	0.121	-0.854	0.015	-0.419	-0.475	-1.162	0.13	-0.652	-0.015	1.027	0.697	0.35	0.746	1.289	ENSG00000109971	HSPA8	546	780	0.5	0.3	393	878	467	444	818	560	790	675	660	478	820	613	782	1057	970	878	983	1126	744	A	HSPA8
HLA-B	429	814	0.9	0.5	-0.541	-0.534	-0.871	-0.325	-1.184	0.874	1.152	0.628	-1.353	0.948	1.086	1.504	0.119	-0.417	-0.119	0.697	-0.332	0.652	ENSG00000234745	HLA-B	429	814	0.9	0.5	441	444	293	537	154	1073	1197	963	78	1106	1168	1354	736	496	629	994	534	974	732	A	HLA-B
TRBC2	646	701	0.1	0.2	-1.122	1.432	-0.17	-0.714	-0.504	0.17	2.167	-0.606	-0.635	-0.362	0.574	0.925	0.591	0.842	-0.356	-0.856	3.054	1.46	ENSG00000211772	TRBC2	646	701	0.1	0.2	523	845	643	574	601	686	938	588	584	619	737	781	739	771	620	556	1050	849	706	A	TRBC2
PFDN5	679	684	0	0.2	0.376	0.558	-1.037	-0.647	0.603	0.132	1.24	-0.554	-2.181	-1.891	0.742	0.702	-0.837	-0.132	-0.916	0.506	2.022	-0.19	ENSG00000123349	PFDN5	679	684	0	0.2	758	783	561	615	789	724	878	628	402	442	809	803	589	687	578	776	987	679	694	A	PFDN5
HBA2	272	925	1.8	1.6	0.524	0.061	-0.683	-0.766	10.389	-0.63	-0.314	0.736	-0.824	3.297	0.357	-0.061	-0.666	-0.732	-0.425	1.229	2.086	0.297	ENSG00000188536	HBA2	272	925	1.8	1.6	587	390	73	37	4792	95	230	677	13	1769	516	338	80	52	183	888	1253	491	692	A	HBA2
GAPDH	461	737	0.7	0.4	-0.495	-0.805	-1.037	-0.896	0.007	-0.007	0.737	-0.764	-0.296	-1.141	1.935	0.158	2.895	0.612	1.716	0.453	0.202	-0.489	ENSG00000111640	GAPDH	461	737	0.7	0.4	533	462	408	441	649	645	817	471	579	384	1092	683	1313	788	1042	751	694	535	683	A	GAPDH
PFN1	439	738	0.8	0.3	-0.874	-0.353	-1.233	-1.335	-0.642	-0.373	0.519	-0.181	0.075	-0.983	1.107	0.707	1.264	0.738	1.502	0.012	0.542	-0.012	ENSG00000108518	PFN1	439	738	0.8	0.3	457	587	368	342	515	582	805	630	694	430	952	852	991	860	1050	678	811	672	682	A	PFN1
ACTG1	569	665	0.2	0.3	-0.541	0.483	-0.646	-0.107	0.319	-0.725	-0.407	-0.856	-0.746	-1.454	0.511	-0.011	1.966	2.293	2.3	0.859	0.703	0.011	ENSG00000184009	ACTG1	569	665	0.2	0.3	496	718	473	590	682	456	525	428	452	299	724	611	1039	1110	1111	799	765	616	661	A	ACTG1
LDHB	570	655	0.2	0.2	-0.898	0.972	-0.688	-0.896	0.558	0.098	0.565	-0.806	-0.775	-1.082	-0.337	-0.171	-0.098	0.661	0.445	0.598	0.703	1.307	ENSG00000111716	LDHB	570	655	0.2	0.2	463	848	506	463	763	668	764	482	488	425	578	613	628	784	739	771	792	917	649	A	LDHB
GAS5	501	686	0.5	0.4	-0.289	-0.416	-1.375	-0.946	0.52	0.511	0.289	-0.75	-1.641	-1.318	5.185	0.34	-0.924	0.498	-1.582	0.439	1.663	0.599	ENSG00000234741	GAS5	501	686	0.5	0.4	587	563	387	466	735	733	692	502	339	398	1590	702	470	731	350	720	944	749	648	A	GAS5
KLF2	847	563	-0.6	0.3	3.036	-0.194	1.765	2.659	0.647	1.187	-0.346	-0.597	-0.179	0.783	0.047	0.233	1.836	-0.679	-0.67	-0.047	-0.697	-1.116	ENSG00000127528	KLF2	847	563	-0.6	0.3	1051	510	838	988	651	741	485	443	513	674	551	582	850	429	431	535	426	356	614	A	KLF2
HBA1	265	807	1.6	1.4	0.408	0.077	-0.706	-0.785	8.015	-0.656	-0.392	0.581	-0.839	2.812	0.25	-0.077	-0.693	-0.737	-0.429	1.017	1.901	0.177	ENSG00000206172	HBA1	265	807	1.6	1.4	550	407	69	35	3832	90	204	625	12	1587	481	341	75	56	189	813	1194	450	612	A	HBA1
RPS2P46	608	587	-0.1	0.3	0.392	0.55	-0.219	-0.949	-1.716	-0.027	1.011	-0.573	-1.234	-0.461	0.81	0.111	-0.877	0.027	-0.853	0.776	1.845	0.401	ENSG00000189343	RPS2P46	608	587	-0.1	0.3	708	743	571	408	236	614	847	492	344	517	802	645	424	626	429	794	1033	710	608	A	RPS2P46
LAPTM5	602	590	0	0.2	0.557	-0.132	-0.47	-0.694	0.579	-0.818	0.684	-0.721	-2.228	-2.358	0.905	-0.28	-1.002	0.559	1.349	0.665	0.132	0.425	ENSG00000162511	LAPTM5	602	590	0	0.2	693	608	567	539	696	524	709	536	351	335	736	590	502	693	790	706	641	677	605	A	LAPTM5
IGLC3	286	643	1.2	1	0.645	-0.749	-0.276	-1.06	-0.386	0.704	0.484	-0.093	0.093	-0.78	2.307	2.044	7.285	3.053	0.531	-0.6	-0.51	-0.986	ENSG00000211679	IGLC3	286	643	1.2	1	595	167	312	71	278	614	546	368	426	157	1107	1026	2639	1336	560	212	240	93	597	A	IGLC3
ETS1	492	622	0.3	0.2	-1.512	0.967	-0.792	-0.927	-0.657	-0.495	0.198	0.497	-0.692	1.758	0.249	-0.35	-0.009	0.731	-0.157	2.179	0.009	2.055	ENSG00000134954	ETS1	492	622	0.3	0.2	360	705	461	442	479	502	598	640	475	816	605	522	570	673	549	874	572	857	594	A	ETS1
ITM2B	545	588	0.1	0.2	-0.485	0.077	-0.709	-0.494	0.295	0.64	1.867	-0.486	-1.597	-1.643	1.402	-0.077	-0.147	0.738	0.596	-0.711	1.184	1.148	ENSG00000136156	ITM2B	545	588	0.1	0.2	537	591	515	536	612	646	764	537	429	425	719	576	569	655	641	515	698	695	592	A	ITM2B
CD3E	464	602	0.4	0.2	-0.893	0.608	-1.335	-1.193	-0.869	0.215	0.679	-0.215	-0.67	-0.406	1.717	0.469	-0.668	0.905	-0.278	0.253	0.841	0.854	ENSG00000198851	CD3E	464	602	0.4	0.2	431	689	356	380	435	622	701	548	470	515	879	665	470	740	537	628	729	731	585	A	CD3E
NKG7	230	685	1.6	0.7	-0.211	-1.913	-1.532	-1.461	-1.564	-0.536	0.769	0.58	0.301	-0.164	6.441	1.449	0.467	0.164	0.563	-0.258	1.515	-1.189	ENSG00000105374	NKG7	230	685	1.6	0.7	484	79	170	187	162	407	717	672	606	495	2065	878	645	573	668	473	894	251	579	A	NKG7
COX4I1	588	574	0	0.2	1.323	0.053	-1.79	-0.327	0.381	0.488	0.216	-1.872	-3.21	-1.832	0.591	-0.053	0.335	-0.899	-1.591	0.061	3.31	-0.758	ENSG00000131143	COX4I1	588	574	0	0.2	713	607	454	576	635	644	621	447	335	450	652	599	631	528	470	608	879	540	577	A	COX4I1
CD48	433	597	0.5	0.3	-0.856	-0.118	-0.991	-0.964	0.18	0.14	0.681	-0.38	-1.307	-1.092	1.474	-0.035	-0.522	0.994	0.035	0.52	1.529	0.668	ENSG00000117091	CD48	433	597	0.5	0.3	409	554	382	388	613	605	711	502	320	362	867	570	474	773	584	680	878	709	577	A	CD48
S100A6	421	600	0.5	0.3	-0.002	-0.555	-1.011	-0.782	-0.078	0.35	1.156	-0.042	-0.228	-1.236	1.782	1.243	0.002	1.268	2.292	-0.232	1.956	0.567	ENSG00000197956	S100A6	421	600	0.5	0.3	514	426	353	390	502	571	699	508	478	317	799	713	515	717	881	478	827	605	572	A	S100A6
SERF2	457	587	0.4	0.2	-0.105	-0.443	-1.912	-1.305	-0.548	-0.067	0.582	-0.933	-1.767	-1.083	1.724	0.215	1.247	0.767	0.162	0.292	3.519	0.067	ENSG00000140264	SERF2	457	587	0.4	0.2	549	512	351	417	501	553	625	458	367	442	750	584	698	645	579	593	947	568	563	A	SERF2
DAZAP2	577	542	-0.1	0.2	1.316	-1.033	0.484	0.628	1.669	1.082	1.366	-0.482	-0.783	-1	0.903	-0.276	-0.35	0.146	0.446	-0.721	-0.301	-0.146	ENSG00000183283	DAZAP2	577	542	-0.1	0.2	677	435	591	606	713	653	682	492	461	439	634	513	505	556	587	467	511	526	558	A	DAZAP2
SELL	399	588	0.6	0.3	-1.922	0.719	-1.419	-1.826	-0.74	-1.057	-0.115	-0.211	0.003	0.107	0.88	-0.404	0.594	1.553	0.63	0.029	-0.003	2.042	ENSG00000188404	SELL	399	588	0.6	0.3	278	672	353	292	454	407	548	533	565	581	696	504	653	796	659	569	564	869	555	A	SELL
GNAS	515	551	0.1	0.1	0.271	-0.291	-1.156	-1.071	-0.271	1.976	2.694	-0.347	-1.371	-0.646	2.553	0.332	0.447	1.559	0.748	-0.492	0.503	-0.703	ENSG00000087460	GNAS	515	551	0.1	0.1	553	528	488	492	528	632	665	525	478	511	659	556	562	613	575	518	564	509	553	A	GNAS
RP5-940J5.9	371	587	0.7	0.4	-0.595	-1.061	-1.369	-1.016	-0.062	0.062	0.661	-1.045	-0.643	-1.279	1.78	0.329	3.228	0.507	1.623	0.346	0.312	-0.688	ENSG00000269968	RP5-940J5.9	371	587	0.7	0.4	438	362	313	370	524	544	640	365	430	327	821	587	1054	615	795	589	584	423	543	A	RP5-940J5.9
NAP1L1	473	539	0.2	0.2	-1.167	0.555	-0.911	-1.271	0.297	0.011	0.769	-0.56	-1.821	-1.346	0.211	-0.286	-0.6	0.415	1.011	0.759	-0.011	0.749	ENSG00000187109	NAP1L1	473	539	0.2	0.2	418	620	448	406	590	556	645	489	342	397	580	521	485	604	673	644	554	643	534	A	NAP1L1
TMSB4XP8	397	557	0.5	0.3	-0.702	-0.323	-1.674	-1.02	-0.389	0.097	0.474	-0.097	-0.64	-0.995	0.858	0.561	1.705	0.941	0.647	-0.799	2.663	0.158	ENSG00000187653	TMSB4XP8	397	557	0.5	0.3	426	475	301	386	467	529	578	505	434	389	628	589	737	638	600	414	860	537	527	A	TMSB4XP8
EIF3E	467	515	0.1	0.2	-0.643	0.488	-0.798	-0.415	0.713	0.669	0.992	-0.546	-1.746	-1.335	0.355	-0.264	-0.68	0.264	-0.535	1.078	1.762	0.945	ENSG00000104408	EIF3E	467	515	0.1	0.2	428	574	408	457	603	597	638	440	286	339	556	477	423	545	442	649	738	632	513	A	EIF3E
IGLC2	277	547	1	1	0.459	-0.781	0.02	-0.947	-0.554	0.608	-0.02	-0.193	0.313	-0.721	1.242	2.585	5.752	2.503	0.628	-0.923	-0.572	-0.992	ENSG00000211677	IGLC2	277	547	1	1	506	138	376	89	205	550	364	312	463	156	738	1137	2076	1112	556	96	200	75	508	A	IGLC2
VIM	370	534	0.5	0.3	-1.068	-0.153	-1.676	-1.435	-0.453	0.705	0.247	0.075	-0.644	-0.813	0.618	0.137	-0.775	1.835	2.844	-0.075	0.229	1.341	ENSG00000026025	VIM	370	534	0.5	0.3	372	483	298	327	446	587	531	511	423	403	577	518	407	725	847	492	529	664	508	A	VIM
OAZ1	381	538	0.5	0.3	-0.422	-0.051	-0.947	-0.841	-0.15	-0.646	0.051	-0.315	-0.211	-0.703	1.254	0.9	2.14	0.857	2.334	0.239	1.889	0.257	ENSG00000104904	OAZ1	381	538	0.5	0.3	401	451	329	344	438	370	465	415	429	363	629	581	750	575	776	491	716	493	501	A	OAZ1
RPL15P3	478	494	0	0.2	0.416	0.164	-1.139	-0.602	1.136	-0.016	1.312	-1.169	-2.921	-1.287	0.617	-0.078	-0.629	0.273	-0.72	1.04	2.607	0.016	ENSG00000212802	RPL15P3	478	494	0	0.2	543	520	400	449	609	503	625	397	237	387	561	497	447	530	439	600	743	506	499	A	RPL15P3
SRSF5	548	483	-0.2	0.3	-0.164	4.605	-0.708	0.112	-1.465	0.076	-2.015	0.486	-0.501	-0.076	-2.588	-1.347	0.116	0.641	-0.15	1.28	1.299	4.066	ENSG00000100650	SRSF5	548	483	-0.2	0.3	463	820	423	484	366	481	325	512	438	470	282	375	484	524	464	571	573	780	491	A	SRSF5
IFITM2	282	543	0.9	0.3	-0.708	-1.122	-2.077	-1.539	-0.809	-0.509	0.641	0.391	0.083	-0.591	1.578	-0.173	0.762	0.248	2.669	-0.083	2.124	0.335	ENSG00000185201	IFITM2	282	543	0.9	0.3	375	316	180	257	360	403	566	530	487	391	699	450	583	510	853	463	776	522	484	A	IFITM2
EIF3L	484	476	0	0.3	-0.625	1.687	-0.246	-0.305	2.172	0.215	1.18	-1.291	-2.166	-1.468	-0.019	0.343	-0.775	-0.199	0.626	2.32	0.723	0.019	ENSG00000100129	EIF3L	484	476	0	0.3	397	665	441	434	721	495	606	320	219	300	467	509	380	447	542	738	553	472	484	A	EIF3L
RAC2	301	520	0.8	0.4	-1.478	0.386	-1.46	-1.536	-1.15	-0.853	-0.145	-0.327	-0.31	-0.624	0.413	0.145	0.273	1.136	1.646	0.674	1.185	0.675	ENSG00000128340	RAC2	301	520	0.8	0.4	216	565	219	205	277	333	465	431	434	376	570	520	544	705	801	619	714	619	478	A	RAC2
RP11-345J4.6	354	514	0.5	0.3	-0.881	0.287	-1.065	-0.866	-0.952	-0.756	-0.279	0.007	0.646	-0.456	-0.152	0.236	1.628	0.703	0.764	-0.007	1.267	0.569	ENSG00000260335	RP11-345J4.6	354	514	0.5	0.3	308	524	274	311	295	331	420	472	591	387	443	515	773	601	613	470	706	577	478	A	RP11-345J4.6
RPL36AL	426	472	0.1	0.3	0.005	-0.867	-0.437	0.133	-0.005	1.766	1.334	-0.722	-1.167	-1.236	0.983	-0.627	0.596	0.795	-0.615	-0.23	1.455	0.049	ENSG00000165502	RPL36AL	426	472	0.1	0.3	469	342	405	488	468	727	663	363	298	288	612	377	556	585	379	435	681	476	478	A	RPL36AL
IGLC1	162	565	1.8	1.6	2.122	-0.571	-0.003	-0.946	0.434	1.579	-0.194	-0.121	0.003	-0.645	7.962	3.406	25.042	6.473	2.593	-0.307	-0.141	-0.704	ENSG00000211675	IGLC1	162	565	1.8	1.6	418	69	143	20	199	347	118	127	143	59	1173	584	3384	981	479	103	125	52	473	A	IGLC1
ALDOA	376	494	0.4	0.2	-0.688	-0.148	-0.83	-0.835	-0.188	-0.157	0.309	-0.121	0.121	-0.661	1.111	0.263	1.294	1.388	2.804	-0.182	0.87	0.879	ENSG00000149925	ALDOA	376	494	0.4	0.2	370	426	355	354	422	425	474	429	454	372	558	469	577	586	734	422	532	533	472	A	ALDOA
RPL18AP3	477	458	-0.1	0.2	0.5	0.587	-0.822	-0.372	0.762	0.273	1.057	-0.922	-2.223	-1.02	0.024	-0.279	-0.797	-0.024	-0.531	0.966	1.361	0.099	ENSG00000213442	RPL18AP3	477	458	-0.1	0.2	539	549	384	437	570	513	604	372	220	361	483	448	387	478	418	594	640	492	472	A	RPL18AP3
LCP1	297	509	0.8	0.4	-1.014	-0.723	-1.03	-0.959	-0.638	-0.731	0.294	-0.019	-0.222	-1.334	1.573	0.218	0.505	0.711	1.868	0.07	0.224	0.019	ENSG00000136167	LCP1	297	509	0.8	0.4	281	339	278	292	356	337	542	480	439	217	798	527	584	626	857	498	528	487	470	A	LCP1
IL2RG	288	508	0.8	0.3	-0.823	-0.188	-0.972	-0.918	-0.48	-0.012	0.431	-0.032	0.012	-0.645	1.596	0.535	0.736	1.135	0.704	-0.094	1.131	0.867	ENSG00000147168	IL2RG	288	508	0.8	0.3	268	397	238	249	338	433	523	429	438	304	760	544	585	666	578	416	665	612	469	A	IL2RG
MT-RNR1	392	501	0.4	0.3	0.152	0.345	-1.058	-0.749	-0.633	0.61	-0.133	-0.716	-0.295	-1.325	1.603	-0.502	2.907	-0.066	2.242	1.222	0.933	0.066	ENSG00000211459	MT-RNR1	392	501	0.4	0.3	455	480	297	337	353	514	418	342	397	263	644	370	813	426	727	594	556	444	468	A	MT-RNR1
PCBP2	433	465	0.1	0.1	-0.853	0.522	-0.863	-1.61	0.195	0.21	0.896	-0.716	-1.483	-1.241	0.959	0.633	-1.467	0.451	-0.078	0.351	-0.611	0.078	ENSG00000197111	PCBP2	433	465	0.1	0.1	421	523	420	365	499	500	551	431	374	392	556	532	376	518	479	511	439	490	465	A	PCBP2
IGHA1	231	503	1.1	1.3	1.083	-0.679	0.079	-1.006	-0.084	0.331	0.41	-0.079	0.584	-0.543	3.297	2.119	10.675	3.608	-0.181	-0.67	-1.016	-1.091	ENSG00000211895	IGHA1	231	503	1.1	1.3	496	112	277	40	242	332	349	243	387	142	980	723	2590	1048	221	114	38	22	464	A	IGHA1
TOMM7	469	455	0	0.3	-0.488	0.39	-0.479	0.238	0.872	1.036	0.887	-0.793	-1.736	-1.752	0.325	-0.556	-0.238	-0.84	-1.096	0.431	0.838	0.43	ENSG00000196683	TOMM7	469	455	0	0.3	412	537	413	515	605	628	607	369	235	233	527	403	448	362	326	542	600	542	461	A	TOMM7
TPM3	323	493	0.6	0.2	-0.709	-0.601	-1.515	-1.223	-0.458	0.256	0.64	-0.154	-0.129	-0.871	1.811	-0.033	0.935	1.114	1.922	0.033	1.369	0.568	ENSG00000143549	TPM3	323	493	0.6	0.2	358	371	264	298	388	472	517	424	427	339	654	438	552	573	667	446	603	508	461	A	TPM3
FXYD5	397	455	0.2	0.2	-0.852	0.473	-0.218	-0.883	0.744	-0.004	1.525	-0.416	-0.176	-1.216	0.605	0.004	-1.221	1.123	2.008	0.475	-0.581	1.18	ENSG00000089327	FXYD5	397	455	0.2	0.2	339	497	415	336	530	440	623	391	420	296	513	441	295	575	680	498	372	582	458	A	FXYD5
C17orf76-AS1	423	443	0.1	0.2	-0.155	0.947	-0.415	0.171	1.54	0.941	0.695	-0.452	-1.71	-0.654	-0.112	-0.046	0.046	-0.09	-0.814	2.499	1.678	0.935	ENSG00000175061	C17orf76-AS1	423	443	0.1	0.2	392	511	363	427	575	510	484	359	223	338	396	403	413	399	320	679	590	510	438	A	C17orf76-AS1
HNRNPC	388	442	0.2	0.2	-0.455	-0.413	-0.651	-0.449	-0.222	0.665	1.201	-0.684	-0.869	-1.852	2.316	0.139	2.366	1.85	-0.139	0.429	1.966	1.136	ENSG00000092199	HNRNPC	388	442	0.2	0.2	391	393	379	391	404	456	487	377	367	310	551	425	554	524	409	442	531	483	437	A	HNRNPC
ZFP36L2	535	406	-0.4	0.3	1.666	-1.016	0.561	0.933	0.323	0.816	0.211	-0.719	-0.189	0.948	0.296	-0.003	-0.547	-0.699	-1.317	0.003	-0.65	-0.999	ENSG00000152518	ZFP36L2	535	406	-0.4	0.3	742	251	540	608	496	586	475	305	402	611	491	436	337	309	195	437	318	254	433	A	ZFP36L2
PCED1B-AS1	381	437	0.2	0.2	-0.354	0.662	-1.794	-0.677	0.672	1.903	1.494	-1.06	-1.573	1.614	0.156	0.152	-0.312	-0.617	-2.115	-0.152	1.921	0.451	ENSG00000247774	PCED1B-AS1	381	437	0.2	0.2	397	481	277	370	482	584	550	338	295	560	439	439	400	375	250	413	585	463	428	A	PCED1B-AS1
TAGLN2	339	437	0.4	0.2	-0.111	-0.104	-1.087	-1.112	-0.382	0.691	1.056	0.104	-0.174	-1.182	2.195	0.531	0.221	1.67	0.987	-0.658	1.677	-0.162	ENSG00000158710	TAGLN2	339	437	0.4	0.2	391	392	288	285	362	476	514	414	384	278	635	459	426	579	507	333	580	386	427	A	TAGLN2
RP11-742N3.1	247	462	0.9	0.6	0.083	0.007	-0.907	-0.928	-0.007	0.559	0.106	-0.366	-0.976	-0.154	1.049	0.883	-0.185	0.79	-0.204	1.039	-0.824	0.96	ENSG00000227097	RP11-742N3.1	247	462	0.9	0.6	438	410	74	67	405	613	446	273	49	351	792	731	340	697	332	789	105	760	426	A	RP11-742N3.1
SNHG5	313	440	0.5	0.4	0.444	-0.895	-1.049	-0.944	0.685	0.206	0.664	-0.046	-0.709	-0.448	-1.264	-0.91	0.349	0.046	0.619	-0.953	0.745	0.161	ENSG00000203875	SNHG5	313	440	0.5	0.4	592	238	197	225	656	529	650	462	287	356	140	234	567	487	638	222	672	517	426	A	SNHG5
RP11-572P18.1	403	410	0	0.3	-0.243	1.137	-0.083	-0.651	1.312	-0.357	1.404	0.083	-0.979	-1.313	0.698	1.007	-1.01	0.19	-0.107	1.334	-0.133	0.511	ENSG00000220842	RP11-572P18.1	403	410	0	0.3	361	567	385	300	593	344	606	410	252	202	501	547	247	426	381	596	378	473	420	A	RP11-572P18.1
HNRNPA2B1	309	448	0.5	0.2	-2.877	-0.036	-2.686	-3.122	-2.561	-1.045	0.058	-0.603	0.036	-0.829	0.746	0.412	1.543	0.484	0.807	-0.213	0.241	0.149	ENSG00000122566	HNRNPA2B1	309	448	0.5	0.2	262	453	275	246	284	385	460	415	458	400	506	483	559	488	510	441	472	466	420	A	HNRNPA2B1
TSC22D3	479	429	-0.2	0.5	1.176	-1.119	0.514	1.061	-0.596	0.592	-0.424	-0.611	-0.936	3.288	0.12	-0.12	0.99	-1.447	-1.399	0.302	0.458	-0.738	ENSG00000157514	TSC22D3	479	429	-0.2	0.5	608	220	496	589	309	510	338	306	251	965	430	389	577	165	173	461	487	285	420	A	TSC22D3
41891	414	411	0	0.1	-0.855	1.317	-0.218	-0.228	0.358	-0.248	1.111	0.065	-1.253	-0.933	0.143	-0.065	0.138	1.103	2.073	-0.637	-0.817	0.712	ENSG00000184640	41891	414	411	0	0.1	362	492	400	400	435	398	480	417	338	357	422	409	422	480	538	375	364	456	419	A	41891
ENO1	246	458	0.9	0.3	-1.632	-0.581	-1.434	-1.543	-0.407	-0.67	0.102	-0.664	0.248	-0.102	0.6	-0.267	1.142	1.422	1.244	0.679	1.117	0.879	ENSG00000074800	ENO1	246	458	0.9	0.3	202	340	228	213	363	328	429	329	449	403	495	381	566	603	580	505	563	532	417	A	ENO1
YBX1	351	421	0.3	0.2	0.049	-0.473	-0.874	-0.753	0.129	0.217	0.604	-0.814	-0.858	-0.946	0.852	-0.159	0.745	0.241	0.991	-0.049	0.895	-0.21	ENSG00000065978	YBX1	351	421	0.3	0.2	419	356	308	323	428	439	485	315	310	299	515	394	502	442	531	407	520	388	410	A	YBX1
PTPRC	326	425	0.4	0.3	-2.012	0.239	-0.877	-0.706	-1.278	-1.657	-0.319	0.641	0.718	-0.643	0.023	0.027	-0.288	1.372	1.509	-0.023	0.281	1.279	ENSG00000081237	PTPRC	326	425	0.4	0.3	196	446	322	341	278	235	384	491	499	348	422	423	388	572	587	417	451	562	409	A	PTPRC
BTG1	549	381	-0.5	0.3	2.468	-0.609	0.969	1.261	0.8	0.444	-0.443	-0.74	-1.201	-0.062	0.024	-0.403	-0.024	-0.852	-1.248	0.442	0.8	0.318	ENSG00000133639	BTG1	549	381	-0.5	0.3	771	299	541	586	515	460	324	279	208	383	396	330	388	261	200	460	515	441	409	A	BTG1
TNFAIP3	687	337	-1	0.7	1.994	-0.807	1.563	1.944	0.917	1.459	0.131	-0.393	-0.066	0.59	-0.052	0.049	0.749	-0.445	-0.666	-0.049	-0.682	-0.727	ENSG00000118503	TNFAIP3	687	337	-1	0.7	954	44	814	938	604	780	349	178	285	498	289	322	549	162	90	290	84	70	406	A	TNFAIP3
IGJ	174	475	1.5	1.4	0.832	-0.073	-0.32	-1.021	0.065	0.375	0.011	-0.531	-0.011	-0.929	9.451	3.26	10.181	2.758	0.129	-0.51	-0.818	-1.006	ENSG00000132465	IGJ	174	475	1.5	1.4	339	186	144	26	209	262	200	109	197	41	1797	750	1921	665	220	112	60	28	404	A	IGJ
ARPC3	271	431	0.7	0.3	-0.698	-0.651	-1.253	-1.316	-0.109	-0.336	0.42	-0.044	-0.362	-1.23	1.025	0.044	1.119	0.874	1.466	0.206	1.533	0.21	ENSG00000111229	ARPC3	271	431	0.7	0.3	306	312	236	228	380	352	447	388	348	239	523	400	535	504	579	420	587	420	400	A	ARPC3
CIRBP	454	382	-0.3	0.2	1.024	0.018	0.631	0.487	0.36	1.937	0.914	-0.018	-0.272	0.874	-0.178	0.167	-0.385	-1.296	-1.178	-0.718	-1.117	-1.369	ENSG00000099622	CIRBP	454	382	-0.3	0.2	505	400	464	449	436	599	493	396	370	489	380	416	358	264	276	324	282	256	398	A	CIRBP
MTND1P23	347	447	0.4	1	10.368	-0.1	-0.134	-0.313	-0.527	0.696	0.075	7.019	-1.383	-1.287	18.161	15.687	-0.969	-0.075	0.544	0.653	8.896	-0.559	ENSG00000225972	MTND1P23	347	447	0.4	1	891	171	169	156	142	226	183	661	83	89	1427	1257	111	173	215	223	790	139	395	A	MTND1P23
YWHAZ	376	383	0	0.2	0.172	-1.45	-0.041	0.123	1.954	-0.445	1.193	-0.607	-0.236	-4.277	1.103	-0.205	-0.742	2.552	2.259	0.102	-0.894	0.041	ENSG00000164924	YWHAZ	376	383	0	0.2	400	317	390	398	492	369	453	361	380	173	448	381	354	522	507	397	346	394	393	A	YWHAZ
SRGN	552	363	-0.6	0.7	2.796	-1.154	1.483	3.243	2.781	0.317	-0.209	-0.708	-0.331	-0.806	0.93	0.014	0.207	-0.109	-0.014	4.427	-0.406	-0.641	ENSG00000122862	SRGN	552	363	-0.6	0.7	756	86	533	832	753	336	246	162	226	145	439	284	317	263	279	1032	213	173	393	A	SRGN
TCF7	448	369	-0.3	0.2	-1.109	2.844	0.729	0.098	-0.098	0.772	0.129	0.542	-0.55	0.469	-1.788	-0.123	-0.944	0.453	-0.746	-0.62	-2.037	1.62	ENSG00000081059	TCF7	448	369	-0.3	0.2	300	635	456	402	386	459	405	440	347	434	242	384	314	432	331	341	221	531	392	A	TCF7
ATP5G2	318	409	0.4	0.2	-0.852	-0.089	-1.186	-1.539	-0.481	0.238	0.104	-1.131	-1.491	-1.51	1.092	-0.202	0.089	0.497	0.137	0.466	2.085	0.942	ENSG00000135390	ATP5G2	318	409	0.4	0.2	324	398	292	258	360	430	417	298	263	261	512	387	415	455	420	452	608	498	392	A	ATP5G2
LIMD2	444	376	-0.2	0.2	0.03	1.3	1.186	0.946	-1.064	-0.416	-0.715	-0.03	0.634	1.065	-1.364	-0.11	2.294	0.629	-0.377	-1.78	-0.089	0.394	ENSG00000136490	LIMD2	444	376	-0.2	0.2	383	476	467	450	303	350	329	379	427	459	281	373	548	427	353	251	374	410	391	A	LIMD2
GMFG	318	400	0.3	0.2	-1.291	-0.47	-1.91	-1.503	-0.593	0.412	1.214	-0.86	-1.301	-1.645	0.614	0.125	1.162	0.735	0.177	-0.059	0.171	0.059	ENSG00000130755	GMFG	318	400	0.3	0.2	318	377	274	303	368	440	497	349	318	293	455	420	494	463	423	406	423	415	391	A	GMFG
TMEM123	302	397	0.4	0.2	-0.822	-0.399	-0.299	-0.617	0.889	-0.118	1.287	0.249	-0.084	-0.076	1.228	-0.732	-0.862	1.511	0.076	0.456	0.752	1.914	ENSG00000152558	TMEM123	302	397	0.4	0.2	270	318	329	293	462	349	506	390	353	354	500	280	266	531	371	413	446	576	389	A	TMEM123
CD3D	286	409	0.5	0.3	-1.124	0.145	-1.602	-1.464	-1.084	-0.145	0.265	-0.313	-0.867	-0.857	0.942	0.669	0.502	0.573	-0.68	0.327	1.377	0.303	ENSG00000167286	CD3D	286	409	0.5	0.3	273	425	216	232	278	390	439	370	304	305	520	488	468	476	326	447	572	444	387	A	CD3D
MYL12A	242	416	0.8	0.3	-1.249	-0.592	-1.549	-1.516	-0.993	-0.278	0.479	-0.556	-0.738	-0.077	0.23	0.077	0.404	1.369	0.611	1.159	2.262	1.328	ENSG00000101608	MYL12A	242	416	0.8	0.3	239	315	204	208	269	351	439	319	298	374	410	392	430	542	454	517	645	537	386	A	MYL12A
RP11-475C16.1	365	383	0.1	0.3	0.652	0.08	-0.728	-0.38	0.924	0.914	1.246	-0.697	-1.818	-0.961	0.947	0.388	-0.209	-0.08	-0.578	0.458	1.769	-0.385	ENSG00000218426	RP11-475C16.1	365	383	0.1	0.3	449	385	294	333	480	479	516	297	171	268	483	420	352	367	311	427	575	332	385	A	RP11-475C16.1
SH3BGRL3	275	401	0.5	0.3	-0.394	-0.326	-0.822	-0.869	-0.002	-0.079	1.783	-0.102	0.002	-1.146	3.3	1.564	0.527	1.316	3.025	-0.076	1.775	0.359	ENSG00000142669	SH3BGRL3	275	401	0.5	0.3	295	301	255	251	331	324	496	322	331	225	636	475	380	453	610	324	495	364	381	A	SH3BGRL3
HMGN2	315	392	0.3	0.2	-1.068	-0.371	-0.98	-1.456	-0.605	0.149	0.744	0.243	0.059	-1.75	1.717	-0.217	4.127	1.479	0.872	0.265	-0.39	-0.059	ENSG00000198830	HMGN2	315	392	0.3	0.2	309	349	314	287	336	379	414	385	374	270	470	358	609	456	421	386	348	367	380	A	HMGN2
LEF1	404	361	-0.2	0.3	-1.913	2.275	0.374	-0.346	0.661	0.083	-0.083	0.107	-0.688	2.127	-2.98	-0.599	-1.85	0.587	-2.593	0.117	-2.169	2.142	ENSG00000138795	LEF1	404	361	-0.2	0.3	253	567	424	370	446	403	390	404	345	556	173	351	257	440	202	405	233	557	376	A	LEF1
LY6E	147	426	1.5	0.5	-0.799	-0.883	-0.904	-1.078	-0.825	-0.172	0.178	0.077	0.574	-0.077	1.131	-0.62	0.565	0.887	0.795	-0.712	0.637	0.226	ENSG00000160932	LY6E	147	426	1.5	0.5	178	155	150	104	171	344	437	411	543	370	691	225	540	626	601	201	559	450	375	A	LY6E
PSME1	254	405	0.7	0.2	-0.94	-0.929	-1.395	-1.37	-0.524	-0.356	0.695	-0.217	0.372	-0.635	2.046	0.186	1.048	0.686	0.663	-0.186	1.435	0.255	ENSG00000092010	PSME1	254	405	0.7	0.2	276	277	230	232	318	335	441	349	408	306	577	389	476	440	438	352	515	396	375	A	PSME1
SNRPD2	326	378	0.2	0.2	-0.689	0.094	-1.293	-0.66	-0.766	0.144	0.544	-1.108	-1.807	-1.136	1.104	0.306	0.639	0.529	-1.107	0.557	2.411	-0.094	ENSG00000125743	SNRPD2	326	378	0.2	0.2	321	393	266	324	314	398	434	283	219	280	486	413	443	433	283	436	606	376	373	A	SNRPD2
RP11-3P17.5	309	374	0.3	0.3	-1.155	0.585	-0.819	-1.474	0.522	-0.066	1.05	-0.737	-1.453	-1.352	0.931	0.038	-1.097	0.312	-0.038	0.601	0.26	0.612	ENSG00000269888	RP11-3P17.5	309	374	0.3	0.3	258	458	297	221	451	383	511	306	224	235	498	395	265	427	386	460	421	461	370	A	RP11-3P17.5
MIR3661	516	322	-0.7	0.5	2.729	-0.241	1.11	1.503	2.065	0.718	0.295	-0.581	0.277	-0.708	-0.177	-0.856	1.81	-0.431	-0.567	-0.641	0.177	-1.325	ENSG00000266751	MIR3661	516	322	-0.7	0.5	740	283	491	551	638	430	365	230	363	211	293	188	599	254	233	221	347	116	364	A	MIR3661
CD37	325	368	0.2	0.2	0.606	-0.216	-0.178	-2.107	-0.311	-0.033	0.537	0.56	-0.743	-1.261	1.996	-0.383	-1.337	1.406	1.464	0.033	2.203	1.578	ENSG00000104894	CD37	325	368	0.2	0.2	385	339	341	235	334	349	381	382	310	281	461	330	277	429	432	353	473	438	363	A	CD37
MSN	244	372	0.6	0.3	-1.264	-0.559	-0.94	-1.31	-0.731	-1.044	0.522	0.369	-0.021	-1.411	2.193	0.021	0.618	1.205	2.69	0.146	-0.082	0.41	ENSG00000147065	MSN	244	372	0.6	0.3	219	290	251	214	272	241	398	382	343	204	565	347	407	466	614	360	337	386	350	A	MSN
H3F3A	290	356	0.3	0.2	0.104	-0.372	-0.976	-0.97	-0.104	-0.472	0.37	-0.657	-0.81	-1.418	1.045	0.131	1.392	0.692	1.387	0.508	1.263	-0.122	ENSG00000163041	H3F3A	290	356	0.3	0.2	349	307	253	253	330	298	373	281	268	214	433	351	464	401	463	385	452	329	345	A	H3F3A
CCND3	306	360	0.2	0.2	0.154	-0.752	-0.714	-0.154	-1.174	-0.527	0.469	-0.832	-1.238	2.966	1.306	0.32	2.696	-0.484	-0.387	2.573	0.635	0.455	ENSG00000112576	CCND3	306	360	0.2	0.2	336	284	286	318	259	297	354	279	256	499	403	346	483	299	305	476	364	353	344	A	CCND3
RP11-122C9.1	334	342	0	0.3	0.002	0.662	-0.754	-0.362	0.7	0.736	0.687	-0.911	-1.601	-1.006	0.038	0	-0.494	-0.192	-0.324	0.854	1.474	0	ENSG00000137970	RP11-122C9.1	334	342	0	0.3	347	425	258	304	430	434	428	239	158	228	352	347	289	324	309	448	522	347	344	A	RP11-122C9.1
IGHG1	106	396	1.9	1.7	2.464	-0.623	0.008	-0.726	0.193	3.28	-0.135	-0.008	0.417	-0.401	3.175	12.953	26.955	9.897	-0.055	-0.255	-0.84	-0.872	ENSG00000211896	IGHG1	106	396	1.9	1.7	291	30	83	21	99	360	71	82	118	49	351	1177	2360	919	78	61	11	9	343	A	IGHG1
LSP1	316	341	0.1	0.1	-0.438	0.315	-0.814	-0.73	-0.65	0.193	2.297	-0.036	-0.49	-1.315	2.878	0.937	0.628	0.602	0.991	-0.931	0.036	-0.699	ENSG00000130592	LSP1	316	341	0.1	0.1	315	349	297	301	305	344	441	333	312	274	468	378	364	363	381	292	337	303	342	A	LSP1
HSP90AB1	306	350	0.2	0.1	-0.009	-0.942	-1.528	-1.898	0.751	1.151	0.577	-0.64	-1.264	-0.709	0.355	0.193	-0.509	0.139	-1.267	0.009	0.318	0.989	ENSG00000096384	HSP90AB1	306	350	0.2	0.1	352	312	287	271	384	401	377	325	298	322	367	360	330	358	298	352	366	394	342	A	HSP90AB1
COMMD6	318	344	0.1	0.3	0.09	0.53	-1.344	-0.815	-0.05	0.444	0.717	-0.761	-1.948	-1.685	0.632	0.038	-0.756	-0.038	-0.563	0.736	2.736	0.26	ENSG00000188243	COMMD6	318	344	0.1	0.3	357	394	239	283	346	387	409	287	189	211	402	353	288	347	304	411	576	371	342	A	COMMD6
HNRNPDL	323	341	0.1	0.2	0.129	-0.306	-0.323	-0.375	0.713	1.606	1.98	0.863	0.18	0.413	1.186	1.046	-0.129	-0.636	-1.217	-0.227	-1.519	-1.559	ENSG00000152795	HNRNPDL	323	341	0.1	0.2	342	318	317	314	374	424	444	383	345	358	400	393	328	300	268	323	251	249	341	A	HNRNPDL
EIF3K	299	348	0.2	0.2	-0.694	0.219	-1.983	-1.442	-0.205	0.589	0.835	-1.603	-2.443	-2.043	1.269	0	0.215	0	-0.31	0.655	2.534	0.098	ENSG00000178982	EIF3K	299	348	0.2	0.2	315	366	243	273	342	387	401	264	217	239	425	354	366	354	337	391	496	359	340	A	EIF3K
CALM3	259	350	0.4	0.2	-0.911	0.413	-1.037	-0.896	-0.557	-0.036	0.598	-0.217	-0.481	-0.592	0.753	-0.172	1.095	1.04	0.751	0.036	0.779	0.765	ENSG00000160014	CALM3	259	350	0.4	0.2	224	377	210	226	265	325	398	304	274	261	416	310	456	449	416	334	419	418	338	A	CALM3
EIF3H	293	339	0.2	0.2	-0.803	0.305	-0.817	-0.786	0.295	0.155	0.946	-0.605	-1.386	-1.285	0.47	-0.155	-0.354	0.223	-0.181	0.793	0.744	0.8	ENSG00000147677	EIF3H	293	339	0.2	0.2	267	374	265	268	373	359	436	286	210	220	390	329	310	366	327	421	416	422	335	A	EIF3H
UQCRB	284	346	0.3	0.3	-0.536	0.338	-1.543	-1.044	0.019	1.317	0.813	-0.856	-2.028	-1.462	0.858	-0.205	0.346	-0.019	-0.271	0.476	2.471	0.248	ENSG00000156467	UQCRB	284	346	0.3	0.3	297	367	216	256	342	446	405	271	177	223	409	324	368	339	318	378	539	360	335	A	UQCRB
PTPRCAP	244	348	0.5	0.3	-0.704	0.018	-1.112	-1.176	-0.776	-0.322	0.392	-0.357	-0.645	-0.757	0.808	0.083	0.803	1.368	0.281	-0.018	2.031	0.589	ENSG00000213402	PTPRCAP	244	348	0.5	0.3	249	333	201	193	240	293	377	289	255	242	425	340	425	491	364	329	568	400	334	A	PTPRCAP
GNLY	121	399	1.7	0.9	0.017	-0.788	-0.923	-0.821	-0.919	-0.757	0.159	1.663	0.461	-0.13	3.572	3.356	-0.017	0.523	1.592	-0.537	-0.592	0.048	ENSG00000115523	GNLY	121	399	1.7	0.9	262	86	56	78	57	92	293	622	359	230	1040	992	254	373	606	140	129	268	330	A	GNLY
ARPC2	247	350	0.5	0.2	-0.076	-0.806	-1.175	-0.757	-0.691	0.034	0.658	-0.108	0.292	-0.531	1.749	0.528	2.38	0.967	2	-0.034	1.372	-0.334	ENSG00000163466	ARPC2	247	350	0.5	0.2	298	238	208	242	248	307	358	295	328	261	447	347	499	383	468	301	416	277	329	A	ARPC2
RP11-761N21.2	333	324	0	0.3	0.181	-0.253	-0.797	0.115	0.257	1.119	0.639	-1.258	-2.712	-0.797	0.364	-0.004	-1.069	-0.71	-0.909	0.004	1.542	0.116	ENSG00000234287	RP11-761N21.2	333	324	0	0.3	367	327	277	361	374	453	409	235	102	277	383	350	252	285	267	350	491	361	329	A	RP11-761N21.2
IGKV3-20	141	377	1.4	1.6	1.173	-0.612	-0.017	-0.829	0.017	0.996	-0.24	0.098	-0.551	-0.737	2.132	2.613	15.284	3.773	-0.744	-0.362	0.155	-0.497	ENSG00000239951	IGKV3-20	141	377	1.4	1.6	324	61	149	29	154	298	116	166	70	43	465	536	2399	706	42	98	174	78	328	A	IGKV3-20
CD44	381	295	-0.4	0.2	0.932	-0.204	0.67	0.971	1.294	0.635	0.962	-0.53	-1.031	-1.137	0.204	-0.555	-0.454	0.679	0.624	-0.989	-0.732	-0.335	ENSG00000026508	CD44	381	295	-0.4	0.2	415	299	389	419	452	385	419	266	215	204	341	264	274	390	384	219	245	286	326	A	CD44
EVL	298	335	0.2	0.3	-1.01	2.575	-0.56	-0.643	-1.389	0.634	0.706	3.318	3.856	4.772	-0.473	0.942	-0.156	0.577	0.069	-0.482	-0.81	-0.069	ENSG00000196405	EVL	298	335	0.2	0.3	245	419	267	263	227	325	328	455	481	525	271	340	286	322	297	271	255	291	326	A	EVL
DDX5	344	324	-0.1	0.2	0.328	1.479	-0.527	0.159	-0.101	0.136	-3.885	3.895	0.13	2.735	-3.924	-0.463	0.066	1.991	-1.306	-0.066	-3.635	-0.822	ENSG00000108654	DDX5	344	324	-0.1	0.2	343	379	316	337	329	337	211	454	336	418	210	318	334	395	292	330	219	307	326	A	DDX5
IGLV2-14	163	372	1.2	1.7	2.584	-0.651	-0.038	-0.853	-0.457	1.578	-0.372	0.146	-0.046	-0.886	2.594	3.029	20.24	4.433	0.441	-0.563	0.038	-0.698	ENSG00000211666	IGLV2-14	163	372	1.2	1.7	425	60	129	37	81	311	91	150	128	33	426	475	2420	634	183	69	137	54	325	A	IGLV2-14
FBL	314	321	0	0.2	-0.323	1.995	-1.528	-0.643	1.024	0.276	0.706	-1.479	-2.871	-1.752	0.512	0.39	-0.517	-0.057	-0.218	1.879	2.675	0.057	ENSG00000105202	FBL	314	321	0	0.2	304	428	239	287	376	336	359	242	167	227	348	342	293	318	309	421	464	324	321	A	FBL
HNRNPK	312	322	0	0.1	0.431	-1.068	-0.785	-0.065	0.737	0.151	-0.195	-0.348	-0.132	-2.169	-1.418	-0.981	1.52	0.627	0.222	0.065	1.63	0.722	ENSG00000165119	HNRNPK	312	322	0	0.1	333	295	302	320	341	326	317	313	318	267	286	297	360	338	327	323	363	340	320	A	HNRNPK
CYBA	223	351	0.7	0.3	-0.079	-1.076	-1.481	-1.449	-1.334	-0.46	-0.228	-0.08	0.094	-0.346	2.608	0.503	1.624	0.846	1.722	0.167	2.723	0.079	ENSG00000051523	CYBA	223	351	0.7	0.3	297	218	187	189	198	267	285	297	311	276	509	343	431	370	439	317	518	310	320	A	CYBA
EIF3F	308	317	0	0.2	-0.426	0.666	-1.059	-0.519	0.683	-0.085	0.683	-1.509	-2.605	-1.896	0.511	-0.023	-0.763	0.188	0.501	1.599	1.441	0.023	ENSG00000175390	EIF3F	308	317	0	0.2	302	369	263	296	370	323	370	236	169	212	359	327	281	339	359	426	416	329	319	A	EIF3F
EDF1	273	327	0.3	0.2	-1.155	0.31	-2.345	-1.999	-1.247	0.437	0.301	-1.705	-1.978	-1.474	0.912	-0.024	0.212	0.304	-0.321	0.024	1.366	0.301	ENSG00000107223	EDF1	273	327	0.3	0.2	281	360	216	235	276	367	360	251	236	263	393	342	355	360	326	345	417	360	319	A	EDF1
SUN2	325	308	-0.1	0.1	-0.584	0.84	0.424	-0.139	-0.577	-0.581	0.721	0.139	-0.61	-0.608	0.71	1.072	-0.978	0.639	0.876	-1.609	-0.721	0.98	ENSG00000100242	SUN2	325	308	-0.1	0.1	283	367	342	309	284	283	360	326	282	282	359	380	260	355	369	223	275	375	317	A	SUN2
RHOA	234	335	0.5	0.3	-0.719	-0.672	-1.141	-1.41	-0.198	-0.282	0.564	-0.387	-0.552	-1.389	1.933	0.198	0.677	1.31	2.452	0.358	1.069	0.426	ENSG00000067560	RHOA	234	335	0.5	0.3	254	258	223	202	293	287	350	279	267	204	453	323	359	406	492	335	388	340	317	A	RHOA
PIK3IP1	459	278	-0.7	0.4	1.874	0.499	1.914	2.215	0.606	0.022	0.462	-0.295	-0.988	2.406	-1.015	-0.394	-0.687	-1.123	-1.71	0.487	-0.662	-0.022	ENSG00000100100	PIK3IP1	459	278	-0.7	0.4	484	346	488	518	357	299	343	267	198	537	195	257	228	184	125	345	230	294	316	A	PIK3IP1
CNBP	323	306	-0.1	0.1	-0.427	-0.545	1.091	0.737	1.353	0.521	1.653	-0.486	-1.388	-1.95	0.612	0.146	-1.594	0.438	-0.17	-1.072	-0.146	1.299	ENSG00000169714	CNBP	323	306	-0.1	0.1	299	295	356	343	366	334	377	297	263	242	338	320	255	331	309	275	310	364	315	A	CNBP
HCST	228	328	0.5	0.3	-0.243	0.014	-1.364	-1.026	-0.871	0.439	1.295	-0.088	-0.858	-0.636	3.555	0.89	-0.014	0.713	-0.133	0.252	2.21	0.608	ENSG00000126264	HCST	228	328	0.5	0.3	265	289	163	194	208	327	405	279	209	229	612	368	286	352	275	310	489	343	311	A	HCST
ITGB2	231	334	0.5	0.2	-0.936	-0.683	-1.587	-1.383	-0.147	-0.981	0.86	0.341	0.549	-0.5	2.258	0.665	1.14	0.147	3.432	-0.366	0.515	-0.562	ENSG00000160255	ITGB2	231	334	0.5	0.2	244	260	205	217	293	242	354	322	335	271	439	342	371	310	511	279	333	267	311	A	ITGB2
RPS9	297	302	0	0.3	0.752	0.105	-1.165	-0.442	0.608	-0.105	1.064	-1.091	-2.106	-0.901	0.772	0.112	-0.222	0.444	-0.697	0.652	1.754	-0.387	ENSG00000170889	RPS9	297	302	0	0.3	386	325	205	273	372	305	415	212	116	230	387	325	294	357	249	376	480	278	310	A	RPS9
ARPC1B	208	336	0.7	0.3	-0.939	-0.174	-1.436	-1.159	-0.725	-0.862	0.326	-0.376	0.032	-0.674	0.398	0.217	2.355	0.675	2.102	0.2	0.938	-0.032	ENSG00000130429	ARPC1B	208	336	0.7	0.3	207	287	155	184	229	215	339	266	308	235	347	328	551	376	524	326	403	302	310	A	ARPC1B
RPS3AP6	306	298	0	0.3	0.018	0.579	-0.285	-0.178	1.74	0.004	1.353	-0.962	-1.703	-1.618	0.619	-0.004	-1.06	-0.23	-0.73	1.688	0.827	0.518	ENSG00000234797	RPS3AP6	306	298	0	0.3	304	353	278	287	455	303	421	218	153	161	357	302	210	282	239	451	375	348	305	A	RPS3AP6
SSR2	275	306	0.2	0.2	-1.007	0.227	-2.664	-1.778	0.046	-0.063	0.761	-2.327	-3.661	-3.708	1.994	-0.543	0.041	0.588	0.081	0.068	1.773	-0.041	ENSG00000163479	SSR2	275	306	0.2	0.2	287	337	220	256	329	325	358	234	180	178	408	306	329	351	331	330	399	326	305	A	SSR2
UCP2	264	306	0.2	0.4	-1.424	2.608	-0.709	-1.422	-1.481	-0.64	0.107	0.565	-0.254	-0.926	1.525	-0.239	0.538	0.714	1.392	-0.107	0.517	0.353	ENSG00000175567	UCP2	264	306	0.2	0.4	120	612	207	120	113	215	306	362	262	180	479	264	359	380	463	280	356	336	301	A	UCP2
COTL1	195	326	0.7	0.4	-0.652	-0.338	-0.822	-0.697	0.495	-0.082	0.583	-0.198	0.082	-1.32	0.931	0.805	2.661	1.402	4.401	-0.154	0.867	-0.361	ENSG00000103187	COTL1	195	326	0.7	0.4	193	224	176	188	308	250	317	238	267	125	352	339	526	399	701	243	346	222	301	A	COTL1
MYL12B	226	314	0.5	0.2	-0.677	-0.793	-1.289	-0.918	-0.499	0.114	1.036	-0.488	-0.339	-0.534	1.509	0.509	-0.114	1.008	0.672	0.826	1.517	0.549	ENSG00000118680	MYL12B	226	314	0.5	0.2	243	235	199	226	256	300	367	257	268	254	401	329	284	365	340	352	401	332	300	A	MYL12B
NCL	308	297	-0.1	0.1	-1.552	0.098	0.571	1.208	1.724	1.458	0.109	-0.759	0.168	-2.291	-3.871	-0.199	1.204	-0.098	-0.36	-0.297	-1.838	0.59	ENSG00000115053	NCL	308	297	-0.1	0.1	267	309	321	337	350	344	309	287	311	248	207	301	337	304	297	299	259	321	300	A	NCL
CALM1	305	291	-0.1	0.2	1.639	-1.41	-0.29	1.5	0.311	-0.398	0.202	-0.221	-0.202	-2.387	1.841	-0.57	-0.217	2.086	1.749	-0.779	1.059	0.297	ENSG00000198668	CALM1	305	291	-0.1	0.2	359	230	277	353	303	273	298	280	281	188	368	266	281	378	364	257	335	302	300	A	CALM1
HINT1	257	306	0.2	0.2	-0.101	-0.88	-1.288	-0.876	0.26	0.38	0.868	-0.908	-1.459	-1.332	0.481	0.325	0.136	0.101	-1.05	0.315	1.948	-0.166	ENSG00000169567	HINT1	257	306	0.2	0.2	305	251	222	251	330	338	372	249	210	219	345	335	321	319	239	334	448	300	299	A	HINT1
RPS23P8	301	293	0	0.2	0.187	0.37	-0.967	-0.241	0.707	1.12	0.592	-1.532	-2.496	-1.226	0.642	-0.159	-1.41	-0.11	-1.13	0.556	1.468	0.11	ENSG00000230629	RPS23P8	301	293	0	0.2	326	339	245	296	362	391	354	205	138	227	358	302	214	305	233	352	416	321	299	A	RPS23P8
OST4	259	304	0.2	0.2	-0.203	0.039	-1.44	-0.871	-0.039	0.736	0.613	-1.359	-1.878	-1.312	1.557	-0.129	0.531	0.942	-0.181	0.179	2.598	0.447	ENSG00000228474	OST4	259	304	0.2	0.2	285	301	207	243	296	345	337	212	179	215	397	290	332	358	287	310	462	326	299	A	OST4
NFKBIA	298	296	0	0.4	1.966	-1.269	-0.229	0.144	-0.541	1.765	0.876	0.035	-0.578	1.14	0.227	1.361	0.771	-0.489	-0.479	-0.035	-1.144	-0.906	ENSG00000100906	NFKBIA	298	296	0	0.4	521	123	251	297	213	497	387	284	208	420	307	447	374	219	220	275	138	168	297	A	NFKBIA
EIF4A2	273	303	0.2	0.2	-0.825	0.343	-0.428	-0.082	-1.578	0.778	-0.511	1.159	0.082	1.227	-0.809	0.127	-0.569	0.571	-0.919	-0.18	0.891	0.957	ENSG00000156976	EIF4A2	273	303	0.2	0.2	222	325	257	287	156	363	250	396	302	402	224	306	245	345	214	279	373	379	296	A	EIF4A2
SKP1	241	304	0.3	0.2	-0.964	0.116	-1.582	-1.227	-0.192	-0.373	0.555	-0.062	-0.794	-1.609	2.109	0.062	-0.488	1.163	0.201	0.26	1.454	1.232	ENSG00000113558	SKP1	241	304	0.3	0.2	238	302	201	222	284	273	328	291	248	200	420	299	266	364	307	310	381	368	294	A	SKP1
PPIB	205	311	0.6	0.4	0.122	-0.451	-0.926	-0.665	-0.231	0.667	0.682	-0.318	-0.236	-1.216	2.925	0.953	2.851	1.691	0.836	-0.141	1.071	-0.122	ENSG00000166794	PPIB	205	311	0.6	0.4	265	208	160	186	230	319	321	221	229	131	544	348	537	421	336	239	359	240	294	A	PPIB
CNN2	238	297	0.3	0.2	-1.25	0.859	-1.188	-0.934	-0.619	-0.299	0.145	-0.152	-0.267	-1.072	-0.113	0.37	0.73	1.592	0.992	0.113	0.174	1.132	ENSG00000064666	CNN2	238	297	0.3	0.2	185	363	191	212	238	265	303	278	268	200	281	321	352	424	374	300	305	385	291	A	CNN2
EIF4B	273	287	0.1	0.2	-0.374	0.546	-0.719	-0.772	1.123	-0.181	1.621	-0.071	-2.169	-1.47	0.588	-0.006	-1.615	0.006	0.73	0.63	0.303	0.94	ENSG00000063046	EIF4B	273	287	0.1	0.2	270	327	249	245	363	282	394	289	159	202	330	293	193	294	338	332	312	351	290	A	EIF4B
NME1-NME2	181	312	0.8	0.3	-0.759	-1.044	-1.434	-1.244	0.164	0.029	0.959	-0.855	-0.717	-0.632	1.084	-0.26	0.411	0.549	-0.029	0.308	1.561	0.539	ENSG00000243678	NME1-NME2	181	312	0.8	0.3	219	189	148	168	315	301	398	209	223	232	411	271	341	355	295	330	461	354	290	A	NME1-NME2
HLA-C	235	344	0.6	1	1.856	1.224	-0.729	-0.171	-0.62	1.317	-0.602	-0.608	-0.126	-0.534	3.629	3.947	2.367	-0.243	-0.507	2.826	0.126	2.062	ENSG00000204525	HLA-C	235	344	0.6	1	470	357	6	106	25	373	29	28	114	41	789	846	562	93	46	644	159	507	289	A	HLA-C
RPL39P3	267	294	0.1	0.3	0.579	-0.77	-0.978	-0.015	0.569	1.286	-0.057	-1.046	-2.101	-1.496	0.778	0.088	-0.179	0.015	-0.945	0.229	3.364	0.025	ENSG00000235174	RPL39P3	267	294	0.1	0.3	334	231	215	289	334	389	286	210	129	175	350	297	276	291	218	308	548	292	287	A	RPL39P3
GABARAP	212	302	0.5	0.3	-1.25	0.191	-1.482	-1.908	-0.36	-0.277	0.426	-0.398	-0.869	-1.841	1.236	0.227	-0.191	0.99	2.705	0.231	0.537	0.812	ENSG00000170296	GABARAP	212	302	0.5	0.3	202	305	185	155	265	271	321	263	229	160	379	307	277	362	484	308	329	349	286	A	GABARAP
EIF5A	281	280	0	0.2	1.897	-1.299	0.086	-0.357	1.143	1.946	1.292	-0.643	-0.263	-1.11	0.513	0.576	0.819	0.706	-0.25	-1.475	-0.086	-0.414	ENSG00000132507	EIF5A	281	280	0	0.2	376	209	281	258	337	379	344	243	263	219	304	307	320	314	264	199	272	255	286	A	EIF5A
P4HB	219	298	0.4	0.3	-0.248	-0.708	-0.968	-0.641	-0.1	0.1	0.985	-0.62	-0.245	-0.849	2.195	0.162	1.679	0.958	1.307	0.716	0.275	-0.461	ENSG00000185624	P4HB	219	298	0.4	0.3	250	213	193	219	262	278	348	220	250	202	445	283	404	346	374	327	292	233	286	A	P4HB
41897	232	288	0.3	0.2	-0.733	-0.29	-0.787	-0.8	0.105	-0.702	0.828	-0.228	-0.495	-1.702	2.172	0.105	-0.057	1.297	0.068	0.057	0.913	0.647	ENSG00000183291	41897	232	288	0.3	0.2	226	260	221	220	291	228	347	265	244	150	451	291	278	383	288	287	354	333	284	A	41897
IL7R	333	267	-0.3	0.3	-0.851	1.332	1.277	1.565	-0.049	-0.512	-0.047	0.678	0.034	1.041	-0.671	-0.164	-1.003	0.358	-0.034	0.88	-0.669	2.177	ENSG00000168685	IL7R	333	267	-0.3	0.3	171	382	376	404	248	204	249	318	256	353	188	237	156	288	250	338	189	463	282	A	IL7R
UBALD2	273	282	0	0.3	2.649	0.357	-1.416	-1.308	-0.4	2.88	0.345	-1.215	-2.139	3.818	-0.198	-0.655	1.803	0.253	-0.688	0.198	0.2	-0.661	ENSG00000185262	UBALD2	273	282	0	0.3	401	288	199	205	250	413	287	209	164	459	260	237	359	282	236	280	280	237	280	A	UBALD2
SPOCK2	385	247	-0.6	0.3	2.604	0.483	2.333	4.186	2.253	-0.04	0.687	-0.757	-0.098	-0.662	-0.151	-1.633	0.04	-0.59	-0.262	0.264	-0.701	1.018	ENSG00000107742	SPOCK2	385	247	-0.6	0.3	396	278	381	484	376	248	289	208	245	214	242	160	253	218	236	265	212	308	278	A	SPOCK2
EIF4A1	277	275	0	0.1	1.374	-1.393	-0.008	1.133	0.569	-0.178	-0.063	-0.794	1.344	-0.78	0.008	-0.427	2.788	1.037	1.032	-0.293	0.014	-0.506	ENSG00000161960	EIF4A1	277	275	0	0.1	317	216	267	308	288	260	265	238	316	238	267	251	369	305	305	256	267	248	277	A	EIF4A1
HCLS1	200	291	0.5	0.2	-1.437	-0.332	-1.497	-1.675	-1.453	-0.388	0.631	-0.005	0.005	-0.295	1.317	0.259	1.037	0.718	1.142	-0.343	0.915	0.156	ENSG00000180353	HCLS1	200	291	0.5	0.2	187	258	183	172	186	254	319	279	279	260	363	295	345	325	352	257	337	289	274	A	HCLS1
EIF3G	247	278	0.2	0.1	-0.768	0.714	-1.75	-0.933	-0.887	0.171	-0.007	-0.635	-1.234	0.007	0.371	-0.442	0.011	0.753	0.23	-0.349	1.663	0.87	ENSG00000130811	EIF3G	247	278	0.2	0.1	243	312	198	236	238	287	279	250	222	279	296	258	279	314	289	263	356	319	273	A	EIF3G
CD53	169	299	0.8	0.3	-0.965	-0.102	-1.182	-1.423	-0.774	-1.056	-0.291	0.184	-0.125	-0.097	0.534	0.274	0.097	1.005	1.314	0.948	0.772	0.577	ENSG00000143119	CD53	169	299	0.8	0.3	164	262	139	111	186	153	241	295	260	263	335	305	285	389	424	382	362	340	272	A	CD53
GNAI2	201	288	0.5	0.3	-1.222	-0.306	-1.521	-1.654	-0.6	-0.566	0.749	-0.385	-0.146	-1.564	1.844	0.551	1.102	1.157	4.165	0.146	0.46	0.394	ENSG00000114353	GNAI2	201	288	0.5	0.3	199	248	183	176	232	234	304	243	256	180	363	294	323	326	487	272	289	285	272	A	GNAI2
ANXA6	192	288	0.6	0.3	-1.469	0.025	-1.009	-1.261	-0.926	-1.143	0.265	-0.142	0.552	-0.945	1.432	0.375	-0.025	0.748	0.601	-0.133	1.173	0.419	ENSG00000197043	ANXA6	192	288	0.6	0.3	142	281	185	162	193	173	303	266	330	191	412	314	276	348	335	266	388	318	271	A	ANXA6
UBE2D3	269	268	0	0.1	1.68	-1.465	-0.601	-0.066	0.958	0.753	0.234	-0.905	-0.702	-1.207	0.462	-0.843	0.647	0.638	-0.089	-1.009	0.066	0.248	ENSG00000109332	UBE2D3	269	268	0	0.1	347	210	248	271	316	307	284	235	244	222	294	237	302	302	270	230	277	285	271	A	UBE2D3
PCBP1	227	271	0.3	0.2	-1.37	1.119	-1.239	-1.581	-0.028	-0.718	0.631	0.097	-0.394	-1.476	-0.037	0.081	-0.571	1.84	1.25	0.028	0.348	1.556	ENSG00000169564	PCBP1	227	271	0.3	0.2	193	334	200	181	269	230	306	276	248	187	268	275	238	375	341	272	290	359	269	A	PCBP1
RPL21P119	272	261	-0.1	0.2	0.293	0.613	-0.823	-0.443	0.796	0.102	1.003	-0.564	-1.805	-1.566	0.105	0.736	-0.998	-0.37	-0.811	0.853	0.435	-0.102	ENSG00000220793	RPL21P119	272	261	-0.1	0.2	300	323	219	246	336	286	351	237	147	165	286	332	206	251	219	340	310	271	268	A	RPL21P119
CAP1	182	287	0.7	0.3	-1.357	-0.203	-1.301	-1.378	-0.95	-0.871	0.003	-0.003	-0.405	-1.118	0.272	0.062	1.042	0.834	1.768	0.368	0.327	0.515	ENSG00000131236	CAP1	182	287	0.7	0.3	154	260	160	152	192	199	279	279	242	176	304	285	375	356	441	313	309	326	267	A	CAP1
SUB1	209	274	0.4	0.3	0.236	-1.306	-1.258	-0.686	-0.038	0.663	0.559	-0.251	-0.492	-2.322	3.613	0.969	4.273	2.226	0.038	-0.873	0.64	-0.278	ENSG00000113387	SUB1	209	274	0.4	0.3	261	181	183	213	247	283	278	236	223	128	436	299	471	364	251	203	282	234	265	A	SUB1
SRP14	221	274	0.3	0.2	-0.253	-0.284	-1.162	-0.711	-0.417	0.722	0.949	-0.638	-0.804	-0.887	1.323	0.274	0.956	0.385	0.114	0.085	1.952	-0.085	ENSG00000140319	SRP14	221	274	0.3	0.2	243	241	184	214	233	306	321	218	208	202	345	277	321	284	267	265	386	254	265	A	SRP14
HNRNPH1	327	263	-0.3	0.7	0.234	0.777	1.922	1.558	-0.797	0.57	-0.597	2.045	3.258	4.971	-1.103	0.247	-0.234	-0.321	-0.53	-0.411	-0.752	-0.259	ENSG00000169045	HNRNPH1	327	263	-0.3	0.7	222	286	421	378	101	262	125	435	577	779	65	224	167	157	133	147	107	164	264	A	HNRNPH1
JUND	460	209	-1.1	0.7	10.076	-0.829	2.068	5.06	2.761	3.219	0.131	-0.412	-0.543	-0.294	-0.43	0.749	0.158	-0.131	-0.6	-1.033	0.149	-1.186	ENSG00000130522	JUND	460	209	-1.1	0.7	847	141	329	523	374	403	204	168	160	176	167	244	205	187	156	128	205	118	263	A	JUND
CALR	198	279	0.5	0.2	-1.001	-0.673	-0.845	-0.888	-1.024	-0.455	-0.032	0.032	0.669	-0.676	1.432	0.92	0.507	0.831	0.751	-0.308	0.082	0.047	ENSG00000179218	CALR	198	279	0.5	0.2	186	212	199	195	185	230	263	268	318	212	379	338	306	331	325	241	272	269	263	A	CALR
CFL1	175	283	0.7	0.3	-0.724	-0.765	-1.15	-1.043	-0.47	0.11	0.468	-0.544	-0.923	-0.625	1.274	0.076	1.108	0.483	1.069	0.021	1.254	-0.021	ENSG00000172757	CFL1	175	283	0.7	0.3	194	190	153	163	219	275	310	212	175	204	388	272	372	311	368	266	386	262	262	A	CFL1
EIF4G2	253	264	0.1	0.1	0.746	-1.779	-0.396	0.009	-0.423	-0.75	-1.452	-0.009	0.438	-2.651	0.287	0.701	0.426	1.911	1.881	-0.648	-0.073	1.392	ENSG00000110321	EIF4G2	253	264	0.1	0.1	283	215	252	263	251	243	224	262	274	192	270	281	274	314	313	245	261	300	262	A	EIF4G2
HLA-A	311	247	-0.3	0.6	-0.664	-0.289	-0.413	2.52	-0.113	0.685	-1.184	0.113	-1.588	0.627	0.75	-0.531	0.694	0.987	0.189	-1.168	0.509	-1.636	ENSG00000206503	HLA-A	311	247	-0.3	0.6	163	221	202	659	249	373	82	284	19	364	383	184	375	420	296	85	346	12	262	A	HLA-A
MORF4L1	294	250	-0.2	0.2	2.211	-0.779	0.57	1.419	2.149	2.618	0.535	-0.888	-0.8	-1.651	0.239	-0.236	0.282	0.07	-0.239	-0.874	-0.07	-0.413	ENSG00000185787	MORF4L1	294	250	-0.2	0.2	363	210	279	322	360	384	277	204	208	165	262	237	264	253	237	205	246	228	261	A	MORF4L1
MCL1	237	263	0.1	0.2	-0.206	0.412	-1.7	-1.952	-1.21	0.228	0.505	0.55	0.023	0.035	0.799	-0.023	0.996	0.102	-0.823	-1.259	-2.012	-1.526	ENSG00000143384	MCL1	237	263	0.1	0.2	271	302	195	182	220	293	307	309	282	283	322	280	332	286	239	217	179	204	261	A	MCL1
MBNL1	255	258	0	0.1	0.029	-1.19	-0.029	0.263	1.455	0.287	0.948	0.683	-0.687	0.435	-0.705	-1.216	-0.782	0.137	-0.707	-0.498	-0.666	0.216	ENSG00000152601	MBNL1	255	258	0	0.1	268	208	265	280	338	281	313	300	233	288	232	207	228	273	232	242	234	277	261	A	MBNL1
PSME2	131	296	1.2	0.4	-0.786	-0.641	-0.956	-0.931	-0.594	-0.124	0.071	-0.015	0.746	-0.198	1.053	0.015	1.575	0.708	0.837	-0.304	1.128	0.214	ENSG00000100911	PSME2	131	296	1.2	0.4	137	157	113	117	164	229	256	244	350	219	392	248	465	344	362	204	403	276	260	A	PSME2
COX6C	202	270	0.4	0.2	-0.512	-0.088	-1.717	-0.95	-0.419	0.873	0.847	-0.679	-0.886	-0.718	0.67	-0.078	1.489	0.078	0.112	0.336	2.124	0.503	ENSG00000164919	COX6C	202	270	0.4	0.2	221	247	147	194	227	306	305	211	198	208	294	248	344	257	259	273	383	283	256	A	COX6C
S100A10	205	264	0.4	0.3	-0.565	-0.301	-0.754	-0.627	-0.526	0.591	0.722	-0.072	0.05	-1.627	1.759	1.161	0.104	0.955	1.39	-0.83	0.928	-0.05	ENSG00000197747	S100A10	205	264	0.4	0.3	205	224	191	200	208	290	299	241	250	127	375	331	254	316	348	185	314	243	256	A	S100A10
ARHGDIA	276	246	-0.2	0.2	1.859	-1.229	-0.036	0.812	0.276	0.055	-0.116	-1.016	0.218	-0.82	0.232	-0.526	0.036	0.537	1.623	-1.285	-1.177	-0.856	ENSG00000141522	ARHGDIA	276	246	-0.2	0.2	348	200	257	298	272	262	254	210	270	220	270	234	261	285	337	197	203	218	255	A	ARHGDIA
SNHG8	232	245	0.1	0.4	-0.131	0.73	-1.028	0.289	1.57	0.479	2.378	0.131	-1.339	-0.452	-0.617	-0.618	-0.762	-0.134	-1.131	0.516	1.952	1.419	ENSG00000269893	SNHG8	232	245	0.1	0.4	223	307	134	264	390	282	469	248	104	191	175	175	161	222	124	286	427	375	253	A	SNHG8
RP11-543P15.1	231	252	0.1	0.3	-0.667	0.006	-0.345	-0.634	1.033	0.25	1.257	-0.727	-2.266	-1.28	0.474	0.363	-1.369	-0.789	-0.006	0.655	0.928	0.682	ENSG00000227081	RP11-543P15.1	231	252	0.1	0.3	214	260	236	216	330	276	345	210	104	172	292	284	166	205	259	304	323	306	250	A	RP11-543P15.1
SEPW1	240	250	0.1	0.3	1.035	-0.281	-0.721	0.232	-0.079	0.923	0.684	-0.718	-0.665	-0.867	0.979	0.25	-0.696	-0.004	0.004	0.281	3.479	-0.168	ENSG00000178980	SEPW1	240	250	0.1	0.3	305	216	186	251	230	298	281	186	190	176	301	252	188	235	235	254	471	224	249	A	SEPW1
SNHG6	218	253	0.2	0.2	-0.504	-0.726	-0.633	-0.316	1.232	4.121	2.339	-0.527	-1.668	-0.035	0.732	-0.494	0.541	0.035	-0.716	0.428	2.329	1.275	ENSG00000245910	SNHG6	218	253	0.2	0.2	219	213	215	225	272	359	305	219	184	233	257	220	251	236	213	247	305	273	247	A	SNHG6
CDC42	205	254	0.3	0.2	-0.596	-1.002	-1.138	-1.609	0.497	-0.107	0.711	-0.416	-0.975	-2.63	1.695	-0.092	0.423	1.074	1.829	0.433	0.092	0.637	ENSG00000070831	CDC42	205	254	0.3	0.2	225	209	203	184	269	245	278	232	210	143	318	245	266	293	323	267	253	275	247	A	CDC42
LAT	235	242	0	0.2	-0.723	1.679	-0.626	-0.821	-1.288	-0.326	0.536	0.729	0.87	-0.039	0.098	0.905	0.565	1.064	-0.012	-1.283	0.012	-0.196	ENSG00000213658	LAT	235	242	0	0.2	204	327	209	199	175	225	269	279	286	239	246	288	270	296	241	176	242	231	245	A	LAT
NOSIP	239	238	0	0.3	-1.22	2.607	-1	-0.957	-0.442	-0.074	0.549	0.102	-1.026	0.149	-1.337	0.074	0.149	0.693	-0.704	0.262	-0.656	1.586	ENSG00000142546	NOSIP	239	238	0	0.3	170	415	184	187	220	243	283	255	183	258	163	253	258	293	203	265	206	350	244	A	NOSIP
SF1	337	217	-0.6	0.4	1.049	0.041	1.911	2.016	0.688	1.09	-0.041	0.541	0.544	1.221	-0.759	-0.309	-0.469	-0.599	-0.679	-0.67	-1.066	-0.42	ENSG00000168066	SF1	337	217	-0.6	0.4	318	223	398	408	284	321	215	270	270	334	148	190	175	163	156	156	119	180	240	A	SF1
TMBIM6	215	243	0.2	0.2	-0.682	-0.021	-0.469	-0.322	0.021	-0.742	-0.667	-0.544	-0.293	-2.187	1.003	0.049	0.75	2.776	1.956	0.067	1.499	1.324	ENSG00000139644	TMBIM6	215	243	0.2	0.2	200	231	210	217	232	198	201	207	218	132	277	234	266	358	321	235	300	292	240	A	TMBIM6
CD8A	178	257	0.5	0.4	-0.36	-0.702	-0.647	0.197	-0.594	-0.489	1.353	-0.018	-0.722	1.392	3.777	1.271	0.856	0.018	-1.21	0.239	3.177	-0.557	ENSG00000153563	CD8A	178	257	0.5	0.4	180	152	156	225	161	169	319	207	150	322	515	312	278	210	111	228	467	164	240	A	CD8A
EIF3M	239	236	0	0.2	-0.432	0.54	0.095	-0.095	1.904	0.837	0.392	-1.423	-2.073	-2.434	-0.156	-0.515	-0.117	1.119	-0.267	1.26	0.809	1.377	ENSG00000149100	EIF3M	239	236	0	0.2	224	255	241	235	300	265	251	191	170	158	233	221	234	274	229	279	264	283	239	A	EIF3M
PSAP	159	268	0.8	0.7	-0.191	-0.481	-0.601	-1.206	1.158	-0.728	0.329	0.145	-0.001	-1.337	0.959	1.023	2.336	0.771	11.379	-0.13	-0.621	0.001	ENSG00000197746	PSAP	159	268	0.8	0.7	185	167	160	124	266	152	216	205	196	116	254	258	337	243	883	188	159	196	239	A	PSAP
PTP4A2	153	255	0.7	0.3	-1.327	-0.692	-1.419	-1.469	-0.657	-0.032	1.019	0.005	-0.057	-0.949	1.822	0.054	-0.005	0.977	1.772	0.209	0.436	0.302	ENSG00000184007	PTP4A2	153	255	0.7	0.3	146	190	139	136	192	236	309	238	234	172	364	242	237	306	361	252	268	259	238	A	PTP4A2
FAIM3	262	224	-0.2	0.2	-1.609	3.775	1.399	0.724	-0.293	-1.241	-0.219	1.08	-0.858	-0.433	0.065	-0.224	0.192	2.785	-0.065	0.625	-0.125	3.03	ENSG00000162894	FAIM3	262	224	-0.2	0.2	151	375	276	248	205	166	208	262	182	200	220	208	226	333	215	244	212	344	237	A	FAIM3
ATP5B	200	246	0.3	0.2	-0.944	-0.678	-0.836	-0.671	-0.131	-0.915	-0.024	-0.447	0.634	-0.907	0.581	0.087	2.948	1.68	1.899	0.024	1.236	0.168	ENSG00000110955	ATP5B	200	246	0.3	0.2	193	204	198	204	224	195	228	212	253	195	251	233	341	293	302	230	276	236	237	A	ATP5B
LDHA	192	246	0.4	0.2	-0.053	-1.217	-1.672	0.016	1.014	-0.012	-0.298	-0.843	0.261	-1.036	1.045	-0.506	2.095	1.606	1.799	-0.411	0.411	0.012	ENSG00000134333	LDHA	192	246	0.4	0.2	227	168	144	231	282	229	215	187	243	177	284	204	338	313	322	209	251	231	236	A	LDHA
RPL6P27	234	233	0	0.2	0.481	0.762	-1.104	0.059	1.122	1.523	0.587	-1.507	-2.569	-1.033	-0.231	-0.071	-0.059	0.071	-0.459	1.236	2.459	-0.099	ENSG00000235552	RPL6P27	234	233	0	0.2	256	270	176	235	288	309	261	156	102	180	220	228	229	235	209	294	356	227	235	A	RPL6P27
CAPZB	195	240	0.3	0.2	-1.415	0.015	-1.337	-0.874	-0.588	-1.421	0.012	-0.517	-0.761	-1.348	0.072	-0.012	0.54	1.158	1.562	0.09	0.828	0.555	ENSG00000077549	CAPZB	195	240	0.3	0.2	167	246	171	197	213	167	246	216	203	171	249	244	275	309	331	250	291	276	234	A	CAPZB
ARF1	258	224	-0.2	0.2	1.867	-1.271	-0.073	1.083	0.556	0.643	0.359	-0.896	-0.786	-1.286	0.484	-0.283	0.706	0.073	0.604	-0.786	-0.273	-0.765	ENSG00000143761	ARF1	258	224	-0.2	0.2	346	158	230	299	268	273	256	181	187	157	263	217	277	239	271	187	218	189	234	A	ARF1
CALM2	199	239	0.3	0.2	-0.836	-0.748	-0.506	-0.566	0.667	-0.682	1.058	-0.425	-0.297	-2.009	1.653	0.603	-0.139	0.885	1.725	0.139	0.918	0.577	ENSG00000143933	CALM2	199	239	0.3	0.2	191	195	206	203	259	198	277	210	216	138	304	257	223	269	308	235	271	255	234	A	CALM2
LCK	212	236	0.2	0.2	-1.142	1.627	-0.626	-0.723	-0.985	-0.737	-0.074	0.587	0.099	0.074	-0.26	0.301	0.923	1.597	-0.083	-0.085	1.6	1.059	ENSG00000182866	LCK	212	236	0.2	0.2	159	316	189	183	168	182	220	257	230	228	209	241	276	314	219	219	314	284	234	A	LCK
CHCHD2	195	241	0.3	0.2	0.747	-0.932	-0.998	-0.364	0.073	0.211	0.693	-0.181	-0.656	-0.919	1.621	0.476	2.205	0.869	-0.073	-0.158	1.896	-0.08	ENSG00000106153	CHCHD2	195	241	0.3	0.2	264	162	158	196	223	231	260	208	179	163	317	247	352	271	214	209	333	214	233	A	CHCHD2
FYN	220	232	0.1	0.2	-2.505	-0.411	0.674	0.405	-1.988	-0.54	0.251	-0.061	0.357	0.061	1.911	0.922	1.667	0.893	-0.145	-0.674	-1.583	-0.97	ENSG00000010810	FYN	220	232	0.1	0.2	156	222	255	247	173	218	242	233	246	236	294	263	286	262	230	213	185	204	231	A	FYN
RP11-466H18.1	212	230	0.1	0.2	-0.036	0.3	-1.42	-0.392	-0.05	0.652	1.164	-1.344	-1.502	-1.186	0.609	-0.32	-0.697	0.13	0.036	0.75	1.919	0.808	ENSG00000244398	RP11-466H18.1	212	230	0.1	0.2	230	247	159	212	229	265	291	163	155	171	263	215	196	238	233	270	330	273	230	A	RP11-466H18.1
PKM	172	240	0.5	0.2	-1.545	0.304	-1.303	-1.554	-0.817	-0.745	-0.037	-0.041	0.217	-0.993	0.58	0.259	0.604	1.259	2.235	-0.116	0.037	0.752	ENSG00000067225	PKM	172	240	0.5	0.2	142	248	156	141	184	188	228	228	243	174	264	245	265	303	359	224	233	274	228	A	PKM
RAN	193	235	0.3	0.2	-0.277	-1.299	-1.81	-1.057	0.995	0.184	-0.184	-0.984	-0.346	-0.569	0.596	-0.334	4.293	1.868	0.254	0.984	0.753	0.48	ENSG00000132341	RAN	193	235	0.3	0.2	215	188	175	194	248	227	217	196	213	207	237	213	333	270	228	247	241	234	227	A	RAN
ISG20	135	252	0.9	0.4	-0.669	-0.126	-0.916	-0.68	-0.785	-0.105	-0.358	-0.197	0.235	0.805	0.885	0.003	3.277	1.666	-0.003	0.694	1.843	0.623	ENSG00000172183	ISG20	135	252	0.9	0.4	128	181	104	127	116	183	158	174	216	271	279	193	512	355	193	260	372	254	226	A	ISG20
MYH9	219	225	0	0.2	-2.116	0.754	-0.512	-0.721	-1.802	-1.871	0.066	0.52	1.074	-0.628	-1.789	0.326	0.058	0.017	0.997	-0.017	-3.176	0.406	ENSG00000100345	MYH9	219	225	0	0.2	162	274	225	217	175	172	247	265	286	220	175	257	247	245	283	244	121	260	226	A	MYH9
PRR13	162	238	0.6	0.2	-1.437	-0.514	-1.122	-1.403	-0.839	-0.081	0.62	0.027	-0.22	-1.076	1.589	0.114	-0.027	0.837	1.172	0.117	0.567	0.729	ENSG00000205352	PRR13	162	238	0.6	0.2	144	198	162	146	179	223	264	229	215	165	321	234	226	277	296	235	261	270	225	A	PRR13
LEPROTL1	347	187	-0.9	0.5	3.951	-0.022	3.481	5.389	4.342	2.328	1.587	-0.464	-1.036	0.389	0.022	-0.07	0.223	-0.573	-1.253	-0.26	-0.776	-0.394	ENSG00000104660	LEPROTL1	347	187	-0.9	0.5	387	172	362	465	409	299	259	148	117	194	174	169	185	142	105	159	131	152	224	A	LEPROTL1
RP4-781K5.2	338	186	-0.9	0.5	2.911	-0.275	1.726	2.142	1.401	2.343	0.764	0.014	0.214	-0.57	-0.048	1.005	-0.238	-0.014	-0.518	-0.667	-0.983	-0.682	ENSG00000228830	RP4-781K5.2	338	186	-0.9	0.5	466	148	348	389	315	409	252	177	197	119	171	276	152	174	124	109	78	108	223	A	RP4-781K5.2
RPL13P12	405	181	-1.2	0.7	1.731	0.631	0.095	2.779	-0.62	0.728	-0.673	-0.992	-1.237	-0.676	0.199	0.404	0.673	-0.84	-0.906	-0.694	-0.095	0.334	ENSG00000215030	RPL13P12	405	181	-1.2	0.7	466	307	229	617	126	321	118	72	37	118	244	274	313	94	84	115	202	264	222	A	RPL13P12
GPX4	203	228	0.2	0.2	1.142	-0.482	-1.592	-0.056	-0.43	2.6	0.295	-0.96	-3.257	-0.224	-0.732	0.617	0.056	-0.059	2.153	0.309	2.375	2.592	ENSG00000167468	GPX4	203	228	0.2	0.2	254	195	154	210	197	307	223	177	94	204	186	235	214	210	291	224	299	307	221	A	GPX4
CD7	210	221	0.1	0.2	0.011	1.311	-1.319	-0.011	-0.93	-0.019	0.247	-0.56	-1.219	1.164	-0.315	0.026	-0.279	1.038	-0.153	1.934	2.415	0.789	ENSG00000173762	CD7	210	221	0.1	0.2	211	272	148	210	166	209	222	184	153	265	195	211	197	259	203	301	324	247	221	A	CD7
EMP3	197	219	0.2	0.3	0.101	-0.579	-0.764	-1.967	-0.322	-0.585	0.386	-0.101	0.193	-3.717	1.083	0.949	-1.738	2.421	3.764	-2.558	0.325	0.406	ENSG00000142227	EMP3	197	219	0.2	0.3	230	205	199	156	215	205	240	222	233	93	265	260	164	313	361	135	238	241	221	A	EMP3
PDIA3	176	229	0.4	0.2	-0.215	-1.604	-1.496	-0.703	0.013	0.346	0.982	-0.646	-0.016	-1.588	2.977	0.394	0.598	1.384	1.738	-0.593	1.901	-0.013	ENSG00000167004	PDIA3	176	229	0.4	0.2	205	153	157	187	214	226	250	189	212	154	324	228	235	265	278	191	284	213	220	A	PDIA3
DNAJB1	320	184	-0.8	0.5	1.887	-0.594	1.616	2.169	1.049	2.136	0.922	-0.178	-0.303	-0.443	0.609	0.229	0.178	-0.197	-0.719	-0.63	-0.92	-0.941	ENSG00000132002	DNAJB1	320	184	-0.8	0.5	387	119	357	417	296	413	283	164	150	135	249	208	202	162	106	115	84	82	218	A	DNAJB1
CCL5	129	240	0.9	0.8	-0.034	-1.405	-0.629	-0.545	-0.946	0.166	1.066	0.08	0.034	-0.72	7.127	1.281	0.048	0.045	-0.237	-0.798	1.209	-1.333	ENSG00000161570	CCL5	129	240	0.9	0.8	189	56	132	140	101	209	296	200	196	123	883	317	197	197	170	115	310	63	216	A	CCL5
APRT	196	217	0.1	0.2	-0.031	0.515	-1.911	-0.965	-0.765	0.031	1.5	-1.631	-0.216	0.824	-0.969	-0.347	0.584	0.784	0.213	-0.209	3.849	0.536	ENSG00000198931	APRT	196	217	0.1	0.2	212	227	160	186	192	213	254	168	207	235	186	203	229	234	218	207	318	227	215	A	APRT
CSDE1	224	209	-0.1	0.1	0.012	-0.012	0.736	0.164	1.778	0.188	0.446	-0.613	-1.639	-1.647	0.037	-1.3	-1.01	0.826	-0.229	-0.098	-1.136	0.936	ENSG00000009307	CSDE1	224	209	-0.1	0.1	219	218	237	223	262	223	230	204	179	178	220	187	194	239	213	216	191	242	215	A	CSDE1
PDCD4	314	186	-0.8	0.3	3.291	0.759	3.486	5.412	2.985	0.116	-0.037	0.037	-0.327	-0.335	-1.038	-0.701	-1.547	-0.171	-0.617	0.116	-1.001	0.648	ENSG00000150593	PDCD4	314	186	-0.8	0.3	316	220	324	397	305	196	190	193	179	179	152	165	133	185	168	196	154	216	215	A	PDCD4
ATP5A1	186	217	0.2	0.2	-0.714	0.148	-0.83	-1.039	0.042	-0.418	-0.017	-0.846	-0.757	-1.499	-0.006	0.178	1.05	0.86	0.635	0.899	0.006	0.162	ENSG00000152234	ATP5A1	186	217	0.2	0.2	180	228	173	161	222	196	219	172	177	135	219	230	279	268	256	270	220	229	213	A	ATP5A1
PPDPF	192	217	0.2	0.2	0.772	-0.504	-0.765	-1.426	-0.811	0.511	-0.801	-0.051	-0.577	-0.394	0.337	0.536	0.724	1.197	0.625	-0.747	0.051	0.877	ENSG00000125534	PPDPF	192	217	0.2	0.2	247	191	180	151	178	236	178	211	188	196	228	237	245	266	241	181	215	252	212	A	PPDPF
COX8A	168	222	0.4	0.3	0.031	-0.948	-1.07	-0.704	-0.242	-0.02	0.361	-0.828	-0.728	-0.883	1.371	0.02	2.342	0.515	0.645	0.022	1.495	-0.272	ENSG00000176340	COX8A	168	222	0.4	0.3	210	152	145	166	194	207	229	159	165	156	288	209	345	238	246	209	296	192	211	A	COX8A
PNRC1	200	209	0.1	0.2	0.858	-0.652	0.058	-0.744	-0.061	3.358	1.623	0.327	-0.697	-0.826	0.061	1.497	0.62	0.262	-1.281	-0.058	-0.65	-1	ENSG00000146278	PNRC1	200	209	0.1	0.2	239	179	207	175	202	340	270	218	177	172	207	265	230	215	153	202	179	165	211	A	PNRC1
CTSW	129	230	0.8	0.6	0.257	-1.554	-1.439	-0.78	-0.876	0.047	0.945	-1.417	-0.208	0.276	4.762	0.279	-0.569	-0.047	0.313	0.127	1.24	-0.841	ENSG00000172543	CTSW	129	230	0.8	0.6	230	69	79	138	129	211	291	81	189	232	630	232	157	203	235	218	317	132	210	A	CTSW
C11orf31	143	228	0.7	0.4	-0.549	-0.072	-1.651	-0.365	-0.635	0.714	-0.223	-0.016	-1.664	1.288	0.016	0.058	2.952	1.513	-0.547	1.29	5.453	1.417	ENSG00000211450	C11orf31	143	228	0.7	0.4	149	176	88	160	145	220	168	179	87	252	181	183	344	264	150	252	483	259	208	A	C11orf31
CDC42SE2	237	192	-0.3	0.2	0.683	-0.617	1.097	1.107	1.652	0.204	0.983	-0.276	-0.514	-1.302	0.624	0.162	-1.004	0.164	-0.814	-0.666	-1.234	-0.162	ENSG00000158985	CDC42SE2	237	192	-0.3	0.2	243	174	264	265	294	217	258	192	180	138	240	215	154	215	164	172	142	198	207	A	CDC42SE2
CCNI	184	207	0.2	0.2	-0.987	0.587	-0.656	-1.424	0.543	-0.187	0.506	-0.431	-1.345	-2.08	1.018	0.187	-1.518	0.851	0.693	0.318	-0.225	0.918	ENSG00000118816	CCNI	184	207	0.2	0.2	165	247	182	142	244	207	243	194	146	108	269	226	137	260	252	233	205	264	207	A	CCNI
UQCRH	150	218	0.5	0.3	-0.485	-0.264	-1.493	-1.09	-0.328	0.423	0.387	-0.531	-1.247	-1.137	1.549	0.313	1.708	0.978	-0.17	0.818	2.138	0.17	ENSG00000173660	UQCRH	150	218	0.5	0.3	171	184	111	135	180	225	223	168	126	132	291	218	301	258	190	248	326	210	205	A	UQCRH
LITAF	256	189	-0.4	0.3	2.844	-0.223	1.852	2.837	4.357	1.155	1.019	-0.815	-0.534	-0.846	2.21	0.231	-0.367	0.095	-0.407	-0.095	-0.177	-0.345	ENSG00000189067	LITAF	256	189	-0.4	0.3	302	163	257	302	371	225	219	136	148	134	273	183	156	177	154	168	165	157	205	A	LITAF
DEFA3	14	300	4.5	3.2	-0.672	-0.672	0.83	-0.677	1.179	-0.145	-0.666	-0.683	1.525	1.485	-0.247	-0.553	-0.13	0.13	0.453	82.16	6.912	1.819	ENSG00000239839	DEFA3	14	300	4.5	3.2	1	1	54	0	66	19	1	0	78	77	16	5	20	29	40	2923	268	88	205	A	DEFA3
ANXA1	175	208	0.2	0.3	-0.576	1.266	-1.368	-0.643	-0.562	1.28	2.953	0.022	0.706	-2.388	3.789	0.299	-0.042	-0.022	3.911	-0.238	0.717	-0.496	ENSG00000135046	ANXA1	175	208	0.2	0.3	166	233	138	164	167	233	294	188	213	101	324	198	186	186	328	179	213	169	204	A	ANXA1
PIM1	131	225	0.8	0.5	-0.629	1.29	-0.929	-0.897	-0.651	-0.235	-0.58	-0.114	0.058	2.746	-0.164	0.137	-0.058	1.893	0.698	2.347	1.894	2.321	ENSG00000137193	PIM1	131	225	0.8	0.5	101	274	74	77	99	136	105	147	163	406	143	170	152	329	221	370	329	367	203	A	PIM1
FLNA	166	213	0.4	0.3	-0.303	-0.244	0.08	-0.156	-0.82	-0.342	0.946	1.269	2.015	-0.468	1.724	3.476	1.088	0.733	1.929	-0.105	-0.616	-0.08	ENSG00000196924	FLNA	166	213	0.4	0.3	158	161	178	166	131	156	223	240	280	149	264	356	231	212	275	168	141	170	203	A	FLNA
RAP1B	192	205	0.1	0.1	0.211	-1.575	-1.119	-0.862	0.477	-3.042	-0.102	-0.387	-1.043	-2.791	2.173	-0.487	0.416	0.159	1.047	0.102	0.938	0.278	ENSG00000127314	RAP1B	192	205	0.1	0.1	214	176	186	191	219	145	207	201	187	151	255	199	218	213	231	211	229	215	203	A	RAP1B
CAPNS1	161	210	0.4	0.2	0.038	-0.418	-1.135	-0.823	-0.101	0.388	1.721	-0.209	-0.463	-0.647	2.66	0.702	0.931	1.052	3.352	-0.174	1.16	-0.038	ENSG00000126247	CAPNS1	161	210	0.4	0.2	186	168	140	152	181	200	253	176	166	159	290	213	222	226	318	178	231	183	202	A	CAPNS1
EIF3D	196	202	0	0.2	-0.447	1.243	-0.753	-0.864	0.858	-0.013	0.546	-0.881	-2.09	-1.447	-0.086	0.363	-0.377	0.08	0.013	1.146	1.551	0.596	ENSG00000100353	EIF3D	196	202	0	0.2	188	246	177	174	233	203	222	173	132	154	200	216	190	206	204	243	257	224	202	A	EIF3D
FAM65B	213	197	-0.1	0.2	-1.489	0.843	1.07	0.309	-0.148	-0.219	0.506	1.223	0.361	2.134	-1.653	0.148	-0.865	-0.356	-1.696	-0.38	-1.997	0.213	ENSG00000111913	FAM65B	213	197	-0.1	0.2	152	237	245	218	201	198	225	251	219	284	146	212	175	193	144	192	133	214	202	A	FAM65B
ATP6V0E1	132	216	0.7	0.3	-1.099	0.046	-1.032	-0.994	-0.416	-0.704	0.109	-0.179	-0.263	-0.743	0.645	0.14	-0.046	0.956	0.714	0.155	1.631	0.748	ENSG00000113732	ATP6V0E1	132	216	0.7	0.3	101	207	107	111	165	138	213	187	179	134	263	216	199	292	269	218	355	273	201	A	ATP6V0E1
RBM3	204	198	0	0.2	1.062	-0.834	0.363	0.4	1.498	1.442	1.483	-0.439	-0.916	-0.805	1.398	0.681	0.058	-0.668	-0.058	-0.352	-0.269	-0.646	ENSG00000102317	RBM3	204	198	0	0.2	241	154	209	211	261	258	260	172	150	155	256	223	195	162	190	176	180	163	201	A	RBM3
FAM107B	207	192	-0.1	0.2	0.713	-0.862	0.428	0.461	1.587	0.226	1.102	-0.639	-0.927	-2.46	0.202	-0.74	-0.297	1.064	-0.416	-0.241	-0.202	0.71	ENSG00000065809	FAM107B	207	192	-0.1	0.2	225	172	215	216	254	209	238	179	170	118	208	176	191	237	187	193	194	225	200	A	FAM107B
SLC25A6	191	200	0.1	0.2	0.015	0.262	-1.472	-0.77	0.949	0.121	0.742	-1.867	-2.688	-0.936	0.128	-0.607	-0.015	-0.37	0.594	0.435	1.83	-1.039	ENSG00000169100	SLC25A6	191	200	0.1	0.2	211	221	152	180	248	215	240	136	103	173	215	186	210	196	234	228	283	169	200	A	SLC25A6
ARL4C	275	174	-0.7	0.4	2.118	-0.802	1.217	2.109	1.05	1.172	0.413	-0.745	-0.055	-0.936	-0.154	-0.095	-0.597	0.122	-0.604	0.055	0.772	-0.475	ENSG00000188042	ARL4C	275	174	-0.7	0.4	354	112	279	353	265	276	213	117	174	101	166	171	129	189	129	183	243	139	200	A	ARL4C
RHOH	260	181	-0.5	0.4	2.151	-0.515	1.876	1.55	1.909	1.84	0.278	-0.736	-1.075	-0.532	-0.25	-0.241	-0.314	0.109	-0.995	0.613	1.366	-0.109	ENSG00000168421	RHOH	260	181	-0.5	0.4	322	136	303	280	305	300	192	121	97	135	155	155	150	180	103	215	267	165	199	A	RHOH
COX6B1	152	209	0.5	0.2	-0.677	-0.152	-2.254	-1.997	-0.438	0.444	0.672	-0.605	-1.517	-1.256	1.16	0.055	1.927	1.058	0.213	-0.055	2.828	0.503	ENSG00000126267	COX6B1	152	209	0.5	0.2	174	194	115	125	183	216	224	177	143	152	242	201	271	239	207	197	305	218	199	A	COX6B1
HMGB1	187	204	0.1	0.2	1.066	-0.952	-0.693	0.402	-0.698	-0.023	0.023	-0.288	2.156	0.656	-1.274	-1.253	9.84	-0.755	0.065	0.532	0.475	-0.636	ENSG00000189403	HMGB1	187	204	0.1	0.2	209	170	175	196	175	188	189	183	230	201	164	164	378	174	190	199	197	176	198	A	HMGB1
MAL	149	202	0.4	0.3	-1.113	0.437	-0.792	-1.2	0.331	0.942	0.784	-0.262	-0.565	0.341	-0.334	0.167	-1.012	1.538	-0.386	-0.167	0.942	2.534	ENSG00000172005	MAL	149	202	0.4	0.3	122	215	141	117	209	246	236	173	155	209	169	199	128	281	166	179	246	341	196	A	MAL
COX6A1	148	206	0.5	0.3	-0.076	-0.886	-1.345	-0.893	-0.285	0.283	0.622	-0.594	-0.727	-1.198	1.472	0.098	2.285	1.007	0.45	-0.358	2.459	0.076	ENSG00000111775	COX6A1	148	206	0.5	0.3	185	144	120	143	174	203	221	158	152	128	264	194	306	240	212	171	315	193	196	A	COX6A1
CTSS	88	230	1.4	0.8	-0.915	-0.667	-1.179	-1.304	0.271	-0.737	-0.052	-0.032	-0.011	-0.943	0.682	0.129	1.015	0.836	6.981	0.011	0.405	0.386	ENSG00000163131	CTSS	88	230	1.4	0.8	96	117	74	63	196	111	169	170	172	94	230	184	258	243	759	174	207	205	196	A	CTSS
EEF1A1P13	193	194	0	0.3	-0.015	0.107	-0.647	-0.364	1.619	0.214	0.995	-1.21	-3.046	-1.974	0.543	0.015	-1.284	-0.702	-0.212	0.918	1.607	0.101	ENSG00000250182	EEF1A1P13	193	194	0	0.3	204	210	172	187	286	216	255	144	52	106	232	206	140	170	194	251	286	210	196	A	EEF1A1P13
GTF3A	153	204	0.4	0.2	-0.744	-0.605	-1.167	-1.275	0.543	0.411	1.263	-0.014	-0.022	-1.007	1.588	0.533	-0.191	0.292	-0.911	0.014	1.301	0.959	ENSG00000122034	GTF3A	153	204	0.4	0.2	162	167	144	139	215	210	246	192	192	151	259	215	185	205	155	193	247	233	195	A	GTF3A
HNRNPL	219	186	-0.2	0.1	1.231	-0.752	2.12	1.1	0.331	0.002	0.109	0.534	0.597	0.036	-1.255	-0.051	-0.442	-0.002	-1.637	-1.071	-3.812	-1.337	ENSG00000104824	HNRNPL	219	186	-0.2	0.1	225	184	243	222	206	200	202	211	212	200	174	199	190	200	166	177	121	172	195	A	HNRNPL
ISG15	42	233	2.5	0.8	-0.641	-0.729	-0.742	-0.763	-0.655	-0.237	-0.166	0.166	1.463	0.174	1.246	-0.34	1.647	1.682	0.694	-0.648	2.078	0.649	ENSG00000187608	ISG15	42	233	2.5	0.8	54	40	38	35	52	116	127	178	378	180	345	100	407	412	260	53	473	253	194	A	ISG15
ATP5J2	129	210	0.7	0.3	-0.85	-0.3	-1.911	-1.416	-0.828	-0.136	0.276	-0.521	-0.363	-1	1.221	0.471	3.491	1.282	0.203	0.136	2.611	0.45	ENSG00000241468	ATP5J2	129	210	0.7	0.3	143	171	89	114	144	179	200	160	168	135	248	210	363	251	196	193	318	209	194	A	ATP5J2
RARRES3	136	208	0.6	0.3	-1.069	-0.172	-1.329	-0.888	-0.52	-0.033	0.598	-0.282	0.033	-0.592	2.325	0.793	1.54	0.924	-0.13	0.309	1.85	0.751	ENSG00000133321	RARRES3	136	208	0.6	0.3	126	173	112	135	154	180	213	167	184	151	304	224	263	230	175	198	279	221	194	A	RARRES3
SET	154	201	0.4	0.2	-1.484	-0.433	-1.319	-1.7	-0.745	0.156	0.632	-0.38	-0.262	-1.529	0.814	0.075	0.745	0.851	0.196	0.212	-0.075	0.717	ENSG00000119335	SET	154	201	0.4	0.2	145	185	151	137	173	207	225	187	191	143	232	204	230	234	209	209	198	228	194	A	SET
IFI6	42	233	2.5	0.7	-0.753	-0.726	-0.727	-0.818	-0.782	-0.225	-0.159	0.159	0.607	0.183	1.116	-0.531	0.889	0.706	0.176	-0.696	0.653	0.273	ENSG00000126709	IFI6	42	233	2.5	0.7	42	48	48	29	36	153	167	234	328	239	435	89	387	349	238	54	338	258	193	A	IFI6
GUK1	177	194	0.1	0.2	0.43	-2.005	-0.609	-0.247	0.703	-2.289	2.331	-1.003	0.236	-0.152	5.265	0.751	0.152	0.635	-0.199	-0.646	1.921	-1.312	ENSG00000143774	GUK1	177	194	0.1	0.2	197	151	177	184	202	145	233	170	193	186	289	203	192	201	185	176	225	164	193	A	GUK1
FLT3LG	171	192	0.2	0.2	-0.583	0.644	-0.838	-0.479	-0.198	1.657	0.889	0.257	-0.612	0.621	-0.705	0.198	-0.731	0.859	-0.471	-0.769	0.752	1.13	ENSG00000090554	FLT3LG	171	192	0.2	0.2	156	221	143	162	177	275	234	201	155	220	150	198	149	232	162	147	227	247	192	A	FLT3LG
HSP90B1	134	205	0.6	0.4	-0.299	-0.227	-0.946	-1.02	-0.398	1.065	0.403	-0.148	0.324	-1.001	4.637	2.886	5.398	2.673	1.07	-0.208	0.032	-0.032	ENSG00000166598	HSP90B1	134	205	0.6	0.4	147	150	121	118	143	202	175	153	172	119	347	276	378	267	202	151	160	158	191	A	HSP90B1
ANP32B	167	194	0.2	0.2	-1.24	0.734	-1.157	-1.441	-0.554	1.026	0.615	-0.761	-1.281	-1.014	0.124	-0.292	0.085	0.532	-0.066	0.231	0.066	0.858	ENSG00000136938	ANP32B	167	194	0.2	0.2	148	229	151	140	176	241	224	168	146	157	204	187	202	221	196	208	202	234	191	A	ANP32B
SLC25A3	184	192	0.1	0.1	-0.654	-0.245	-0.384	0.574	0.413	-0.749	-0.695	-0.852	-0.508	-1.155	0.753	0.391	0.899	1.108	1.389	1.174	0.245	-0.398	ENSG00000075415	SLC25A3	184	192	0.1	0.1	171	182	178	204	200	168	170	165	175	157	209	199	213	219	227	221	195	178	191	A	SLC25A3
UBL5	139	204	0.5	0.3	-0.808	0.075	-1.341	-1.019	-0.956	-0.435	-0.19	-0.075	-0.536	-0.929	0.711	0.528	0.825	0.812	0.253	0.247	2.993	0.638	ENSG00000198258	UBL5	139	204	0.5	0.3	137	192	104	124	128	160	175	182	154	130	231	220	238	237	203	202	371	226	190	A	UBL5
41888	167	189	0.2	0.2	-1.238	0.663	-0.663	-1.1	-0.338	0.086	1.268	0.338	-1.366	-1.339	0.725	-0.086	1.408	1.287	0.649	-0.686	-0.493	0.483	ENSG00000125354	41888	167	189	0.2	0.2	140	218	164	146	177	194	242	204	135	136	220	187	248	243	217	163	171	210	190	A	41888
HSP90AA1	189	191	0	0.2	0.738	-1.448	-0.744	0.228	0.611	0.529	-1.18	-1.071	0.249	-1.898	-1.515	-0.555	1.604	0.052	0.116	-0.864	-0.052	0.113	ENSG00000080824	HSP90AA1	189	191	0	0.2	224	150	174	207	220	217	159	163	207	135	148	180	253	201	203	170	197	203	189	A	HSP90AA1
CCR7	309	159	-1	0.5	2.758	1.747	2.435	1.604	2.352	-0.271	-0.041	0.041	-0.216	2.059	-0.989	-0.337	-0.323	-0.609	-1.074	0.74	-0.526	0.576	ENSG00000126353	CCR7	309	159	-1	0.5	356	279	332	268	325	125	143	149	129	303	70	120	121	99	64	202	106	190	188	A	CCR7
MATR3	212	179	-0.2	0.1	1.418	-0.451	2.016	1.457	1.854	-0.062	0.162	0.062	0.254	-1.245	-0.886	-0.162	-1.044	0.463	-0.397	-0.197	-1.137	0.902	ENSG00000015479	MATR3	212	179	-0.2	0.1	220	172	236	221	231	182	187	185	190	151	160	179	156	195	173	178	154	207	188	A	MATR3
ST13	165	187	0.2	0.3	-0.84	0.944	-0.454	-0.964	0.17	-0.145	0.71	-0.134	-0.957	-1.186	0.639	0.361	-0.828	0.535	0.134	0.982	-0.144	0.934	ENSG00000100380	ST13	165	187	0.2	0.3	127	257	156	118	201	178	240	179	119	102	235	215	128	227	198	260	178	256	187	A	ST13
CD8B	112	202	0.9	0.5	-0.582	-0.202	-0.971	-0.884	-0.113	-0.024	1.676	-0.08	-1.03	1.093	2.217	0.378	0.16	0.379	-1.118	0.767	3.215	0.024	ENSG00000172116	CD8B	112	202	0.9	0.5	118	149	87	94	156	163	301	159	82	253	344	196	178	196	75	227	425	167	187	A	CD8B
MIR663A	121	235	1	1.7	9.287	-0.266	-0.695	-0.587	-0.541	-0.772	0.009	6.728	2.077	-0.297	-0.009	-0.497	2.229	-0.654	14.807	1.746	0.592	32.22	ENSG00000227195	MIR663A	121	235	1	1.7	407	35	19	23	25	16	46	308	127	34	45	26	132	20	622	114	69	1300	187	A	MIR663A
DEFA1B	13	269	4.4	2.8	-0.671	-0.659	0.49	-0.678	1.503	-0.116	-0.655	-0.683	2.422	1.397	-0.288	-0.401	-0.14	1.132	0.116	54.304	6.779	2.633	ENSG00000240247	DEFA1B	13	269	4.4	2.8	1	1	50	0	93	24	1	0	132	89	17	12	23	77	34	2340	318	141	186	A	DEFA1B
LIME1	164	188	0.2	0.2	-0.611	0.093	-1.495	-0.893	-1.315	0.192	0.738	-1.368	-0.999	0.198	-0.047	0.047	1.461	1.147	0.369	-0.462	3.005	-0.564	ENSG00000203896	LIME1	164	188	0.2	0.2	167	190	139	158	145	193	211	143	155	193	185	188	234	224	199	172	284	169	186	A	LIME1
GPX1	142	198	0.5	0.3	-0.339	0.021	-1.418	-1.352	0.226	-1.047	-0.021	-0.539	-1.243	-0.182	0.47	-0.191	1.773	0.84	0.661	1.067	3.715	0.688	ENSG00000233276	GPX1	142	198	0.5	0.3	162	178	112	115	187	129	176	152	120	169	199	168	258	216	207	226	348	209	185	A	GPX1
PGK1	151	192	0.3	0.2	-0.783	-0.468	-0.989	-0.398	-0.161	-0.795	0.341	-0.566	-0.485	-1.15	1.183	0.161	1.229	1.073	2.379	0.442	1.267	0.408	ENSG00000102144	PGK1	151	192	0.3	0.2	146	159	137	162	171	145	192	155	158	130	227	185	229	223	277	197	231	195	184	A	PGK1
ZFP36	289	154	-0.9	0.5	5.598	-1.001	1.184	3.46	0.169	2.623	0.108	-0.766	-0.108	0.372	1.001	0.195	-0.418	-0.372	-0.465	-0.649	-0.7	-1.81	ENSG00000128016	ZFP36	289	154	-0.9	0.5	478	99	225	356	166	307	163	113	151	178	214	168	133	135	130	119	117	53	184	A	ZFP36
MIR762	179	189	0.1	0.8	2.213	0.342	-0.764	-1.431	-0.698	0.778	-0.15	-0.656	0.311	-0.221	-0.014	-1.431	1.054	0.014	0.041	-0.693	3.53	0.082	ENSG00000211591	MIR762	179	189	0.1	0.8	429	209	79	0	86	260	151	91	205	143	167	0	292	170	173	87	584	178	184	A	MIR762
SHISA5	116	197	0.8	0.3	-1.355	-0.099	-1.29	-1.648	-1.154	-0.379	0.373	0.159	-0.051	-0.376	1.821	0.058	0.051	1.515	1.205	-0.285	1.579	0.97	ENSG00000164054	SHISA5	116	197	0.8	0.3	101	174	105	84	113	158	202	189	177	158	286	183	183	268	250	163	272	236	183	A	SHISA5
IGHM	233	182	-0.4	1	3.281	0.573	0.389	-0.776	-0.393	1.044	-0.886	0.336	-0.89	-1.079	-0.285	-0.264	5.908	0.032	-0.969	-0.032	1.189	0.256	ENSG00000211899	IGHM	233	182	-0.4	1	497	201	181	53	95	252	41	175	41	20	107	109	784	142	32	135	268	166	183	A	IGHM
HMGB2	181	179	0	0.3	0.66	-1.004	0.746	-0.288	0.152	0.912	1.637	-0.152	0.605	-0.873	0.689	0.386	1.954	-0.498	-0.32	-0.234	-1.731	-1.504	ENSG00000164104	HMGB2	181	179	0	0.3	213	128	218	165	187	226	263	172	211	135	215	199	280	154	163	168	91	103	183	A	HMGB2
CRIP1	157	184	0.2	0.3	0.161	-0.06	-1.233	-0.677	-0.672	0.918	0.417	0.06	-0.403	-1.881	1.587	0.489	-0.219	0.913	1.175	-1.214	0.833	-0.619	ENSG00000213145	CRIP1	157	184	0.2	0.3	193	180	112	144	145	238	208	187	160	74	277	212	171	237	253	113	233	148	182	A	CRIP1
SELPLG	149	190	0.3	0.4	-1.747	1.825	-0.576	-0.459	-0.192	-1.606	-0.181	0.062	0.101	-0.062	-0.211	-0.426	0.773	2.135	3.339	1.122	2.176	2.649	ENSG00000110876	SELPLG	149	190	0.3	0.4	79	244	133	139	151	86	152	163	165	157	150	140	196	258	314	212	260	282	182	A	SELPLG
COX7A2	166	186	0.2	0.3	0.754	-1.079	-0.742	0.079	-0.017	1.173	0.406	-0.437	-1.108	-1.027	1.037	0.272	1.527	0.017	-0.606	-0.526	1.832	-0.476	ENSG00000112695	COX7A2	166	186	0.2	0.3	220	120	139	183	178	243	201	155	119	123	235	194	262	180	146	150	279	153	182	A	COX7A2
FUS	196	180	-0.1	0.1	-1.719	0.775	1.657	1.203	0.707	0.885	-0.139	-0.175	-0.642	0.457	-0.178	0.46	0.195	-0.642	-0.775	-0.986	0.139	-0.717	ENSG00000089280	FUS	196	180	-0.1	0.1	128	205	232	218	203	209	177	176	161	195	176	195	187	161	157	151	186	159	182	A	FUS
HNRNPA3	142	189	0.4	0.2	-0.785	-0.628	-1.103	-0.967	-0.468	0.239	0.999	-0.414	0.106	-0.908	1.563	0.578	1.92	0.943	0.721	-0.13	-0.106	0.416	ENSG00000170144	HNRNPA3	142	189	0.4	0.2	146	152	133	138	158	187	218	161	182	141	241	201	255	216	207	172	173	194	182	A	HNRNPA3
C19orf43	174	182	0.1	0.2	1.048	-0.26	-2.791	-0.701	-0.541	0.481	0.387	-2.277	-3.566	-1.523	0.374	0.334	1.75	0.648	-1.022	-0.447	5.122	0.26	ENSG00000123144	C19orf43	174	182	0.1	0.2	199	180	142	173	176	191	189	150	130	161	189	189	210	193	168	177	260	188	181	A	C19orf43
MZT2B	186	178	-0.1	0.2	2.326	-1.189	-0.78	0.672	0.343	0.137	0.66	-0.769	-2.103	-0.32	0.42	-0.883	1.278	-0.211	-0.137	0.469	2.738	-0.677	ENSG00000152082	MZT2B	186	178	-0.1	0.2	258	135	149	200	189	182	200	150	103	166	191	146	221	169	172	193	273	153	181	A	MZT2B
HNRNPD	175	183	0.1	0.1	0.064	0.7	-0.649	-0.215	-0.155	-1.235	-1.02	-0.064	2.099	0.581	-0.933	-0.169	2.14	1.011	1.033	0.242	-0.444	0.718	ENSG00000138668	HNRNPD	175	183	0.1	0.1	177	191	162	171	173	149	154	175	222	189	156	172	223	198	199	181	166	192	180	A	HNRNPD
UXT	181	177	0	0.2	0.242	0.838	-0.881	-0.545	0.691	0.301	0.459	-1.026	-1.905	-1.302	0.108	0.016	-0.658	-0.016	-0.734	0.868	1.595	-0.05	ENSG00000126756	UXT	181	177	0	0.2	195	222	146	161	215	198	205	139	100	127	190	185	156	184	152	223	255	183	180	A	UXT
SOD1	151	186	0.3	0.2	-0.698	-0.154	-1.076	-0.829	-0.395	0.714	0.368	-0.85	-0.748	-0.816	0.818	0.386	0.407	0.533	0.154	-0.402	1.347	0.651	ENSG00000142168	SOD1	151	186	0.3	0.2	150	174	134	144	164	213	197	144	148	145	217	198	199	205	188	163	241	210	180	A	SOD1
IGLV1-40	46	223	2.3	1.9	0.366	-0.833	-0.298	-0.772	0.156	0.872	-0.15	-0.457	0.65	-0.772	2.419	1.636	15.562	2.35	0.15	-0.543	-0.461	-0.699	ENSG00000211653	IGLV1-40	46	223	2.3	1.9	115	5	54	11	96	161	68	40	141	11	303	231	1506	297	95	32	39	18	179	A	IGLV1-40
DGKA	205	181	-0.2	0.7	0.04	1.553	1.777	1.276	-0.587	0.294	-0.299	2.524	4.018	6.827	-0.981	0.105	-0.527	-0.276	-0.762	-0.413	-0.811	-0.04	ENSG00000065357	DGKA	205	181	-0.2	0.7	130	231	246	212	89	147	108	295	395	582	62	135	93	109	77	100	74	125	178	A	DGKA
DUSP2	251	154	-0.7	0.6	2.177	-1.371	1.394	1.977	-0.123	0.422	0.454	-0.737	0.366	-0.286	2.752	0.612	0.042	-0.246	-1.365	-0.88	-0.042	-1.572	ENSG00000158050	DUSP2	251	154	-0.7	0.6	349	41	281	332	150	197	200	96	192	135	399	213	164	139	42	84	157	24	177	A	DUSP2
ARL6IP5	104	191	0.9	0.4	-1.102	-0.014	-0.948	-1.219	-0.432	-0.842	0.29	-0.239	0.014	-0.293	0.507	0.469	-0.319	1.285	1.182	1.545	2.042	1.343	ENSG00000144746	ARL6IP5	104	191	0.9	0.4	84	161	95	76	131	102	182	145	163	141	197	195	139	252	245	271	306	256	174	A	ARL6IP5
XRCC6	156	176	0.2	0.1	-1.047	-0.183	-1.315	-0.482	-0.004	-0.631	0.417	-0.52	-1.15	-2.251	0.543	0.111	0.948	1.483	0.913	0.004	0.718	1.425	ENSG00000196419	XRCC6	156	176	0.2	0.1	148	171	141	163	175	159	186	162	145	117	190	178	200	214	199	176	194	213	174	A	XRCC6
ICAM3	163	174	0.1	0.2	0.054	0.446	-0.907	-0.768	0.684	-0.331	0.618	-0.936	-1.273	-1.171	0.686	-0.054	-0.558	0.06	0.853	0.665	1.031	-0.413	ENSG00000076662	ICAM3	163	174	0.1	0.2	180	199	133	140	210	161	207	132	116	121	210	175	150	180	219	209	227	157	174	A	ICAM3
CD69	149	181	0.3	0.4	1.273	-1.247	-0.692	-0.519	-0.982	0.888	-0.305	-0.264	-0.322	0.816	0.709	0.268	0.264	0.333	-1.11	1.123	0.455	-0.657	ENSG00000110848	CD69	149	181	0.3	0.4	276	72	117	131	94	245	148	152	147	239	231	195	194	200	83	264	210	120	173	A	CD69
GIMAP5	172	174	0	0.3	-1.94	3.474	0.197	-0.973	0.01	-1.157	0.054	0.563	-0.01	1.994	-0.727	-0.527	-0.622	-0.046	-0.399	0.778	0.868	2.086	ENSG00000196329	GIMAP5	172	174	0	0.3	89	301	173	127	165	120	167	187	165	243	137	144	141	163	149	195	199	246	173	A	GIMAP5
HLA-E	157	173	0.1	0.2	-0.928	-0.109	0.408	-0.522	-0.2	-0.226	1.315	0.109	-1.253	-0.304	1.019	-0.307	2.111	1.032	0.886	-0.707	0.642	1.159	ENSG00000204592	HLA-E	157	173	0.1	0.2	137	162	178	149	159	159	206	169	127	156	197	156	230	197	193	144	185	201	173	A	HLA-E
ERP29	143	175	0.3	0.2	-0.674	0.171	-1.253	-0.917	-0.171	0.454	0.674	-0.592	-1.407	-1.049	0.755	-0.44	0.466	0.897	-0.308	0.201	0.871	0.806	ENSG00000089248	ERP29	143	175	0.3	0.2	143	185	115	131	168	199	210	147	107	125	214	155	200	221	161	186	220	216	172	A	ERP29
ARL6IP4	170	170	0	0.1	2.191	0.483	-0.543	-0.189	0.686	2.593	3.324	-0.92	-0.543	2.665	-0.219	-0.423	1.856	-0.662	-0.165	-1.304	1.742	0.165	ENSG00000182196	ARL6IP4	170	170	0	0.1	198	170	153	158	173	205	217	146	153	206	158	155	193	151	159	140	191	164	172	A	ARL6IP4
TCEB2	146	179	0.3	0.2	0.915	-0.62	-1.474	-0.682	-0.238	0.727	0.573	-0.719	-1.09	-0.667	1.461	0.376	2.256	0.238	0.429	-0.452	2.789	-0.327	ENSG00000103363	TCEB2	146	179	0.3	0.2	199	140	108	138	155	192	186	137	122	139	220	178	250	173	180	147	271	152	171	A	TCEB2
SLC25A5	142	177	0.3	0.2	-0.141	-0.339	-0.851	-0.435	0.354	-0.047	0.59	-0.701	-0.807	-1.129	0.765	0.032	2.707	0.648	0.826	0.747	0.797	-0.032	ENSG00000005022	SLC25A5	142	177	0.3	0.2	156	147	122	142	180	161	191	129	124	109	200	165	293	194	203	199	201	161	171	A	SLC25A5
ATP5O	146	176	0.3	0.2	-0.834	0.246	-1.724	-1.369	-0.023	0.39	0.629	-1.011	-1.736	-2.1	1.014	-0.014	0.72	-0.038	0.014	0.567	1.871	0.362	ENSG00000241837	ATP5O	146	176	0.3	0.2	149	184	120	131	175	189	196	143	119	107	209	175	199	175	176	194	237	188	170	A	ATP5O
HMHA1	202	164	-0.3	0.3	0.022	1.776	1.095	0.667	-0.844	-0.216	-0.378	1.135	1.432	2.402	-1.221	0.834	0.248	-0.088	-0.361	-0.536	-0.682	-0.022	ENSG00000180448	HMHA1	202	164	-0.3	0.3	156	248	212	190	110	143	135	214	230	281	91	199	168	150	136	127	119	154	170	A	HMHA1
NSA2	148	176	0.3	0.3	0.014	-0.161	-2.078	-0.077	-0.702	0.978	0.596	-0.269	-2.369	-1.807	1.086	0.284	-0.647	-0.008	0.008	1.891	2.017	2.733	ENSG00000164346	NSA2	148	176	0.3	0.3	167	161	98	164	143	199	187	158	88	107	203	176	145	166	167	230	234	258	169	A	NSA2
CD247	191	164	-0.2	0.1	1.485	0.252	1.411	1.111	0.025	0.783	-0.566	1.277	0.4	0.455	-1.31	-0.169	-0.025	-0.307	-0.991	-1.453	-1.023	-0.109	ENSG00000198821	CD247	191	164	-0.2	0.1	200	173	198	192	168	185	155	195	176	178	139	164	167	161	146	136	146	165	169	A	CD247
NDUFS5	151	174	0.2	0.2	-0.017	0.093	-1.513	-0.681	0.668	0.888	0.017	-1.077	-1.319	-1.18	0.941	-0.306	0.731	0.185	-0.169	0.209	1.768	-0.14	ENSG00000168653	NDUFS5	151	174	0.2	0.2	170	175	113	145	196	205	172	130	121	126	207	159	199	178	165	179	238	166	169	A	NDUFS5
GYPC	169	165	0	0.2	0.084	0.858	-1.055	-0.004	0.598	-0.038	0.153	-0.204	-1.84	-0.734	-0.615	-0.397	0.747	0.833	-0.745	0.986	0.77	0.004	ENSG00000136732	GYPC	169	165	0	0.2	175	212	120	170	199	169	178	161	83	136	141	152	206	210	135	218	207	171	169	A	GYPC
IKZF1	174	165	-0.1	0.1	1.149	-0.544	2.61	0.712	3.503	2.582	4.34	-0.237	-0.433	2.879	-0.228	0.042	-2.377	-0.637	-0.042	0.47	-4.535	-0.302	ENSG00000185811	IKZF1	174	165	-0.1	0.1	176	158	192	171	201	191	210	161	159	195	161	164	138	157	163	169	115	160	169	A	IKZF1
VPS51	185	163	-0.2	0.2	0.877	1.718	-0.498	0.384	0.939	-0.649	0.737	-1.77	-2.604	-0.175	-0.572	0.322	0.175	-0.542	-0.252	1.119	1.814	-0.7	ENSG00000149823	VPS51	185	163	-0.2	0.2	192	215	155	179	194	151	188	120	97	163	153	177	173	153	161	199	218	149	169	A	VPS51
WIPF1	167	166	0	0.1	-0.074	-1.509	0.499	0.49	-0.715	-0.634	0.535	0.074	0.309	-1.311	2.123	-0.336	0.408	1.383	1.148	-1.081	-1.663	-0.747	ENSG00000115935	WIPF1	167	166	0	0.1	168	137	181	181	154	156	182	172	177	141	217	163	179	201	195	146	133	153	169	A	WIPF1
HNRNPM	147	173	0.2	0.1	-0.861	-0.095	-1.331	-1.642	-0.729	0.147	0.367	-0.652	-0.696	-1.47	0.858	0.22	0.359	0.337	0.696	-0.037	0.037	1.188	ENSG00000099783	HNRNPM	147	173	0.2	0.1	150	171	137	129	154	178	184	156	155	133	197	180	183	183	193	173	175	206	168	A	HNRNPM
ADD3	128	175	0.5	0.3	-1.474	0.194	-0.867	-1.125	-1.22	-0.61	0.399	1.171	0.543	0.95	-0.141	-0.639	-0.71	0.982	-0.094	0.094	0.55	1.616	ENSG00000148700	ADD3	128	175	0.5	0.3	94	179	125	112	107	138	189	229	197	217	162	137	133	219	164	174	197	251	168	A	ADD3
RPL13AP5	172	166	-0.1	0.2	0.107	1.554	-0.718	-0.141	1.061	-0.236	-0.428	-1.66	-2.361	-1.814	0.729	0.631	-0.107	0.627	-0.303	2.466	0.42	0.91	ENSG00000236552	RPL13AP5	172	166	-0.1	0.2	170	208	148	163	195	160	155	123	104	119	186	183	164	183	159	232	178	191	168	A	RPL13AP5
RPS3AP26	171	162	-0.1	0.3	0.289	0.344	-0.22	-0.015	2.004	0.003	1.306	-1.203	-2.296	-1.58	0.326	-0.003	-0.973	-0.264	-0.837	1.661	1.108	0.512	ENSG00000214389	RPS3AP26	171	162	-0.1	0.3	180	182	157	166	254	167	224	115	67	98	181	167	125	156	131	239	215	189	167	A	RPS3AP26
ATP5I	140	175	0.3	0.2	0.029	0.049	-1.715	-1.434	-0.481	0.832	0.517	-0.888	-1.32	-1.275	1.406	0.33	2.083	0.026	-0.277	-0.367	2.493	-0.026	ENSG00000169020	ATP5I	140	175	0.3	0.2	168	169	106	116	150	197	186	136	120	122	218	179	242	168	157	154	257	166	167	A	ATP5I
PARK7	121	177	0.5	0.3	-0.707	-0.161	-1.552	-1.462	-0.45	-0.141	0.305	-0.4	-0.642	-1.335	1.004	0.48	2.502	1.752	0.737	0.63	2.442	0.141	ENSG00000116288	PARK7	121	177	0.5	0.3	132	154	98	101	142	154	172	144	134	106	200	179	260	230	190	185	258	166	167	A	PARK7
HP1BP3	161	165	0	0.1	-0.978	0.892	-0.29	-0.72	-0.597	0.113	2.042	1.29	-0.113	-0.392	0.881	-1.107	0.634	0.484	-0.161	0.715	-2.075	0.22	ENSG00000127483	HP1BP3	161	165	0	0.1	148	182	160	152	155	168	204	190	164	158	182	145	178	175	163	179	127	170	167	A	HP1BP3
PBXIP1	189	155	-0.3	0.2	-0.47	2.645	1.22	0.198	-0.908	-0.72	0.426	0.386	0.539	-1.18	-0.259	-0.198	-0.629	1.184	0.887	-0.879	-1.311	0.267	ENSG00000163346	PBXIP1	189	155	-0.3	0.2	152	238	198	170	140	145	176	175	179	132	157	159	147	197	189	140	128	172	166	A	PBXIP1
SMAP2	215	159	-0.4	0.4	0.738	-0.061	1.885	2.784	0.914	-0.554	-0.611	-0.396	-0.806	2.008	-0.403	0.033	0.923	-0.6	-0.033	1.974	-0.575	1.111	ENSG00000084070	SMAP2	215	159	-0.4	0.4	181	136	246	297	191	108	105	117	94	253	117	142	192	106	138	251	107	202	166	A	SMAP2
FKBP8	162	164	0	0.1	0.686	0.283	-1.011	-0.83	1.207	0.013	1.04	-1.162	-1.48	-0.416	1.07	-0.013	0.183	-0.068	0.556	-1.406	0.368	-0.663	ENSG00000105701	FKBP8	162	164	0	0.1	187	176	141	146	201	168	196	137	128	157	197	168	173	166	183	130	178	150	166	A	FKBP8
SNURF	143	168	0.2	0.2	-0.652	1.429	-1.204	-1.547	-0.338	0.577	0.862	0.251	-1.395	-0.697	0.796	-0.29	-0.251	0.635	-0.562	0.608	1.788	1.062	ENSG00000273173	SNURF	143	168	0.2	0.2	136	222	113	99	149	187	199	173	105	134	196	151	153	189	140	188	237	207	165	A	SNURF
ZFAS1	159	167	0.1	0.2	0.32	0.029	-0.867	-0.029	0.914	2.518	0.648	-0.701	-2.479	-1.205	0.338	-0.241	-0.133	-0.514	-0.903	0.813	2.032	0.54	ENSG00000177410	ZFAS1	159	167	0.1	0.2	172	164	139	162	189	233	181	144	94	130	173	156	159	149	138	186	220	178	165	A	ZFAS1
CD81	132	168	0.4	0.3	0.012	-1.091	-0.678	-1.249	-0.671	-0.296	1.288	0.345	-0.012	-1.824	6.158	0.265	-0.307	2.598	1.183	-0.068	1.365	0.149	ENSG00000110651	CD81	132	168	0.4	0.3	154	122	134	118	134	145	190	163	153	101	329	161	145	227	187	151	192	158	165	A	CD81
CYTH1	218	151	-0.5	0.3	0.911	0.825	1.738	2.778	0.052	0.078	-0.485	0.524	0.508	2.148	-1.432	-0.052	-0.916	-0.348	-1.154	-0.304	-1.118	-0.462	ENSG00000108669	CYTH1	218	151	-0.5	0.3	193	189	224	265	159	160	139	178	177	240	102	155	122	144	113	146	114	140	164	A	CYTH1
RBM38	309	121	-1.4	0.7	7.21	-0.482	4.064	5.9	3.863	2.421	1.612	-0.488	-0.077	-0.206	0.254	0.077	0.294	-0.48	-0.521	-0.828	-0.942	-0.834	ENSG00000132819	RBM38	309	121	-1.4	0.7	455	86	304	392	294	225	186	85	105	99	121	113	123	86	84	69	64	69	164	A	RBM38
ATP6V1G1	157	162	0	0.2	0.736	-0.574	-0.494	-0.613	0.858	1.464	2.065	-0.578	-1.8	-1.614	1.294	0.851	-0.194	0.214	-1.207	-0.368	0.194	0.483	ENSG00000136888	ATP6V1G1	157	162	0	0.2	182	149	151	148	185	200	215	149	118	122	196	185	158	169	133	154	168	175	164	A	ATP6V1G1
GZMH	43	199	2.2	1	-0.051	-0.896	-0.832	-0.831	-0.771	-0.281	1.37	0.559	0.583	0.263	5.333	1.896	0.823	-0.099	0.051	-0.067	0.589	-0.76	ENSG00000100450	GZMH	43	199	2.2	1	113	15	22	22	29	86	279	185	187	150	743	341	215	108	125	111	188	30	164	A	GZMH
IGKV1D-39	62	200	1.7	2.1	1.088	0.611	-0.411	-0.982	0.019	1.747	-0.094	0.279	-0.019	-0.788	1.808	3.2	28.411	3.78	-0.738	-0.527	-0.046	-0.592	ENSG00000251546	IGKV1D-39	62	200	1.7	2.1	114	89	36	6	59	148	53	72	57	17	152	224	1536	254	19	30	55	27	164	A	IGKV1D-39
TOMM6	146	166	0.2	0.2	0.192	-0.253	-1.243	-1.39	-0.693	0.587	0.355	-1.496	-2.172	-1.459	1.308	0.269	0.656	0.615	-0.558	-0.192	4.809	0.86	ENSG00000214736	TOMM6	146	166	0.2	0.2	167	156	132	128	145	177	171	126	109	127	194	169	178	177	149	158	280	183	163	A	TOMM6
RP5-857K21.11	147	172	0.2	0.6	0.545	-0.66	-0.791	0.039	-0.556	5.781	0.145	-1.127	-1.69	-1.329	0.572	-0.008	0.689	-1.186	0.008	0.163	0.864	-1.046	ENSG00000198744	RP5-857K21.11	147	172	0.2	0.6	194	121	113	163	127	512	169	92	58	80	195	160	203	89	161	171	213	97	162	A	RP5-857K21.11
CST7	105	178	0.8	0.6	-0.114	-2.04	-0.655	-0.396	-1.155	-0.562	0.74	0.114	0.136	-0.925	6.619	1.305	-0.247	0.247	0.694	0.242	0.828	-1.581	ENSG00000077984	CST7	105	178	0.8	0.6	145	32	113	128	84	119	195	158	159	97	538	228	137	166	192	166	200	59	162	A	CST7
RP11-138I1.4	129	169	0.4	0.2	-0.018	-1.897	-2.161	-1.491	0.053	0.018	0.117	-1.054	-1.794	-1.516	2.118	0.648	0.466	0.306	-0.246	-0.701	2.143	0.089	ENSG00000265401	RP11-138I1.4	129	169	0.4	0.2	168	115	108	127	170	169	172	139	118	126	228	187	182	177	162	149	229	171	161	A	RP11-138I1.4
GZMA	55	189	1.8	0.8	-0.456	-0.935	-0.808	-0.814	-0.609	-0.265	0.567	0.338	0.164	-0.854	4.356	0.946	1.127	0.652	0.697	-0.164	0.938	-0.569	ENSG00000145649	GZMA	55	189	1.8	0.8	86	36	49	49	70	107	195	170	152	44	596	235	254	204	208	117	234	74	160	A	GZMA
ATF4	184	155	-0.2	0.3	0.938	-0.683	0.666	1.09	-0.232	1.724	-0.148	0.23	0.697	0.835	-1.04	0.148	0.582	-0.43	-0.942	-0.84	-0.629	-0.65	ENSG00000128272	ATF4	184	155	-0.2	0.3	208	118	193	217	143	252	148	169	195	202	98	164	188	132	103	109	121	119	160	A	ATF4
CDC42SE1	169	158	-0.1	0.3	0.704	1.196	2.105	-0.124	-0.719	0.46	0.556	2.877	3.879	4.204	-0.501	0.124	-0.471	-0.22	-0.645	-0.224	-1.787	-0.759	ENSG00000197622	CDC42SE1	169	158	-0.1	0.3	162	176	200	140	124	156	158	221	248	257	130	147	130	137	126	137	95	123	159	A	CDC42SE1
RPS26P6	174	160	-0.1	0.6	1.282	-1.578	0.693	-0.22	1.878	-0.424	0.424	0.656	-0.031	-0.386	0.219	0.031	-1.385	-1.363	1.011	0.191	-1.44	-1.523	ENSG00000212994	RPS26P6	174	160	-0.1	0.6	292	19	236	148	349	129	210	232	166	133	190	172	37	39	266	188	32	24	159	A	RPS26P6
ITM2A	155	162	0.1	0.3	-0.734	0.189	-0.393	0.237	-1.601	-0.156	-1.516	-0.385	-3.813	-3.206	5.414	1.482	-0.938	0.452	0.178	0.156	3.287	0.615	ENSG00000078596	ITM2A	155	162	0.1	0.3	140	165	149	166	117	156	119	149	57	73	306	200	135	172	165	164	249	176	159	A	ITM2A
DEFA1	11	228	4.4	2.8	-0.672	-0.661	0.456	-0.677	1.484	-0.105	-0.655	-0.683	2.299	1.388	-0.296	-0.386	-0.14	1.143	0.105	53.293	6.752	2.601	ENSG00000206047	DEFA1	11	228	4.4	2.8	1	1	42	0	80	21	1	0	110	76	14	11	20	67	29	1981	273	121	158	A	DEFA1
HMGN1	133	165	0.3	0.2	-1.893	0.651	-2.648	-3.083	-2.775	0.401	-0.13	0.066	0.268	0.475	0.852	-0.698	2.961	0.104	-1.872	-1.182	0.64	-0.066	ENSG00000205581	HMGN1	133	165	0.3	0.2	131	179	116	108	114	174	164	168	171	175	182	153	222	168	131	144	178	165	158	A	HMGN1
SRSF3	198	149	-0.4	0.3	1.358	-0.013	1.677	2.553	0.187	3.111	-0.077	0.975	-0.05	0.013	-1.384	0.479	1.455	-0.421	-0.955	-0.282	-0.87	-0.338	ENSG00000112081	SRSF3	198	149	-0.4	0.3	196	140	210	245	148	268	138	181	139	141	84	160	200	124	102	129	105	127	158	A	SRSF3
RPL14P1	145	159	0.1	0.2	0.409	0.439	-1.718	-0.886	-0.661	1.193	0.33	-0.767	-2.122	-0.74	0.144	-0.144	-0.688	0.448	-1.007	0.579	3.322	0.527	ENSG00000139239	RPL14P1	145	159	0.1	0.2	173	174	103	131	138	199	171	135	90	135	165	155	137	175	127	179	269	177	157	A	RPL14P1
PSMB4	154	160	0.1	0.2	-1.153	-0.204	0.162	0.141	-1.482	-1.406	-1.853	-0.107	1.081	0.263	-1.326	0.171	2.219	0.837	0.107	-0.141	1.018	-0.512	ENSG00000159377	PSMB4	154	160	0.1	0.2	133	155	164	163	125	127	116	157	186	166	128	164	213	180	162	157	184	148	157	A	PSMB4
ADRBK1	181	152	-0.3	0.2	0.587	0.08	1.084	0.799	-0.927	-0.72	-0.535	0.629	1.579	1.296	-0.58	-0.08	0.092	-0.206	0.314	-0.836	-0.774	-0.988	ENSG00000173020	ADRBK1	181	152	-0.3	0.2	179	158	199	188	117	126	133	181	219	208	132	152	159	147	168	121	124	115	157	A	ADRBK1
RPL9P8	151	159	0.1	0.6	2.779	-0.001	-1.537	-0.317	2.001	1.029	0.307	-0.281	-1.395	-0.627	-0.738	0.02	-0.158	0.001	-0.722	3.578	1.41	0.07	ENSG00000230903	RPL9P8	151	159	0.1	0.6	325	135	30	114	272	205	156	116	40	93	85	137	125	135	86	379	231	140	156	A	RPL9P8
HNRNPU	153	156	0	0.1	0.04	1.416	-1.009	-1.405	-0.501	-0.051	-0.608	0.479	0.972	-0.741	-2.101	0.211	0.592	0.752	0.559	-0.04	-2.299	1.427	ENSG00000153187	HNRNPU	153	156	0	0.1	159	184	139	132	149	157	147	167	176	144	119	162	169	172	168	157	115	185	155	A	HNRNPU
LGALS1	88	170	1	0.6	0.251	-0.939	-0.871	-0.972	-0.479	-0.137	0.206	0.029	0.374	-1.134	2.399	1.013	0.42	1.121	2.836	-0.752	-0.029	-0.597	ENSG00000100097	LGALS1	88	170	1	0.6	163	61	67	59	101	130	159	144	174	45	347	229	178	238	385	77	139	91	155	A	LGALS1
ATP5H	111	164	0.6	0.3	-1.613	0.115	-1.714	-1.403	-0.966	-0.047	0.145	-0.325	-0.666	-1.464	0.585	0.011	0.625	1.441	0.683	-0.011	2.085	1.439	ENSG00000167863	ATP5H	111	164	0.6	0.3	93	162	89	102	119	155	163	144	131	99	180	158	182	214	184	157	240	214	155	A	ATP5H
UBXN1	137	158	0.2	0.2	-0.783	0.76	-1.01	-0.808	-0.686	0.592	0.142	-0.472	-1.09	-0.433	0.017	-0.054	0.837	0.663	0.142	-0.017	1.821	1.09	ENSG00000162191	UBXN1	137	158	0.2	0.2	125	180	117	124	129	174	158	136	115	138	153	151	182	176	158	152	217	191	154	A	UBXN1
YWHAB	147	155	0.1	0.1	-0.68	-0.412	-0.63	1.165	-1.55	0.184	-0.669	-0.134	1.65	-1.277	-0.58	0.084	1.589	2.012	2.408	-0.084	0.502	0.803	ENSG00000166913	YWHAB	147	155	0.1	0.1	138	142	138	171	122	153	138	147	179	127	139	151	178	186	193	148	159	164	154	A	YWHAB
PPP1CA	90	169	0.9	0.4	-0.888	-0.212	-1.006	-1.106	-0.767	-0.48	0.157	-0.264	0.203	-0.766	0.884	0.407	1.06	0.824	1.171	-0.061	0.583	0.061	ENSG00000172531	PPP1CA	90	169	0.9	0.4	83	138	74	66	93	116	168	134	171	93	226	188	240	221	249	150	202	160	154	A	PPP1CA
IFI27	2	199	7.1	1.3	-0.691	-0.693	-0.68	-0.686	-0.682	-0.367	0.018	0.58	3.572	0.147	2.226	-0.548	-0.018	1.515	0.475	-0.669	5.22	0.396	ENSG00000165949	IFI27	2	199	7.1	1.3	1	1	3	2	2	42	92	163	545	108	373	19	87	283	150	4	755	140	154	A	IFI27
IL10RA	151	150	0	0.2	0.092	-1.61	0.654	-0.18	-0.044	-0.272	1.037	0.044	2.463	-2.338	0.103	0.257	-0.283	0.695	0.974	-1.889	-1.764	-1.136	ENSG00000110324	IL10RA	151	150	0	0.2	161	115	176	154	157	151	187	160	226	95	161	166	151	177	185	107	111	128	154	A	IL10RA
RP11-632C17__A.1	158	152	-0.1	0.2	0.044	1.783	-0.864	-0.67	0.146	0.112	0.679	0.687	-2.221	-1.092	-0.044	0.73	-0.668	-0.816	-0.566	-0.442	1.939	0.321	ENSG00000230202	RP11-632C17__A.1	158	152	-0.1	0.2	157	222	123	131	161	160	181	181	73	115	154	183	131	125	135	139	228	168	154	A	RP11-632C17__A.1
PPP2R5C	169	145	-0.2	0.2	0.512	-0.872	0.75	1.165	-0.047	0.021	0.802	-0.021	0.318	-0.619	1.496	0.724	-0.143	0.084	-0.625	-1.082	-0.73	-0.92	ENSG00000078304	PPP2R5C	169	145	-0.2	0.2	175	112	186	205	149	152	188	151	166	123	220	185	145	155	123	102	118	109	154	A	PPP2R5C
ID2	135	166	0.3	0.4	0.928	0.494	-1.185	-0.838	-1.202	0.327	-0.108	0.099	0.095	2.168	1.284	0.584	1.725	-0.755	-0.749	-0.095	-0.6	-0.276	ENSG00000115738	ID2	135	166	0.3	0.4	212	181	61	86	60	169	138	153	152	300	237	187	268	92	92	139	103	126	153	A	ID2
BTG2	217	128	-0.8	0.4	2.614	0.068	1.129	1.063	-0.068	1.013	0.452	-0.45	-0.29	-0.634	0.689	0.881	-0.894	0.455	-0.66	-0.712	-0.645	-1.635	ENSG00000159388	BTG2	217	128	-0.8	0.4	301	149	212	208	140	205	172	118	127	107	186	197	91	172	105	102	106	47	152	A	BTG2
IGKV1-39	57	186	1.7	2.1	1.088	0.568	-0.412	-0.969	0.028	1.755	-0.099	0.257	-0.028	-0.765	1.747	3.201	28.141	3.78	-0.744	-0.529	-0.083	-0.605	ENSG00000242371	IGKV1-39	57	186	1.7	2.1	107	82	34	6	55	140	49	66	52	16	139	210	1429	238	17	28	50	24	152	A	IGKV1-39
RASGRP2	184	150	-0.3	0.6	0.681	1.385	1.096	1.018	-0.824	0.076	-0.433	1.332	2.426	5.214	-0.992	0.031	-0.031	-0.557	-0.668	-0.094	-0.496	-0.413	ENSG00000068831	RASGRP2	184	150	-0.3	0.6	163	204	187	182	76	128	99	201	264	424	67	126	122	92	85	118	95	100	152	A	RASGRP2
HIGD2A	116	160	0.5	0.2	-0.296	-0.762	-1.563	-1.563	-0.413	0.301	0.107	-1.352	-1.204	-0.757	0.908	-0.038	0.592	0.553	0.966	0.038	1.619	0.194	ENSG00000146066	HIGD2A	116	160	0.5	0.2	146	128	96	96	141	169	162	104	110	128	193	156	181	179	195	159	221	165	152	A	HIGD2A
RPS26P8	165	152	-0.1	0.6	1.254	-1.56	0.69	-0.233	1.859	-0.441	0.411	0.659	-0.022	-0.395	0.221	0.022	-1.37	-1.35	1.004	0.191	-1.424	-1.501	ENSG00000204652	RPS26P8	165	152	-0.1	0.6	277	18	225	140	332	121	199	222	159	125	182	163	35	37	254	179	30	23	151	A	RPS26P8
RGS10	140	151	0.1	0.2	-0.737	1.148	-1.077	-0.16	-0.298	0.872	0.893	0.116	-1.496	-0.272	-0.282	-0.116	1.092	0.497	-1.108	0.29	0.612	1.235	ENSG00000148908	RGS10	140	151	0.1	0.2	120	193	106	142	137	183	183	153	90	138	137	144	191	168	105	160	172	197	151	A	RGS10
NDUFB8	124	156	0.3	0.2	-0.057	-0.225	-1.318	-0.944	-0.619	0.848	1.303	-0.501	-0.73	-0.073	1.918	0.6	2.354	1.204	0.057	-0.111	3.374	0.359	ENSG00000166136	NDUFB8	124	156	0.3	0.2	139	134	106	115	124	162	174	127	121	138	190	156	202	172	142	137	228	150	151	A	NDUFB8
NDUFB9	123	154	0.3	0.2	-0.032	-0.511	-0.947	-0.959	0.093	0.985	1.211	-0.607	-0.751	-1.187	1.154	0.315	1.117	0.511	-0.454	-0.07	0.742	0.032	ENSG00000147684	NDUFB9	123	154	0.3	0.2	148	128	109	109	153	191	201	123	117	99	198	163	197	171	130	146	181	151	151	A	NDUFB9
ARPC4	106	161	0.6	0.3	-1.2	-0.254	-1.041	-0.79	-0.5	-1.036	0.008	-0.008	-0.104	-1.139	0.559	0.308	1.688	1.326	2.231	0.467	1.47	0.472	ENSG00000241553	ARPC4	106	161	0.6	0.3	89	132	96	108	121	96	144	144	139	92	170	158	221	205	246	165	211	166	150	A	ARPC4
SNRPB	152	149	0	0.2	2.91	-1.739	-0.626	0.918	0.697	0.881	0.785	-0.486	-0.516	-0.719	0.593	-0.172	2.304	0.105	-0.105	-0.652	1.805	-0.597	ENSG00000125835	SNRPB	152	149	0	0.2	221	95	125	167	161	166	163	129	128	123	158	137	204	145	139	124	191	126	150	A	SNRPB
PTBP1	160	146	-0.1	0.1	0.644	-0.68	0.885	1.918	0.123	-0.669	-0.128	-0.94	-0.123	0.434	-0.178	-0.88	2.224	0.77	0.765	-0.333	-0.775	0.644	ENSG00000011304	PTBP1	160	146	-0.1	0.1	159	132	164	184	148	133	143	127	143	155	142	128	190	161	161	139	130	159	150	A	PTBP1
RP11-425L10.1	144	151	0.1	0.2	0.555	0.13	-1.09	-0.57	1.383	-0.13	0.773	-0.884	-2.406	-1.285	0.507	0.471	-0.636	-0.552	-1.057	0.713	2.29	0.585	ENSG00000244313	RP11-425L10.1	144	151	0.1	0.2	171	156	116	133	198	148	178	123	72	109	169	168	131	134	117	176	229	172	150	A	RP11-425L10.1
CD2	125	155	0.3	0.2	-1.629	-0.121	-1.569	-1.836	-0.142	-0.884	0.427	0.121	-0.603	-2.607	1.896	0.194	1.681	0.746	0.228	-1.034	0.565	0.345	ENSG00000116824	CD2	125	155	0.3	0.2	117	152	119	113	152	135	165	158	141	95	199	160	194	173	161	131	168	163	150	A	CD2
CD6	182	137	-0.4	0.2	-0.209	1.252	0.617	2.07	-0.491	0.617	-0.092	0.934	0.092	0.505	-0.732	0.445	-1.257	0.806	-0.494	-1.137	-1.632	-0.737	ENSG00000013725	CD6	182	137	-0.4	0.2	141	194	171	224	130	171	145	183	152	167	122	165	102	178	130	107	89	121	149	A	CD6
SUMO2	127	153	0.3	0.2	-0.618	-0.554	-1.508	-0.731	0.208	0.858	0.339	-1.367	-1.028	-2.076	0.343	-0.134	1.766	1.07	0.297	-0.434	1.872	0.134	ENSG00000188612	SUMO2	127	153	0.3	0.2	134	136	109	131	157	176	161	113	122	93	161	148	202	182	160	139	205	155	149	A	SUMO2
IGHV3-23	84	172	1	2	3.417	-0.043	-0.218	-0.77	0.014	1.349	-0.472	-0.014	0.019	-0.972	1.87	1.283	26.02	4.035	-0.906	-0.229	0.579	-0.295	ENSG00000211949	IGHV3-23	84	172	1	2	221	53	45	18	56	121	32	55	56	8	146	118	1319	251	11	44	83	41	149	A	IGHV3-23
IGKV1-5	93	158	0.8	1.3	2.482	0.701	0.001	-0.992	-0.001	1.585	-0.202	-0.072	0.475	-0.725	2.622	3.777	14.974	5.281	-0.307	-0.421	-0.18	-0.648	ENSG00000243466	IGKV1-5	93	158	0.8	1.3	197	102	64	11	64	149	53	60	90	25	205	267	867	347	48	42	54	29	148	A	IGKV1-5
LTB	98	155	0.7	0.4	-1.039	-0.023	-1.54	-1.511	-0.113	0.229	1.636	-0.701	-0.278	-0.625	0.197	1.112	-0.428	2.791	0.648	0.023	5.08	2.128	ENSG00000227507	LTB	98	155	0.7	0.4	98	133	81	82	130	142	190	110	124	112	141	172	119	230	156	135	309	207	148	A	LTB
LCP2	120	156	0.4	0.2	-2.192	0.908	-1.433	-1.976	-1.466	-0.68	-0.004	1.401	0.798	0.435	-0.421	0.004	-0.509	0.128	0.669	0.007	-2.047	0.323	ENSG00000043462	LCP2	120	156	0.4	0.2	86	191	111	93	110	137	160	207	187	175	146	160	143	164	183	160	91	171	148	A	LCP2
ACTR2	116	155	0.4	0.3	-1.511	-0.95	-0.805	-0.982	0.314	-1.511	-0.099	0.099	-0.355	-2.413	0.506	-0.165	0.314	1.306	3.295	0.736	0.465	0.613	ENSG00000138071	ACTR2	116	155	0.4	0.3	102	120	124	119	160	102	147	153	139	73	166	145	160	191	255	173	165	169	148	A	ACTR2
ATP5F1	109	157	0.5	0.3	-0.801	0.126	-0.903	-0.704	0.08	-0.504	-0.163	-0.304	-0.24	-1.077	0.308	-0.08	1.111	1.187	1.044	0.645	1.272	0.737	ENSG00000116459	ATP5F1	109	157	0.5	0.3	95	150	89	101	147	113	133	124	128	79	160	137	207	212	204	180	217	185	148	A	ATP5F1
WDR1	110	156	0.5	0.3	-1.091	-0.027	-0.924	-0.708	-0.641	-1.015	-0.198	0.061	0.027	-0.852	1.037	0.396	0.957	1.169	2.352	0.479	-0.029	0.136	ENSG00000071127	WDR1	110	156	0.5	0.3	90	143	98	109	112	94	134	147	146	102	196	164	192	202	261	168	143	151	147	A	WDR1
TRAPPC1	98	156	0.7	0.3	-1.123	-0.048	-1.339	-1.498	-0.754	-0.663	0.243	-0.407	-0.335	-0.768	0.8	0.048	0.356	0.703	0.686	0.121	0.742	0.074	ENSG00000170043	TRAPPC1	98	156	0.7	0.3	91	154	78	69	113	118	171	133	137	112	204	160	178	198	197	164	200	161	146	A	TRAPPC1
PRKCSH	148	144	0	0.1	-0.019	2.075	-0.564	-0.863	0.019	0.681	1.394	-1.161	-1.634	-0.713	0.357	0.376	0.545	-0.357	1.096	0.668	-1.213	-0.182	ENSG00000130175	PRKCSH	148	144	0	0.1	146	178	137	133	146	156	167	128	121	135	151	152	154	140	163	156	127	143	146	A	PRKCSH
NDUFA13	120	150	0.3	0.2	-0.09	-0.3	-1.074	-0.678	-0.579	0.144	0.988	-0.153	-0.706	-0.806	1.649	0.671	2.26	1.16	0.09	-0.534	2.634	0.438	ENSG00000186010	NDUFA13	120	150	0.3	0.2	134	128	104	116	119	142	168	132	115	112	189	158	208	173	140	120	220	151	146	A	NDUFA13
SAP18	155	142	-0.1	0.2	1.44	-1.138	-0.104	0.455	0.681	1.482	0.494	-0.691	-1.17	-1.19	0.166	0.317	0.366	-0.309	-0.668	-0.889	0.104	-0.699	ENSG00000150459	SAP18	155	142	-0.1	0.2	204	105	145	166	175	206	168	122	104	103	155	161	163	137	123	115	153	122	146	A	SAP18
ARF6	138	145	0.1	0.1	1.252	-1.16	-1.049	-0.211	-0.7	1.035	0.41	-0.557	-0.469	-0.649	0.917	0.211	1.002	0.774	0.248	-0.454	0.252	-1.215	ENSG00000165527	ARF6	138	145	0.1	0.1	180	114	117	140	127	174	157	131	133	128	171	151	173	167	152	133	153	113	145	A	ARF6
ATP5E	107	154	0.5	0.3	-0.777	-0.27	-1.249	-1.067	-0.365	0.033	0.436	-0.498	-1.339	-0.993	1.228	-0.031	0.885	0.572	1.431	0.16	2.407	0.031	ENSG00000124172	ATP5E	107	154	0.5	0.3	110	132	89	97	128	145	163	122	86	101	197	142	182	169	206	151	248	145	145	A	ATP5E
CD5	222	117	-0.9	0.4	1.634	0.783	1.716	4.023	1.064	0.997	0.625	-0.417	-0.048	-0.975	-0.72	-0.134	-0.625	0.629	-0.117	-0.469	-1.353	0.048	ENSG00000110448	CD5	222	117	-0.9	0.4	203	164	207	314	177	174	157	109	126	83	95	122	99	157	122	106	65	130	145	A	CD5
RBM39	211	130	-0.7	0.4	1.348	0.11	1.039	1.372	-0.331	1.157	-0.16	0.541	0.807	1.144	-0.478	0.052	-0.052	-0.642	-0.707	-0.587	-1.033	-0.711	ENSG00000131051	RBM39	211	130	-0.7	0.4	243	141	217	245	104	227	118	176	198	226	92	136	127	79	73	83	46	73	145	A	RBM39
STAT1	59	166	1.5	0.5	-1.033	-0.58	-0.674	-0.675	-0.488	-0.711	-0.338	0.305	1.557	-0.063	0.625	-0.388	1.011	1.724	1.414	0.063	1.132	1.153	ENSG00000115415	STAT1	59	166	1.5	0.5	33	74	65	65	82	62	95	152	263	119	180	91	215	278	250	131	225	227	145	A	STAT1
TRMT112	116	150	0.4	0.3	-0.399	0.651	-1.168	-1.178	-1.302	-0.037	0.037	-0.437	-0.698	-0.476	0.315	0.387	1.329	1.36	0.442	-0.744	3.337	1.422	ENSG00000173113	TRMT112	116	150	0.4	0.3	121	165	89	89	84	137	140	120	109	118	151	154	194	195	157	107	277	197	145	A	TRMT112
PLAC8	100	157	0.7	0.3	-0.633	-0.042	-0.94	-1.055	-0.432	-0.264	-0.25	0.803	0.008	0.716	0.482	-0.181	-0.008	1.264	1.034	1.637	1.232	0.742	ENSG00000145287	PLAC8	100	157	0.7	0.3	101	131	86	80	111	120	121	174	134	169	157	124	133	197	185	216	195	171	145	A	PLAC8
TAF10	121	150	0.3	0.2	0.43	-0.354	-1.464	-0.888	-0.844	0.524	0.768	-0.647	-0.702	0.735	0.403	-0.318	2.026	0.126	0.628	-0.962	1.886	-0.126	ENSG00000166337	TAF10	121	150	0.3	0.2	158	129	89	110	111	161	170	118	116	169	157	130	216	147	165	107	211	137	144	A	TAF10
ENSA	124	150	0.3	0.2	0.067	-0.834	-1.949	-1.274	-0.067	0.344	2.02	-0.309	-1.949	-1.956	2.304	0.38	9.617	0.373	0.188	-0.188	2.24	-0.515	ENSG00000143420	ENSA	124	150	0.3	0.2	139	126	110	120	137	143	166	133	110	110	170	143	273	143	140	135	169	130	144	A	ENSA
XBP1	112	147	0.4	0.3	0.301	-0.394	-0.925	-0.7	-0.039	-0.232	1.03	-1.068	-0.649	0.127	1.488	-0.337	0.039	1.378	1.038	0.979	2.292	-0.327	ENSG00000100219	XBP1	112	147	0.4	0.3	148	114	88	99	131	122	184	81	101	140	207	117	135	201	185	182	246	117	144	A	XBP1
GZMM	117	146	0.3	0.4	0.335	0.174	-1.615	-0.051	-0.927	0	2.375	0	-0.123	0.207	3.875	1.282	-0.463	0.776	-0.573	-0.801	4.09	-1.142	ENSG00000197540	GZMM	117	146	0.3	0.4	141	135	65	126	92	128	221	128	123	136	280	178	110	158	106	97	288	84	144	A	GZMM
S100A11	74	165	1.2	0.7	-0.671	-0.244	-1.023	-0.775	-0.534	-0.719	-0.111	-0.061	1.076	-0.678	0.061	0.179	1.191	1.291	5.794	0.256	0.94	0.362	ENSG00000163191	S100A11	74	165	1.2	0.7	75	104	51	68	84	71	113	116	193	74	124	132	201	208	514	138	184	145	144	A	S100A11
ARHGEF1	167	142	-0.2	0.4	0.952	0.22	0.882	0.792	-0.191	0.1	-0.01	0.894	2.376	3.748	-0.704	-0.089	0.01	-0.532	-0.654	-0.695	-0.918	-0.634	ENSG00000076928	ARHGEF1	167	142	-0.2	0.4	180	139	176	171	116	133	126	177	259	336	88	122	128	97	91	88	76	92	144	A	ARHGEF1
S1PR1	257	106	-1.3	0.6	3.6	0.342	3.976	5.873	3.12	1.165	1.714	-0.048	0.044	-0.888	-0.344	-0.624	-0.739	0.149	-0.044	-0.551	-0.725	-0.564	ENSG00000170989	S1PR1	257	106	-1.3	0.6	264	122	280	363	243	157	181	105	109	68	92	79	74	113	105	83	75	82	144	A	S1PR1
BIN2	112	150	0.4	0.2	-1.979	0.18	-2.267	-2.583	-2.06	0.217	1.606	0.419	0.63	-0.837	0.881	0.719	0.492	-0.61	0.561	-0.448	-1.703	-0.18	ENSG00000110934	BIN2	112	150	0.4	0.2	104	158	97	89	102	158	193	163	169	132	175	171	165	138	167	142	111	149	144	A	BIN2
DUSP1	118	159	0.4	0.6	2.262	-1.715	-0.113	0.842	-0.507	0.626	-0.228	-0.587	-1.074	0.033	1.366	0.723	4.452	-0.257	-0.033	5.244	6.931	-0.501	ENSG00000120129	DUSP1	118	159	0.4	0.6	193	40	102	138	87	130	97	83	65	107	158	134	277	96	105	307	372	87	143	A	DUSP1
IGKV4-1	89	159	0.8	1.5	2.843	-0.141	0.141	-0.877	0.434	2.013	-0.072	0.072	-0.49	-0.711	1.872	4.031	15.806	3.396	-0.671	-0.362	-0.192	-0.678	ENSG00000211598	IGKV4-1	89	159	0.8	1.5	219	54	70	13	86	173	58	66	35	23	165	285	936	250	25	42	51	24	143	A	IGKV4-1
NONO	131	147	0.2	0.2	-1.192	0.758	-0.415	-0.928	-1.066	-0.657	-0.402	0.701	0.805	1.179	-0.752	-0.019	0.692	0.182	0.019	0.154	-0.597	0.23	ENSG00000147140	NONO	131	147	0.2	0.2	107	169	132	116	111	124	132	167	171	183	121	144	167	151	146	150	126	152	143	A	NONO
ITGAL	114	152	0.4	0.3	-0.627	-0.083	-0.379	-0.318	-1.067	-0.638	0.138	1.848	2.995	1.133	2.133	1.13	0.083	0.52	2.424	-0.785	-0.711	-0.638	ENSG00000005844	ITGAL	114	152	0.4	0.3	103	124	113	115	86	103	132	198	241	170	209	170	130	147	220	97	100	103	142	A	ITGAL
JAK1	132	141	0.1	0.1	-1.24	-0.345	0.216	0.002	-0.553	-0.742	0.657	0.166	-0.088	-0.839	0.828	-0.002	-0.692	1.097	0.896	0.471	-0.971	1.122	ENSG00000162434	JAK1	132	141	0.1	0.1	107	132	148	142	126	121	160	146	139	118	165	142	122	172	167	155	115	173	142	A	JAK1
GNB1	117	146	0.3	0.2	-1.667	-0.748	-0.533	-1.04	-0.027	-0.601	0.932	-0.291	0.206	-1.64	2.196	0.923	0.027	1.587	2.635	-0.35	0.031	0.35	ENSG00000078369	GNB1	117	146	0.3	0.2	102	123	127	116	139	126	160	133	144	103	188	160	140	175	198	131	140	147	142	A	GNB1
CYFIP2	118	148	0.3	0.1	-1.662	-0.635	-1.127	-1.593	-1.21	-0.901	0	0.487	-0.492	0.714	0.148	0.513	-1.184	0.318	0	0.174	1.101	1.51	ENSG00000055163	CYFIP2	118	148	0.3	0.1	108	132	121	110	119	126	147	158	135	163	150	158	119	154	147	151	172	181	142	A	CYFIP2
YPEL5	267	106	-1.3	0.8	6.324	-0.9	4.841	6.801	6.684	2.858	0.912	-0.333	-0.197	-0.864	0.352	0.156	0.149	-0.165	-0.149	-0.575	-0.654	-0.695	ENSG00000119801	YPEL5	267	106	-1.3	0.8	356	43	292	377	372	206	122	68	74	45	97	89	89	75	76	57	54	52	141	A	YPEL5
TRIM22	75	165	1.1	0.5	-1.135	-0.641	-0.399	-0.73	-0.529	-0.694	-0.436	0.98	3.087	3.127	0.313	-0.734	0.091	0.711	0.512	-0.091	0.655	1.005	ENSG00000132274	TRIM22	75	165	1.1	0.5	49	81	97	75	88	78	94	187	324	326	143	75	129	169	156	117	165	188	141	A	TRIM22
UQCR11	118	146	0.3	0.3	0.383	-0.69	-1.61	-0.747	-0.337	0.419	0.714	-0.659	-1.592	-0.829	1.212	0.067	0.741	0.337	-0.453	-0.067	3.467	0.228	ENSG00000127540	UQCR11	118	146	0.3	0.3	153	117	87	115	129	154	164	118	88	113	180	142	164	151	125	138	254	148	141	A	UQCR11
SELT	157	136	-0.2	0.3	1.734	-1.094	-0.006	0.649	0.721	0.006	0.187	-1.093	-0.821	-0.889	0.163	-0.335	1.019	-0.024	0.508	-0.7	1.239	-0.458	ENSG00000198843	SELT	157	136	-0.2	0.3	236	77	138	175	179	139	149	77	93	89	148	120	196	137	167	99	208	113	141	A	SELT
RSL1D1	154	135	-0.2	0.2	0.336	0.382	-0.067	0.219	1.536	1.279	0.762	-0.833	-1.639	-1.21	-1.236	-0.559	-0.713	-0.636	-0.922	0.313	0.067	0.25	ENSG00000171490	RSL1D1	154	135	-0.2	0.2	158	159	144	154	200	191	173	117	89	104	103	127	121	124	114	157	148	155	141	A	RSL1D1
IFITM3	54	167	1.6	1.1	-0.117	-0.415	-2.067	-2.16	-0.271	-0.89	1.132	-0.181	0.158	0.202	-0.317	0.459	4.452	1.736	15.644	-1.014	2.137	0.117	ENSG00000142089	IFITM3	54	167	1.6	1.1	96	84	20	17	90	66	145	94	107	108	88	118	274	168	709	61	184	105	141	A	IFITM3
ATP5L	119	145	0.3	0.2	-0.015	-0.446	-2.109	-1.653	0.023	-0.01	0.903	-1.364	-2.436	-2.34	1.376	0.01	1.426	0.216	-0.333	0.438	3.425	0.178	ENSG00000167283	ATP5L	119	145	0.3	0.2	144	134	94	105	145	144	166	112	86	89	177	145	178	150	136	155	226	149	141	A	ATP5L
ANXA2	74	154	1.1	0.6	-0.665	-0.912	-0.575	-0.874	-0.204	-0.027	0.308	0.027	0.896	-1.276	1.501	0.386	0.977	1.422	3.298	-0.684	0.117	-0.444	ENSG00000182718	ANXA2	74	154	1.1	0.6	80	63	87	65	113	126	149	129	191	37	234	155	197	228	362	79	136	96	140	A	ANXA2
RP11-203F10.6	142	136	-0.1	0.2	0.298	0.663	-0.803	-0.409	0.686	0.108	0.99	-0.56	-1.724	-1.555	0.143	0.718	-1.014	-0.372	-0.8	0.834	0.528	-0.108	ENSG00000219133	RP11-203F10.6	142	136	-0.1	0.2	156	170	114	129	171	149	182	124	80	86	150	172	106	131	115	176	165	141	140	A	RP11-203F10.6
RP11-641D5.1	140	138	0	0.2	0.81	1.082	-1.357	0.017	0.159	2.702	1.646	-1.011	-2.798	-1.215	-0.455	-0.422	-0.017	-0.422	-0.539	0.501	3.391	0.451	ENSG00000213178	RP11-641D5.1	140	138	0	0.2	156	162	104	137	140	201	176	112	69	107	125	126	136	126	123	148	218	147	140	A	RP11-641D5.1
RNASET2	132	138	0.1	0.2	-0.245	-0.424	-0.18	0.635	-0.96	1.031	0.793	0.714	1.136	-0.582	-0.632	-0.025	0.025	0.62	1.846	-1.72	-0.987	1.35	ENSG00000026297	RNASET2	132	138	0.1	0.2	126	120	128	156	101	169	161	158	173	114	113	133	135	155	197	75	100	180	139	A	RNASET2
TRAM1	120	138	0.2	0.3	0.157	-1.122	-0.214	-0.192	1.63	0.049	1.208	-0.535	-0.713	-2.033	2.404	-0.7	-0.049	1.989	1.709	-0.284	0.649	0.57	ENSG00000067167	TRAM1	120	138	0.2	0.3	136	95	124	125	182	132	169	114	108	67	206	109	129	193	184	122	151	149	138	A	TRAM1
EZR	249	105	-1.2	0.7	4.256	-0.865	4.766	8.74	4.705	1.289	0.442	-0.189	0.139	-0.795	0.057	-0.282	-0.057	0.526	-0.156	-0.944	-0.554	-0.848	ENSG00000092820	EZR	249	105	-1.2	0.7	250	67	268	410	266	144	114	91	103	70	100	88	96	117	93	65	78	68	138	A	EZR
TNFAIP8	128	137	0.1	0.2	-1.628	1.24	-0.404	-1.383	-0.734	-1.342	0.238	0.578	0.061	-1.111	-0.686	0.058	-0.894	0.856	-0.058	0.629	0.234	0.663	ENSG00000145779	TNFAIP8	128	137	0.1	0.2	96	180	132	103	122	104	151	161	145	111	123	145	117	169	142	162	150	163	137	A	TNFAIP8
USMG5	88	150	0.8	0.3	-0.984	-0.625	-1.313	-1.019	-0.569	0.967	0.145	-0.197	-0.674	-0.674	1.333	0.171	1.053	0.982	0.089	-0.089	2.501	0.421	ENSG00000173915	USMG5	88	150	0.8	0.3	88	104	72	86	107	178	140	124	102	102	195	141	182	179	138	129	250	153	137	A	USMG5
RP11-498C9.2	105	143	0.4	0.3	-0.074	-0.569	-0.807	-0.64	-0.061	-0.193	0.926	-0.526	0.061	-1.05	2.515	0.709	1.537	1.18	1.51	1.204	0.304	-0.233	ENSG00000262831	RP11-498C9.2	105	143	0.4	0.3	122	103	94	101	123	118	160	105	127	85	220	152	183	170	182	170	136	116	137	A	RP11-498C9.2
TRIM28	144	135	-0.1	0.1	-1.399	2.588	-0.495	0.688	-1.651	-0.362	-0.422	0.987	0.349	0.482	-1.871	0.256	0.668	0.143	-0.754	-0.143	-2.356	0.681	ENSG00000130726	TRIM28	144	135	-0.1	0.1	118	178	132	150	114	134	133	154	144	146	111	143	149	141	128	137	104	149	137	A	TRIM28
CDKN1B	200	117	-0.8	0.4	2.248	-0.21	2.441	2.528	1.29	0.33	1.012	-0.039	0.039	-0.263	0.101	0.786	-0.681	-0.668	-0.423	-0.299	-1.083	-0.754	ENSG00000111276	CDKN1B	200	117	-0.8	0.4	222	112	231	235	179	136	167	119	123	109	126	156	90	91	102	108	72	87	137	A	CDKN1B
RP11-442H21.2	164	137	-0.3	0.5	1.807	-0.662	-0.054	0.999	-0.206	0.929	-0.222	-0.748	-0.498	1.184	0.394	0.054	0.687	-0.398	-0.837	1.183	0.749	-0.058	ENSG00000269926	RP11-442H21.2	164	137	-0.3	0.5	286	51	109	209	95	202	93	43	67	227	152	119	179	76	35	227	185	109	137	A	RP11-442H21.2
DAD1	88	148	0.8	0.3	-0.802	-0.083	-1.325	-1.352	-0.973	-0.136	0.212	-0.017	-0.801	-0.786	0.964	0.404	0.513	0.84	0.499	0.017	1.887	0.563	ENSG00000129562	DAD1	88	148	0.8	0.3	93	133	63	62	83	130	150	137	93	94	192	161	167	185	166	139	244	170	137	A	DAD1
ANAPC16	99	148	0.6	0.3	-1.068	0.45	-1.262	-1.303	-0.664	-0.098	0.098	-0.196	-0.937	-0.356	0.766	0.314	0.685	0.1	-0.491	1.389	1.116	1.085	ENSG00000166295	ANAPC16	99	148	0.6	0.3	86	159	77	75	106	133	142	128	93	121	174	153	171	142	114	204	191	190	137	A	ANAPC16
CD27	99	137	0.5	0.4	-1.366	1.272	-1.225	-1.467	-1.033	-0.735	0.064	-0.266	-0.614	-0.604	0.359	-0.013	1.02	2.498	0.013	0.46	0.187	1.454	ENSG00000139193	CD27	99	137	0.5	0.4	63	204	71	58	81	97	140	122	104	104	156	136	191	270	137	161	146	214	136	A	CD27
H3F3AP4	119	138	0.2	0.2	0.091	-0.658	-1.086	-1.305	-0.091	-0.925	0.651	-0.753	-0.965	-2.285	1.89	0.618	0.124	0.651	1.119	0.691	0.526	-0.461	ENSG00000235655	H3F3AP4	119	138	0.2	0.2	142	122	110	104	137	114	157	119	113	77	191	157	143	157	170	159	154	127	136	A	H3F3AP4
ITGB1	107	139	0.4	0.4	-0.331	-0.663	-0.267	0.058	0.762	-0.058	1.199	-0.383	0.746	-1.233	2.488	0.718	-0.15	1.155	2.031	-0.686	-0.459	0.164	ENSG00000150093	ITGB1	107	139	0.4	0.4	105	89	109	125	160	119	182	103	159	60	247	158	115	180	224	88	99	130	136	A	ITGB1
IGLV1-51	44	153	1.8	1.6	1.155	-0.784	-0.225	-0.758	-0.196	1.183	0.084	-0.084	0.234	-0.539	3.309	1.951	15.999	5.946	1.688	-0.367	-0.207	-0.591	ENSG00000211644	IGLV1-51	44	153	1.8	1.6	115	9	40	11	41	116	56	47	65	23	232	158	922	375	144	32	41	20	136	A	IGLV1-51
C12orf57	145	133	-0.1	0.2	2.52	1.095	-1.533	-0.073	1.755	-0.038	0.272	0.949	-4.891	-2.479	0.657	0.692	-0.575	-0.499	-0.009	-0.149	1.691	0.009	ENSG00000111678	C12orf57	145	133	-0.1	0.2	179	155	110	135	166	136	141	153	53	94	148	148	126	128	136	134	165	136	136	A	C12orf57
C19orf53	136	132	0	0.2	0.607	0.418	-1.003	-0.477	-0.499	1.106	0.886	-1.237	-1.979	-1.43	-0.04	-0.877	0.247	0.598	-0.585	0.04	1.313	0.742	ENSG00000104979	C19orf53	136	132	0	0.2	152	147	116	127	127	163	158	111	94	106	137	119	144	151	125	139	167	155	135	A	C19orf53
IRF1	170	127	-0.4	0.4	1.741	-0.932	0.598	0.69	-0.02	-0.304	0.131	-0.585	0.659	-0.875	0.02	0.711	0.08	-0.847	0.865	-0.317	-1.306	-1.2	ENSG00000125347	IRF1	170	127	-0.4	0.4	245	81	175	180	137	120	146	102	179	85	139	182	143	86	191	119	58	65	135	A	IRF1
SRRM2	180	130	-0.5	0.7	0.653	0.453	1.437	1.248	-0.688	0.432	-0.432	1.068	2.938	3.23	-0.934	0.536	-0.46	-0.671	-0.64	-0.67	-1.189	-0.678	ENSG00000167978	SRRM2	180	130	-0.5	0.7	159	145	215	201	64	143	82	188	321	342	46	151	80	65	67	65	28	64	135	A	SRRM2
ACAP1	139	137	0	0.4	0.03	5.108	0.665	-0.03	-1.949	0.336	0.24	4.275	7.249	11.206	-1.037	0.108	-1.817	-0.558	-1.769	-0.132	-0.114	-0.683	ENSG00000072818	ACAP1	139	137	0	0.4	115	200	126	114	82	121	119	186	236	302	98	117	85	106	85	113	113	104	134	A	ACAP1
ATPIF1	123	136	0.1	0.2	1.236	-0.202	-1.53	-0.712	-1.304	0.406	0.307	-0.674	-0.674	-1.023	0.971	0.211	1.912	0.653	-0.276	-0.452	1.755	0.202	ENSG00000130770	ATPIF1	123	136	0.1	0.2	173	126	83	110	91	146	143	111	111	100	164	140	195	154	124	118	190	140	134	A	ATPIF1
HSPA5	123	135	0.1	0.3	0.493	-1.356	-0.522	0.081	0.429	1.142	0.011	-0.812	-0.405	-1.284	1.478	0.411	0.862	0.569	-0.011	-0.833	-0.78	-0.957	ENSG00000044574	HSPA5	123	135	0.1	0.3	162	73	113	142	159	194	139	99	119	76	210	158	180	166	138	98	101	92	134	A	HSPA5
RUNX3	168	127	-0.4	0.4	2.115	-1.422	0.915	1.847	1.499	0.663	0.098	-0.539	-0.442	0.114	1.168	0.205	-0.098	-0.723	-0.16	-0.686	-0.663	-1.003	ENSG00000020633	RUNX3	168	127	-0.4	0.4	229	58	171	216	199	159	131	100	105	132	183	137	122	92	119	93	94	78	134	A	RUNX3
USF2	157	127	-0.3	0.2	1.845	0.407	0.68	0.669	-0.311	1.414	0.865	-0.069	0.069	0.911	-0.43	-0.6	0.492	-1.007	-0.419	-1.334	-1.18	-1.268	ENSG00000105698	USF2	157	127	-0.3	0.2	181	144	151	151	125	170	156	131	135	157	122	118	146	107	122	98	102	100	134	A	USF2
BSG	103	141	0.4	0.2	-0.767	0.201	-1.94	-1.445	-0.385	-0.256	0.582	-0.201	-0.452	-1.068	2.966	0.511	2.149	1.768	1.952	-0.31	1.797	0.285	ENSG00000172270	BSG	103	141	0.4	0.2	108	131	80	92	117	121	141	122	116	101	197	139	178	169	173	119	170	133	134	A	BSG
EVI2B	105	140	0.4	0.3	-1.418	-0.286	-1.256	-1.765	0.116	-0.116	0.933	-0.633	-1.28	-3.11	0.716	-0.31	0.247	0.361	4.562	0.156	0.483	1.244	ENSG00000185862	EVI2B	105	140	0.4	0.3	99	128	104	91	138	132	159	119	103	57	154	128	142	145	251	139	148	167	133	A	EVI2B
RALY	110	137	0.3	0.2	-0.563	-0.022	-1.152	-0.994	-0.502	-0.337	0.857	-0.1	-0.319	-0.786	1.127	0.445	1.905	1.148	1.306	0.022	0.804	0.097	ENSG00000125970	RALY	110	137	0.3	0.2	113	128	97	101	115	119	153	126	120	107	160	141	182	161	165	129	151	131	133	A	RALY
TRAF3IP3	111	141	0.3	0.4	-1.047	1.774	-0.49	-0.857	-1.102	-0.536	-0.381	1.479	2.603	1.626	-0.712	0.102	0.108	0.637	-0.102	-0.257	0.265	1.084	ENSG00000009790	TRAF3IP3	111	141	0.3	0.4	60	220	92	71	57	89	98	203	267	212	79	125	126	156	114	105	135	181	133	A	TRAF3IP3
ANXA11	123	133	0.1	0.1	-0.594	0.631	-0.862	-0.718	-0.157	0.392	0.788	-0.512	-0.854	-0.862	0.573	0.483	-0.825	0.804	1.031	0.054	-0.054	0.813	ENSG00000122359	ANXA11	123	133	0.1	0.1	118	148	112	115	129	142	152	120	112	112	146	144	113	152	158	134	131	152	133	A	ANXA11
PTGES3	117	132	0.2	0.2	-1.071	0.022	-0.669	-1.209	0.223	-0.006	0.258	-0.408	-0.68	-2.487	0.886	0.392	-0.515	1.3	1.592	0.006	-1.67	1.004	ENSG00000110958	PTGES3	117	132	0.2	0.2	109	137	119	105	142	136	143	126	119	73	158	146	123	169	176	136	94	161	132	A	PTGES3
PSMB1	108	136	0.3	0.2	-0.309	-0.588	-1.015	-1.22	-0.302	0.163	0.612	-0.737	-0.532	-1.498	1.227	0.316	1.394	1.008	0.758	-0.09	1.203	0.09	ENSG00000008018	PSMB1	108	136	0.3	0.2	122	114	102	96	122	136	148	110	116	88	166	140	171	160	153	128	165	133	132	A	PSMB1
COX5A	79	143	0.9	0.3	-1.15	-0.688	-1.504	-1.086	-0.521	-0.449	0.167	-0.466	0.061	-0.97	1.529	-0.057	2.012	1.156	0.661	0.085	1.127	0.057	ENSG00000178741	COX5A	79	143	0.9	0.3	77	99	60	80	107	110	139	109	134	85	203	129	226	186	162	135	184	134	131	A	COX5A
HNRNPH3	111	136	0.3	0.2	-2.615	0.041	-2.003	-2.519	-4.04	0.461	0.372	-0.681	0.2	-0.475	-0.668	-0.626	1.5	0.764	0.392	-0.041	0.943	2.003	ENSG00000096746	HNRNPH3	111	136	0.3	0.2	99	137	108	100	78	143	142	127	140	130	127	128	159	148	142	136	150	166	131	A	HNRNPH3
STK17B	151	123	-0.3	0.2	1.638	-0.873	0.759	1.346	0.371	0.714	0.248	0.032	-0.879	-0.032	-0.543	-0.527	-0.936	0.39	-0.546	1.558	-0.819	-0.635	ENSG00000081320	STK17B	151	123	-0.3	0.2	180	101	153	171	141	151	137	130	101	128	112	112	99	141	112	178	103	109	131	A	STK17B
SSR4	108	135	0.3	0.3	0.093	-0.37	-1.304	-0.979	-0.25	0.178	0.259	-1.31	-1.232	-1.262	2.023	0.129	1.638	1.09	0.235	-0.093	1.906	-0.166	ENSG00000180879	SSR4	108	135	0.3	0.3	133	117	86	97	121	135	138	86	89	88	197	134	184	166	137	126	193	124	131	A	SSR4
TRA2B	137	128	-0.1	0.3	0.643	-0.786	0.277	0.528	-0.945	3.261	0.414	0.385	-0.277	0.305	-0.706	0.369	1.114	-0.614	-1.012	-0.824	-1.788	-1.11	ENSG00000136527	TRA2B	137	128	-0.1	0.3	152	107	140	148	102	234	145	144	123	141	109	143	167	112	100	106	75	97	130	A	TRA2B
C11orf58	128	129	0	0.1	-0.207	-0.589	0.118	0.258	-0.118	0.76	0.226	0.15	-0.786	-1.193	-0.569	-0.487	1.422	0.869	-0.894	-1.015	1.403	1.161	ENSG00000110696	C11orf58	128	129	0	0.1	126	120	131	134	128	142	133	132	117	111	121	122	152	143	116	114	152	148	130	A	C11orf58
IGHG2	58	153	1.4	1.7	1.927	0.246	0.62	-0.586	0.729	2.441	-0.366	-0.348	-0.309	-0.602	3.24	9.58	23.81	5.388	-0.573	-0.246	-0.758	-0.892	ENSG00000211893	IGHG2	58	153	1.4	1.7	111	46	61	14	65	131	23	23	25	14	162	406	955	245	15	27	8	2	130	A	IGHG2
RBMX	143	127	-0.2	0.1	1.11	0.126	0.562	0.669	1.362	0.685	-0.305	0.059	0.023	0.68	-1.398	-0.3	-0.023	-1.295	-1.152	-0.7	-1.259	-0.177	ENSG00000147274	RBMX	143	127	-0.2	0.1	153	133	142	144	157	144	125	132	131	144	104	125	130	106	108	117	106	127	129	A	RBMX
CSK	101	138	0.5	0.3	-1.026	0.357	-0.662	-1.058	-0.975	-0.945	-0.687	0.4	0.832	-0.507	-0.473	0.436	1.135	0.846	1.581	-0.24	0.24	0.315	ENSG00000103653	CSK	101	138	0.5	0.3	80	148	98	78	82	84	97	150	172	105	107	152	187	172	209	119	142	146	129	A	CSK
DRAP1	81	142	0.8	0.3	-0.874	-0.626	-1.352	-1.383	-0.978	0.005	0.058	0.005	0.136	-0.005	0.723	-0.355	1.558	0.624	0.99	-0.974	1.35	-0.028	ENSG00000175550	DRAP1	81	142	0.8	0.3	90	102	66	65	85	133	135	133	139	132	168	115	209	163	181	85	198	131	129	A	DRAP1
NDUFA11	101	136	0.4	0.3	-0.024	-0.2	-2.361	-1.774	-0.689	0.029	0.66	-0.782	-1.193	-0.65	2.292	0.528	2.923	1.281	0.024	-0.127	4.809	0.044	ENSG00000174886	NDUFA11	101	136	0.4	0.3	123	119	75	87	109	124	137	108	99	110	170	134	183	150	124	121	222	124	129	A	NDUFA11
SF3B1	143	130	-0.1	0.5	0.485	0.224	1.726	1.054	-0.274	0.934	-0.264	1.62	3.888	3.691	-0.664	0.906	-0.401	-0.224	-0.532	-0.685	-1.108	-0.502	ENSG00000115524	SF3B1	143	130	-0.1	0.5	126	115	179	150	94	145	94	175	271	263	77	144	89	96	83	76	58	84	129	A	SF3B1
GNB2	95	135	0.5	0.3	-2.502	-0.003	-2.366	-2.476	-1.42	-0.834	0.081	-0.306	0.003	-2.021	0.515	0.201	2.063	2.382	4.682	-0.29	0.332	0.118	ENSG00000172354	GNB2	95	135	0.5	0.3	83	130	85	83	103	114	132	125	130	92	140	134	170	176	220	125	137	133	128	A	GNB2
LAMTOR4	114	132	0.2	0.2	-0.282	0.392	-2.746	-2.438	-1.881	0.891	1.001	-1.448	-1.859	-0.121	0.568	0.663	0.121	-0.495	-0.143	0.685	3.713	0.209	ENSG00000188186	LAMTOR4	114	132	0.2	0.2	127	136	93	98	105	143	144	111	105	129	139	140	132	124	129	140	181	134	128	A	LAMTOR4
RP11-50D9.1	132	125	-0.1	0.2	0.715	0.57	-0.736	-0.102	0.688	0.5	0.876	-0.465	-1.516	-1.223	0.102	0.661	-0.597	-0.271	-0.691	0.852	0.86	-0.121	ENSG00000244021	RP11-50D9.1	132	125	-0.1	0.2	154	149	100	124	153	146	160	111	71	82	132	152	106	118	102	160	160	123	128	A	RP11-50D9.1
41889	105	133	0.3	0.2	-1.653	-0.347	-1.364	-1.248	-0.933	-0.873	0.403	0.433	-0.524	-1.799	1.666	1.14	-0.468	0.666	0.627	0.347	0.683	0.351	ENSG00000122545	41889	105	133	0.3	0.2	93	124	100	103	110	111	141	142	120	90	170	158	121	147	146	140	148	140	128	A	41889
YWHAQ	90	138	0.6	0.3	-0.233	-0.661	-0.99	-0.688	-0.269	-0.264	0.654	-0.047	0.422	-1.012	2.928	0.863	1.543	0.846	1.109	0.047	1.007	-0.065	ENSG00000134308	YWHAQ	90	138	0.6	0.3	107	89	75	88	105	105	143	114	133	75	236	152	179	151	162	118	157	113	128	A	YWHAQ
IGKV3-11	72	134	0.9	1.2	1.544	-0.596	0.07	-0.994	-0.07	-0.324	-0.438	0.255	0.546	-0.934	2.57	3.176	10.435	5.143	-0.753	-0.774	0.157	-0.549	ENSG00000241351	IGKV3-11	72	134	0.9	1.2	156	38	75	16	67	53	47	85	101	20	213	246	646	354	30	29	80	41	128	A	IGKV3-11
TMA7	135	126	-0.1	0.3	1.623	0.361	-0.942	0.185	-0.425	0.752	0.138	-1.103	-1.939	-1.157	0.597	0.07	1.584	-0.45	-1.351	-0.07	3.349	-0.483	ENSG00000232112	TMA7	135	126	-0.1	0.3	172	137	100	132	115	147	130	96	72	94	143	128	171	114	89	125	220	113	128	A	TMA7
SOCS3	159	114	-0.5	0.5	1.508	1.633	-0.607	0.005	-0.323	0.995	-0.459	-1.198	0.692	1.258	0.111	-0.005	-0.742	1.38	0.657	-0.626	-0.292	-1.292	ENSG00000184557	SOCS3	159	114	-0.5	0.5	215	223	78	118	97	182	88	40	162	199	125	117	70	207	160	77	99	34	127	A	SOCS3
PEBP1	114	128	0.2	0.1	-0.36	0.092	-0.778	-0.792	-0.228	0.618	0.848	-0.9	-0.731	-0.092	1.911	0.308	0.613	1.135	-0.134	-0.458	1.088	0.768	ENSG00000089220	PEBP1	114	128	0.2	0.1	116	125	107	107	119	137	142	104	108	122	164	130	137	148	121	114	147	140	127	A	PEBP1
LBH	131	124	-0.1	0.4	-1.122	3.169	0.276	-0.359	-0.664	-1.027	-0.278	0.685	-0.254	-0.22	-0.349	-0.166	0.734	1.425	0.166	0.842	1.022	3.064	ENSG00000213626	LBH	131	124	-0.1	0.4	64	240	122	96	83	68	99	139	100	101	96	104	141	169	117	145	152	236	126	A	LBH
C10orf54	96	137	0.5	0.3	-0.711	-0.355	-0.803	-0.664	-0.371	-0.685	1.246	-0.551	-0.124	1.776	0.154	0.124	4.557	0.376	7.77	3.578	-0.463	1.771	ENSG00000107738	C10orf54	96	137	0.5	0.3	94	101	93	95	101	95	132	97	106	143	111	111	197	115	259	178	99	143	126	A	C10orf54
JTB	105	130	0.3	0.2	-0.447	-1.103	-1.965	-1.602	-1.096	0.24	0.623	-0.973	-0.363	-0.636	2.069	0.422	0.713	1.336	0.091	-0.091	3.107	0.616	ENSG00000143543	JTB	105	130	0.3	0.2	118	108	94	100	108	128	134	110	119	115	157	131	136	145	126	123	173	134	125	A	JTB
H1FX	108	125	0.2	0.3	-0.056	0.851	-0.987	-1.521	-1.815	0.056	1.355	0.52	-0.214	0.159	1.33	1.15	0.597	0.515	-0.14	-0.757	-0.752	-0.142	ENSG00000184897	H1FX	108	125	0.2	0.3	123	159	85	63	52	127	180	146	116	131	179	172	149	146	119	94	95	119	125	A	H1FX
CANX	83	135	0.7	0.3	-1.463	-0.597	-1.151	-1.373	0.333	-0.536	0.156	-0.156	-0.266	-1.489	3.247	-0.43	1.611	1.843	2.436	0.439	0.494	0.752	ENSG00000127022	CANX	83	135	0.7	0.3	73	100	83	76	129	102	123	114	110	72	219	105	169	176	194	132	134	142	125	A	CANX
TGFB1	145	117	-0.3	0.2	2.314	-0.602	0.417	1.955	-0.446	1.563	1.596	-0.58	-0.653	-0.007	1.443	1.004	-1.102	-0.236	0.602	-0.917	0.007	-0.696	ENSG00000105329	TGFB1	145	117	-0.3	0.2	180	100	128	170	104	159	160	100	98	116	156	144	86	110	133	91	117	97	125	A	TGFB1
DDX3X	166	112	-0.6	0.3	3.463	-0.046	2.209	2.196	3.657	1.174	0.792	0.557	-0.414	-0.884	-0.836	-0.284	-0.111	-0.029	-0.407	0.424	-1.122	0.029	ENSG00000215301	DDX3X	166	112	-0.6	0.3	210	107	173	173	215	143	131	124	96	82	84	100	105	107	96	121	75	109	125	A	DDX3X
GNG2	96	131	0.4	0.2	-0.339	-1.549	-1.496	-0.313	-0.132	-0.607	0.742	0.437	0.049	-1.613	2.457	-0.049	0.754	1.187	2.51	-0.154	0.788	0.181	ENSG00000186469	GNG2	96	131	0.4	0.2	111	79	81	112	117	104	140	132	122	78	186	119	140	152	187	116	141	125	125	A	GNG2
VAMP2	143	117	-0.3	0.2	1.057	0.252	0.854	-0.223	0.168	1.132	1.028	0.31	-0.13	0.075	-0.075	0.651	-1.103	-0.614	-1.303	-0.758	-1.488	-0.698	ENSG00000220205	VAMP2	143	117	-0.3	0.2	162	135	155	118	132	165	161	137	121	129	123	148	88	105	81	100	75	102	124	A	VAMP2
RP11-254B13.1	113	125	0.1	0.2	0.262	-0.484	-1.275	-0.746	0.701	0.537	1.337	-1.378	-2.878	-0.648	0.836	-0.07	-0.533	0.07	-0.767	0.484	2.354	0.144	ENSG00000240087	RP11-254B13.1	113	125	0.1	0.2	133	115	96	109	144	140	160	93	57	111	147	125	114	129	108	139	184	131	124	A	RP11-254B13.1
PSMB10	82	136	0.7	0.3	-1.316	-0.171	-1.199	-1.173	-1.089	-0.923	-0.426	-0.049	0.141	-0.35	0.416	0.185	2.006	1.001	1.196	0.049	1.284	0.35	ENSG00000205220	PSMB10	82	136	0.7	0.3	67	117	72	73	77	84	106	122	130	109	142	132	212	168	176	126	180	140	124	A	PSMB10
CD97	100	133	0.4	0.3	-0.717	-0.632	-0.977	-0.439	0.381	-0.556	-0.054	0.937	0.856	3.563	0.054	-0.973	-0.385	0.421	4.737	1.452	-1.04	0.489	ENSG00000123146	CD97	100	133	0.4	0.3	99	101	93	105	124	103	114	136	134	195	116	94	107	125	221	148	92	126	124	A	CD97
ACTR3	79	137	0.8	0.4	-0.899	0.217	-0.885	-0.71	-0.453	-0.758	-0.639	0.071	0.143	-0.594	-0.266	-0.071	1.261	1.197	1.584	0.461	1.165	0.968	ENSG00000115091	ACTR3	79	137	0.8	0.4	57	132	58	70	87	67	75	122	127	78	100	113	201	197	223	148	195	182	124	A	ACTR3
CD4	121	121	0	0.3	-1.032	1.506	-0.15	-0.095	0.095	0.674	0.939	-0.612	0.344	-2.253	0.562	-0.375	-0.328	1.192	3.326	-0.674	-1.351	1.265	ENSG00000010610	CD4	121	121	0	0.3	93	158	115	117	122	137	143	104	128	61	134	110	111	150	205	102	85	152	124	A	CD4
RPSAP58	88	117	0.4	0.4	-0.691	-0.12	-0.469	-0.936	0.548	0.745	3.126	0.787	-1.077	-0.996	-0.295	-0.027	0.658	1.44	-0.822	0.359	0.027	0.278	ENSG00000205246	RPSAP58	88	117	0.4	0.4	80	110	92	68	145	155	278	157	60	65	101	115	150	191	74	135	118	131	124	A	RPSAP58
FMNL1	131	121	-0.1	0.2	-0.687	0.229	1.243	0.496	-1.324	-0.662	0.008	1.256	2.27	0.229	-0.123	0.577	-0.246	-0.008	0.946	-1.319	-2.32	-0.696	ENSG00000184922	FMNL1	131	121	-0.1	0.2	107	129	153	135	92	108	124	153	177	129	121	137	118	123	146	92	69	107	123	A	FMNL1
DBI	88	130	0.6	0.3	-0.316	-0.678	-1.152	-0.891	-0.567	-0.066	0.671	-0.215	-0.357	-1.205	1.594	0.248	1.438	0.764	0.719	0.066	1.772	0.101	ENSG00000155368	DBI	88	130	0.6	0.3	106	92	73	83	96	116	145	110	104	71	181	128	175	149	147	121	188	122	123	A	DBI
RHOG	160	110	-0.5	0.4	1.443	-0.672	0.764	1.224	1.194	0.176	0.205	-0.677	-0.281	-1.132	0.003	-0.307	0.091	-0.003	0.959	-0.497	-0.708	-0.682	ENSG00000177105	RHOG	160	110	-0.5	0.4	204	79	164	191	189	129	131	79	102	52	119	101	124	119	175	90	77	79	122	A	RHOG
NEDD8	72	134	0.9	0.5	-0.894	-0.191	-1.366	-2.965	-0.698	0.191	0.202	-0.303	-0.508	-0.819	0.819	0.242	1.254	0.651	0.399	0.224	2.52	-2.965	ENSG00000129559	NEDD8	72	134	0.9	0.5	93	124	72	0	102	141	142	119	110	96	170	144	189	162	151	143	246	0	122	A	NEDD8
BAX	100	129	0.4	0.2	-0.204	-1.709	-2.844	-2.208	-1.32	0.016	1.002	-0.989	-0.016	0.412	0.652	0.185	2.293	-0.684	0.665	0.47	0.386	-1.404	ENSG00000087088	BAX	100	129	0.4	0.2	124	101	83	93	107	127	142	112	127	133	137	130	162	116	137	134	133	105	122	A	BAX
BRK1	84	130	0.6	0.3	-1.04	-0.104	-1.401	-1.332	-0.639	-0.618	0.104	-0.703	-0.625	-1.256	0.802	0.104	0.802	0.995	0.568	0.32	1.775	0.646	ENSG00000254999	BRK1	84	130	0.6	0.3	81	121	65	68	98	99	131	95	99	71	161	131	161	169	151	140	203	154	122	A	BRK1
MRFAP1	150	112	-0.4	0.3	2.365	-0.714	1.324	1.619	0.943	1.682	1.069	-0.66	-0.443	-0.679	0.538	0.443	0.198	-0.242	-0.352	-0.198	-0.67	-1.182	ENSG00000179010	MRFAP1	150	112	-0.4	0.3	188	90	155	165	143	167	147	92	99	92	130	127	119	105	102	107	92	76	122	A	MRFAP1
SERP1	124	119	-0.1	0.2	0.862	-0.814	-0.495	0.535	0.325	-0.055	0.055	-2.386	-1.932	-0.967	0.5	-1.08	0.858	1.242	0.255	-0.081	2.495	-0.172	ENSG00000120742	SERP1	124	119	-0.1	0.2	143	104	112	135	131	122	124	68	79	101	135	98	143	152	129	121	180	119	122	A	SERP1
CCDC109B	120	119	0	0.1	-0.046	0.138	-0.337	0.23	-0.099	-0.25	0.609	-0.75	-0.827	-0.789	1.512	0.046	0.745	1.225	-0.798	-0.784	0.41	0.74	ENSG00000005059	CCDC109B	120	119	0	0.1	119	123	113	125	118	115	133	105	103	104	152	121	136	146	104	104	129	136	121	A	CCDC109B
COPE	101	126	0.3	0.2	-0.254	0.139	-1.397	-0.454	-0.871	0.012	0.962	-0.339	-0.181	-0.478	2.928	1.161	5.069	2.329	1.954	-0.181	2.904	-0.012	ENSG00000105669	COPE	101	126	0.3	0.2	105	111	86	102	95	109	125	104	106	101	158	128	193	148	141	106	157	109	121	A	COPE
LGALS9	46	142	1.6	0.6	-0.691	-0.825	-0.658	-0.986	-0.587	-0.099	0.029	0.641	1.216	-0.029	0.879	-0.525	1.417	1.257	2.909	-0.315	0.828	0.378	ENSG00000168961	LGALS9	46	142	1.6	0.6	53	43	55	32	60	95	104	147	188	100	164	65	203	191	308	80	161	129	121	A	LGALS9
ARRB2	103	125	0.3	0.1	-2.982	0.391	-2.315	-1.896	-1.518	0.267	1.69	-0.358	0.531	0.818	0.531	-0.276	0.391	0.111	3.574	-0.111	-1.213	-0.95	ENSG00000141480	ARRB2	103	125	0.3	0.1	87	128	95	100	105	127	144	119	130	133	130	120	128	125	167	122	109	112	121	A	ARRB2
AP2M1	94	125	0.4	0.2	-1.656	-0.095	-1.825	-1.747	-1.198	-0.445	0.696	-0.329	-0.428	-1.345	1.388	0.143	0.294	1.133	1.405	0.095	0.653	0.212	ENSG00000161203	AP2M1	94	125	0.4	0.2	86	122	82	84	97	114	140	117	114	93	156	128	131	151	157	127	139	129	120	A	AP2M1
PSMA7	99	126	0.3	0.2	-0.932	-0.456	-1.252	-0.202	-1.484	-0.29	-0.368	0.257	1.175	-0.334	0.495	0.202	3.591	1.965	1.435	-0.528	4.177	0.821	ENSG00000101182	PSMA7	99	126	0.3	0.2	95	104	89	108	85	107	105	117	133	106	121	116	177	148	138	103	188	127	120	A	PSMA7
RPL3P4	132	115	-0.2	0.3	0.747	0.684	-0.486	0.161	0.787	0.657	0.694	-1.001	-1.573	-1.016	0.317	0.061	-0.428	-0.166	-0.665	-0.061	1.69	-0.771	ENSG00000232573	RPL3P4	132	115	-0.2	0.3	149	147	103	127	151	146	147	83	61	83	133	123	105	115	96	119	185	92	120	A	RPL3P4
ATP5G3	92	127	0.5	0.3	-0.075	-0.723	-1.134	-1.16	-0.267	0.163	0.176	-0.486	-0.834	-1.202	1.219	0.57	2.907	0.867	0.626	0.075	1.834	-0.173	ENSG00000154518	ATP5G3	92	127	0.5	0.3	114	94	81	81	108	121	122	101	91	79	154	134	205	143	135	118	172	111	120	A	ATP5G3
PRMT2	99	125	0.3	0.3	-0.834	1.366	-0.718	-0.799	-0.592	-0.33	0.02	-0.065	-0.186	0.836	0.378	0.631	-0.467	0.995	-0.02	1.467	1.011	1.314	ENSG00000160310	PRMT2	99	125	0.3	0.3	72	173	77	73	83	95	111	107	101	148	127	139	89	156	109	177	156	170	120	A	PRMT2
HNRNPUL1	141	112	-0.3	0.2	1.494	-0.609	1.004	2.625	0.69	1.14	1.176	-0.332	-0.659	0	0	-0.554	0.268	-0.722	0.213	-0.486	-1.771	-0.799	ENSG00000105323	HNRNPUL1	141	112	-0.3	0.2	149	103	139	174	132	142	142	109	102	116	116	104	122	101	121	106	77	99	120	A	HNRNPUL1
SEC61B	96	123	0.4	0.3	0.385	-1.051	-1.045	-0.285	-0.043	0.253	0.353	-0.874	-0.475	-1.673	2.023	0.043	3.112	1.93	1.425	-0.295	1.254	-0.398	ENSG00000106803	SEC61B	96	123	0.4	0.3	123	79	79	103	110	119	122	84	97	60	174	113	208	171	156	102	150	99	119	A	SEC61B
CYTIP	137	117	-0.2	0.2	3.465	-0.421	1.758	2.341	4.231	0.081	-0.64	-1.043	-1.585	2.398	-0.179	-0.363	0.576	-0.709	-0.081	3.494	-0.121	0.202	ENSG00000115165	CYTIP	137	117	-0.2	0.2	167	99	137	147	180	108	95	88	79	148	103	100	116	94	105	167	104	110	119	A	CYTIP
YPEL3	146	110	-0.4	0.2	1.831	2.515	0.871	0.848	-0.351	-0.089	-0.136	0.656	-0.178	0.23	-0.693	1.199	0.089	0.37	-0.918	-0.899	-0.693	-0.15	ENSG00000090238	YPEL3	146	110	-0.4	0.2	153	167	132	132	106	112	111	128	110	118	99	139	115	121	94	94	99	110	119	A	YPEL3
KRTCAP2	93	123	0.4	0.3	-0.625	0.436	-1.625	-1.767	-1.073	0.48	0.724	-0.571	-0.56	-1.167	2.323	0.135	-0.262	1.265	0.571	-0.135	1.942	0.814	ENSG00000163463	KRTCAP2	93	123	0.4	0.3	100	129	73	69	88	130	137	102	102	85	181	121	110	152	133	114	171	140	119	A	KRTCAP2
SPCS1	90	123	0.4	0.3	-0.722	-0.104	-1.22	-1.365	-0.441	-0.293	0.545	-0.548	-0.851	-1.299	2.112	0.593	0.76	1.491	0.517	0.104	0.895	0.627	ENSG00000114902	SPCS1	90	123	0.4	0.3	94	114	78	74	103	108	134	100	90	76	184	136	141	164	134	120	146	137	119	A	SPCS1
SRSF7	166	107	-0.6	0.4	0.889	-0.338	1.39	2.68	-0.635	1.464	-0.403	0.5	0.714	0.363	-0.169	0.245	0.169	-0.466	-0.803	-0.82	-1.11	-0.942	ENSG00000115875	SRSF7	166	107	-0.6	0.4	153	95	177	238	81	180	92	134	145	128	103	122	119	89	73	72	58	66	118	A	SRSF7
ERGIC3	106	118	0.2	0.2	-0.595	0.246	-1.595	-1.466	0.152	0.152	0.968	-1.292	-2.088	-1.511	0.908	0.212	-0.426	0.56	-0.152	0.754	0.869	-0.371	ENSG00000125991	ERGIC3	106	118	0.2	0.2	111	128	91	94	126	126	143	97	81	93	141	127	115	134	120	138	141	116	118	A	ERGIC3
RP11-16F15.2	92	116	0.3	0.7	-1.305	0.629	-0.026	-1.323	0.768	-1.296	0.812	0.054	-0.569	-1.369	0.441	0.575	-1.355	0.026	-0.072	0.72	-1.353	0.286	ENSG00000239470	RP11-16F15.2	92	116	0.3	0.7	16	202	139	14	215	17	219	146	86	10	184	196	11	144	134	210	11	169	118	A	RP11-16F15.2
C9orf78	126	115	-0.1	0.2	2.532	-0.753	-0.009	1.606	1.231	2.719	1.751	-0.408	-1.231	-0.632	0.674	0.082	0.009	-0.777	-0.154	-0.185	-0.674	0.118	ENSG00000136819	C9orf78	126	115	-0.1	0.2	154	100	112	139	133	157	141	106	92	102	124	114	113	100	110	109	101	114	118	A	C9orf78
TNFRSF14	101	123	0.3	0.2	-1.665	-0.28	-0.579	-2.268	0.671	-1.786	0.28	0.146	2.659	2.9	0.479	-0.678	0.87	0.188	0.799	-0.728	-0.146	-0.607	ENSG00000157873	TNFRSF14	101	123	0.3	0.2	94	114	109	86	127	92	122	120	155	158	124	108	130	120	129	107	116	109	118	A	TNFRSF14
XRCC5	84	125	0.6	0.3	-1.691	0.002	-1.119	-1.097	-0.755	-1.072	-0.067	0.208	-0.238	-0.923	0.48	-0.002	0.319	1.025	0.859	0.594	0.067	1.002	ENSG00000079246	XRCC5	84	125	0.6	0.3	55	123	78	79	93	80	120	132	114	86	143	123	136	165	158	147	126	164	118	A	XRCC5
TMC8	148	112	-0.4	0.4	0.804	2.712	2.42	2.664	-0.346	0.545	0.055	2.631	3.846	4.916	-1.084	-0.075	-0.537	-0.237	-0.452	-0.184	-1.108	-0.055	ENSG00000167895	TMC8	148	112	-0.4	0.4	115	162	155	161	86	108	96	160	190	216	68	93	82	89	84	90	68	94	118	A	TMC8
EID1	99	118	0.2	0.2	-1.09	-1.125	-0.78	-0.319	0.526	0.056	1.483	-1.013	-0.754	-2.422	2.116	0.595	-0.039	1.017	0.207	-0.03	0.319	0.03	ENSG00000255302	EID1	99	118	0.2	0.2	93	92	100	111	131	120	153	95	101	62	168	132	118	142	123	118	126	119	117	A	EID1
SF3A1	152	105	-0.5	0.2	1.755	0.053	2.131	3.457	2.581	-0.291	0.154	-0.076	-1.026	-0.053	-0.929	-1.246	-0.691	0.268	0.236	-0.658	-1.471	0.342	ENSG00000099995	SF3A1	152	105	-0.5	0.2	149	112	158	187	167	105	115	110	89	110	91	84	96	117	116	97	79	119	117	A	SF3A1
SERBP1	106	119	0.2	0.1	-0.35	-0.67	-0.603	0.417	1.943	-0.704	-0.316	-0.544	0.316	-0.552	-0.409	-0.696	3.225	2.677	0.847	0.679	1.513	3.174	ENSG00000142864	SERBP1	106	119	0.2	0.1	106	102	103	115	133	102	106	104	114	103	105	102	148	142	120	118	128	148	117	A	SERBP1
CTBP1	102	120	0.2	0.2	-0.918	-0.023	-0.936	-0.683	-1.607	-1.205	0.396	-0.281	0.235	2.509	-0.195	0.626	2.199	0.023	0.993	0.666	0.936	-0.098	ENSG00000159692	CTBP1	102	120	0.2	0.2	97	113	97	102	85	92	120	109	118	157	110	124	152	114	131	125	130	112	116	A	CTBP1
COX5B	99	119	0.3	0.2	-0.077	-0.956	-1.735	-0.534	-0.815	0.581	0.674	-0.56	-0.674	-0.903	2.077	0.386	2.909	1.641	0.319	-0.574	3.292	0.077	ENSG00000135940	COX5B	99	119	0.3	0.2	111	97	86	104	100	120	122	103	102	98	143	117	155	136	116	103	161	113	116	A	COX5B
TMED10	97	118	0.3	0.3	0.594	-0.859	-0.691	-0.475	0.914	0.401	0.826	-0.301	-0.658	-1.231	2.385	-0.365	1.302	1.122	1.259	-0.316	0.13	-0.13	ENSG00000170348	TMED10	97	118	0.3	0.3	128	80	86	93	139	122	136	99	87	68	187	97	151	145	150	98	113	104	116	A	TMED10
SFPQ	166	104	-0.7	0.4	1.999	-0.011	2.048	1.76	1.261	0.671	-0.472	0.491	1.093	0.713	-1.118	0.011	-0.418	-0.477	-0.624	-0.678	-1.175	-0.367	ENSG00000116560	SFPQ	166	104	-0.7	0.4	190	104	192	180	158	133	84	125	151	135	57	105	87	84	78	76	54	89	116	A	SFPQ
H2AFZ	93	119	0.4	0.3	-0.162	-0.836	-0.933	-0.609	0.165	-0.008	0.205	-0.265	0.887	-1.491	0.74	0.008	2.643	1.461	1.421	-0.539	-0.783	0.145	ENSG00000164032	H2AFZ	93	119	0.4	0.3	107	87	84	94	117	112	118	104	139	67	134	112	191	156	155	96	89	116	115	A	H2AFZ
SLC44A2	100	120	0.3	0.2	-2.145	0.166	-0.636	-1.563	-2.246	0.981	-0.184	0.731	0.464	2.157	-0.232	0.166	0.119	0.695	1.212	-0.654	-0.88	-0.119	ENSG00000129353	SLC44A2	100	120	0.3	0.2	81	120	106	91	79	134	114	129	125	153	113	120	119	129	138	106	102	115	115	A	SLC44A2
PAIP2	118	112	-0.1	0.2	1.586	-0.953	-0.495	0.383	0.695	0.82	0.824	-0.866	-1.599	-1.095	0.629	-0.237	0.212	-0.137	-0.654	-0.6	1.02	0.137	ENSG00000120727	PAIP2	118	112	-0.1	0.2	153	92	103	125	132	135	135	95	77	89	130	110	120	112	100	101	140	119	115	A	PAIP2
GIMAP4	85	122	0.5	0.5	-1.632	2.074	-0.712	-1.437	-0.545	-1.119	-0.637	0.149	0.362	-0.48	-0.339	-0.149	0.519	1.837	0.861	1.403	0.446	3.039	ENSG00000133574	GIMAP4	85	122	0.5	0.5	27	204	71	37	79	52	75	112	122	82	89	98	130	193	146	172	126	250	115	A	GIMAP4
PIK3R1	222	86	-1.4	0.8	4.304	-0.54	4.506	5.677	4.974	1.538	0.975	0.015	0.844	-0.051	0.899	-0.015	-0.316	-0.591	-0.409	-0.336	-0.758	-0.536	ENSG00000145675	PIK3R1	222	86	-1.4	0.8	260	39	269	322	290	134	108	64	102	61	105	63	49	37	45	48	29	39	115	A	PIK3R1
FLOT2	98	117	0.3	0.2	-1.206	0.294	-0.527	-1.271	-0.687	-0.078	0.809	-0.008	-0.662	-0.76	1.345	0.45	-0.401	0.732	0.728	0.008	0.589	0.736	ENSG00000132589	FLOT2	98	117	0.3	0.2	85	122	102	84	98	113	134	114	98	96	148	126	105	133	132	115	129	133	115	A	FLOT2
R3HDM4	126	111	-0.2	0.1	0.695	0.851	0.769	0.917	0.654	0.81	-0.489	-0.654	-0.851	0.251	-2.34	-1.164	-0.251	0.424	-0.539	-1.715	-0.539	0.358	ENSG00000198858	R3HDM4	126	111	-0.2	0.1	125	127	126	128	125	126	111	109	106	120	88	102	114	122	110	96	110	121	115	A	R3HDM4
PRKCQ-AS1	98	119	0.3	0.3	-0.754	0.405	-1.382	-0.259	0.539	0.758	0.716	0.353	-0.85	0.62	-1.339	-0.969	-0.413	-0.773	-0.664	0.259	0.53	0.685	ENSG00000237943	PRKCQ-AS1	98	119	0.3	0.3	85	141	55	109	147	158	156	138	81	151	57	75	102	84	90	134	147	154	115	A	PRKCQ-AS1
MFNG	107	115	0.1	0.2	-1.005	1.333	-0.686	-0.774	-0.233	0.025	0.413	-0.367	-1.328	-0.058	-0.728	-0.025	0.885	0.663	0.146	0.353	1.712	0.949	ENSG00000100060	MFNG	107	115	0.1	0.2	91	142	98	96	108	114	122	105	84	112	97	112	132	127	116	121	150	134	114	A	MFNG
GIMAP7	124	112	-0.1	0.3	-1.426	2.772	-0.025	-0.674	1.082	-1.466	0.23	0.025	0.149	-0.051	-1.116	-0.784	-1.215	-0.848	0.126	0.207	0.264	0.674	ENSG00000179144	GIMAP7	124	112	-0.1	0.3	69	214	118	95	156	68	126	119	124	117	80	91	76	89	123	126	128	142	114	A	GIMAP7
CYLD	113	110	0	0.2	0.122	-1.1	0.052	0.733	1.314	0.694	1.222	-0.052	0.336	-0.148	-0.327	-1.153	-0.773	1.567	-0.524	-1.384	-0.655	0.493	ENSG00000083799	CYLD	113	110	0	0.2	117	89	115	131	144	130	142	113	122	111	106	88	96	150	102	82	99	125	114	A	CYLD
ARHGAP9	120	114	-0.1	0.2	-0.875	3.901	-0.313	-0.089	-2.408	-0.6	0.089	2.161	2.351	2.534	-0.663	1.346	0.686	-0.606	0.158	-1.237	-0.646	0.451	ENSG00000123329	ARHGAP9	120	114	-0.1	0.2	93	176	103	107	66	98	110	146	149	152	97	132	120	98	111	87	97	116	114	A	ARHGAP9
PRKCH	129	109	-0.2	0.2	0.126	-0.299	1.104	1.137	0.752	0.223	0.712	-0.014	0.014	-0.662	0.432	0.694	-1.079	-0.489	-0.849	-0.36	-1.065	-0.687	ENSG00000027075	PRKCH	129	109	-0.2	0.2	118	106	145	146	136	121	134	114	115	96	127	134	85	101	91	105	85	96	114	A	PRKCH
RAB7A	97	116	0.3	0.2	-0.292	-0.106	-1.042	-0.836	0.091	-0.272	1.238	-0.091	-0.181	-1.112	0.418	-0.372	0.604	1.681	2.26	0.745	0.982	1.399	ENSG00000075785	RAB7A	97	116	0.3	0.2	103	106	88	92	110	103	133	107	105	86	117	101	120	142	153	123	128	136	114	A	RAB7A
RP11-175B9.3	108	114	0.1	0.3	-0.118	0.824	-0.177	0.919	1.331	2.743	2.666	-0.475	-1.879	-0.525	1.897	1.181	-0.186	-0.113	-0.027	-0.145	3.744	0.027	ENSG00000236439	RP11-175B9.3	108	114	0.1	0.3	97	118	96	120	129	160	159	89	58	88	142	126	96	97	99	97	182	100	114	A	RP11-175B9.3
CDV3	115	110	-0.1	0.2	0.623	-1.2	-0.064	0.357	0.761	1.329	0.726	-0.765	-0.313	-1.538	0.064	-0.22	-0.282	0.907	0.184	-1.254	-1.431	0.242	ENSG00000091527	CDV3	115	110	-0.1	0.2	130	89	115	124	134	146	133	99	109	82	118	111	110	137	121	88	84	122	114	A	CDV3
TMEM258	84	121	0.5	0.3	-0.252	-0.628	-1.246	-0.93	-0.721	0.614	0.16	-0.614	-0.888	-0.836	1.29	-0.103	1.575	0.857	0.273	0.192	1.567	0.103	ENSG00000134825	TMEM258	84	121	0.5	0.3	103	89	65	77	85	137	119	90	79	81	163	109	173	146	124	120	173	117	114	A	TMEM258
GSTP1	82	123	0.6	0.3	-0.058	-0.474	-1.285	-0.659	0.058	-0.781	0.437	-0.562	-0.311	-0.374	2.54	0.69	1.682	0.818	2.759	0.728	1.46	-0.108	ENSG00000084207	GSTP1	82	123	0.6	0.3	100	87	61	81	104	77	116	84	92	90	183	124	156	128	190	125	149	99	114	A	GSTP1
TMC6	128	115	-0.2	0.4	0.283	0.986	1.46	1.056	-0.964	-0.009	-0.736	1.752	3.745	3.918	-0.613	0.594	0.009	-0.194	-0.105	-0.77	-0.613	-0.385	ENSG00000141524	TMC6	128	115	-0.2	0.4	106	129	144	131	66	97	73	154	218	224	77	116	97	91	93	72	77	84	114	A	TMC6
TBC1D10C	104	119	0.2	0.4	-0.829	2.111	-0.172	-0.59	-1.537	-1.06	-0.583	2.405	4.043	4.391	-0.966	0.446	0.759	0.485	-0.09	-0.43	0.348	0.09	ENSG00000175463	TBC1D10C	104	119	0.2	0.4	79	155	96	86	61	74	86	162	204	213	76	112	120	113	98	90	110	103	113	A	TBC1D10C
RP3-508I15.18	117	111	-0.1	0.2	-0.409	1.803	0.04	0.067	-0.76	-0.004	0.589	-0.895	-2.082	-1.425	0.004	5.805	-1.228	0.373	-0.004	-3.494	0.535	0.886	ENSG00000244491	RP3-508I15.18	117	111	-0.1	0.2	109	133	114	114	105	113	120	103	90	97	113	178	100	117	113	74	119	123	113	A	RP3-508I15.18
MYC	100	119	0.3	0.6	-0.549	3.053	-0.966	-1.098	-0.782	-0.281	-0.453	0.401	-0.199	1.74	-0.154	-0.233	0.154	0.766	0.583	0.799	0.936	1.916	ENSG00000136997	MYC	100	119	0.3	0.6	55	297	27	18	40	73	62	119	79	209	82	76	102	144	131	146	155	221	113	A	MYC
H2AFV	102	114	0.2	0.2	0.658	-0.644	-0.949	-0.569	-0.691	-0.149	0.752	-0.78	0.149	-2.569	2.393	0.244	6.196	2.027	0.515	0.746	-0.359	-0.373	ENSG00000105968	H2AFV	102	114	0.2	0.2	117	98	94	99	97	105	119	96	110	70	143	111	199	138	115	119	102	102	113	A	H2AFV
RNPS1	119	111	-0.1	0.1	3.103	-0.162	-0.688	3.278	0.54	3.791	0.054	-0.661	-0.054	-1.12	-1.282	0.391	3.318	0.513	-0.189	-1.268	-0.283	0.836	ENSG00000205937	RNPS1	119	111	-0.1	0.1	132	108	104	133	113	137	109	104	108	101	99	112	133	113	107	99	107	115	113	A	RNPS1
ITGB7	74	122	0.7	0.3	-1.205	-0.391	-1.023	-1.064	-1.167	-0.949	-0.19	0.586	1.091	0.288	1.279	0.482	-0.548	0.831	0.19	-0.744	0.605	0.216	ENSG00000139626	ITGB7	74	122	0.7	0.3	60	99	69	67	62	72	108	145	169	131	178	140	91	157	126	82	146	127	113	A	ITGB7
QARS	104	115	0.1	0.1	-0.997	0.569	-0.688	-1.04	0.807	-1.295	0.054	-0.851	-0.661	0.217	0.352	-0.607	-0.033	0.033	1.289	1.257	0.894	-0.504	ENSG00000172053	QARS	104	115	0.1	0.1	96	124	101	95	129	90	115	98	102	118	120	103	113	115	138	137	130	105	113	A	QARS
SIGIRR	118	112	-0.1	0.3	0.024	1.393	-0.024	0.711	-1.543	-0.153	-0.448	1.086	2.585	3.578	-0.638	-0.226	-1.111	0.121	-0.279	-0.925	1.171	0.206	ENSG00000185187	SIGIRR	118	112	-0.1	0.3	105	139	104	122	66	101	93	131	169	193	89	99	77	108	98	82	134	110	112	A	SIGIRR
FNBP1	113	109	-0.1	0.1	-0.128	0.711	-0.208	0.004	-1.105	0.171	1.98	0.638	1.192	-2.096	-0.113	0.981	-0.004	0.74	1.287	-0.266	-2.541	-0.412	ENSG00000187239	FNBP1	113	109	-0.1	0.1	110	121	108	111	96	114	138	120	128	83	110	125	111	121	129	108	76	106	112	A	FNBP1
EIF2S3	91	113	0.3	0.3	-1.941	1.148	-1.056	-1.583	-0.606	-0.149	0.444	0.404	-1.587	-1.421	-0.079	0.208	-0.363	1.635	0.079	0.743	0.404	1.694	ENSG00000130741	EIF2S3	91	113	0.3	0.3	62	146	86	72	98	111	127	126	72	76	113	120	105	159	117	135	126	161	112	A	EIF2S3
HNRNPA0	131	104	-0.3	0.2	2.904	-0.564	0.645	1.867	0.912	2.506	1.125	-0.844	-1.111	-0.514	0.075	0.405	0.532	-0.075	-0.776	-0.17	-0.138	-0.704	ENSG00000177733	HNRNPA0	131	104	-0.3	0.2	168	92	118	145	124	159	129	85	79	93	106	113	116	102	87	100	101	88	111	A	HNRNPA0
SLC9A3R1	75	119	0.7	0.4	-1.045	-0.014	-1.027	-1.025	-1.219	-0.641	-0.169	0.16	0.708	-0.98	0.18	0.356	1.035	0.781	1.084	-0.433	0.014	0.021	ENSG00000109062	SLC9A3R1	75	119	0.7	0.4	61	117	62	62	51	83	109	127	157	64	128	138	175	161	178	94	119	119	111	A	SLC9A3R1
ARF5	95	112	0.2	0.2	-1.094	0.087	-0.726	-1.701	0.368	-1.279	1.663	-0.314	-0.087	-2.265	1.869	0.623	0.184	1.354	1.452	0.163	-0.2	-0.135	ENSG00000004059	ARF5	95	112	0.2	0.2	91	113	98	80	118	88	142	105	110	69	146	123	115	136	138	114	107	109	111	A	ARF5
ORMDL3	103	112	0.1	0.2	0.484	0.851	-1.383	-1.09	-0.116	-0.33	0.244	0.898	-1.233	0.805	-0.309	0.116	-0.177	0.691	-1.258	-0.13	1.579	0.658	ENSG00000172057	ORMDL3	103	112	0.1	0.2	124	134	72	80	107	101	117	136	76	133	102	114	106	130	75	107	155	129	111	A	ORMDL3
IGLV3-25	30	141	2.2	2.5	1.288	-0.866	-0.143	-0.786	-0.725	1.001	-0.088	0.311	-0.181	0.088	1.766	1.083	31.77	3.059	0.143	-0.3	-0.624	-0.592	ENSG00000211659	IGLV3-25	30	141	2.2	2.5	84	2	30	5	8	73	32	47	28	38	102	76	1231	150	40	24	12	13	111	A	IGLV3-25
ISCU	103	112	0.1	0.1	-0.691	0.052	-0.958	-0.56	-1.8	0.374	0.538	-0.664	-1.193	0.685	0.816	0.177	-0.052	0.134	-1.09	-0.347	1.161	1.27	ENSG00000136003	ISCU	103	112	0.1	0.1	100	114	95	103	80	120	123	101	91	125	128	116	112	115	93	107	134	136	111	A	ISCU
SH3BGRL	79	118	0.6	0.3	-0.83	-0.913	-1.254	-1.244	0.085	-0.349	0.599	-0.292	-0.609	-1.281	1.928	0.032	0.068	0.71	1.932	-0.032	0.8	0.639	ENSG00000131171	SH3BGRL	79	118	0.6	0.3	86	83	73	73	113	100	128	102	92	72	168	111	113	132	168	110	134	130	110	A	SH3BGRL
NHP2L1	124	105	-0.2	0.2	1.73	-1.052	-0.369	1.638	0.821	0.214	0.071	-1.127	-1.345	-1.403	-0.134	-0.729	0.62	0.419	-0.025	-0.917	0.025	0.105	ENSG00000100138	NHP2L1	124	105	-0.2	0.2	154	87	103	151	132	117	114	85	80	79	109	95	127	122	112	90	113	115	110	A	NHP2L1
SSU72	94	112	0.3	0.2	-0.275	0.184	-1.356	-1.483	-1.165	-0.125	0.352	-0.302	-1.006	-0.674	1.46	0.674	0.302	1.129	0.779	-0.048	1.056	0.048	ENSG00000160075	SSU72	94	112	0.3	0.2	104	114	80	78	85	108	118	104	88	95	142	125	117	135	127	109	134	111	110	A	SSU72
C14orf166	95	111	0.2	0.2	-0.277	-0.248	-1.117	-0.689	-0.03	0.79	0.523	-0.765	-0.66	-1.335	0.192	-0.551	1.157	0.923	0.341	0.03	0.887	0.862	ENSG00000087302	C14orf166	95	111	0.2	0.2	103	103	82	93	109	129	123	91	93	77	114	96	138	132	118	110	132	131	110	A	C14orf166
SEC61G	86	114	0.4	0.2	-0.135	-0.802	-0.826	-0.702	0.073	0.864	0.532	-0.588	-0.383	-1.254	1.698	0.349	1.056	1.096	0.647	-0.154	0.724	-0.073	ENSG00000132432	SEC61G	86	114	0.4	0.2	101	80	79	83	108	133	123	87	93	65	160	117	140	141	126	101	129	103	109	A	SEC61G
CTDNEP1	89	111	0.3	0.2	-1.009	0.08	-1.325	-1.712	-0.42	-0.057	0.802	-0.604	-0.637	-1.231	1.627	0.712	-0.401	0.769	1.156	0.288	0.057	0.321	ENSG00000175826	CTDNEP1	89	111	0.3	0.2	89	112	82	74	101	109	127	97	97	84	145	125	102	126	135	116	111	117	108	A	CTDNEP1
PPP1CC	87	112	0.4	0.2	-1.028	-0.805	-1.122	-1.263	-0.689	-0.047	0.475	0.163	0.63	-1.323	0.617	0.403	1.229	1.173	0.407	-0.681	-0.668	0.047	ENSG00000186298	PPP1CC	87	112	0.4	0.2	87	93	85	82	95	110	122	115	126	80	126	121	140	139	121	95	96	112	108	A	PPP1CC
RPN2	85	111	0.4	0.2	-0.259	-0.211	-0.852	-0.778	-0.422	-0.022	0.856	-0.315	0.022	-0.812	2.398	0.838	1.753	1.883	1.108	-0.17	0.571	0.419	ENSG00000118705	RPN2	85	111	0.4	0.2	92	93	76	78	88	98	122	90	100	77	164	122	146	150	129	94	114	110	108	A	RPN2
MGAT4A	129	99	-0.4	0.3	1.449	-0.173	0.256	1.072	0.985	1.475	1.605	0.088	-0.657	0.591	-0.088	0.268	-0.287	-0.704	-1.084	-0.468	-0.713	-0.692	ENSG00000071073	MGAT4A	129	99	-0.4	0.3	162	94	112	146	143	164	169	105	73	126	97	112	89	71	55	81	71	72	108	A	MGAT4A
CMPK1	97	107	0.1	0.2	-0.753	0.365	-0.467	-1.095	0.724	-0.625	1.496	-0.297	-1.236	-1.569	2.128	0.339	-1.535	0.591	0.228	0.467	-0.228	0.732	ENSG00000162368	CMPK1	97	107	0.1	0.2	91	117	98	83	126	94	144	102	80	72	159	117	73	123	114	120	103	126	108	A	CMPK1
PRF1	43	131	1.6	0.6	-0.722	-1.184	-0.941	-1.03	-1.094	-1.143	-0.593	0.786	1.127	0.109	0.627	0.142	0.113	0.013	1.479	0.183	-0.413	-0.013	ENSG00000180644	PRF1	43	131	1.6	0.6	62	26	45	38	33	29	72	180	207	127	167	130	127	119	234	133	86	117	107	A	PRF1
TMEM59	83	111	0.4	0.3	-0.457	-0.431	-0.994	-1.108	-0.03	-0.059	0.808	-0.249	-0.541	-1.725	2.656	0.262	0.241	1.856	1.252	0.03	2.169	1.125	ENSG00000116209	TMEM59	83	111	0.4	0.3	90	91	77	75	100	100	120	95	88	60	164	107	107	145	131	102	152	128	107	A	TMEM59
HNRNPF	103	106	0	0.2	-0.487	0.409	-0.374	0.548	3.577	-2.184	-0.148	-1.514	-0.017	-3.159	-0.235	-0.801	2.715	2.924	2.419	0.479	0.017	2.211	ENSG00000169813	HNRNPF	103	106	0	0.2	97	108	99	109	144	78	101	86	103	67	100	94	134	137	131	108	103	128	107	A	HNRNPF
POLR1D	94	109	0.2	0.2	-0.037	-0.872	-0.417	-0.663	0.507	4.039	1.655	-0.373	-0.32	-2.05	0.835	0.037	0.708	1.155	-0.686	-0.268	4.203	0.395	ENSG00000186184	POLR1D	94	109	0.2	0.2	100	89	95	92	108	155	123	96	97	73	112	101	110	116	92	97	157	106	107	A	POLR1D
NELL2	102	104	0	0.3	-0.43	0.624	0.025	-0.192	1.796	-0.963	1.055	-0.263	-0.725	0.233	0.131	1.116	-0.6	0.994	-1.194	-0.025	-0.814	2.445	ENSG00000184613	NELL2	102	104	0	0.3	89	120	102	96	154	73	132	94	80	108	105	134	84	131	66	101	77	173	107	A	NELL2
ZAP70	95	115	0.3	0.6	-0.769	2.042	0.336	0.3	-1.717	-0.891	-0.923	3.192	7.627	9.31	-0.67	0.499	-0.12	0.458	0.074	-0.679	-0.074	-0.129	ENSG00000115085	ZAP70	95	115	0.3	0.6	67	130	92	91	46	65	64	155	254	291	70	96	82	95	86	69	83	82	106	A	ZAP70
ATP2A3	107	107	0	0.2	-0.548	2.185	0.133	-0.534	-2.129	-1.876	-0.365	1.208	2.34	2.817	0.611	0.906	0.752	0.738	-0.379	-0.309	-0.133	-0.337	ENSG00000074370	ATP2A3	107	107	0	0.2	95	134	104	95	72	76	97	120	136	143	111	115	113	113	97	98	101	98	106	A	ATP2A3
PSMC5	73	114	0.6	0.2	-3.14	0.036	-3.295	-3.528	-2.191	-0.728	0.478	-0.621	-0.185	-1.242	0.597	-0.036	1.092	1.033	0.561	0.155	1.236	0.579	ENSG00000087191	PSMC5	73	114	0.6	0.2	62	115	60	56	78	103	123	104	112	94	125	114	133	132	124	117	135	124	106	A	PSMC5
VAMP8	66	116	0.8	0.4	-1.976	-0.385	-2.348	-2.33	-0.426	-0.722	0.184	-0.125	-0.556	-1.618	0.125	0.627	0.345	1.716	0.739	0.592	5.248	1.255	ENSG00000118640	VAMP8	66	116	0.8	0.4	62	97	53	54	96	90	110	103	93	70	109	120	113	144	122	119	223	134	106	A	VAMP8
MAZ	103	104	0	0.1	-0.09	1.58	-1.529	-0.681	-1.709	-0.077	3.327	0.039	-0.167	-0.411	0.668	0.642	0.899	1.747	1.67	-1.567	0.206	-0.039	ENSG00000103495	MAZ	103	104	0	0.1	103	116	92	99	91	104	130	104	103	101	109	109	111	118	117	92	106	104	106	A	MAZ
SF3B5	101	107	0.1	0.2	0.729	-0.695	-0.688	0.207	-0.05	0.692	0.05	-0.763	-0.931	-0.879	0.661	0.091	1.299	0.504	-0.077	-0.227	1.521	-0.316	ENSG00000169976	SF3B5	101	107	0.1	0.2	126	84	84	110	103	124	106	82	77	78	124	107	142	119	102	98	149	95	106	A	SF3B5
UBE2D2	91	108	0.3	0.1	-1.393	0.044	-1.364	-1.583	-0.429	-0.044	0.636	-0.293	-0.743	-1.713	0.713	0.317	0.104	0.802	-0.423	0.05	0.748	1.21	ENSG00000131508	UBE2D2	91	108	0.3	0.1	85	110	86	82	102	108	120	104	96	80	121	114	111	122	102	110	121	129	106	A	UBE2D2
M6PR	66	116	0.8	0.4	-1.165	-0.006	-1.731	-1.394	-1.294	-0.74	-0.488	0.006	0.624	-0.725	0.557	0.364	1.77	1.201	1.312	0.57	0.3	-0.14	ENSG00000003056	M6PR	66	116	0.8	0.4	62	107	40	53	57	79	89	108	132	79	129	122	176	154	159	130	119	102	105	A	M6PR
IL16	142	92	-0.6	0.3	0.485	1.651	1.701	1.594	0.31	-0.577	0.524	0.68	-0.845	-1.341	-1.341	-0.734	-0.669	0.187	-0.187	-0.665	-2.018	0.585	ENSG00000172349	IL16	142	92	-0.6	0.3	119	150	151	148	115	91	120	124	84	71	71	87	89	111	102	89	54	122	105	A	IL16
KARS	81	110	0.4	0.2	-1.25	-0.316	-1.31	-1.574	-0.316	0.208	0.666	-0.497	-0.445	-1.288	0.683	-0.151	0.151	1.18	0.899	0.195	1.319	0.99	ENSG00000065427	KARS	81	110	0.4	0.2	78	99	76	70	99	111	122	95	96	77	122	103	110	134	127	111	137	129	105	A	KARS
DDOST	82	110	0.4	0.3	-0.35	-0.466	-1.01	-0.68	-0.049	-0.335	0.669	-0.945	-0.517	-0.865	2.283	0.238	2.587	1.079	0.97	0.288	1.169	0.049	ENSG00000244038	DDOST	82	110	0.4	0.3	89	86	71	80	97	90	117	73	85	75	162	105	170	129	126	107	131	100	105	A	DDOST
SAMHD1	73	113	0.6	0.3	-1.615	-1.332	-0.789	-0.076	-1.189	-0.649	-0.613	0.305	0.605	0.901	-0.579	-0.327	0.495	1.276	1.178	0.722	0.076	0.7	ENSG00000101347	SAMHD1	73	113	0.6	0.3	49	59	79	104	64	84	85	118	128	139	86	95	124	152	149	133	109	132	105	A	SAMHD1
ARPC5	62	116	0.9	0.4	-1.06	0.047	-1.06	-0.928	-0.478	-0.878	-0.255	-0.047	-0.153	-0.87	0.262	0.32	0.897	0.923	1.365	0.535	0.562	0.787	ENSG00000162704	ARPC5	62	116	0.9	0.4	44	108	44	51	77	54	90	102	96	55	120	124	157	158	184	136	138	151	105	A	ARPC5
LAMP1	94	106	0.2	0.2	-0.618	0.206	-0.731	-0.856	0	-0.793	0.912	0	-0.306	-1.237	2.579	0.294	-0.425	1.636	1.861	-0.062	0.081	0.887	ENSG00000185896	LAMP1	94	106	0.2	0.2	92	105	90	88	102	89	116	102	97	82	143	107	95	128	132	101	103	116	105	A	LAMP1
CAPN2	73	112	0.6	0.3	-0.78	-1.155	-0.959	-0.994	-0.783	-0.188	0.463	0.595	1.422	0.056	1.355	0.352	-0.056	0.657	0.692	-0.859	0.056	-0.34	ENSG00000162909	CAPN2	73	112	0.6	0.3	79	66	73	72	79	99	122	126	154	108	152	118	104	128	129	76	108	94	105	A	CAPN2
RPL9P7	98	105	0.1	0.3	0.431	0.28	-0.867	-0.535	0.029	1.074	1.113	0.094	-0.942	-1.111	-0.702	0.194	-0.029	-0.647	-0.746	1.209	1.032	-0.043	ENSG00000238103	RPL9P7	98	105	0.1	0.3	124	117	68	82	106	151	153	109	65	57	75	113	104	77	73	157	150	103	105	A	RPL9P7
DYNLRB1	76	112	0.6	0.3	-0.738	-0.071	-1.148	-0.738	-0.802	0.573	0.071	-0.156	-0.27	-0.619	1.026	0.358	1.09	0.853	0.73	-0.145	1.108	0.403	ENSG00000125971	DYNLRB1	76	112	0.6	0.3	74	99	58	74	71	123	104	96	91	78	140	115	142	134	129	96	143	117	105	A	DYNLRB1
TBCA	64	115	0.8	0.3	-1.254	-0.337	-1.569	-1.322	-0.987	0.394	0.272	-0.174	-0.587	-0.838	1.273	0.503	1.123	0.762	0.038	-0.038	1.814	0.484	ENSG00000171530	TBCA	64	115	0.8	0.3	59	93	48	57	69	120	116	99	84	75	152	124	147	134	107	104	172	123	105	A	TBCA
CD164	84	108	0.4	0.2	-0.938	-0.878	-0.244	-0.666	0.17	-0.804	-0.074	0.127	0.683	-1.154	0.97	-0.368	-0.234	1.512	1.498	0.241	0.074	1.044	ENSG00000135535	CD164	84	108	0.4	0.2	77	78	96	84	108	80	101	107	122	70	130	93	96	146	145	110	105	133	105	A	CD164
HDAC1	88	108	0.3	0.2	-1.826	0.685	-2.2	-2.622	-1.875	-0.879	0.754	0.387	0.076	-1.231	0.325	0.443	1.183	0.111	-0.076	-0.526	0.664	-0.332	ENSG00000116478	HDAC1	88	108	0.3	0.2	83	120	78	72	83	97	121	115	111	92	114	116	127	111	109	102	119	105	104	A	HDAC1
EWSR1	96	106	0.1	0.2	-0.68	0.302	-0.404	-0.172	-2.198	-0.325	-0.539	1.013	2.311	1.572	-0.42	0.607	1.69	0.9	0.855	-0.669	-0.697	0.172	ENSG00000182944	EWSR1	96	106	0.1	0.2	89	106	94	98	62	95	91	119	142	129	93	111	131	117	116	89	88	104	104	A	EWSR1
EHD1	100	103	0	0.1	0.458	0.536	-0.387	-1.168	-1.601	-1.097	1.388	0.655	-0.323	-1.625	1.53	0.063	1.349	0.694	3.156	-0.56	-0.063	-0.237	ENSG00000110047	EHD1	100	103	0	0.1	108	109	97	87	82	88	120	110	98	81	121	103	119	111	142	95	101	99	104	A	EHD1
TSPO	89	107	0.3	0.2	0.025	-0.556	-1.265	-1.063	-0.025	-0.325	0.714	-1.285	-1.428	-0.635	0.03	0.798	0.394	0.098	2.526	1.379	1.054	-0.217	ENSG00000100300	TSPO	89	107	0.3	0.2	104	92	78	82	103	97	118	77	74	91	104	120	111	105	155	131	125	99	104	A	TSPO
NDUFB1	80	108	0.4	0.3	-0.968	0.009	-1.287	-1.545	-0.402	-0.508	0.469	0.034	-0.933	-1.871	0.784	0.455	1.245	0.65	-0.653	-0.009	1.655	0.696	ENSG00000183648	NDUFB1	80	108	0.4	0.3	80	107	71	63	96	93	120	108	81	54	129	120	142	125	89	107	154	127	104	A	NDUFB1
PCNP	91	105	0.2	0.1	-1.195	-0.874	-0.657	-1.055	0.259	0.245	1.419	0.07	-1.188	-1.971	2.495	-0.28	0.035	0.545	-0.692	-0.035	0.063	1.202	ENSG00000081154	PCNP	91	105	0.2	0.1	88	92	95	90	109	108	125	106	88	77	141	101	105	113	95	104	106	122	104	A	PCNP
IGKV3-15	55	109	1	1.3	0.915	-0.013	-0.085	-0.956	-0.166	1.315	-0.385	0.034	0.013	-0.76	1.273	1.996	9.295	4.285	-0.72	-0.461	0.043	-0.629	ENSG00000244437	IGKV3-15	55	109	1	1.3	108	56	52	4	48	130	36	59	58	15	128	168	573	295	17	31	59	22	103	A	IGKV3-15
SAT1	98	109	0.2	0.4	1.14	-0.748	0.141	0.679	0.697	-0.153	-0.239	0.67	2.156	-0.141	-0.525	0.378	2.817	-0.19	2.961	-0.479	-0.736	-0.697	ENSG00000130066	SAT1	98	109	0.2	0.4	132	55	91	113	114	79	76	113	174	80	64	101	201	78	207	66	56	57	103	A	SAT1
RNASEK	85	107	0.3	0.2	-0.348	-0.089	-1.07	-1.606	0.093	-0.586	0.063	-0.508	-0.547	-1.675	0.763	0.897	0.175	1.07	1.926	-0.063	0.884	0.767	ENSG00000219200	RNASEK	85	107	0.3	0.2	95	101	78	66	105	89	104	91	90	64	121	124	107	128	147	101	123	121	103	A	RNASEK
IGLV3-19	27	115	2.1	1.6	0.217	-1.049	-0.459	-1.182	0.025	6.448	-0.814	0.509	0.187	-0.535	-0.505	1.516	21.98	9.836	-0.92	-0.025	0.157	-0.907	ENSG00000211663	IGLV3-19	27	115	2.1	1.6	52	14	31	10	46	240	21	61	51	29	30	91	708	342	17	44	50	18	103	A	IGLV3-19
EIF3I	77	108	0.5	0.2	-1.181	0.055	-1.339	-1.236	-0.055	-0.316	0.093	-0.553	-0.735	-1.301	0.817	-0.144	1.136	1.146	0.505	0.505	1.297	0.614	ENSG00000084623	EIF3I	77	108	0.5	0.2	70	106	65	68	102	95	107	88	83	66	128	100	137	137	119	119	142	122	103	A	EIF3I
NDUFA1	80	107	0.4	0.3	-0.076	-0.444	-1.006	-0.638	-0.069	0.846	0.898	-0.517	-0.711	-0.988	1.588	0.364	1.592	0.85	-0.035	0.035	2.403	0.205	ENSG00000125356	NDUFA1	80	107	0.4	0.3	94	83	67	77	94	120	122	81	75	67	142	106	142	120	95	97	165	102	103	A	NDUFA1
ATP5D	87	106	0.3	0.2	-0.342	0.191	-2.015	-2.09	-1.077	-0.475	0.139	-1.187	-1.627	-0.243	1.314	0.052	1.268	0.874	0.475	-0.052	1.783	0.232	ENSG00000099624	ATP5D	87	106	0.3	0.2	99	109	70	69	87	97	108	85	77	101	128	106	127	120	113	104	136	109	103	A	ATP5D
FKBP1A	66	111	0.7	0.3	-2.043	-0.218	-2.496	-2.6	-0.164	-0.59	0.721	-0.355	-0.453	-1.491	0.35	0.355	2.955	2.004	4.719	0.628	1.229	0.164	ENSG00000088832	FKBP1A	66	111	0.7	0.3	62	96	54	52	97	89	113	93	91	72	106	106	154	136	186	111	122	103	102	A	FKBP1A
CDC37	85	108	0.3	0.2	-0.755	0.07	-1.546	-0.997	-1.293	0.07	0.366	-0.502	1.002	1.565	0.594	-0.07	1.138	-0.206	0.337	-0.759	1.298	-0.114	ENSG00000105401	CDC37	85	108	0.3	0.2	87	104	70	82	75	104	110	92	123	134	114	101	126	98	109	86	129	100	102	A	CDC37
ADD1	95	103	0.1	0.1	-1.175	0.146	-0.64	-1.516	-0.994	-0.709	0.932	0	0	-0.814	0.967	0.327	-1.147	0.188	0.195	0.007	-0.876	0.014	ENSG00000087274	ADD1	95	103	0.1	0.1	89	108	97	85	92	96	120	106	106	95	120	111	90	109	109	106	94	107	102	A	ADD1
CTDSP2	101	99	0	0.2	-0.84	1.752	0.034	-0.475	-0.058	-0.744	0.994	0.677	0.062	-1.08	-0.034	-0.23	-0.605	1.608	1.483	0.322	-0.672	1.431	ENSG00000175215	CTDSP2	101	99	0	0.2	81	135	99	88	97	83	119	112	99	76	97	93	85	132	129	105	84	128	102	A	CTDSP2
UBE2L6	44	118	1.4	0.5	-0.857	-0.388	-0.808	-0.773	-0.6	-0.367	-0.119	0.148	0.749	-0.136	0.865	-0.212	1.625	1.339	1.394	0.119	1.564	0.59	ENSG00000156587	UBE2L6	44	118	1.4	0.5	34	64	37	40	50	65	80	97	134	79	142	75	189	171	175	95	185	125	102	A	UBE2L6
PKN1	98	102	0.1	0.1	0.417	1.993	-1.311	-1.22	-0.758	-0.455	1.288	1.061	0.591	0.803	-0.136	1.341	-0.083	0.083	1.735	-0.591	-0.341	-0.205	ENSG00000123143	PKN1	98	102	0.1	0.1	104	125	82	83	89	93	116	113	107	109	97	117	98	100	122	91	94	96	102	A	PKN1
ATP1A1	84	105	0.3	0.2	-2.267	1.632	-1.105	-1.411	-0.578	-0.85	-0.079	0.635	-0.011	0.045	0.504	-0.714	-0.023	2.806	2.341	0.011	0.465	2.732	ENSG00000163399	ATP1A1	84	105	0.3	0.2	58	127	78	73	88	83	96	109	98	99	107	85	97	147	139	98	106	146	102	A	ATP1A1
CPNE1	81	108	0.4	0.3	-1.224	-0.172	-0.44	-0.948	-1.36	-1.245	-0.322	1.617	1.542	2.201	-1.217	0.429	0.311	0.673	0.172	0.676	0.479	-0.462	ENSG00000214078	CPNE1	81	108	0.4	0.3	66	96	88	74	63	66	92	146	144	162	67	113	109	119	105	120	114	88	102	A	CPNE1
KLRK1	66	111	0.7	0.4	-1.689	0.796	-1.902	-2.196	-2.055	-1.659	0.001	1.653	-0.457	0.355	1.605	1.893	-0.307	0.205	-0.472	0.058	0.553	-0.001	ENSG00000213809	KLRK1	66	111	0.7	0.4	52	135	45	35	39	53	108	163	93	120	162	171	98	115	92	110	126	108	101	A	KLRK1
C1QBP	81	104	0.4	0.2	-0.839	-0.446	-1.216	-0.926	0.458	0.113	0.661	-0.625	-1.228	-1.002	0.26	-0.113	0.954	0.855	-0.363	0.272	1.407	0.688	ENSG00000108561	C1QBP	81	104	0.4	0.2	82	91	72	79	114	106	119	87	72	77	109	100	127	124	94	110	138	120	101	A	C1QBP
C14orf2	88	104	0.2	0.2	0.251	-0.491	-1.55	-0.617	-0.256	1.083	0.732	-0.873	-1.805	-0.752	0.827	0.231	1.545	0.04	-0.04	0.211	2.342	-0.145	ENSG00000156411	C14orf2	88	104	0.2	0.2	105	91	69	88	95	122	115	83	64	85	117	105	131	101	100	105	147	97	101	A	C14orf2
TRBV20-1	107	94	-0.2	0.4	0.109	1.03	-1.041	0.196	-0.037	0.469	0.01	-1.096	-0.01	-1.085	2.218	0.139	-1.032	1.174	-0.234	-0.88	0.281	-1.113	ENSG00000211747	TRBV20-1	107	94	-0.2	0.4	109	152	54	113	102	126	104	52	103	52	208	110	55	159	92	62	117	51	101	A	TRBV20-1
SLC2A3	215	69	-1.6	1	11.911	-0.572	9.514	14.292	14.016	6.142	1.661	-0.521	-0.373	-0.24	0.501	0.036	-0.618	0.281	-0.036	-0.731	-1.002	-1.037	ENSG00000059804	SLC2A3	215	69	-1.6	1	276	32	229	323	317	163	76	33	36	38	53	44	31	49	42	29	24	23	101	A	SLC2A3
TUBA4A	165	84	-1	0.5	4.191	-0.234	3.306	6.571	0.131	0.393	-0.131	-1.27	-0.947	2.73	0.174	-0.677	0.238	-0.964	-1.033	0.672	-0.505	-0.204	ENSG00000127824	TUBA4A	165	84	-1	0.5	182	79	162	238	88	94	82	55	63	148	89	69	90	62	61	100	73	80	101	A	TUBA4A
ATP6V0C	115	96	-0.3	0.3	2.286	-1.122	0.391	0.748	0.937	0.818	0.024	-1.076	-0.688	-1.034	0.496	-0.059	0.15	-0.024	1.157	-0.661	-0.482	-0.622	ENSG00000185883	ATP6V0C	115	96	-0.3	0.3	164	67	110	120	126	122	100	68	79	69	113	97	103	98	132	80	85	81	101	A	ATP6V0C
DGKZ	108	100	-0.1	0.2	-0.169	4.452	0.809	0.615	-2.504	-0.809	0.312	3.305	3.356	6.054	-0.447	1.256	0.169	-0.295	-0.354	-0.312	-0.734	-0.531	ENSG00000149091	DGKZ	108	100	-0.1	0.2	89	144	101	99	62	82	95	131	131	163	86	106	93	88	87	88	83	85	101	A	DGKZ
GRK6	86	103	0.3	0.2	-1.134	0.638	-0.93	-1.018	-1.311	-0.749	-0.004	-0.073	0.004	-0.427	0.019	0.384	0.711	0.965	1.138	-0.015	0.738	0.142	ENSG00000198055	GRK6	86	103	0.3	0.2	72	119	78	75	68	82	102	100	102	91	102	112	120	127	132	102	121	106	101	A	GRK6
C9orf16	90	102	0.2	0.2	0.039	-0.17	-1.611	-1.133	-0.544	0.183	1.12	-1.486	-1.958	-0.792	1.08	-0.576	0.747	0.242	0.602	-0.039	3.444	0.131	ENSG00000171159	C9orf16	90	102	0.2	0.2	102	99	77	84	93	104	118	78	71	89	118	92	113	105	110	101	154	103	100	A	C9orf16
EPB41	103	97	-0.1	0.2	-1.006	0.15	0.803	0.619	0.343	-0.643	-0.324	0.822	0.706	0.464	-0.812	-0.271	-0.232	1.62	-0.15	-1.422	-1.876	1.189	ENSG00000159023	EPB41	103	97	-0.1	0.2	80	104	117	113	108	87	94	117	115	110	84	95	96	134	97	71	62	125	100	A	EPB41
BST2	44	115	1.4	0.5	-0.688	-0.292	-0.713	-0.88	-0.68	-0.025	0.025	0.342	0.669	-0.069	1.182	-0.042	1.225	1.141	1.168	-0.109	1.472	0.594	ENSG00000130303	BST2	44	115	1.4	0.5	41	66	39	29	41	83	87	107	128	81	161	82	163	158	160	78	179	123	100	A	BST2
TLN1	77	106	0.5	0.3	-1.228	0.504	-0.747	-1.199	-1.062	-0.866	-0.121	0.305	0.685	-0.773	0.121	1.279	-0.336	0.494	1.527	0.323	-0.664	0.39	ENSG00000137076	TLN1	77	106	0.5	0.3	55	122	74	57	62	69	98	115	129	73	108	152	90	122	162	115	77	118	100	A	TLN1
TMEM256-PLSCR3	76	103	0.4	0.2	-1.084	0.053	-1.795	-1.17	-0.576	0.022	1.017	-0.836	0.026	-0.022	-0.175	-0.372	0.399	1.091	0.989	0.773	-0.104	0.879	ENSG00000187838	TMEM256-PLSCR3	76	103	0.4	0.2	73	102	55	71	86	101	127	80	102	100	96	91	111	129	126	121	98	123	100	A	TMEM256-PLSCR3
TOMM20	99	98	0	0.2	0.617	-0.694	-0.234	0.011	0.927	0.92	0.72	-0.678	-1.648	-0.935	0.625	0.103	-0.958	-0.299	-0.881	-0.011	0.491	0.671	ENSG00000173726	TOMM20	99	98	0	0.2	117	83	95	101	125	125	120	83	58	76	117	103	76	93	78	100	114	118	99	A	TOMM20
NDUFB2	71	105	0.6	0.3	-0.746	-0.483	-1.747	-1.554	-0.874	0.189	0.518	-0.526	-0.846	-1.171	1.133	-0.108	0.796	0.603	0.108	0.193	2.965	0.472	ENSG00000090266	NDUFB2	71	105	0.6	0.3	81	88	55	60	78	105	114	87	78	70	130	98	121	116	103	105	177	113	99	A	NDUFB2
LSM7	88	102	0.2	0.2	1.276	-0.251	-1.333	-0.732	-0.607	1.051	0.732	-0.167	-0.899	-0.193	0.722	0.042	2.808	0.146	-0.627	0.403	3.299	-0.042	ENSG00000130332	LSM7	88	102	0.2	0.2	117	88	67	79	81	113	107	90	76	89	107	94	146	96	81	100	156	92	99	A	LSM7
CCT7	74	104	0.5	0.3	-1.12	0.157	-1.206	-0.888	-0.704	-0.657	-0.163	-0.125	-0.452	-0.737	0.487	0.125	0.811	1.144	0.472	0.318	1.319	0.692	ENSG00000135624	CCT7	74	104	0.5	0.3	62	105	59	70	76	78	94	95	84	75	116	104	127	138	116	110	144	123	99	A	CCT7
GSTK1	75	104	0.5	0.2	-0.681	-1.133	-1.413	-1.104	-0.545	0.714	0.549	-0.816	0.668	-0.093	0.364	-0.397	0.093	0.504	1.252	-1.158	1.022	0.212	ENSG00000197448	GSTK1	75	104	0.5	0.2	85	74	67	74	88	119	115	81	118	99	110	92	104	114	132	73	126	106	99	A	GSTK1
ITK	108	98	-0.1	0.4	-0.867	0.919	0.523	1.024	-0.5	0.08	-0.08	0.943	0.677	3.27	-1.219	0.235	-0.666	-0.672	-1.184	-0.086	-0.744	0.401	ENSG00000113263	ITK	108	98	-0.1	0.4	65	126	113	130	78	97	92	127	118	207	53	103	72	72	54	92	69	108	99	A	ITK
SELM	118	91	-0.4	0.3	1.444	0.253	1.485	0.132	1.003	0.772	0.622	-0.249	-2.846	-0.756	-0.253	-0.233	-0.367	-0.132	-1.181	-0.727	0.512	0.958	ENSG00000198832	SELM	118	91	-0.4	0.3	134	104	135	101	123	117	113	92	28	79	92	92	89	95	69	80	111	122	98	A	SELM
FIS1	90	100	0.2	0.2	1.092	-0.252	-1.518	-0.459	-0.029	1.362	1.258	-0.195	-1.554	0.594	0.667	0.283	1.44	0.029	-0.828	-0.682	2.171	-0.433	ENSG00000214253	FIS1	90	100	0.2	0.2	116	90	66	86	95	122	120	92	65	107	108	101	123	96	79	82	137	87	98	A	FIS1
GANAB	89	100	0.2	0.2	-1.898	0.741	-0.441	-0.991	-1.83	-1.825	-0.957	0.324	-0.034	0.162	1.187	-0.456	0.034	1.486	0.77	0.255	-0.368	0.608	ENSG00000089597	GANAB	89	100	0.2	0.2	63	117	93	82	65	65	82	109	101	105	126	93	103	132	118	107	94	114	98	A	GANAB
PRDX5	67	106	0.6	0.3	-0.459	-0.275	-1.689	-1.595	-1.038	0.121	0.311	-0.581	-0.678	-0.905	1.509	0.671	1.455	1.124	0.405	-0.121	2.948	0.66	ENSG00000126432	PRDX5	67	106	0.6	0.3	83	88	48	51	66	99	104	79	76	70	137	114	136	127	107	92	177	114	98	A	PRDX5
DAP3	85	100	0.2	0.1	-1.21	0.681	-1.972	-1.494	0.236	0.203	0.887	-0.668	-1.197	-0.997	0.158	-0.248	-0.281	0.507	-0.158	0.771	1.223	0.423	ENSG00000132676	DAP3	85	100	0.2	0.1	82	111	70	78	104	104	115	90	82	85	103	97	96	109	98	113	120	107	98	A	DAP3
RBL2	82	100	0.3	0.2	-1.201	0.72	-0.602	-0.751	-0.645	-0.625	0.704	0.349	-0.073	2.53	0.913	-0.053	-0.917	1.213	0.321	0.053	-0.432	1.572	ENSG00000103479	RBL2	82	100	0.3	0.2	63	112	78	74	77	78	111	102	92	158	117	92	70	124	102	95	82	133	98	A	RBL2
FCGR3A	24	127	2.4	1.4	-0.438	-0.738	-1.166	-1.199	0.091	-1.045	-0.091	1.501	0.559	-0.611	0.441	1.497	3.271	0.285	13.72	0.585	-1.076	-0.311	ENSG00000203747	FCGR3A	24	127	2.4	1.4	43	31	12	11	66	18	58	125	85	36	80	125	200	74	643	87	16	49	98	A	FCGR3A
DUS1L	94	100	0.1	0.2	-0.034	1.134	0.091	-0.057	-2.358	-0.952	1.19	-0.125	5.815	7.674	0.884	0.034	0.238	-0.567	-0.737	-0.612	1.666	-0.351	ENSG00000169718	DUS1L	94	100	0.1	0.2	91	101	92	91	71	83	102	90	143	159	99	92	93	86	85	86	106	88	98	A	DUS1L
MIR1260B	112	97	-0.2	0.6	-0.448	-0.058	0.93	0.241	0.764	1.523	0.243	-0.948	0.303	-0.145	0.058	-1.026	0.463	-0.97	-0.964	1.52	-1.318	-0.585	ENSG00000266192	MIR1260B	112	97	-0.2	0.6	66	95	169	117	157	214	118	28	122	88	104	22	134	26	27	214	0	55	98	A	MIR1260B
NECAP2	94	98	0.1	0.1	-0.747	0.413	0.007	0.059	2.377	-0.661	-0.092	-0.74	0.445	-0.989	-1.159	-0.007	0.688	1.074	0.773	-0.007	-0.111	1.768	ENSG00000157191	NECAP2	94	98	0.1	0.1	83	101	95	96	131	85	93	84	102	80	77	95	105	111	107	95	93	122	97	A	NECAP2
KLF13	106	94	-0.2	0.1	1.613	-0.811	1.075	1.642	0.215	-0.987	0.89	-0.45	0.02	0.381	0.225	0.723	-1.222	-0.02	-0.733	-0.362	-0.626	-0.156	ENSG00000169926	KLF13	106	94	-0.2	0.1	113	88	108	113	99	87	106	92	97	101	99	104	84	96	89	93	90	95	97	A	KLF13
HSPA9	150	83	-0.8	0.4	8.655	-0.072	6.754	9.995	6.003	2.635	-0.272	0.145	0.598	0.326	-2.281	-0.426	0.072	-0.244	-0.987	-0.507	-1.095	-0.751	ENSG00000113013	HSPA9	150	83	-0.8	0.4	175	79	154	190	146	109	77	81	86	83	55	75	81	77	69	74	68	72	97	A	HSPA9
GPR183	166	75	-1.1	0.7	4.138	-0.5	2.353	2.079	2.576	1.716	0.011	-0.493	-0.011	-0.955	-0.374	0.055	-0.106	0.765	0.383	-0.584	-1.104	-1.07	ENSG00000169508	GPR183	166	75	-1.1	0.7	262	52	181	169	191	153	75	53	74	32	58	77	70	110	92	49	25	27	97	A	GPR183
TUFM	92	99	0.1	0.1	-1.214	0.725	-0.506	-0.86	-1.492	-0.152	-1.383	0.565	0.152	0.835	-0.354	1.088	0.927	0.953	0.185	0.624	-0.194	-0.455	ENSG00000178952	TUFM	92	99	0.1	0.1	83	106	92	87	80	96	81	104	99	107	93	110	109	109	100	105	95	92	97	A	TUFM
SEMA4D	124	91	-0.4	0.3	-0.081	1.065	0.748	0.932	0.081	-0.315	-0.313	0.115	0.693	1.331	-1.469	0.228	-0.422	-0.656	-0.811	0.739	-1.336	-0.448	ENSG00000187764	SEMA4D	124	91	-0.4	0.3	93	141	128	135	100	84	84	102	125	152	36	106	79	70	63	127	42	78	97	A	SEMA4D
ABHD17A	78	103	0.4	0.3	-0.092	-0.541	-0.963	-0.565	-1.413	-1.154	-0.012	0.012	1.186	0.82	2.117	0.899	0.784	0.426	0.481	-0.024	2.041	-0.33	ENSG00000129968	ABHD17A	78	103	0.4	0.3	89	78	68	78	56	63	91	92	122	112	145	114	111	102	104	91	143	83	97	A	ABHD17A
IGLV1-44	29	111	2	1.8	0.538	-0.931	-0.283	-1.163	-0.718	-0.009	0.328	0.009	0.631	-0.534	4.615	2.936	26.959	7.474	0.616	-1.092	-0.388	-1.366	ENSG00000211651	IGLV1-44	29	111	2	1.8	55	16	33	10	22	41	50	41	58	27	164	119	760	240	57	12	31	4	97	A	IGLV1-44
MKNK2	112	92	-0.3	0.2	4.254	-0.232	0.775	-0.555	-1.056	-1.27	-0.482	0.391	0.891	-0.867	-0.671	-0.952	0.562	0.696	0.61	-0.446	0.232	0.678	ENSG00000099875	MKNK2	112	92	-0.3	0.2	164	91	107	85	77	74	86	101	109	80	83	79	104	106	104	87	98	105	97	A	MKNK2
FYB	118	89	-0.4	0.3	-0.281	0.87	1.355	0.787	-0.108	0.048	-0.006	1.053	0.772	0.625	-1.253	-0.302	-0.724	-0.048	0.006	-1.149	-1.576	0.41	ENSG00000082074	FYB	118	89	-0.4	0.3	86	125	141	122	92	97	95	131	121	116	54	85	71	94	96	57	43	109	96	A	FYB
UQCRC2	84	98	0.2	0.2	-1.511	0.482	-0.53	-0.136	-0.123	-0.71	0.123	-0.166	-0.565	-1.178	0.639	-0.188	0.867	1.148	0.841	0.92	1.156	1.095	ENSG00000140740	UQCRC2	84	98	0.2	0.2	59	105	81	90	91	77	96	90	81	67	108	89	113	120	113	115	120	119	96	A	UQCRC2
FAM49B	78	100	0.4	0.2	-0.093	-1.135	-0.881	-0.984	-0.409	-0.37	0.195	0.468	0.166	-1.5	1.48	0.911	1.51	1.3	1.753	0.088	-0.088	-0.205	ENSG00000153310	FAM49B	78	100	0.4	0.2	92	70	76	74	85	86	98	103	97	63	124	112	125	120	130	96	92	90	96	A	FAM49B
ACTN4	74	102	0.5	0.3	-0.254	-1.196	-0.746	-0.451	-1.365	-0.815	0.415	0.394	1.905	-0.829	1.167	0.603	1.171	0.574	2.193	0.21	-0.232	-0.21	ENSG00000130402	ACTN4	74	102	0.5	0.3	85	59	71	80	54	70	104	103	145	69	125	109	125	108	153	98	86	86	96	A	ACTN4
SATB1	120	89	-0.4	0.3	0.275	0.555	0.806	2.049	0.783	-0.043	-0.031	0.031	-0.283	2.631	-1.896	-0.783	-1.333	-0.566	-2.108	0.311	-1.302	0.098	ENSG00000182568	SATB1	120	89	-0.4	0.3	104	111	117	149	117	96	96	98	90	164	49	77	63	82	43	105	64	99	96	A	SATB1
RPSAP15	65	93	0.5	0.5	-0.785	-0.075	-0.341	-0.873	0.376	0.833	1.804	0.31	-0.831	-0.863	-0.616	0.075	0.792	0.733	-0.875	0.244	-0.409	0.189	ENSG00000237506	RPSAP15	65	93	0.5	0.5	48	92	76	43	120	148	207	116	46	44	59	101	145	142	43	112	72	108	96	A	RPSAP15
CIB1	88	98	0.2	0.1	-0.078	-0.692	-1.254	0.104	-1.185	0.078	-0.657	-0.095	2.119	1.557	0.337	0.744	-0.294	0.968	0.484	-1.652	3.053	-0.156	ENSG00000185043	CIB1	88	98	0.2	0.1	92	85	79	94	79	94	85	92	118	111	97	102	90	104	99	74	128	91	95	A	CIB1
PSMA1	85	99	0.2	0.1	-0.74	-0.814	-0.665	-0.144	-0.321	-0.144	-0.247	-0.498	1.251	1.177	1.084	0.284	3.363	1.102	0.684	0.144	1.809	-0.265	ENSG00000129084	PSMA1	85	99	0.2	0.1	83	82	84	89	87	89	88	86	104	104	103	94	127	103	98	92	110	88	95	A	PSMA1
PIP4K2A	75	98	0.4	0.2	-1.821	-0.696	-1.009	-0.545	-1.342	-0.555	0.652	0.305	-0.379	-0.853	1.229	0.335	0.784	1.479	1.698	0.115	-0.115	0.159	ENSG00000150867	PIP4K2A	75	98	0.4	0.2	58	81	75	84	68	84	109	102	88	78	121	102	112	126	130	98	93	99	95	A	PIP4K2A
PRDX1	61	102	0.7	0.3	-1.072	-0.163	-1.387	-1.279	-0.306	-0.507	0.351	-0.434	0.147	-1.394	0.749	0.533	1.623	1.416	2.07	-0.147	1.174	0.6	ENSG00000117450	PRDX1	61	102	0.7	0.3	58	86	48	51	82	76	102	78	96	48	115	108	142	136	156	87	128	110	95	A	PRDX1
RPS10P3	92	95	0	0.3	0.42	-0.044	-1.113	-0.535	1.457	0.044	0.782	-1.191	-2.911	-1.25	0.218	0.535	-0.567	-0.957	-1.186	0.342	2.31	0.085	ENSG00000217716	RPS10P3	92	95	0	0.3	108	98	75	87	131	100	116	73	36	72	104	111	87	78	73	106	149	101	95	A	RPS10P3
PRDX6	74	102	0.5	0.2	-0.429	-1.332	-1.552	-1.997	0.103	0.482	-0.442	-0.103	-1.459	1.16	2.854	0.362	-0.316	0.389	-0.681	0.768	0.668	2.303	ENSG00000117592	PRDX6	74	102	0.5	0.2	88	74	71	64	96	101	87	92	72	111	137	99	89	100	84	106	104	129	95	A	PRDX6
CTSD	64	103	0.7	0.3	-1.13	-0.052	-1.474	-1.631	-0.821	-0.834	0.375	0.094	-0.327	-0.713	1.227	0.052	0.636	0.483	2.729	1.172	-0.163	0.073	ENSG00000117984	CTSD	64	103	0.7	0.3	63	94	53	48	71	71	106	98	86	75	130	97	113	109	174	129	90	97	95	A	CTSD
RGS1	200	67	-1.6	1	5.127	-0.925	2.366	3.684	0.819	1.784	-0.069	-0.575	0.069	-0.631	1.047	-0.282	1.328	-0.334	-0.541	-0.435	0.107	-0.718	ENSG00000090104	RGS1	200	67	-1.6	1	342	6	189	262	103	157	54	26	62	23	116	42	131	39	28	34	64	18	94	A	RGS1
GRB2	83	95	0.2	0.2	-0.044	-0.341	-0.749	-1.319	-0.096	-0.852	0.964	0.044	-0.608	-2.09	0.741	-0.111	2.335	2.001	3.335	0.259	0.067	0.341	ENSG00000177885	GRB2	83	95	0.2	0.2	90	86	81	73	90	79	104	92	83	63	101	89	122	118	136	94	92	96	94	A	GRB2
MZT2A	92	94	0	0.3	0.618	0.131	-0.487	0.46	-0.735	0.596	0.731	-1.958	-1.566	1.254	-1.137	-0.131	2.292	-0.32	0.848	-0.411	4.584	-0.451	ENSG00000173272	MZT2A	92	94	0	0.3	102	91	78	99	72	102	105	45	54	116	63	86	139	81	107	79	190	78	94	A	MZT2A
CBX3	77	99	0.4	0.2	-1.835	0.25	-1.211	-1.629	-1.105	-0.474	-0.103	0.869	0.922	-0.08	-0.828	0.521	1.334	0.48	0.074	0.227	-0.074	0.963	ENSG00000122565	CBX3	77	99	0.4	0.2	64	100	75	68	77	87	94	110	111	94	81	104	118	103	97	99	94	112	94	A	CBX3
MIR3648	49	122	1.3	2.1	5.583	0.047	-0.526	-0.887	0.072	-0.721	-0.42	5.027	1.005	-0.628	-0.56	-0.047	0.259	-0.59	8.794	1.599	-0.81	35.638	ENSG00000264462	MIR3648	49	122	1.3	2.1	156	26	12	4	26	7	15	143	48	10	11	23	31	11	232	62	5	865	94	A	MIR3648
TAB2	78	96	0.3	0.2	-1.452	-0.389	-0.499	-1.061	0.97	0.96	0.7	1.036	0.213	0.238	-0.614	0.248	-1.246	0.649	-0.649	-0.213	-1.306	1.296	ENSG00000055208	TAB2	78	96	0.3	0.2	66	87	85	74	114	114	109	115	99	100	83	100	70	108	82	91	69	121	94	A	TAB2
NDUFC2	84	95	0.2	0.3	0.589	-0.887	-0.968	0.017	-0.137	-0.017	0.153	-0.941	-0.779	-1.378	1.127	0.145	2.236	0.76	0.234	-0.23	1.61	-0.319	ENSG00000151366	NDUFC2	84	95	0.2	0.3	107	69	67	92	88	91	96	67	72	56	121	96	150	111	98	86	133	84	93	A	NDUFC2
HNRNPR	72	98	0.4	0.2	-1.439	-0.039	-1.208	-1.087	-0.712	-0.494	0.401	-0.178	-0.22	-0.79	0.999	0.355	1.755	1.031	0.73	0.039	0.637	0.508	ENSG00000125944	HNRNPR	72	98	0.4	0.2	62	92	67	69	77	82	101	89	88	76	114	100	131	115	109	94	107	104	93	A	HNRNPR
CCT3	67	101	0.6	0.3	-1.804	0.616	-1.929	-2.369	-0.647	-0.976	-0.702	-0.169	-0.89	-1.282	0.412	0.169	0.357	0.498	0.286	0.784	0.82	0.514	ENSG00000163468	CCT3	67	101	0.6	0.3	56	118	53	42	86	77	84	98	79	69	113	106	111	115	109	122	123	115	93	A	CCT3
ADAR	75	98	0.4	0.3	-1.503	-0.204	0.639	-0.396	-0.71	-0.617	-0.22	2.544	4.096	1.652	0.204	-0.429	1.404	2.511	1.674	-0.556	-0.363	1.811	ENSG00000160710	ADAR	75	98	0.4	0.3	54	78	93	74	69	70	77	128	156	111	85	74	107	127	112	71	75	114	93	A	ADAR
AQP3	87	89	0	0.2	-2.063	0.647	-0.153	0.391	-0.433	-0.903	0.427	0.397	0.018	-1.831	-0.531	-1.093	-0.018	4.157	1.666	-0.702	0.769	1.154	ENSG00000165272	AQP3	87	89	0	0.2	58	102	89	98	84	77	98	98	92	61	83	73	91	159	119	80	104	110	93	A	AQP3
PGAM1	63	100	0.7	0.3	-0.75	-0.68	-1.018	-0.937	-0.299	-0.669	0.366	-0.506	0.232	-1.018	1.359	0.168	1.298	0.91	1.761	0.156	0.555	-0.156	ENSG00000171314	PGAM1	63	100	0.7	0.3	66	68	57	59	81	69	104	74	100	57	138	97	136	123	152	97	111	86	93	A	PGAM1
IGKV1-33	27	111	2.1	2	1.365	-0.749	-0.251	-0.782	-0.011	1.052	1.558	-0.116	0.011	-0.589	2.869	1.503	22.55	3.249	0.3	-0.333	-0.047	-0.6	ENSG00000242076	IGKV1-33	27	111	2.1	2	80	3	21	2	30	69	87	26	31	9	135	85	850	149	41	18	29	9	93	A	IGKV1-33
DAZAP1	94	92	0	0.2	0.443	-0.949	0.096	0.762	-0.432	1.29	1.333	-0.363	0.24	0.672	0.021	-0.021	2.111	-0.597	-0.677	-0.8	-1.082	-1.157	ENSG00000071626	DAZAP1	94	92	0	0.2	100	74	94	106	84	116	117	85	97	105	92	92	132	81	79	77	72	70	93	A	DAZAP1
BZW1	110	87	-0.3	0.3	3.78	-1.752	0.973	1.354	2.389	0.722	0.34	-0.586	-0.329	-1.961	0.706	-0.497	0.544	0.162	-0.162	-0.376	-1.176	-0.643	ENSG00000082153	BZW1	110	87	-0.3	0.3	161	56	108	115	135	103	96	78	83	52	103	80	100	92	86	82	67	77	93	A	BZW1
PABPC4	99	91	-0.1	0.1	0.065	2.619	0.423	0.438	0.294	3.164	-0.366	-1.457	-3.825	0.825	-1.614	-0.553	-0.065	-0.409	-0.251	1.414	0.796	-1.5	ENSG00000090621	PABPC4	99	91	-0.1	0.1	93	111	96	96	95	115	90	83	66	98	81	89	92	90	91	103	98	82	93	A	PABPC4
TUBA1A	91	91	0	0.3	-0.468	-0.933	-0.007	0.738	-0.115	0.772	0.089	0.007	-0.381	-2.217	0.12	0.381	0.851	1.168	2.404	-0.611	-1.908	-1.268	ENSG00000167552	TUBA1A	91	91	0	0.3	84	73	94	111	92	112	96	95	86	43	97	103	114	121	150	80	51	65	93	A	TUBA1A
MLLT6	106	90	-0.2	0.3	0.806	0.153	0.397	0.447	-0.386	0.145	0.428	1.066	0.543	3.271	-0.447	-0.145	-0.837	-1.2	-1.399	-1.143	-1.727	-1.15	ENSG00000108292	MLLT6	106	90	-0.2	0.3	115	98	105	106	84	98	106	122	109	180	83	91	72	63	58	64	49	64	93	A	MLLT6
ARHGAP30	81	95	0.2	0.2	-0.895	1.08	-0.41	-0.684	-0.741	-0.333	-0.002	0.729	0.719	-0.193	-0.046	0.505	0.665	0.735	1.303	0.002	-0.509	0.757	ENSG00000186517	ARHGAP30	81	95	0.2	0.2	60	122	75	66	65	77	88	111	110	82	86	104	109	111	129	88	72	112	92	A	ARHGAP30
MAD1L1	82	95	0.2	0.2	-1.004	0.567	-1.125	-0.474	-1.593	-0.096	-0.407	0.096	-1.257	-0.969	-0.396	0.77	0.984	0.782	0.271	1.094	0.579	0.251	ENSG00000002822	MAD1L1	82	95	0.2	0.2	69	110	66	83	54	93	85	98	63	70	85	115	120	115	102	123	110	102	92	A	MAD1L1
ATP5C1	68	98	0.5	0.2	-1.085	-0.385	-1.391	-1.077	-1.098	-0.063	-0.08	0.084	0.063	-0.796	0.746	-0.126	2.522	1.349	0.603	0.18	1.081	0.276	ENSG00000165629	ATP5C1	68	98	0.5	0.2	65	82	58	65	65	90	89	93	93	72	109	88	151	123	106	95	117	98	92	A	ATP5C1
CCDC69	80	93	0.2	0.1	-0.335	-0.922	-0.767	-2.446	0.582	-0.304	3.908	0.479	-0.015	-0.479	1.509	0.788	0.891	0.427	0.994	-0.283	-1.642	0.015	ENSG00000198624	CCDC69	80	93	0.2	0.1	88	82	83	67	97	88	129	96	91	86	106	99	100	95	101	88	75	91	92	A	CCDC69
OXA1L	77	95	0.3	0.2	-1.122	-0.382	-1.08	-1.057	-0.591	0.322	0.925	-0.501	-0.621	0.854	0.364	-1.086	-0.006	0.728	0.263	0.006	1.647	1.558	ENSG00000155463	OXA1L	77	95	0.3	0.2	73	86	74	74	82	97	107	84	82	106	98	74	92	104	96	92	120	118	92	A	OXA1L
ARHGAP15	84	91	0.1	0.2	-0.269	-0.622	0.026	-0.767	0.683	0.996	0.666	-0.908	0.018	-1.292	0.322	-0.423	-1.089	1.032	-0.018	-0.838	0.335	1.367	ENSG00000075884	ARHGAP15	84	91	0.1	0.2	87	79	94	76	109	116	108	72	93	64	100	83	68	116	93	74	101	124	92	A	ARHGAP15
NUCB1	71	97	0.5	0.2	-1.316	-0.019	-1.555	-1.649	-0.974	-0.674	0.131	-0.674	0.019	0.15	0.941	-0.342	0.834	0.96	1.368	0.033	-0.019	0.3	ENSG00000104805	NUCB1	71	97	0.5	0.2	67	94	62	60	74	80	98	80	95	98	115	88	113	115	124	96	94	101	92	A	NUCB1
IGLV2-23	39	98	1.3	1.2	1.149	-0.837	-0.006	-0.866	0.151	1.977	0.006	0.265	-0.285	-0.728	2.399	2.542	10.34	5.421	-0.11	-0.377	-0.018	-0.621	ENSG00000211660	IGLV2-23	39	98	1.3	1.2	92	10	45	9	51	127	45	56	33	15	144	150	472	269	40	29	44	19	92	A	IGLV2-23
MAT2B	75	94	0.3	0.2	-2.459	0.149	-0.953	-1.526	-0.93	-1.655	-0.301	0.537	0.065	-2.066	-0.576	0.037	-0.037	1.723	0.492	0.11	0.773	2.133	ENSG00000038274	MAT2B	75	94	0.3	0.2	52	99	79	69	80	67	91	106	97	59	86	97	95	127	105	98	110	134	92	A	MAT2B
DDIT4	113	90	-0.3	0.5	2.047	-0.759	0.016	1.274	-0.331	0.59	-0.261	-0.863	-0.565	1.901	0.324	-0.016	0.77	-0.492	-0.954	1.223	0.89	-0.093	ENSG00000168209	DDIT4	113	90	-0.3	0.5	189	36	78	147	59	110	63	30	46	181	95	76	119	50	25	144	126	72	92	A	DDIT4
CD99	70	95	0.4	0.3	-0.366	-0.697	-0.19	-0.892	0.359	0.178	1.546	-0.212	0.72	-1.028	2.873	1.415	0.46	0.652	1.261	-0.178	-0.757	-0.483	ENSG00000002586	CD99	70	95	0.4	0.3	75	66	80	61	94	89	126	79	104	57	161	122	97	102	118	80	65	72	92	A	CD99
BTN3A2	67	99	0.6	0.3	-2.728	0.799	-2.825	-2.912	-2.202	-2.56	-1.52	0.187	0.507	0.046	-0.479	-0.414	0.485	0.815	0.55	-0.019	0.019	1.276	ENSG00000186470	BTN3A2	67	99	0.6	0.3	52	117	51	49	62	55	75	106	112	104	94	95	112	118	113	102	103	126	91	A	BTN3A2
SRSF2	123	86	-0.5	0.4	1.276	0.018	1.513	2.809	-0.041	0.863	-0.363	0.714	1.996	2.522	-0.647	0.884	-0.018	-0.369	-0.629	-0.41	-0.702	-0.638	ENSG00000161547	SRSF2	123	86	-0.5	0.4	118	75	126	171	73	104	62	99	143	161	53	105	74	62	53	61	51	53	91	A	SRSF2
SMARCE1	86	91	0.1	0.1	-0.88	0.609	-0.477	-0.066	-0.136	-0.872	1.31	-0.057	-0.477	-1.353	0.442	-0.232	2.378	1.529	0.057	0.88	1.458	0.74	ENSG00000073584	SMARCE1	86	91	0.1	0.1	78	95	83	88	87	78	103	88	83	73	93	86	115	106	89	98	105	97	91	A	SMARCE1
SNHG1	123	86	-0.5	0.5	0.621	0.151	1.881	1.813	-0.138	0.856	-0.099	1.132	1.296	2.829	-0.812	0.099	-0.356	-0.677	-1.206	-0.515	-0.672	-0.229	ENSG00000255717	SNHG1	123	86	-0.5	0.5	103	84	155	152	72	113	74	124	131	193	45	82	63	50	29	57	50	68	91	A	SNHG1
AIP	102	87	-0.2	0.1	1.569	-0.212	0.687	0.757	0.783	0.272	0.099	-0.662	-1.12	0.143	-1.82	-0.722	0.16	-0.099	-1.976	-2.036	0.411	-0.307	ENSG00000110711	AIP	102	87	-0.2	0.1	112	91	102	103	103	97	95	86	81	96	73	86	96	93	71	70	99	90	91	A	AIP
CCT8	78	94	0.3	0.2	-1.032	0.676	-0.673	-0.195	-0.701	0.71	0.682	-0.201	-0.304	-0.526	0.676	-0.336	1.082	0.22	-0.045	1.004	1.126	0.045	ENSG00000156261	CCT8	78	94	0.3	0.2	54	109	66	81	65	110	109	81	78	70	109	77	122	94	86	119	123	89	91	A	CCT8
IK	85	92	0.1	0.2	-0.858	1.329	-0.579	-0.451	-0.85	0.499	0.028	0.794	0.97	-0.419	-0.69	-0.028	0.659	1.353	0.962	-0.227	-0.611	3.907	ENSG00000113141	IK	85	92	0.1	0.2	76	104	80	81	76	93	87	97	99	82	78	87	95	104	99	84	79	136	91	A	IK
EMB	76	91	0.3	0.2	-0.767	-0.655	-0.179	-0.674	1.726	-0.417	2.394	0.179	0.192	-0.271	3.128	-0.661	-1.058	2.42	0.846	-0.463	0.674	1.17	ENSG00000170571	EMB	76	91	0.3	0.2	73	75	82	74	111	78	121	87	88	81	132	75	69	121	97	78	95	102	91	A	EMB
FAM102A	124	82	-0.6	0.3	0.774	2.143	2.351	1.327	0.587	-0.551	-0.815	0.124	-0.323	2.802	-1.944	-0.782	-0.433	0.238	-0.481	-0.368	-0.124	0.762	ENSG00000167106	FAM102A	124	82	-0.6	0.3	103	136	141	116	98	70	63	87	76	152	36	64	73	89	72	74	80	102	91	A	FAM102A
SLC3A2	97	87	-0.2	0.3	1.027	-0.957	0.471	0.652	0.697	1.782	0.811	-0.195	-0.125	-0.554	0.897	-0.319	0.211	-0.011	0.011	-0.922	-0.909	-0.763	ENSG00000168003	SLC3A2	97	87	-0.2	0.3	120	57	102	108	109	144	113	81	84	70	116	77	94	87	88	58	59	63	91	A	SLC3A2
RSL24D1	93	88	-0.1	0.3	1.125	-0.91	0.091	0.663	2.865	1.53	1.23	-0.648	-1.563	-1.83	1.225	0.215	-0.534	-0.091	-0.686	-0.329	-0.124	0.157	ENSG00000137876	RSL24D1	93	88	-0.1	0.3	111	69	90	102	148	120	114	74	55	49	114	92	77	86	73	81	85	91	91	A	RSL24D1
TPI1	59	99	0.8	0.3	-0.894	-0.673	-1.392	-1.333	-0.59	-0.04	0.493	-0.801	0.04	-0.611	1.569	-0.427	1.493	0.676	1.496	0.119	0.88	0.572	ENSG00000111669	TPI1	59	99	0.8	0.3	64	70	49	51	73	89	104	67	91	72	135	77	133	109	133	93	115	106	91	A	TPI1
RASA3	102	88	-0.2	0.2	-0.27	1.314	1.296	1.128	-0.159	-0.433	-0.743	1.026	0.548	1.981	-0.588	-0.159	0.124	0.783	-0.124	-0.686	-0.663	1.751	ENSG00000185989	RASA3	102	88	-0.2	0.2	77	112	112	108	79	73	66	106	95	128	69	79	86	100	80	67	68	122	90	A	RASA3
NUCB2	73	92	0.3	0.3	-1.202	0.904	-0.89	-1.359	-0.582	-0.466	0.004	0.018	-0.869	-0.456	0.06	0.333	-0.004	1.479	-1.03	2.355	0.256	0.767	ENSG00000070081	NUCB2	73	92	0.3	0.3	57	117	66	53	75	78	92	92	67	78	93	101	91	134	62	159	99	113	90	A	NUCB2
LDLRAP1	88	90	0	0.5	-0.967	3.091	-0.51	-0.143	-0.656	-0.615	-0.341	0.693	-0.376	1.419	-0.827	0.143	0.708	1.582	-0.221	0.825	0.186	3.744	ENSG00000157978	LDLRAP1	88	90	0	0.5	42	182	58	71	53	54	64	99	63	124	47	80	100	130	68	104	82	204	90	A	LDLRAP1
MAF1	89	89	0	0.1	-0.133	1.187	-0.808	-0.92	0.344	-0.049	0.105	0.049	-1.44	-2.944	-0.133	0.162	0.541	2.382	-0.119	-1.215	2.073	1.468	ENSG00000179632	MAF1	89	89	0	0.1	89	98	84	83	92	90	91	90	80	69	89	91	94	107	89	81	105	100	90	A	MAF1
WDR83OS	72	95	0.4	0.2	-0.501	-0.672	-1.025	-0.887	-0.41	0.133	0.215	-0.682	-0.601	-0.691	0.734	0.076	1.449	0.515	1.401	-0.076	2.012	0.677	ENSG00000105583	WDR83OS	72	95	0.4	0.2	78	74	67	70	80	91	93	74	76	74	104	90	119	99	118	87	130	102	90	A	WDR83OS
RNF187	72	93	0.4	0.2	-0.936	0.653	-0.94	-1.176	-0.385	-0.594	-0.008	0.696	-0.287	-1.038	0.433	1.105	-0.153	1.605	1.593	0.429	0.008	1.318	ENSG00000168159	RNF187	72	93	0.4	0.2	63	103	63	57	77	72	87	104	79	60	98	115	83	128	127	98	87	120	90	A	RNF187
UQCRQ	71	95	0.4	0.3	0.454	-0.672	-1.586	-0.846	-0.532	0.324	0.575	-0.774	-0.677	-0.933	1.799	0.609	3.133	0.89	-0.058	0.058	2.872	-0.276	ENSG00000164405	UQCRQ	71	95	0.4	0.3	94	71	52	67	74	92	97	69	71	66	122	98	150	103	84	86	144	79	90	A	UQCRQ
TNFRSF1B	79	95	0.3	0.6	-0.546	-1.186	0.151	2.29	1.596	-0.88	-0.151	-0.293	0.707	-1.052	0.496	0.719	2.646	0.588	7.142	-0.205	-0.385	-0.642	ENSG00000028137	TNFRSF1B	79	95	0.3	0.6	60	43	78	134	116	51	70	66	92	47	87	93	143	89	260	69	64	57	90	A	TNFRSF1B
CLK1	136	80	-0.8	0.5	0.89	0.042	1.22	1.706	-0.476	1.239	-0.042	0.899	0.914	0.673	-0.676	0.804	-0.075	-0.318	-0.723	-0.343	-0.504	-0.315	ENSG00000013441	CLK1	136	80	-0.8	0.5	131	75	153	185	40	154	69	131	132	116	27	125	67	51	24	49	38	51	90	A	CLK1
ATP6V1F	70	94	0.4	0.2	-0.537	-0.093	-2.231	-1.688	-0.73	-0.415	0.555	-0.245	-1.004	-1.507	1.694	0.099	1.682	1.413	0.374	0.093	2.564	0.619	ENSG00000128524	ATP6V1F	70	94	0.4	0.2	80	88	51	60	77	82	99	85	72	63	118	91	118	113	96	91	133	100	90	A	ATP6V1F
WDR82	99	86	-0.2	0.1	0.274	0.704	0.665	0.358	1.851	-0.013	0.476	-0.756	-1.323	-1.421	-0.958	-0.554	-0.762	0.013	-0.684	0.626	-0.658	0.789	ENSG00000164091	WDR82	99	86	-0.2	0.1	95	102	101	96	119	91	98	79	71	69	76	82	79	91	80	101	81	103	90	A	WDR82
PPA1	64	96	0.6	0.3	-1.369	-0.65	-0.565	-1.53	0.699	-0.095	0.203	-1.176	-0.851	-1.392	0.557	0.091	0.266	0.505	-0.091	1.004	0.93	2.104	ENSG00000180817	PPA1	64	96	0.6	0.3	55	74	77	51	111	89	97	60	69	54	107	94	99	105	89	119	117	148	90	A	PPA1
LRCH4	101	89	-0.2	0.4	0.456	2.28	1.649	1.874	-1.574	0.137	-0.137	2.429	3.928	7.919	-1.287	0.368	-0.2	-0.306	-0.368	-0.337	-0.893	-0.406	ENSG00000077454	LRCH4	101	89	-0.2	0.4	83	112	102	106	51	78	74	115	139	203	55	82	73	71	70	71	62	69	90	A	LRCH4
BIN1	71	94	0.4	0.2	-2.129	0.564	-1.205	-1.382	-0.851	0.376	0.475	0.713	-0.641	-0.122	-0.492	-0.011	0.708	0.713	-0.017	0.011	1.266	2.029	ENSG00000136717	BIN1	71	94	0.4	0.2	51	100	68	65	74	97	98	103	78	88	81	90	103	103	89	90	113	126	90	A	BIN1
PSMB3	62	96	0.6	0.3	-0.712	-0.458	-1.45	-1.093	-0.637	-0.486	0.137	-0.054	0.093	-1.418	1.113	0.522	3.216	1.664	1.438	-0.097	1.593	0.054	ENSG00000108294	PSMB3	62	96	0.6	0.3	67	73	48	57	69	73	88	84	87	49	113	98	166	127	121	82	125	86	90	A	PSMB3
LMAN2	62	97	0.6	0.3	-0.715	-0.035	-1.908	-1.601	-1.417	-0.549	-0.106	-0.465	0.083	-0.592	2.837	0.106	2.361	2.021	1.531	0.035	2.488	0.634	ENSG00000169223	LMAN2	62	97	0.6	0.3	69	83	44	50	54	72	82	74	86	72	144	86	134	127	117	85	137	98	90	A	LMAN2
SNRPC	74	93	0.3	0.2	-0.187	-1.478	-1.756	-0.6	-0.439	0.187	0.762	-0.936	-0.465	-1.614	1.317	0.239	1.872	0.633	0.716	-0.336	1.672	0.484	ENSG00000124562	SNRPC	74	93	0.3	0.2	87	67	62	80	83	92	101	75	82	65	110	93	119	99	101	84	115	97	90	A	SNRPC
CDC25B	66	94	0.5	0.3	-1.277	0.364	-0.936	-1.275	-1.187	-0.603	-0.25	0.632	1.561	0.39	0.212	-0.115	0.515	1.056	0.115	-0.886	-0.74	0.717	ENSG00000101224	CDC25B	66	94	0.5	0.3	49	105	61	49	52	72	84	114	146	106	100	89	110	129	97	62	67	117	89	A	CDC25B
ATP5J	62	96	0.6	0.3	-0.638	-0.477	-1.607	-1.296	-0.879	0.389	0.404	-0.623	-0.96	-1.216	1.632	0.532	2.005	0.711	-0.009	0.009	2.027	0.218	ENSG00000154723	ATP5J	62	96	0.6	0.3	72	76	45	54	65	100	100	72	63	56	134	104	144	109	89	89	145	95	89	A	ATP5J
SF3B2	89	88	0	0.1	-1.332	1.785	-0.715	-0.843	-2.343	-0.215	0.517	0.215	0.285	-1.797	-0.355	1.529	0.32	0.959	0.459	-0.634	-2.378	0.448	ENSG00000087365	SF3B2	89	88	0	0.1	80	107	85	84	71	89	96	93	94	76	88	104	94	100	95	86	71	95	89	A	SF3B2
CD63	61	98	0.7	0.4	0.003	-0.834	-0.836	-0.866	-0.573	0.088	0.09	-0.003	-0.23	-0.897	2.495	0.776	-0.568	0.452	1.475	1.047	1.132	-0.047	ENSG00000135404	CD63	61	98	0.7	0.4	84	53	53	52	63	87	87	84	75	51	175	112	63	100	138	122	125	82	89	A	CD63
RP11-463J10.3	68	93	0.4	0.3	-0.631	-1.169	-1.045	-0.763	0.01	-0.73	0.772	0.254	-0.163	-1.641	1.951	0.3	-0.519	0.718	1.918	0.056	0.002	-0.002	ENSG00000259007	RP11-463J10.3	68	93	0.4	0.3	75	62	65	72	90	73	109	96	86	51	137	97	78	108	137	92	90	90	89	A	RP11-463J10.3
SRP9	79	91	0.2	0.2	-0.942	0.148	-0.646	-0.724	0.241	-1.165	-0.636	-0.288	0.049	-2.062	-0.06	-0.049	0.278	1.58	0.905	0.703	0.952	1.58	ENSG00000143742	SRP9	79	91	0.2	0.2	71	92	77	75	94	67	77	84	90	50	88	88	95	120	107	103	108	120	89	A	SRP9
XPO6	101	88	-0.2	0.3	-0.32	0.841	0.775	0.518	-1.057	0	-0.765	0.831	0.939	2.013	-1.102	0.146	-0.073	-0.337	-0.584	0.003	-0.845	0	ENSG00000169180	XPO6	101	88	-0.2	0.3	78	112	110	102	57	88	66	111	115	145	56	92	85	78	71	88	63	88	89	A	XPO6
RAB5C	82	90	0.1	0.1	0.353	-0.926	-0.919	0.004	-0.004	0.143	0.593	-0.787	-0.337	-0.779	1.306	-0.097	1.198	0.756	2.19	-0.415	0.903	-0.322	ENSG00000108774	RAB5C	82	90	0.1	0.1	91	75	75	87	87	89	94	77	82	77	104	86	102	97	115	81	98	83	89	A	RAB5C
DBNL	67	95	0.5	0.2	-1.51	0.021	-1.618	-1.849	-1.392	-0.833	0.742	-0.22	-0.177	0.317	0.822	0.054	2.026	-0.328	1.94	0.118	0.607	-0.021	ENSG00000136279	DBNL	67	95	0.5	0.2	62	91	60	56	64	75	104	86	87	96	105	91	128	84	126	92	101	90	89	A	DBNL
PSMA6	60	95	0.7	0.3	-0.884	-0.859	-0.877	-0.954	-0.398	-0.633	-0.023	0.023	0.075	-0.85	0.877	0.203	1.613	0.905	0.429	-0.182	0.716	0.316	ENSG00000100902	PSMA6	60	95	0.7	0.3	61	61	61	58	76	69	89	90	92	62	118	96	142	119	104	84	113	100	89	A	PSMA6
SERINC1	129	76	-0.8	0.5	4.736	-0.336	4.407	3.851	7.008	2.343	2.072	-0.051	-0.012	-0.413	0.936	-0.051	-1.076	0.085	0.012	-0.322	-1.129	-0.06	ENSG00000111897	SERINC1	129	76	-0.8	0.5	161	56	154	143	208	112	106	62	63	55	83	62	41	65	64	57	40	62	89	A	SERINC1
IGLV2-11	45	101	1.2	1.3	3.372	-0.844	-0.026	-0.622	-0.125	2.119	-0.389	0.572	-0.069	-0.727	5.965	5.415	15.584	5.317	1.53	-0.456	0.026	-0.28	ENSG00000211668	IGLV2-11	45	101	1.2	1.3	127	7	30	14	28	91	20	47	29	11	201	185	474	182	75	18	32	23	89	A	IGLV2-11
ARGLU1	85	92	0.1	0.4	-0.135	0.128	0.106	0.038	-1.632	0.831	-0.038	1.38	3.345	3.76	-0.629	0.391	0.413	-0.655	-1.134	-0.694	-1.261	-1.203	ENSG00000134884	ARGLU1	85	92	0.1	0.4	80	87	87	85	39	107	83	122	177	188	66	95	95	66	52	65	49	51	88	A	ARGLU1
TUBA1B	63	95	0.6	0.5	-0.491	-0.595	-1.437	-0.247	-0.418	0.266	0.412	-0.388	0.546	-2.268	3.324	0.754	9.373	2.591	6.064	0.247	-1.334	-1.187	ENSG00000123416	TUBA1B	63	95	0.6	0.5	66	65	51	70	68	79	81	68	83	37	129	87	228	117	174	79	53	55	88	A	TUBA1B
RCSD1	83	88	0.1	0.2	0.304	-0.401	0.768	-0.986	-0.161	0.701	1.293	-0.274	0.026	-0.648	-0.071	-0.049	3.039	0.993	-0.026	2.267	-2.065	0.723	ENSG00000198771	RCSD1	83	88	0.1	0.2	88	79	95	71	82	94	102	81	85	76	83	84	125	98	84	115	57	94	88	A	RCSD1
CTDSP1	79	89	0.2	0.2	-1.624	0.509	-1.363	-1.315	-1.672	-1.48	0.2	-0.681	-0.84	-1.48	0.42	0.399	-0.083	0.613	1.473	0.131	0.668	0.083	ENSG00000144579	CTDSP1	79	89	0.2	0.2	70	101	73	74	69	72	96	83	81	72	99	99	92	102	115	95	103	94	88	A	CTDSP1
AKNA	110	84	-0.4	0.3	0.244	0.999	0.892	0.977	-0.813	-0.536	-0.32	0.947	1.115	1.724	-0.95	0.423	0.122	-0.502	-0.426	-0.213	-1.212	-0.122	ENSG00000106948	AKNA	110	84	-0.4	0.3	92	117	113	116	57	66	73	115	121	141	53	98	88	67	70	77	44	80	88	A	AKNA
SSBP1	66	94	0.5	0.2	-1.553	0.012	-1.468	-1.74	-1.426	0.185	-0.471	-0.208	-0.227	-0.878	0.391	0.124	1.108	0.967	0.358	-0.012	1.567	0.93	ENSG00000106028	SSBP1	66	94	0.5	0.2	58	91	60	54	61	95	81	87	86	72	99	94	115	112	99	91	124	111	88	A	SSBP1
PRELID1	61	95	0.6	0.3	-0.672	-0.672	-1.624	-1.275	-1.133	-0.324	0.422	-0.677	0.02	-0.432	1.692	-0.02	2.811	1.565	3.252	0.054	1.776	0.319	ENSG00000169230	PRELID1	61	95	0.6	0.3	69	69	49	56	59	76	91	68	83	73	117	82	140	114	149	83	118	89	88	A	PRELID1
PIGY	71	93	0.4	0.2	-0.422	-0.374	-0.975	-0.911	0.051	-0.288	-0.051	-0.578	-0.363	-0.787	2.185	0.777	0.771	0.868	0.567	0.336	2.539	1.293	ENSG00000255072	PIGY	71	93	0.4	0.2	75	76	65	66	84	78	82	72	76	69	124	98	98	99	94	89	130	107	88	A	PIGY
PSMF1	71	92	0.4	0.2	-0.731	0.028	-1.196	-1.156	-0.618	0.448	0.198	-0.181	-0.459	-0.606	2.057	-0.074	1.355	1.462	1.372	-0.028	0.822	1.122	ENSG00000125818	PSMF1	71	92	0.4	0.2	71	85	63	64	73	92	88	81	76	74	121	83	108	110	108	84	99	104	88	A	PSMF1
SNRPE	75	90	0.3	0.2	-0.327	-0.553	-1.485	-1.242	0.802	0.402	0.952	-0.842	-1.346	-1.555	0.385	-0.055	0.796	0.055	-0.2	0.159	1.346	0.055	ENSG00000182004	SNRPE	75	90	0.3	0.2	85	81	65	69	104	97	107	76	67	64	97	90	104	91	87	93	114	91	88	A	SNRPE
CD96	77	87	0.2	0.2	-0.292	0.326	-0.704	-0.784	0.552	-0.126	2.519	-0.007	-1.09	-1.555	4.313	-0.093	-0.804	2.04	0.645	0.007	0.173	1.688	ENSG00000153283	CD96	77	87	0.2	0.2	78	87	72	70	91	80	120	82	66	59	147	81	70	113	92	82	85	108	88	A	CD96
OCIAD2	77	88	0.2	0.2	0.023	-0.023	-0.727	-0.521	-0.457	0.947	1.276	0.119	-0.576	-1.088	0.832	-0.078	0.992	1.244	-0.622	-0.512	1.326	1.043	ENSG00000145247	OCIAD2	77	88	0.2	0.2	85	84	68	73	74	105	112	87	71	60	102	82	106	111	70	73	113	107	88	A	OCIAD2
C8orf59	69	93	0.4	0.2	-1.898	0.413	-1.833	-1.42	-1.24	0.626	0.288	-0.386	-1.376	-1.213	0.011	-0.011	1.909	0.337	-0.381	0.723	2.567	0.468	ENSG00000176731	C8orf59	69	93	0.4	0.2	55	98	57	64	68	102	96	83	65	68	91	90	125	97	83	104	138	99	88	A	C8orf59
SP100	63	95	0.6	0.3	-0.794	-0.842	-0.242	-1.239	-1.323	0.406	0.04	2.411	3.262	2.888	0.278	-0.547	1.177	1.054	-0.04	-0.375	-0.555	0.467	ENSG00000067066	SP100	63	95	0.6	0.3	62	61	75	52	50	89	81	135	154	146	87	68	107	104	79	72	68	91	88	A	SP100
CASP4	62	95	0.6	0.2	-1.225	-0.739	-1.492	-1.386	-0.759	-0.676	0.045	-0.037	0.037	-0.876	0.673	0.065	1.292	0.425	0.316	0.484	0.771	-0.276	ENSG00000196954	CASP4	62	95	0.6	0.2	61	74	54	57	73	75	94	92	93	70	110	94	125	103	101	105	112	85	88	A	CASP4
MYEOV2	72	93	0.4	0.3	0.085	-0.717	-1.757	-1.001	-0.08	0.065	-0.065	-1.364	-1.538	-1.444	1.349	0.294	1.906	0.209	-0.632	0.597	3.121	0.11	ENSG00000172428	MYEOV2	72	93	0.4	0.3	90	74	53	69	87	90	87	61	58	60	116	95	127	93	76	101	151	91	88	A	MYEOV2
ECH1	58	99	0.8	0.3	-1.065	-0.062	-1.209	-1.038	-0.62	-0.017	-1.453	0.017	0.029	-0.392	0.732	-0.149	2.011	0.861	0.593	0.729	1.221	0.458	ENSG00000104823	ECH1	58	99	0.8	0.3	51	84	46	52	66	86	38	87	87	73	111	81	153	115	106	111	127	102	87	A	ECH1
GDI2	55	96	0.8	0.4	-1.811	-0.03	-1.213	-1.319	-0.51	-1.074	-0.591	0.145	-0.389	-1.219	0.41	0.03	0.489	1.283	1.934	0.272	0.757	0.984	ENSG00000057608	GDI2	55	96	0.8	0.4	31	90	51	47	74	55	71	96	78	50	104	92	107	133	155	100	116	123	87	A	GDI2
NDUFB4	79	89	0.2	0.2	0.597	-0.543	-1.163	-0.361	-0.327	1.427	0.26	-1.015	-0.752	-1.231	0.752	-0.226	2.762	0.981	0.226	-0.381	2.202	0.32	ENSG00000065518	NDUFB4	79	89	0.2	0.2	93	76	67	79	80	106	88	69	73	66	96	81	125	99	88	79	117	89	87	A	NDUFB4
MX1	28	102	1.9	0.6	-0.929	-0.925	-0.574	-0.876	-0.887	-0.235	-0.336	0.611	1.187	0.413	0.322	-0.738	0.927	0.986	0.363	-0.889	0.235	0.241	ENSG00000157601	MX1	28	102	1.9	0.6	19	20	47	24	23	74	66	140	185	124	117	34	165	169	121	23	111	111	87	A	MX1
HMGA1	67	90	0.4	0.2	-1.294	0.088	-2.208	-2.617	-0.671	0.133	0.678	-1.689	-1.106	-1.248	0.561	-0.412	2.837	1.385	0.431	0.425	0.542	-0.088	ENSG00000137309	HMGA1	67	90	0.4	0.2	71	92	57	50	80	93	101	65	74	71	99	84	134	112	97	97	99	89	87	A	HMGA1
GHITM	69	91	0.4	0.2	-1.178	-0.526	-1.218	-1.091	0.018	-1.161	0.105	-0.644	-0.653	-1.673	1.06	0.171	0.298	0.696	0.99	-0.018	0.788	0.482	ENSG00000165678	GHITM	69	91	0.4	0.2	65	80	64	67	92	65	94	77	77	53	116	95	98	107	114	91	110	103	87	A	GHITM
EPB41L4A-AS1	107	81	-0.4	0.2	1.968	1.244	0.354	1.249	0.575	2.554	0.752	-0.586	-1.437	0.415	-1.05	-0.597	0.061	-1.073	-2.195	-0.304	-0.216	-0.061	ENSG00000224032	EPB41L4A-AS1	107	81	-0.4	0.2	121	108	92	108	96	131	99	75	59	93	66	74	86	66	46	80	81	84	87	A	EPB41L4A-AS1
ZNF207	98	83	-0.2	0.2	2.339	-1.272	1.078	1.32	2.244	0.884	0.642	-0.253	0.436	-0.43	0.495	-0.135	0.082	-0.082	-0.135	-0.89	-1.832	-0.707	ENSG00000010244	ZNF207	98	83	-0.2	0.2	123	62	102	106	121	98	94	79	91	76	92	81	85	82	81	68	52	71	87	A	ZNF207
MVP	65	93	0.5	0.3	-1.388	0.434	-1.184	-1.431	-1.04	-0.94	-0.696	0.043	1.6	0.567	0.24	-0.043	0.169	0.929	1.683	-0.653	-0.219	0.129	ENSG00000013364	MVP	65	93	0.5	0.3	51	102	56	50	60	63	70	91	134	105	96	88	94	115	136	71	83	93	87	A	MVP
PPP2R1A	84	85	0	0.2	-1.036	0.837	0.115	-0.401	0.639	-1.924	0.036	-0.52	-0.79	-2.043	-0.036	-0.179	-0.345	1.908	1.972	0.71	0.298	1.599	ENSG00000105568	PPP2R1A	84	85	0	0.2	73	97	87	81	94	62	86	79	76	60	86	84	82	110	111	95	90	106	87	A	PPP2R1A
G3BP2	133	73	-0.9	0.6	7.447	-0.869	5.667	6.264	9.782	2.421	1.971	-0.037	0.641	0.807	0.037	-0.314	-0.191	-0.105	-0.708	-0.16	-0.499	-0.339	ENSG00000138757	G3BP2	133	73	-0.9	0.6	179	44	150	160	217	97	90	57	68	71	58	53	55	56	46	55	50	52	86	A	G3BP2
DPP7	82	89	0.1	0.4	0.828	0.881	-0.709	0.156	-0.65	-0.468	0.081	1.129	4.724	4.928	-0.21	-0.032	-0.253	-0.027	0.027	-0.946	0.699	-0.828	ENSG00000176978	DPP7	82	89	0.1	0.4	92	93	63	79	64	68	78	97	164	168	72	76	72	76	77	59	89	61	86	A	DPP7
NDUFB7	68	90	0.4	0.3	0.636	-0.664	-1.643	-1.403	-0.936	0.299	1.142	-0.354	-0.685	-0.653	1.583	0.783	2.285	0.653	0.506	-0.636	2.747	-0.299	ENSG00000099795	NDUFB7	68	90	0.4	0.3	94	70	52	57	65	88	103	76	70	70	112	97	124	94	92	71	133	77	86	A	NDUFB7
TXNDC5	37	96	1.4	1.2	0.593	-0.139	-0.17	-0.776	0.221	0.317	0.058	-0.3	-0.058	-0.756	7.645	3.001	9.413	4.381	0.956	-0.123	-0.858	-0.801	ENSG00000239264	TXNDC5	37	96	1.4	1.2	62	36	35	14	49	52	43	31	39	14	313	148	375	197	75	37	11	13	86	A	TXNDC5
RNF166	113	79	-0.5	0.4	3.103	-0.158	2.058	5.746	0.684	-0.114	0.127	-0.04	3.456	5.869	-0.913	-0.665	-0.152	0.04	-0.436	-0.863	0.653	-0.826	ENSG00000158717	RNF166	113	79	-0.5	0.4	120	67	103	163	81	68	72	69	126	165	55	59	68	71	63	56	81	57	86	A	RNF166
ALOX5AP	60	90	0.6	0.4	-0.597	-0.772	-1.09	-0.527	-0.892	-0.172	0.703	0.245	0.341	-1.617	1.601	-0.524	-0.262	1.143	1.157	0.172	2.337	0.646	ENSG00000132965	ALOX5AP	60	90	0.6	0.4	65	59	50	67	56	77	104	90	93	34	131	67	75	117	117	88	153	102	86	A	ALOX5AP
ODC1	104	80	-0.4	0.3	2.017	-1.416	1.482	0.754	-0.166	2.12	0.509	0.219	-0.137	-0.46	0.341	0.137	0.386	-0.595	-1.188	-1.371	-1.192	-1.821	ENSG00000115758	ODC1	104	80	-0.4	0.3	136	52	122	105	82	138	99	92	83	75	95	90	96	72	57	53	57	42	86	A	ODC1
LAMTOR1	71	88	0.3	0.2	-0.361	-0.604	-1.064	-1.079	-0.392	-0.018	0.745	-0.821	-1.064	-0.897	1.215	0.023	0.917	0.498	0.275	0.432	1.417	0.018	ENSG00000149357	LAMTOR1	71	88	0.3	0.2	79	74	65	65	79	86	101	70	65	69	110	87	105	96	92	95	114	87	86	A	LAMTOR1
IGHA2	89	91	0	1.4	2.255	1.515	-0.042	-0.74	0.047	0.042	-0.566	-0.539	0.161	-0.689	1.922	3.006	8.336	0.486	-0.6	-0.66	-0.722	-0.794	ENSG00000211890	IGHA2	89	91	0	1.4	174	132	44	5	49	49	15	16	56	8	155	216	516	74	13	10	6	2	85	A	IGHA2
C4orf3	69	88	0.4	0.2	-0.552	-0.04	-1.26	-1.086	-0.695	0.027	0.28	-0.672	-1.211	-0.721	0.565	0.013	0.859	1.211	0.499	-0.013	2.386	0.677	ENSG00000164096	C4orf3	69	88	0.4	0.2	73	84	57	61	70	86	91	70	58	69	98	85	104	112	96	85	139	100	85	A	C4orf3
ZYX	63	90	0.5	0.3	-1.175	0.34	-1.674	-2.112	-0.808	0.113	0.541	-0.294	-0.45	-0.853	0.199	0.868	-0.113	1.125	4.06	0.244	-1.12	0.224	ENSG00000159840	ZYX	63	90	0.5	0.3	63	93	53	44	70	89	97	81	77	69	90	104	84	109	167	91	64	91	85	A	ZYX
TSPAN14	74	89	0.3	0.2	0.04	-0.04	-0.736	-1.193	-1.322	-0.29	0.51	0.668	0.62	3.702	-0.821	0.681	1.688	-0.217	0.485	1.694	-1.334	-0.046	ENSG00000108219	TSPAN14	74	89	0.3	0.2	82	81	69	62	60	77	90	92	92	142	68	93	109	78	89	109	60	81	85	A	TSPAN14
ARRDC2	179	58	-1.6	0.8	3.563	-0.355	3.731	6.667	2.315	0.845	0.577	0.017	0.229	0.775	-0.557	-0.017	-0.221	-0.54	-0.786	-0.711	-0.968	-0.638	ENSG00000105643	ARRDC2	179	58	-1.6	0.8	185	45	191	296	140	88	78	58	66	85	38	57	50	38	29	32	23	35	85	A	ARRDC2
COX7A2L	66	89	0.4	0.3	-0.975	0.193	-1.349	-1.247	-0.354	-0.047	0.181	-0.283	-1.062	-1.526	1.007	-0.11	0.381	0.802	0.047	0.893	1.542	0.547	ENSG00000115944	COX7A2L	66	89	0.4	0.3	62	92	53	55	78	86	92	80	60	48	113	84	97	107	88	110	126	101	85	A	COX7A2L
TOB1	71	91	0.4	0.4	0.982	-0.308	-0.094	0.04	-0.688	1.496	1.229	-0.661	-0.592	5.961	-0.388	0.067	3.969	-0.41	-1.459	4.274	3.209	-0.04	ENSG00000141232	TOB1	71	91	0.4	0.4	86	62	66	69	55	96	91	55	57	179	61	69	142	60	41	148	128	67	85	A	TOB1
TMED2	71	87	0.3	0.2	0.235	-1.157	-0.851	-0.45	0.338	-0.024	0.36	-0.769	-0.687	-1.679	2.002	-0.33	1.024	1.088	1.162	-0.235	0.662	0.024	ENSG00000086598	TMED2	71	87	0.3	0.2	89	57	64	74	92	83	92	66	68	45	130	76	108	109	111	79	99	85	85	A	TMED2
SQSTM1	121	75	-0.7	0.3	9.113	-0.426	4.511	4.712	4.234	0.081	-0.78	-0.694	-0.081	-0.311	-1.067	-0.952	0.407	0.263	0.655	-1.574	-0.158	0.493	ENSG00000161011	SQSTM1	121	75	-0.7	0.3	169	70	121	123	118	75	66	67	73	71	63	64	78	77	81	58	73	79	85	A	SQSTM1
MRPL54	83	83	0	0.3	0.627	-0.818	-0.259	0.299	0.725	1.565	0.898	-0.864	-0.528	-1.009	0.358	0.086	1.303	-0.059	-0.904	-0.722	0.059	-0.475	ENSG00000183617	MRPL54	83	83	0	0.3	105	58	76	94	108	135	113	56	67	52	96	87	127	82	55	61	86	69	85	A	MRPL54
IGLV1-47	33	95	1.6	1.5	0.73	-0.645	0.062	-0.704	-0.067	1.292	0.307	-0.062	1.021	-0.495	2.862	1.328	12.108	3.792	-0.186	-0.714	-0.162	-0.611	ENSG00000211648	IGLV1-47	33	95	1.6	1.5	69	11	41	9	36	93	51	36	81	18	159	94	547	198	31	8	32	13	85	A	IGLV1-47
APEX1	78	87	0.1	0.2	-0.855	1.483	-0.48	-1.335	0.064	0.071	-0.064	-0.311	-1.081	0.664	-0.438	-0.509	0.685	0.692	-0.586	1.483	1.971	1.42	ENSG00000100823	APEX1	78	87	0.1	0.2	70	103	76	64	83	83	82	78	67	92	76	75	92	92	74	103	110	103	85	A	APEX1
TNIP1	78	85	0.1	0.2	-0.613	-1.017	-0.022	-0.736	0.173	-0.44	0.137	0.022	0.988	-2.027	-0.26	1.551	0.563	1.169	1.212	-1.392	-1.717	0.123	ENSG00000145901	TNIP1	78	85	0.1	0.2	78	72	86	76	89	80	88	87	100	58	83	108	94	103	103	67	63	88	85	A	TNIP1
NAP1L4	86	87	0	0.3	-1.225	1.911	-0.275	0.157	-2.158	-1.096	-1.748	0.888	2.068	4.339	-1.681	0.393	-0.011	0.433	-0.461	0.011	-0.253	0.253	ENSG00000205531	NAP1L4	86	87	0	0.3	61	117	78	86	45	64	52	99	120	160	53	90	83	91	75	83	79	88	85	A	NAP1L4
BLOC1S1	61	90	0.6	0.3	-0.185	-0.172	-1.214	-0.957	-0.309	0.508	0.633	0.031	-0.318	-0.716	1.144	0.753	1.878	0.953	1.787	-0.031	2.127	-0.039	ENSG00000135441	BLOC1S1	61	90	0.6	0.3	72	73	47	54	69	89	92	77	69	59	104	95	122	100	120	76	128	76	85	A	BLOC1S1
GPI	63	89	0.5	0.2	-0.955	-0.019	-0.912	-1.202	-0.506	-0.402	0.201	-0.209	-0.363	-0.843	1.303	0.108	0.912	1.001	1.268	1.09	0.019	0.201	ENSG00000105220	GPI	63	89	0.5	0.2	59	83	60	52	70	73	89	78	74	62	117	86	107	109	116	112	84	89	84	A	GPI
C17orf62	64	90	0.5	0.3	-1.769	0.275	-1.494	-1.442	-2.028	-1.369	-0.493	0.65	1.276	1.224	-1.086	-0.578	0.699	0.622	0.38	0.028	0.307	-0.028	ENSG00000178927	C17orf62	64	90	0.5	0.3	47	98	54	55	41	57	79	107	123	121	64	77	108	106	100	92	99	90	84	A	C17orf62
CLEC2D	80	85	0.1	0.3	-1.925	0.602	0.729	-0.081	-1.518	-0.62	0.037	1.373	2.578	1.316	0.55	-0.037	-0.23	0.488	-1.504	-0.975	-1.141	0.392	ENSG00000069493	CLEC2D	80	85	0.1	0.3	40	98	101	82	50	70	85	116	143	114	97	83	79	95	50	62	58	93	84	A	CLEC2D
ZMAT2	79	84	0.1	0.1	-0.701	0.055	-0.655	-0.42	0.068	-0.342	0.811	-0.766	-1.365	-1.75	0.134	-0.733	0.694	0.544	0.349	-0.055	1.294	0.896	ENSG00000146007	ZMAT2	79	84	0.1	0.1	75	87	76	80	87	81	98	74	65	59	88	75	97	94	91	85	106	100	84	A	ZMAT2
S1PR4	106	76	-0.5	0.3	0.501	-0.021	1.607	2.394	1.2	-1.342	-0.121	-1.278	-0.345	-1.488	-0.24	-1.004	0.542	0.807	0.277	-0.514	0.926	0.021	ENSG00000125910	S1PR4	106	76	-0.5	0.3	93	81	117	134	108	53	79	54	74	49	77	60	94	100	88	71	102	82	84	A	S1PR4
CD47	93	81	-0.2	0.2	0.909	-1.623	1.892	0.686	1.983	-0.034	0.6	0.166	0.314	-0.915	0.663	-0.086	-0.297	-0.486	0.034	-0.709	-1.652	-2.001	ENSG00000196776	CD47	93	81	-0.2	0.2	101	56	118	97	119	84	95	88	90	69	96	83	79	76	85	72	56	50	84	A	CD47
H2AFY	65	90	0.5	0.2	-1.388	0.056	-0.655	-1.157	-0.694	-0.452	-0.226	0.102	0.627	-0.508	-0.525	-0.056	3.341	1.219	2.111	1.496	0.756	0.694	ENSG00000113648	H2AFY	65	90	0.5	0.2	55	80	68	59	67	71	75	81	90	70	70	78	139	101	117	106	93	92	84	A	H2AFY
PSMD4	60	89	0.6	0.2	-2.067	0.107	-1.812	-1.98	-1.232	-0.596	0.092	-0.081	-0.484	-1.176	0.753	0.081	1.507	0.896	1.054	-0.097	0.524	0.504	ENSG00000159352	PSMD4	60	89	0.6	0.2	48	90	53	49	64	76	90	87	79	65	103	90	118	106	109	86	98	98	84	A	PSMD4
PXN	83	84	0	0.1	-0.498	-0.876	0.029	1.115	-1.032	-1.073	0.531	-0.284	0.761	2.653	0.588	-0.029	-0.909	-0.144	0.58	0.777	-1.978	0.169	ENSG00000089159	PXN	83	84	0	0.1	77	73	84	97	71	70	90	80	93	116	91	83	72	82	91	93	59	86	84	A	PXN
RAD21	88	82	-0.1	0.1	-0.603	0.099	0.998	0.791	1.79	-0.863	-0.297	0.612	0.261	-2.176	-0.962	0.36	-0.225	0.782	-0.369	-0.099	-2.041	0.737	ENSG00000164754	RAD21	88	82	-0.1	0.1	78	86	96	93	104	75	81	91	87	60	74	88	82	93	80	83	62	93	84	A	RAD21
CD3G	63	85	0.4	0.3	-1.693	0.65	-0.913	-1.499	-1.147	-1.041	0.189	-0.031	0.097	-0.699	0.114	0.048	-0.449	1.512	-0.248	0.699	0.031	1.028	ENSG00000160654	CD3G	63	85	0.4	0.3	38	109	61	44	54	57	95	88	92	68	93	91	75	135	82	110	90	120	83	A	CD3G
SKAP1	76	82	0.1	0.2	-1.239	1.199	-0.692	-0.334	-0.623	-0.375	0.536	0.461	-0.657	-1.303	0.98	0.334	-0.565	2.11	0.692	-0.392	1.551	1.026	ENSG00000141293	SKAP1	76	82	0.1	0.2	59	101	69	75	70	74	90	89	69	58	98	86	71	117	93	74	107	98	83	A	SKAP1
KLF6	55	91	0.7	0.3	-0.263	-0.72	-1.304	-1.391	-1.806	0.439	-0.629	0.538	0.015	0.88	-0.015	0.732	1.074	0.892	0.808	-0.324	0.139	-0.569	ENSG00000067082	KLF6	55	91	0.7	0.3	77	62	43	40	26	100	65	104	86	115	85	110	121	115	113	75	90	67	83	A	KLF6
PDAP1	62	88	0.5	0.2	-1.616	-0.036	-1.858	-1.842	-1.286	-0.223	0.564	-0.713	-0.719	-0.57	0.796	0.173	2.029	0.636	0.438	0.036	0.928	0.135	ENSG00000106244	PDAP1	62	88	0.5	0.2	57	86	52	53	63	82	96	73	73	76	101	89	123	98	94	87	103	89	83	A	PDAP1
ELF1	113	74	-0.6	0.3	2.85	-0.471	2.714	2.274	2.864	0.78	1.033	0.016	-0.429	-0.733	0.733	-0.616	0.049	-0.433	-0.499	-0.016	-1.567	-0.391	ENSG00000120690	ELF1	113	74	-0.6	0.3	134	63	131	122	134	90	95	74	64	58	89	60	74	64	63	73	40	65	83	A	ELF1
MYO1G	66	87	0.4	0.2	-0.566	-0.051	-0.943	-1.298	-0.795	-0.429	0.806	0.497	1.995	-0.023	1.446	0.8	0.434	0.783	2.486	-0.503	0.023	-0.537	ENSG00000136286	MYO1G	66	87	0.4	0.2	69	78	62	56	65	71	93	88	114	79	104	93	87	93	122	70	79	70	83	A	MYO1G
EFHD2	58	91	0.6	0.4	0.819	-1.08	-0.755	-0.57	-0.594	-0.433	0.785	0.895	0.81	-0.138	2.666	1.922	0.548	0.138	2.408	-0.184	-0.406	-0.46	ENSG00000142634	EFHD2	58	91	0.6	0.4	98	36	46	53	52	57	97	101	98	67	159	135	89	76	151	65	58	56	83	A	EFHD2
TAF7	92	80	-0.2	0.2	-0.024	1.428	0.829	-0.072	-0.341	0.795	0.024	0.093	-1.71	-2.509	0.176	0.747	-1.153	-0.231	-1.222	0.946	-0.024	0.602	ENSG00000178913	TAF7	92	80	-0.2	0.2	84	105	96	83	79	96	84	85	59	48	87	95	67	81	66	98	84	93	83	A	TAF7
ESYT1	68	85	0.3	0.3	-1.253	1.139	-0.623	-0.905	-0.891	-1.005	-0.148	0.692	0.657	-0.482	0.024	0.582	-0.158	1.445	1.411	0.217	-0.024	1.084	ENSG00000139641	ESYT1	68	85	0.3	0.3	43	113	62	54	54	51	76	100	99	66	81	97	75	122	121	86	79	111	83	A	ESYT1
RPL9P9	98	83	-0.2	0.7	2.564	-0.275	-0.23	0.429	1.848	0.773	-0.327	0.11	-1.002	-0.497	0.612	0.759	-0.737	-0.11	-0.766	1.92	1.617	-0.452	ENSG00000237550	RPL9P9	98	83	-0.2	0.7	206	48	50	87	166	106	45	69	7	36	97	106	22	57	21	170	154	38	83	A	RPL9P9
ITGA4	68	85	0.3	0.2	-1.392	-0.272	-0.143	-0.787	-0.972	-0.896	0.067	1.32	1.764	-0.024	0.744	-0.2	0.605	1.502	0.024	-1.058	0.267	0.415	ENSG00000115232	ITGA4	68	85	0.3	0.2	52	76	78	65	61	63	83	109	118	81	97	77	94	113	82	59	87	90	83	A	ITGA4
IFI44L	5	100	4.3	0.9	-0.645	-0.684	-0.598	-0.69	-0.665	-0.046	0.046	1.563	1.968	1.286	0.744	-0.55	0.473	1.77	-0.414	-0.604	1.55	0.723	ENSG00000137959	IFI44L	5	100	4.3	0.9	6	3	10	2	4	55	62	187	220	164	120	14	97	204	25	9	186	118	82	A	IFI44L
SPCS2	53	90	0.7	0.4	-0.444	-0.007	-0.902	-0.625	-0.355	-0.266	-0.218	0.007	-0.122	-0.735	2.136	0.724	3.611	2.473	1.571	0.07	2.369	1.09	ENSG00000118363	SPCS2	53	90	0.7	0.4	55	67	42	50	57	60	61	67	63	47	125	86	164	134	109	69	131	96	82	A	SPCS2
GZMK	55	85	0.6	0.7	-1.285	-1.046	0.082	0.082	-0.059	-0.515	0.399	-0.697	-0.488	-1.356	4.218	0.059	0.652	1.461	0.155	-0.873	1.408	-0.829	ENSG00000113088	GZMK	55	85	0.6	0.7	23	33	83	83	76	56	96	48	58	19	264	82	108	143	86	41	141	43	82	A	GZMK
FGFBP2	30	93	1.6	0.8	0.277	-1.054	-0.98	-0.968	-0.931	-0.357	2.427	1.691	0.23	0.035	3.782	2.536	0.705	-0.035	0.644	-0.271	-0.197	-0.506	ENSG00000137441	FGFBP2	30	93	1.6	0.8	77	12	15	16	18	46	182	146	74	65	248	187	98	61	95	50	54	38	82	A	FGFBP2
TAGAP	89	82	-0.1	0.3	2.137	0.834	-0.037	-1.419	-1.595	-0.709	-0.44	0.649	-0.589	0.185	-0.7	-0.25	0.417	-0.964	0.037	1.789	0.515	1.215	ENSG00000164691	TAGAP	89	82	-0.1	0.3	127	99	80	50	46	65	71	95	68	85	66	75	90	60	82	119	92	107	82	A	TAGAP
KHDRBS1	71	84	0.2	0.1	-1.393	0.051	-1.034	-1.393	-0.356	-0.654	0.342	-0.336	-0.756	-1.678	0.695	0.295	0.234	1.027	0.79	0.112	-0.051	1.061	ENSG00000121774	KHDRBS1	71	84	0.2	0.1	64	85	69	64	79	75	89	79	73	60	95	89	88	100	96	86	84	100	82	A	KHDRBS1
RNPEPL1	75	82	0.1	0.2	-0.647	0.702	-0.105	-0.762	-0.894	-0.587	0.617	0.37	1.364	-0.063	1.226	1.093	-0.762	1.045	1.677	-0.4	-0.009	0.009	ENSG00000142327	RNPEPL1	75	82	0.1	0.2	68	90	77	66	63	69	89	84	101	77	99	96	66	96	106	72	78	78	82	A	RNPEPL1
SEC11C	52	86	0.7	0.5	0.002	-0.481	-0.863	-0.592	-0.002	0.579	0.8	-0.265	-0.057	-1.402	5.407	2.051	3.735	3.714	1.461	-0.588	0.757	-0.185	ENSG00000166562	SEC11C	52	86	0.7	0.5	63	52	43	49	63	77	82	57	62	30	191	112	151	151	98	50	81	59	82	A	SEC11C
GBP2	67	87	0.4	0.3	-1.17	0.034	-0.034	-0.393	2.152	-0.845	-0.102	-0.137	3.185	-0.179	0.504	-0.043	5.644	1.895	4.448	-0.854	0.188	1.503	ENSG00000162645	GBP2	67	87	0.4	0.3	58	72	71	67	97	62	70	70	109	69	77	71	138	94	124	62	74	89	82	A	GBP2
UBE2B	118	71	-0.7	0.4	3.72	-0.083	3.441	3.988	4.736	0.767	0.083	-0.582	-0.582	-1.581	-0.826	0.16	-1.426	0.434	-0.446	-0.79	-0.351	0.208	ENSG00000119048	UBE2B	118	71	-0.7	0.4	134	70	130	139	151	85	73	62	62	45	58	74	48	79	64	58	66	75	82	A	UBE2B
EIF4H	83	80	-0.1	0.2	0.79	-0.601	0.013	-0.013	0.879	0.806	0.884	-0.748	-0.853	-1.268	0.811	-0.218	0.034	0.134	0.412	-0.407	-0.911	-0.144	ENSG00000106682	EIF4H	83	80	-0.1	0.2	97	71	82	82	99	98	99	68	66	58	98	78	83	85	90	74	65	79	82	A	EIF4H
GPS2	81	82	0	0.1	1.179	-0.095	-0.738	-0.284	-1.494	2.414	0.611	-0.107	1.204	0.107	0.095	1.683	1.179	0.145	-0.107	-2.175	-0.347	-1.305	ENSG00000132522	GPS2	81	82	0	0.1	90	80	75	79	69	100	86	80	90	82	82	94	90	82	80	64	78	71	82	A	GPS2
SYNGR2	63	88	0.5	0.3	0.179	-0.948	-0.885	-1.186	0.103	-0.849	-0.726	-0.528	-0.5	-1.055	0.107	-0.083	0.98	0.623	2.404	0.083	2.15	0.397	ENSG00000108639	SYNGR2	63	88	0.5	0.3	86	57	59	51	84	60	63	68	69	55	84	79	106	97	142	83	136	91	82	A	SYNGR2
IGLV3-1	41	95	1.2	1.6	2.24	-0.805	-0.058	-0.916	0.058	1.647	-0.172	0.403	0.12	-0.467	2.182	2.809	16.864	3.122	-0.421	-0.682	-0.667	-0.59	ENSG00000211673	IGLV3-1	41	95	1.2	1.6	110	11	35	7	39	91	31	50	41	22	108	128	586	139	23	15	15	18	81	A	IGLV3-1
RNF126	100	77	-0.4	0.3	1.7	-0.348	1.047	0.941	0.228	0.998	0.019	-0.019	0.888	1.679	-0.429	-0.231	0.228	-0.334	-0.69	-1.128	-0.659	-0.825	ENSG00000070423	RNF126	100	77	-0.4	0.3	125	67	106	103	83	105	77	76	102	124	65	70	83	67	57	45	58	53	81	A	RNF126
STAT6	74	85	0.2	0.3	-0.655	1.245	-0.132	-0.761	-0.863	-0.694	-0.336	1.618	1.76	2.149	-0.844	0.297	-0.147	0.073	0.891	-0.053	0.053	0.435	ENSG00000166888	STAT6	74	85	0.2	0.3	59	107	72	56	54	58	67	117	120	130	54	83	72	78	98	74	77	87	81	A	STAT6
STK10	99	77	-0.4	0.2	0.441	0.295	0.773	0.623	-0.747	0.474	-0.248	0.394	0.901	0.726	-1.035	0.248	-0.613	-0.788	-0.551	-1.079	-1.189	-0.762	ENSG00000072786	STK10	99	77	-0.4	0.2	97	93	106	102	64	98	78	95	109	105	56	91	68	63	70	55	52	64	81	A	STK10
EIF2A	77	80	0	0.2	-0.493	0.709	-0.355	0.47	2.293	0.76	1.593	-0.483	-0.686	-0.041	-0.285	-0.727	-0.783	0.663	0.041	-0.262	1.211	1.377	ENSG00000144895	EIF2A	77	80	0	0.2	65	91	68	85	125	92	110	65	60	74	69	59	58	90	76	70	102	105	81	A	EIF2A
MKRN1	80	81	0	0.2	0.078	-1.341	1.028	-0.078	1.228	1.551	1.357	0.143	0.305	0.246	0.521	-1.157	-0.278	-0.828	-0.148	-0.861	-1.325	-0.246	ENSG00000133606	MKRN1	80	81	0	0.2	82	56	100	80	104	110	106	84	87	86	91	60	76	66	78	65	56	76	81	A	MKRN1
NHP2	62	86	0.5	0.3	-0.541	-0.016	-1.487	-1.116	-0.794	0.016	0.165	-0.604	-1.003	-0.134	0.84	0.029	1.342	0.79	-0.233	0.378	2.836	0.745	ENSG00000145912	NHP2	62	86	0.5	0.3	68	79	47	55	62	80	83	66	58	77	98	80	109	97	75	88	142	96	81	A	NHP2
ATRAID	72	82	0.2	0.2	0.022	-0.031	-0.75	-0.546	-0.439	1.744	1.495	-0.022	-0.963	-0.599	2.862	0.102	0.794	1.265	-0.191	-0.351	3.075	0.812	ENSG00000138085	ATRAID	72	82	0.2	0.2	76	76	68	70	71	96	93	76	65	69	108	77	85	90	74	72	111	85	81	A	ATRAID
SRSF9	74	83	0.2	0.1	0.147	-0.589	-1.214	-1.251	-1.386	-0.503	-1.079	0.258	1.582	0.552	-0.638	0.711	3.838	1.324	1.018	-0.147	0.331	-0.466	ENSG00000111786	SRSF9	74	83	0.2	0.1	81	75	70	70	69	76	71	82	93	84	75	86	111	91	88	79	83	76	81	A	SRSF9
RP11-489E7.4	120	71	-0.8	0.4	1.704	-0.088	1.515	3.815	0.937	0.191	-0.962	-0.822	-1.302	0.088	-0.912	-0.527	0.334	-0.338	-1.154	-0.4	0.133	0.088	ENSG00000272256	RP11-489E7.4	120	71	-0.8	0.4	119	76	115	171	101	83	54	58	46	80	56	65	86	70	50	68	81	80	81	A	RP11-489E7.4
PPP6R1	67	85	0.3	0.2	-1.512	0.452	-1.343	-1.825	-2.084	-1.524	-0.151	0.59	0.909	1.108	0.006	0.139	0.873	0.325	0.759	-0.518	-0.572	-0.006	ENSG00000105063	PPP6R1	67	85	0.3	0.2	60	92	63	55	50	60	82	95	100	103	85	87	99	90	98	76	75	85	81	A	PPP6R1
RPL21P28	81	79	0	0.2	0.231	0.532	-0.741	-0.51	0.972	0.075	1.127	-0.608	-1.899	-1.526	0.173	0.843	-1.052	-0.337	-0.874	0.998	0.067	-0.067	ENSG00000220749	RPL21P28	81	79	0	0.2	89	96	67	73	106	86	109	70	41	50	88	103	60	76	64	107	86	83	81	A	RPL21P28
STK24	69	82	0.2	0.2	-1.409	-0.004	-1.019	-0.948	-0.863	-0.756	0.309	0.018	0.55	-1.495	0.039	0.004	0.749	1.771	2.098	-0.259	-0.06	0.6	ENSG00000102572	STK24	69	82	0.2	0.2	61	81	67	68	69	71	86	82	89	60	82	81	92	106	111	78	80	90	81	A	STK24
ANXA5	47	89	0.9	0.4	-0.708	-0.669	-0.943	-0.775	-0.563	-0.432	0.161	0.378	0.3	-1.133	1.392	0.68	1.574	1.107	2.621	-0.275	0.337	-0.161	ENSG00000164111	ANXA5	47	89	0.9	0.4	50	51	41	47	55	60	81	89	86	34	125	99	131	115	169	65	87	69	81	A	ANXA5
DDX24	109	72	-0.6	0.3	2.255	-0.54	2.241	2.751	1.12	1.773	0.146	0.22	0.415	0.679	-0.452	-0.29	-0.679	-0.146	-0.67	-1.171	-1.115	-0.313	ENSG00000089737	DDX24	109	72	-0.6	0.3	122	62	122	133	97	111	76	78	82	88	63	67	59	70	59	48	49	66	81	A	DDX24
HDGF	67	84	0.3	0.2	-1.481	-0.142	-2.322	-1.461	-1.755	-0.777	0.279	-0.562	0.445	-1.823	0.474	-0.181	3.309	1.188	2.81	0.484	0.142	0.572	ENSG00000143321	HDGF	67	84	0.3	0.2	66	80	57	66	63	73	84	75	86	62	86	79	115	93	110	86	82	87	80	A	HDGF
HMGN4	57	84	0.6	0.2	-1.577	-0.593	-1.035	-1.414	-0.756	-0.544	0.408	0.336	0.169	-1.473	0.372	-0.327	-0.169	1.672	0.878	0.3	0.954	0.896	ENSG00000182952	HMGN4	57	84	0.6	0.2	48	70	60	51	66	71	92	90	87	50	91	76	79	120	102	89	104	103	80	A	HMGN4
NCK2	73	82	0.2	0.2	-1.881	-0.411	0.039	-0.419	0.428	0.843	1.258	-1.786	-1.172	2.841	0.074	-0.039	0.117	-0.774	-1.405	0.48	-0.575	1.111	ENSG00000071051	NCK2	73	82	0.2	0.2	59	76	82	76	86	91	96	61	68	114	82	81	83	72	65	87	75	94	80	A	NCK2
PTDSS1	69	81	0.2	0.2	-0.991	0.393	-0.856	-1.06	0.463	-0.194	0.558	-0.448	-1.09	-1.269	0.229	-0.408	-0.055	1.354	0.871	0.791	0.055	0.861	ENSG00000156471	PTDSS1	69	81	0.2	0.2	61	89	64	60	91	77	92	72	59	56	86	73	80	108	99	97	82	99	80	A	PTDSS1
LGALS3BP	37	89	1.3	0.4	-1.323	-0.693	-1.011	-1.157	-0.638	-0.344	0.457	0.656	1.495	1.407	0.355	-0.591	-0.309	1.94	0.309	-0.347	1.923	1.565	ENSG00000108679	LGALS3BP	37	89	1.3	0.4	28	49	39	34	51	61	89	96	125	122	85	53	63	140	84	61	139	127	80	A	LGALS3BP
SSBP4	62	84	0.4	0.3	0.087	-0.895	-1.172	-0.829	-1.002	-0.128	0.6	-0.087	0.808	0.274	0.749	0.531	0.316	-0.114	1.214	-0.978	0.555	-1.515	ENSG00000130511	SSBP4	62	84	0.4	0.3	85	57	49	59	54	79	100	80	106	91	104	98	92	79	118	54	99	39	80	A	SSBP4
WAC	100	75	-0.4	0.2	1.747	0.109	1.362	2.056	0.308	0.642	-0.392	0.816	0.148	-0.109	-1.208	0.251	-0.251	-0.713	-0.707	-1.021	-1.561	-0.27	ENSG00000095787	WAC	100	75	-0.4	0.2	106	81	100	111	84	89	73	92	81	77	60	83	75	68	68	63	55	75	80	A	WAC
HNRNPA1P7	74	80	0.1	0.2	-0.404	-0.056	-0.653	-0.821	0.752	0.939	1.162	-1.075	-1.635	-1.573	0.193	-0.491	-0.696	0.056	0.274	0.932	0.373	0.609	ENSG00000215492	HNRNPA1P7	74	80	0.1	0.2	75	81	71	69	94	97	101	65	56	57	85	74	71	83	86	97	88	92	80	A	HNRNPA1P7
AKT2	82	79	-0.1	0.1	0.913	-0.104	-0.042	-0.021	-1.287	-1.764	-0.083	0.052	0.623	1.93	0.903	-1.307	0.021	0.301	1.505	-1.702	-0.726	0.042	ENSG00000105221	AKT2	82	79	-0.1	0.1	89	79	80	80	68	63	80	81	86	99	89	68	81	83	95	64	73	81	80	A	AKT2
SEPN1	77	82	0.1	0.3	-0.313	0.991	-0.386	-0.524	1.565	0.707	1.216	0.773	-2.004	0.559	-0.521	-0.417	0.949	-1.444	0.642	0.313	-0.967	-0.496	ENSG00000162430	SEPN1	77	82	0.1	0.3	70	108	68	64	124	99	114	101	21	95	64	67	106	37	97	88	51	65	80	A	SEPN1
IGKV2D-28	32	97	1.6	2	2.133	-0.734	0.296	-0.78	-0.014	1.082	0.014	-0.023	-0.085	-0.581	4.624	3.59	27.904	3.912	-0.925	-0.308	0.581	-0.614	ENSG00000242534	IGKV2D-28	32	97	1.6	2	78	8	33	7	26	52	26	25	24	12	138	113	700	121	4	19	40	11	80	A	IGKV2D-28
KLRB1	83	76	-0.1	0.5	1.602	-0.532	-0.354	0.213	-0.302	-0.066	1.11	-0.129	-0.817	-1.826	2.154	0.138	-1.165	0.129	2.022	0.066	1.021	-0.834	ENSG00000111796	KLRB1	83	76	-0.1	0.5	131	56	63	82	64	73	114	70	47	11	150	80	34	79	145	77	110	46	80	A	KLRB1
EIF5	123	67	-0.9	0.4	4.324	-0.975	2.702	3.291	1.771	1.041	0.369	-0.105	0.105	0.228	-0.176	-0.628	0.189	-0.373	-0.571	-0.721	-1.648	-0.997	ENSG00000100664	EIF5	123	67	-0.9	0.4	168	48	131	145	110	93	78	67	72	75	66	55	74	61	57	53	32	47	80	A	EIF5
IGLL5	30	94	1.7	1.6	1.143	-0.475	-0.069	-0.887	0.091	0.734	-0.321	-0.161	-0.161	-0.772	5.164	1.98	17.251	4.122	0.756	-0.424	0.069	-0.615	ENSG00000254709	IGLL5	30	94	1.7	1.6	68	17	30	4	35	55	22	27	27	8	193	94	572	161	56	19	34	13	80	A	IGLL5
ANXA7	78	78	0	0.1	-0.4	-0.47	0.157	0.131	0.583	-1.288	1.236	-0.705	-0.896	-2.454	1.01	-0.644	-0.357	1.044	1.392	-0.131	0.574	1.279	ENSG00000138279	ANXA7	78	78	0	0.1	75	74	81	81	86	65	94	71	69	51	91	72	75	91	95	78	86	94	79	A	ANXA7
TBCB	62	83	0.4	0.2	-0.064	-0.151	-1.158	-0.869	-0.261	0.064	0.747	-0.221	0.563	-0.646	1.014	0.664	0.865	0.756	1.408	-0.685	1.36	-0.134	ENSG00000105254	TBCB	62	83	0.4	0.2	74	72	49	55	69	77	92	70	88	60	98	90	95	92	107	60	106	72	79	A	TBCB
NLRC5	92	80	-0.2	0.6	0.207	0.847	1.733	1.105	-0.661	0.353	-0.207	2.113	3.937	4.376	-0.716	0.831	-0.265	-0.426	-0.518	-0.6	-0.688	-0.646	ENSG00000140853	NLRC5	92	80	-0.2	0.6	66	87	117	96	38	71	53	129	189	203	36	87	51	46	43	40	37	38	79	A	NLRC5
INPP5D	64	85	0.4	0.3	-2.698	0.18	-0.01	0.266	-0.899	-0.833	-0.376	1.103	1.003	0.786	-0.563	-0.093	0.799	0.01	1.212	0.12	-0.903	-0.22	ENSG00000168918	INPP5D	64	85	0.4	0.3	0	87	81	89	54	56	70	114	111	105	64	78	105	81	118	85	54	75	79	A	INPP5D
KHSRP	81	79	0	0.2	1.203	1.041	-0.221	0.308	-0.599	-0.308	-0.707	0.156	1.721	1.516	-1.711	-0.308	5.239	0.642	0.815	-0.2	-1.721	-0.156	ENSG00000088247	KHSRP	81	79	0	0.2	87	85	74	79	70	73	69	77	92	90	60	73	124	82	83	74	60	74	79	A	KHSRP
CUTA	67	81	0.3	0.2	-0.094	-0.094	-1.341	-1.196	-0.481	0.981	0.433	-0.782	-1.174	-1.04	1.094	0.105	0.142	0.852	0.013	-0.013	1.373	0.567	ENSG00000112514	CUTA	67	81	0.3	0.2	78	78	55	58	71	98	88	65	58	60	100	82	82	96	80	80	105	90	79	A	CUTA
ICAM2	65	82	0.3	0.3	-1.19	0.924	-0.7	-0.324	-0.729	-0.535	-0.649	0.091	0.488	-0.755	-0.315	0.15	0.493	2.159	1.672	-0.091	2.091	2.129	ENSG00000108622	ICAM2	65	82	0.3	0.3	44	94	56	65	55	60	57	75	84	55	65	76	84	124	112	70	122	123	79	A	ICAM2
SOD2	100	71	-0.5	0.4	2.083	-0.605	1.009	2.027	2.322	0.764	0.827	-0.433	-0.041	-0.651	-0.449	-0.134	-0.698	0.041	2.173	0.313	-0.744	-0.333	ENSG00000112096	SOD2	100	71	-0.5	0.4	129	48	97	127	136	89	91	53	65	47	53	62	45	67	132	76	44	56	79	A	SOD2
METTL9	74	78	0.1	0.2	-0.073	-0.314	-1.296	-0.528	0.681	-0.447	0.661	-1.389	-1.77	-2.397	0.922	0.127	-0.681	0.808	0.073	0.788	0.668	0.227	ENSG00000197006	METTL9	74	78	0.1	0.2	81	77	62	74	92	75	92	61	55	46	96	84	72	94	83	94	92	85	79	A	METTL9
GIMAP2	61	82	0.4	0.3	-1.856	1.318	-1.406	-1.618	-0.661	-0.538	0.009	0.15	-1.146	-0.688	0.485	-0.137	0.053	0.974	0.123	-0.009	0.697	1.953	ENSG00000106560	GIMAP2	61	82	0.4	0.3	39	111	50	45	66	69	82	85	55	66	92	78	83	104	84	81	97	126	79	A	GIMAP2
MT2A	39	90	1.2	0.5	-0.131	-1.244	-0.725	-1.288	0.198	0.795	-0.152	-0.108	0.597	0.624	2.453	-0.935	3.356	1.224	1.442	-0.294	-0.621	0.108	ENSG00000125148	MT2A	39	90	1.2	0.5	64	26	44	24	75	96	63	65	89	90	153	36	184	110	118	58	47	72	79	A	MT2A
PITPNC1	86	74	-0.2	0.2	0.041	0.638	0.114	0.638	0.801	0.711	1.267	0.008	-2.641	-1.635	0.564	-0.221	-1.006	-0.008	-1.349	-1.112	-0.899	-0.466	ENSG00000154217	PITPNC1	86	74	-0.2	0.2	82	89	83	89	91	90	97	82	49	62	88	79	69	81	65	68	71	76	78	A	PITPNC1
SNX3	58	83	0.5	0.3	-0.504	-0.336	-1.185	-1.141	-0.181	-0.283	0.181	-0.239	-0.69	-1.3	1.172	0.217	0.734	0.885	1.101	0.641	1.906	0.659	ENSG00000112335	SNX3	58	83	0.5	0.3	65	69	50	51	72	70	80	71	61	47	103	81	93	96	101	91	119	91	78	A	SNX3
UBE2N	83	77	-0.1	0.2	2.144	-1.356	0.021	0.518	2.627	0.007	0.014	-1.072	-1.306	-2.236	-0.092	-0.831	1.25	-0.007	-0.234	-0.213	0.987	0.206	ENSG00000177889	UBE2N	83	77	-0.1	0.2	108	59	78	85	115	78	78	63	60	47	77	66	96	78	75	75	92	81	78	A	UBE2N
MAP2K2	66	81	0.3	0.1	-1.142	-0.09	-2.383	-2.068	-1.664	0.225	0.09	-0.764	-0.333	0.621	0.665	0.621	0.935	0.207	0.683	-0.827	0.27	-1.304	ENSG00000126934	MAP2K2	66	81	0.3	0.1	69	81	56	59	64	85	83	74	78	89	90	89	93	84	90	73	85	68	78	A	MAP2K2
BNIP2	85	74	-0.2	0.3	1.691	-1.269	1.016	0.735	1.686	1.246	1.649	-0.379	-0.422	-0.998	0.614	0.145	-0.468	-0.337	-0.117	0.117	-0.787	-0.459	ENSG00000140299	BNIP2	85	74	-0.2	0.3	110	47	96	90	110	100	109	66	65	53	87	77	64	67	71	76	57	64	78	A	BNIP2
C6orf62	78	78	0	0.2	-0.793	1.265	0.831	-0.427	-0.617	-0.533	-1.09	1.379	1.227	-0.358	-0.602	0.503	-0.046	1.966	0.046	0.137	-0.732	1.402	ENSG00000112308	C6orf62	78	78	0	0.2	65	92	86	70	67	69	61	94	92	71	68	82	75	101	76	77	66	94	78	A	C6orf62
SDCBP	130	64	-1	0.6	4.996	-0.14	3.341	5.204	6.064	1.464	0.83	-0.706	-0.191	-0.506	-0.098	-0.115	0.021	-0.021	0.902	0.706	-0.643	-0.277	ENSG00000137575	SDCBP	130	64	-1	0.6	168	48	129	173	193	85	70	34	46	39	49	48	51	50	72	67	36	44	78	A	SDCBP
AHNAK	79	77	0	0.3	-0.623	-0.597	0.739	0.512	-0.208	0.199	0.418	0.726	1.869	-1.475	-0.156	0.906	-1.445	0.135	1.54	-1.501	-1.244	-0.135	ENSG00000124942	AHNAK	79	77	0	0.3	64	64	96	90	74	83	88	95	122	44	75	100	45	82	114	43	49	75	78	A	AHNAK
ANP32A	59	83	0.5	0.3	-0.895	0.463	-0.788	-1.002	-0.782	-0.637	-0.466	-0.048	0.022	-0.747	0.042	-0.022	1.356	0.892	0.846	0.541	0.17	0.712	ENSG00000140350	ANP32A	59	83	0.5	0.3	48	95	51	44	52	57	63	77	79	53	80	78	125	109	108	97	84	103	78	A	ANP32A
RNF167	58	83	0.5	0.3	-1.266	0.258	-1.288	-1.347	-1.299	-0.754	-0.18	0.106	0.017	-0.821	1.106	0.673	0.717	0.676	0.476	-0.361	0.165	-0.017	ENSG00000108523	RNF167	58	83	0.5	0.3	48	89	48	46	47	62	78	85	83	60	112	101	102	101	95	73	87	82	78	A	RNF167
NDUFB10	56	83	0.6	0.2	-0.813	-0.173	-1.323	-1.198	-0.575	0.009	0.29	-0.45	-0.009	-1.016	1.695	0.549	1.224	0.882	0.83	-0.03	0.774	0.294	ENSG00000140990	NDUFB10	56	83	0.6	0.2	58	73	46	49	63	77	83	66	76	53	116	89	105	97	96	76	94	83	78	A	NDUFB10
DIAPH1	64	80	0.3	0.2	-1.288	0.402	-0.565	-0.974	-0.902	-0.988	-0.252	0.511	0.67	-0.829	0.216	0.679	-0.32	1.269	1.547	0.198	-0.198	0.77	ENSG00000131504	DIAPH1	64	80	0.3	0.2	49	87	65	56	58	56	72	89	92	59	82	93	71	106	112	82	73	95	78	A	DIAPH1
PSMA2	63	80	0.3	0.2	-0.54	-1.005	-1.268	-0.994	0.199	-0.803	-0.048	-1.072	-0.546	-2.566	0.949	0.048	2.32	1.257	0.473	0.311	0.372	0.417	ENSG00000106588	PSMA2	63	80	0.3	0.2	70	62	57	62	84	66	79	61	70	34	97	81	122	103	89	86	87	88	78	A	PSMA2
CLNS1A	58	81	0.5	0.3	-1.434	0.994	-1.371	-1.084	-0.553	-0.436	-0.045	0.045	-0.773	-0.531	0.346	-0.207	0.391	2.095	0.576	0.908	2.302	1.394	ENSG00000074201	CLNS1A	58	81	0.5	0.3	42	96	44	50	62	65	73	75	57	62	82	70	83	121	87	94	125	105	77	A	CLNS1A
VOPP1	70	77	0.1	0.2	-0.418	-0.609	-0.846	-0.352	0.806	0.267	0.214	-0.964	-0.26	-2.418	1.109	0.793	-0.135	1.537	0.74	-1.727	0.306	0.135	ENSG00000154978	VOPP1	70	77	0.1	0.2	73	70	66	74	91	83	82	64	75	42	96	91	77	102	90	53	84	81	77	A	VOPP1
SDF4	68	79	0.2	0.2	-0.42	-0.713	-1.489	-0.305	-1.845	0.102	1.502	-0.496	-0.064	-0.115	3.932	0.115	2.927	1.196	1.96	-0.636	2.011	0.064	ENSG00000078808	SDF4	68	79	0.2	0.2	71	68	62	72	59	75	86	70	73	73	105	75	97	83	89	69	90	74	77	A	SDF4
TMEM219	71	77	0.1	0.1	-0.093	0.093	-1.298	-1.526	-0.261	0.126	1.425	-1.147	-1.619	-1.341	1.526	0.126	-1.029	0.413	0.371	-0.481	0.868	0.253	ENSG00000149932	TMEM219	71	77	0.1	0.1	79	81	64	62	77	81	97	66	60	64	98	81	67	85	84	74	90	83	77	A	TMEM219
VAPA	85	73	-0.2	0.3	2.614	-1.295	0.36	1.055	2.962	1.193	0.911	-0.725	-0.779	-1.745	0.594	-0.624	-0.132	0.342	-0.042	-0.552	-0.408	0.042	ENSG00000101558	VAPA	85	73	-0.2	0.3	117	52	80	91	123	94	89	62	61	45	84	63	71	79	73	64	67	74	77	A	VAPA
EIF3C	58	84	0.5	0.2	-1.7	1.476	-3.573	-2.779	0.358	-0.32	-0.69	0.513	-0.389	-0.536	0.813	-0.181	1.037	-0.066	0.066	1.037	0.659	1.415	ENSG00000184110	EIF3C	58	84	0.5	0.2	57	98	33	43	84	75	70	86	74	72	90	77	93	78	80	93	88	98	77	A	EIF3C
MINOS1	62	81	0.4	0.3	-1.153	0.307	-1.414	-1.066	-0.926	0.36	-0.094	-0.51	-0.834	-0.81	0.157	0.094	1.11	0.37	0.099	-0.539	2.473	0.936	ENSG00000173436	MINOS1	62	81	0.4	0.3	55	85	49	57	60	86	77	68	61	62	82	81	102	86	81	68	130	98	77	A	MINOS1
PACS1	86	73	-0.2	0.1	-0.203	1.715	2.495	1.243	0.122	0.301	2.04	-0.024	-0.561	0.983	-0.122	-0.756	-3.08	0.024	-0.544	-1.926	-5.697	0.593	ENSG00000175115	PACS1	86	73	-0.2	0.1	77	89	93	86	79	80	91	78	75	84	77	73	59	78	75	66	43	82	77	A	PACS1
IL4R	100	72	-0.5	0.3	0.686	0.328	1.105	1.639	0.152	0.221	-0.713	0.796	-0.252	1.376	-1.703	-0.884	-0.663	-0.351	-0.77	0.24	-0.24	-0.152	ENSG00000077238	IL4R	100	72	-0.5	0.3	94	84	105	119	80	81	57	97	69	112	31	52	58	66	55	82	69	72	77	A	IL4R
SNX17	60	80	0.4	0.2	-1.419	0.052	-0.747	-1.053	-0.909	-0.733	-0.052	-0.417	-0.079	-0.431	0.277	0.196	0.67	1.049	1.13	0.232	1.198	0.679	ENSG00000115234	SNX17	60	80	0.4	0.2	46	78	61	54	57	61	76	68	75	68	83	81	92	100	102	82	104	92	77	A	SNX17
PIM2	70	77	0.1	0.3	-0.339	3.179	-1.329	-2.664	-0.346	0.793	-0.475	-0.027	0.82	1.64	-0.556	1.051	-0.475	2.149	0.027	0.488	-0.969	0.352	ENSG00000102096	PIM2	70	77	0.1	0.3	69	121	54	34	69	85	67	73	86	98	66	89	67	105	74	81	59	79	76	A	PIM2
U2AF2	73	78	0.1	0.2	-0.215	0.764	-0.704	-0.495	-2.373	-1.134	-0.425	0.834	1.714	2.553	-0.025	0.645	2.503	0.025	0.635	-0.814	0.165	-0.345	ENSG00000063244	U2AF2	73	78	0.1	0.2	72	82	68	70	51	63	70	83	92	100	74	81	100	75	81	66	76	71	76	A	U2AF2
ERH	66	79	0.3	0.2	0.139	-1.497	-1.201	-0.879	-0.131	0.635	0.609	-0.583	-0.635	-2.306	1.488	0.957	2.985	0.714	-0.313	-0.374	1.262	0.131	ENSG00000100632	ERH	66	79	0.3	0.2	77	59	62	66	74	83	83	69	68	49	93	87	110	84	72	71	90	77	76	A	ERH
CHD3	92	74	-0.3	0.4	-0.182	1.585	0.775	0.461	-0.563	0.67	-0.013	1.037	1.968	2.245	-0.766	0.303	-0.679	-0.408	-0.752	-0.591	-0.989	0.013	ENSG00000170004	CHD3	92	74	-0.3	0.4	62	124	96	85	48	92	68	105	138	148	41	79	44	54	42	47	33	69	76	A	CHD3
PSMD8	56	80	0.5	0.3	-0.74	-0.609	-1.537	-0.84	-0.579	-0.554	0.323	-0.449	0.093	-1.161	1.101	0.108	2.42	1.377	1.316	-0.093	0.97	0.163	ENSG00000099341	PSMD8	56	80	0.5	0.3	60	62	44	58	63	64	81	66	76	51	97	77	123	102	101	73	94	78	76	A	PSMD8
NOP56	89	75	-0.3	0.4	-0.236	0.665	0.74	1.11	-0.847	-0.011	-0.583	1.159	1.845	1.874	-1.078	0.063	0.255	-0.437	-0.977	-0.486	-0.684	0.011	ENSG00000101361	NOP56	89	75	-0.3	0.4	65	92	95	106	46	72	54	108	129	130	39	74	80	58	42	57	51	72	76	A	NOP56
SASH3	70	77	0.2	0.3	0.824	0.267	0.027	-0.842	-0.531	-1.238	-0.429	1.46	2.029	-0.818	-0.465	0.417	3.45	1.562	2.695	-0.255	-0.195	-0.027	ENSG00000122122	SASH3	70	77	0.2	0.3	82	73	69	54	60	48	61	93	102	55	61	75	126	94	113	64	65	68	76	A	SASH3
CCNL1	107	71	-0.6	0.6	1.068	0.104	1.169	1.415	-0.395	1.321	-0.307	1.144	1.317	2.194	-0.721	0.67	-0.104	-0.278	-0.679	-0.303	-0.511	-0.386	ENSG00000163660	CCNL1	107	71	-0.6	0.6	114	61	120	133	33	128	38	118	128	176	15	92	49	40	18	38	27	34	76	A	CCNL1
CHMP4B	63	78	0.3	0.2	-0.21	0.073	-1.365	-1.64	-0.129	0.226	1.704	-0.153	-0.46	-1.696	1.196	2.06	1.599	0.889	1.777	-0.073	0.267	-0.17	ENSG00000101421	CHMP4B	63	78	0.3	0.2	70	74	56	53	71	76	94	71	67	52	88	99	93	84	95	72	76	71	76	A	CHMP4B
ABLIM1	81	72	-0.2	0.2	-0.799	1.474	0.245	0.42	-0.046	-0.323	0.046	0.818	-0.508	0.513	-0.984	-0.822	-0.813	1.03	-0.628	0.36	-0.721	2.037	ENSG00000099204	ABLIM1	81	72	-0.2	0.2	57	106	79	83	73	67	75	92	63	85	53	56	57	96	61	82	59	118	76	A	ABLIM1
CHMP4A	47	82	0.8	0.4	-1.565	-0.29	-1.763	-4.337	-2.115	0.27	0.196	0.072	-0.072	-0.548	0.493	0.126	1.223	0.741	0.657	-0.692	1.317	-4.337	ENSG00000254505	CHMP4A	47	82	0.8	0.4	56	82	52	0	45	93	92	89	86	77	98	90	112	103	101	74	114	0	76	A	CHMP4A
GZMB	20	96	2.3	0.7	-0.259	-0.877	-0.726	-0.822	-0.623	-0.487	-0.147	0.88	1.254	0.787	0.947	0.151	1.257	0.004	0.991	0.107	-0.382	-0.004	ENSG00000100453	GZMB	20	96	2.3	0.7	49	5	16	9	23	33	57	130	157	124	135	78	157	68	138	75	40	67	76	A	GZMB
TRABD2A	94	70	-0.4	0.4	-0.252	3.362	-0.285	0.128	-0.742	1.06	0.503	0.628	-0.057	1.322	-1.302	0.057	-0.721	-0.305	-1.258	0.161	-0.95	0.983	ENSG00000186854	TRABD2A	94	70	-0.4	0.4	64	172	63	75	50	103	87	90	70	111	33	73	50	63	34	76	43	101	75	A	TRABD2A
TSC22D4	55	81	0.6	0.3	-3.351	1.605	-3.077	-3.719	-3.776	-2.124	-0.725	-0.624	-0.307	-0.032	0.573	0.285	0.473	0.588	1.497	0.032	0.263	1.086	ENSG00000166925	TSC22D4	55	81	0.6	0.3	38	106	42	33	32	55	74	76	80	84	92	88	91	92	105	85	88	99	75	A	TSC22D4
PPP2CA	98	68	-0.5	0.4	3.264	-0.767	0.991	2.25	2.545	1.498	0.586	-0.499	-0.275	-0.763	0.901	-0.322	1.557	0.083	-0.083	-0.397	-0.44	-0.429	ENSG00000113575	PPP2CA	98	68	-0.5	0.4	144	42	87	119	126	100	76	49	54	42	84	53	101	64	59	51	50	51	75	A	PPP2CA
TMEM50A	70	74	0.1	0.2	1.059	-1.569	-0.249	-0.93	0.408	0.249	0.39	-0.648	-0.537	-2.513	0.701	-0.472	0.425	1.211	0.883	-1.44	1.065	-0.437	ENSG00000183726	TMEM50A	70	74	0.1	0.2	95	51	73	62	84	82	84	66	68	35	89	69	85	98	92	53	96	70	75	A	TMEM50A
RP4-583P15.14	65	74	0.2	0.2	-1.266	0.791	-1.152	-0.845	-0.257	0.244	1.993	-0.798	-0.417	-0.331	0.117	1.005	0.11	1.526	0.504	-0.644	0.705	-0.11	ENSG00000273047	RP4-583P15.14	65	74	0.2	0.2	55	86	57	61	70	78	104	62	68	69	76	89	76	97	82	64	85	72	75	A	RP4-583P15.14
ILF2	79	73	-0.1	0.1	2.047	-0.958	0.986	0.707	1.926	1.247	0.549	-0.251	0.074	-0.688	-0.074	-0.167	1.368	0.14	-0.661	-0.14	-0.8	-0.158	ENSG00000143621	ILF2	79	73	-0.1	0.1	94	62	83	80	93	85	78	69	73	65	71	70	87	73	65	70	63	70	75	A	ILF2
PSMD13	59	78	0.4	0.2	-1.627	-0.058	-1.417	-0.819	-1.123	-1.171	-0.073	0.178	0.11	-1.045	0.058	-0.094	1.596	0.94	0.745	0.173	0.604	0.336	ENSG00000185627	PSMD13	59	78	0.4	0.2	47	77	51	62	56	56	76	81	80	58	79	76	108	96	92	81	89	84	75	A	PSMD13
CNOT1	84	74	-0.2	0.2	0.882	-0.622	0.18	0.736	-0.795	0.535	-0.727	0.153	1.237	0.449	-1.328	0.18	-0.03	-0.49	-0.727	-0.905	-1.133	0.03	ENSG00000125107	CNOT1	84	74	-0.2	0.2	97	64	82	94	60	90	62	81	105	88	49	82	77	67	62	58	53	79	75	A	CNOT1
ILF3	86	73	-0.2	0.3	0.411	0.884	0.963	0.625	-1.391	0.406	-0.446	0.724	2.352	3.044	-1.257	-0.217	0.217	-0.59	-0.55	-0.734	-1.162	-0.45	ENSG00000129351	ILF3	86	73	-0.2	0.3	80	89	91	84	44	80	63	86	119	133	46	67	76	60	61	57	48	63	75	A	ILF3
IL2RB	56	81	0.5	0.4	-0.107	-1.714	-0.525	0.223	0.107	-0.93	-0.196	1.193	0.819	-1.011	2.377	0.303	-0.151	0.908	3.673	-0.151	-0.53	0.864	ENSG00000100385	IL2RB	56	81	0.5	0.4	66	30	57	73	71	47	64	95	87	46	122	75	65	89	151	65	56	88	75	A	IL2RB
NDUFA4	61	77	0.3	0.2	-0.079	-0.686	-1.006	-1.051	-0.017	1.096	1.31	0.051	-0.927	-0.371	0.967	0.348	0.776	0.663	-0.54	-0.259	1.062	0.017	ENSG00000189043	NDUFA4	61	77	0.3	0.2	72	61	55	55	73	93	97	74	57	67	90	79	87	85	64	69	92	74	75	A	NDUFA4
TMED9	56	79	0.5	0.3	-0.173	-0.203	-1.015	-0.725	-0.103	-0.634	-0.043	-0.308	0.043	-1.106	1.642	0.715	2.304	1.672	2.204	0.529	1.642	0.379	ENSG00000184840	TMED9	56	79	0.5	0.3	64	63	47	53	65	54	66	61	68	45	100	81	113	100	111	78	100	75	75	A	TMED9
RP11-78A19.3	98	68	-0.5	0.3	2.395	-0.842	0.957	2.208	1.054	0.944	0.231	-0.524	-0.643	-1.003	0.134	0.036	-0.036	-0.448	-0.706	-0.129	0.235	-0.927	ENSG00000267165	RP11-78A19.3	98	68	-0.5	0.3	127	51	93	123	95	93	76	58	55	47	74	71	70	60	54	68	76	49	74	A	RP11-78A19.3
IGKV2-28	30	90	1.6	1.9	2.146	-0.71	0.381	-0.762	0.022	1.196	-0.022	-0.035	-0.044	-0.556	4.774	3.753	26.704	4.051	-0.907	-0.254	0.53	-0.639	ENSG00000244116	IGKV2-28	30	90	1.6	1.9	73	8	33	7	25	51	24	23	23	11	133	110	634	117	3	18	36	10	74	A	IGKV2-28
ARID5A	151	54	-1.5	0.8	6.919	-0.306	6.85	10.012	5.312	2.514	0.985	0.021	0.775	3.388	-0.095	-0.227	-0.021	-0.385	-0.49	-0.527	-1.112	-0.574	ENSG00000196843	ARID5A	151	54	-1.5	0.8	171	34	170	230	140	87	58	40	54	104	38	35	39	32	30	30	18	29	74	A	ARID5A
BUB3	81	73	-0.2	0.1	0.664	1.09	-0.056	0.685	0.157	-1.952	-1.395	1.029	-0.076	-1.405	-1.141	-0.634	1.466	0.614	-0.117	0.37	-1.141	0.056	ENSG00000154473	BUB3	81	73	-0.2	0.1	82	86	75	82	77	56	62	85	75	61	64	69	90	81	74	79	64	76	74	A	BUB3
BCL2	57	79	0.5	0.3	-0.745	-0.662	-0.799	-0.131	0.94	0.401	0.347	-0.442	-0.608	1.31	0.131	-0.687	-0.882	0.546	-0.513	1.28	1.683	1.488	ENSG00000171791	BCL2	57	79	0.5	0.3	53	55	51	68	93	80	79	60	56	102	74	54	49	84	58	102	111	107	74	A	BCL2
RAC1	70	75	0.1	0.2	0.75	-1.067	0.104	-0.51	0.237	0.947	-0.104	-0.649	-0.7	-1.238	1.27	-0.25	1.08	0.744	1.32	-0.522	0.225	-0.522	ENSG00000136238	RAC1	70	75	0.1	0.2	85	56	75	65	77	88	72	63	62	54	93	69	90	85	94	65	77	65	74	A	RAC1
PSMA4	57	80	0.5	0.4	-0.671	-0.814	-0.942	-0.799	0.151	-0.414	-0.196	-0.173	1.635	-2.125	0.678	0.143	6.918	1.439	3.572	0.083	0.362	-0.083	ENSG00000041357	PSMA4	57	80	0.5	0.4	59	57	55	57	70	62	65	65	89	39	77	70	159	87	115	69	72	67	74	A	PSMA4
PLD3	65	75	0.2	0.1	-0.777	-0.127	-1.23	-1.337	-1.123	0.284	1.189	-0.67	-0.572	-0.012	1.509	0.802	0.045	0.605	0.21	-1.016	0.012	0.679	ENSG00000105223	PLD3	65	75	0.2	0.1	66	74	60	59	61	79	90	67	68	75	93	85	76	82	78	63	75	83	74	A	PLD3
MAX	89	68	-0.4	0.2	1.1	1.041	1.106	1.177	1.597	0.284	-0.284	-0.367	-0.521	-0.438	-1.349	-0.645	-0.314	0.994	-0.704	0.337	-0.396	0.97	ENSG00000125952	MAX	89	68	-0.4	0.2	89	88	89	91	98	75	66	64	62	63	48	60	65	87	59	76	64	87	74	A	MAX
KLF3	104	63	-0.7	0.4	1.143	-0.554	1.599	1.878	1.23	0.82	1.246	-0.301	0.147	-0.079	0.385	0.079	-0.415	-0.608	-0.421	-0.741	-1.053	-0.852	ENSG00000109787	KLF3	104	63	-0.7	0.4	109	46	126	136	112	97	113	56	72	64	81	70	52	44	51	40	28	35	74	A	KLF3
IGKV1D-33	22	88	2	2	1.434	-0.749	-0.24	-0.787	0.004	1.119	1.628	-0.141	-0.004	-0.533	2.949	1.568	22.791	3.344	0.321	-0.328	-0.032	-0.6	ENSG00000239975	IGKV1D-33	22	88	2	2	65	3	17	2	24	56	70	20	24	9	108	68	669	119	33	15	23	7	74	A	IGKV1D-33
LINC00861	62	76	0.3	0.2	-0.263	0.896	-1.819	-1.713	-0.482	1.382	0.825	0.938	-0.648	1.358	0.559	0.476	-0.204	0.648	-1.92	-0.701	0.038	-0.038	ENSG00000245164	LINC00861	62	76	0.3	0.2	70	90	44	46	66	98	88	90	64	97	84	83	71	85	42	63	75	74	74	A	LINC00861
ABRACL	55	77	0.5	0.3	-0.869	0.545	-1.101	-0.756	-0.397	-0.614	0.021	-0.176	-0.511	-1.021	-0.021	0.29	0.511	1.252	1.408	0.735	1.321	0.99	ENSG00000146386	ABRACL	55	77	0.5	0.3	46	87	39	49	60	53	72	66	56	42	71	80	86	108	112	93	110	100	74	A	ABRACL
TMEM230	52	79	0.6	0.3	-1.081	-0.212	-0.766	-0.778	-0.789	-0.26	0.212	-0.519	-0.369	-0.703	1.501	0.392	0.309	1.178	0.646	0.44	1.681	1.1	ENSG00000089063	TMEM230	52	79	0.6	0.3	42	65	50	50	50	64	77	57	61	52	111	81	79	102	88	83	116	100	74	A	TMEM230
SCP2	49	80	0.7	0.3	-1.337	-0.414	-1.321	-1.294	-0.647	-0.738	0.237	-0.189	-0.087	-1.246	1.097	0.087	0.158	0.702	1.219	0.229	1.116	0.536	ENSG00000116171	SCP2	49	80	0.7	0.3	42	66	43	44	60	58	82	72	74	45	104	79	80	94	107	82	105	90	74	A	SCP2
RPLP0P6	70	75	0.1	0.3	0.647	-0.285	-0.866	0.197	1.459	0.784	1.217	-1.014	-2.276	0.044	-0.219	-0.044	0.466	-0.828	-0.055	0.702	2.939	-0.378	ENSG00000213553	RPLP0P6	70	75	0.1	0.3	83	66	55	75	98	85	93	53	30	72	67	70	80	56	70	84	125	64	74	A	RPLP0P6
WTAP	101	65	-0.6	0.3	4.709	-0.695	4.461	4.494	4.419	2.16	0.819	-0.348	0.041	-1.183	0.414	0.24	-0.141	-0.041	-0.902	-0.207	-0.654	-0.48	ENSG00000146457	WTAP	101	65	-0.6	0.3	119	54	116	116	115	88	72	58	63	48	67	65	60	62	51	60	54	56	73	A	WTAP
RNF10	86	70	-0.3	0.2	1.289	0.193	1.249	0.571	0.299	0.086	-0.99	0.824	1.728	0.485	-1.761	-0.279	-0.392	-0.086	-0.565	-1.189	-1.236	-0.777	ENSG00000022840	RNF10	86	70	-0.3	0.2	93	77	93	83	78	75	59	86	100	81	47	70	68	73	65	56	55	62	73	A	RNF10
FAM134A	69	73	0.1	0.1	-0.037	0.037	-0.587	-1.636	1.661	-0.612	4.784	-0.737	-0.812	-2.66	5.084	-0.312	0.187	2.236	3.735	-0.412	0.462	0.562	ENSG00000144567	FAM134A	69	73	0.1	0.1	71	71	69	64	78	69	90	68	68	60	91	70	72	80	86	69	73	73	73	A	FAM134A
OCIAD1	63	76	0.3	0.2	-1.131	0.868	-0.682	-0.736	-0.706	-0.261	-0.222	0.74	-0.667	-0.452	0.056	-0.056	0.33	0.868	0.257	0.369	1.215	1.581	ENSG00000109180	OCIAD1	63	76	0.3	0.2	49	90	58	57	57	66	67	87	58	63	73	71	79	90	77	79	97	104	73	A	OCIAD1
TSTD1	66	76	0.2	0.3	0.439	0.115	-0.905	-0.822	-0.258	1.175	0.518	0.007	-1.091	0.164	-0.007	-0.709	1.337	-0.64	-1.607	-0.066	2.642	0.959	ENSG00000215845	TSTD1	66	76	0.2	0.3	81	74	53	55	67	96	82	72	50	75	72	57	99	59	39	71	126	91	73	A	TSTD1
SYF2	83	69	-0.3	0.2	3.222	-0.524	0.917	1.412	1.546	3.314	1.596	-0.532	-0.892	-1.135	-0.247	-0.046	0.189	0.013	-0.499	-0.817	-0.013	0.473	ENSG00000117614	SYF2	83	69	-0.3	0.2	106	62	79	85	86	108	87	62	57	54	65	67	70	68	62	58	68	74	73	A	SYF2
FERMT3	53	79	0.6	0.3	-0.916	0.011	-1.254	-1.257	-1.268	-0.986	-0.678	0.121	1.034	0.169	-0.07	-0.011	0.693	0.671	0.986	-0.073	0.337	0.183	ENSG00000149781	FERMT3	53	79	0.6	0.3	52	77	43	42	42	50	58	80	105	81	75	76	96	95	104	75	86	82	73	A	FERMT3
ATP5G1	55	77	0.5	0.2	-0.801	0.005	-1.508	-1.279	-0.866	0.229	-0.005	-0.055	-0.642	-0.707	0.991	0.602	1.697	1.025	-0.189	0.219	1.279	0.05	ENSG00000159199	ATP5G1	55	77	0.5	0.2	57	73	43	47	56	78	73	72	60	59	93	85	107	94	69	77	99	74	73	A	ATP5G1
NUMA1	88	70	-0.3	0.4	0.056	1.757	0.937	0.503	-0.813	0.42	-0.056	1.963	1.649	2.394	-1.227	0.134	-0.408	-0.581	-0.61	-0.739	-1.972	-0.226	ENSG00000137497	NUMA1	88	70	-0.3	0.4	70	111	91	81	49	79	67	116	109	127	39	72	59	55	54	51	21	63	73	A	NUMA1
RBM4	73	72	0	0.1	0.281	1.014	-0.55	-0.475	0.799	-0.054	-0.054	-0.227	-1.295	-1.781	-0.281	-1.273	0.971	1.273	0.054	0.194	1.554	1.23	ENSG00000173933	RBM4	73	72	0	0.1	75	82	67	68	80	72	72	70	60	56	70	60	81	84	73	74	87	84	73	A	RBM4
CAST	61	74	0.3	0.3	-0.415	-0.333	-0.298	0.321	0.023	-0.526	-0.023	1.203	2.383	-1.185	1.291	1.069	-0.123	2.926	2.967	-0.438	-0.823	0.823	ENSG00000153113	CAST	61	74	0.3	0.3	57	59	59	70	65	55	64	85	105	44	87	83	62	115	115	57	50	79	73	A	CAST
SON	85	70	-0.3	0.2	0.888	-0.033	0.921	1.013	-0.07	1.056	0	0.628	0.358	0.78	-1.436	0	0.07	-0.721	-0.905	-0.287	-1.446	-0.168	ENSG00000159140	SON	85	70	-0.3	0.2	89	72	89	91	71	92	72	84	79	87	46	72	73	59	55	67	45	69	73	A	SON
HERC3	65	74	0.2	0.2	-0.469	-0.276	-0.504	-0.67	0.276	-0.451	0.854	-0.679	-1.082	-1.415	2.387	0.521	-0.381	1.196	0.714	0.565	2.142	0.907	ENSG00000138641	HERC3	65	74	0.2	0.2	65	67	65	63	74	65	80	63	58	54	98	76	66	84	79	77	95	81	73	A	HERC3
ST6GAL1	62	75	0.3	0.3	-0.961	2.128	-1.625	-2.106	-1.801	-1.502	-0.543	0.672	0.12	-0.65	0.34	-0.083	0.458	1.684	0.083	0.677	-0.201	2.54	ENSG00000073849	ST6GAL1	62	75	0.3	0.3	56	113	43	34	40	45	63	86	76	61	80	72	82	105	75	86	70	121	73	A	ST6GAL1
ATP6AP2	57	75	0.4	0.2	-0.743	-0.376	-0.732	-1.16	0.458	-0.332	1.253	-0.206	-0.524	-1.505	2.065	0.381	-0.617	0.968	1.352	0.6	0.206	1.023	ENSG00000182220	ATP6AP2	57	75	0.4	0.2	57	64	57	49	79	64	93	67	61	43	108	77	59	88	95	81	74	89	73	A	ATP6AP2
RPL23AP2	61	72	0.2	0.3	-1.045	0.433	-0.709	-1.41	0.409	0.109	1.361	-1.11	-1.503	-1.175	1.191	0.292	-1.26	0.502	-0.425	-0.041	0.041	0.64	ENSG00000225067	RPL23AP2	61	72	0.2	0.3	52	88	60	43	88	80	111	50	40	49	107	85	46	90	67	77	79	93	72	A	RPL23AP2
ACP1	66	74	0.2	0.1	-0.408	-0.681	-0.668	-0.755	-0.025	0.953	1.151	-0.26	-1.398	-1.287	1.485	0.606	2.092	0.495	-0.309	0.025	1.535	0.582	ENSG00000143727	ACP1	66	74	0.2	0.1	68	65	66	65	71	79	80	69	60	61	83	76	88	75	68	71	83	76	72	A	ACP1
ITPKB	102	63	-0.7	0.3	1.596	1.079	1.477	1.216	0.658	0.055	0.316	0.014	-0.773	-0.014	-1.061	0.384	-0.567	-0.69	-1.084	-0.334	-1.788	-0.466	ENSG00000143772	ITPKB	102	63	-0.7	0.3	107	96	105	99	87	73	79	73	55	72	49	81	60	57	49	65	33	62	72	A	ITPKB
RAB11A	57	75	0.4	0.2	-0.334	-0.185	-1.542	-1.164	-0.022	-0.563	0.022	-0.119	0.482	-1.371	0.571	-0.252	1.431	2.298	2.335	0.778	2.253	1.171	ENSG00000103769	RAB11A	57	75	0.4	0.2	63	65	47	52	67	60	68	66	74	49	75	64	87	99	99	78	98	83	72	A	RAB11A
MAPK1IP1L	98	64	-0.6	0.5	2.662	-0.76	1.102	1.798	2.101	2.179	0.9	-0.213	-0.003	0.129	0.825	-0.059	0.003	-0.151	-0.205	-0.609	-0.74	-0.561	ENSG00000168175	MAPK1IP1L	98	64	-0.6	0.5	150	28	95	119	130	133	87	48	55	60	85	53	55	50	48	34	29	35	72	A	MAPK1IP1L
DEF6	66	74	0.2	0.3	-0.767	1.111	-0.445	-0.35	-1.098	-0.771	-0.629	0.81	1.617	2.21	-0.685	-0.032	0.75	0.664	0.032	-0.208	0.079	0.376	ENSG00000023892	DEF6	66	74	0.2	0.3	51	94	58	60	43	51	54	87	106	120	53	68	86	84	69	64	70	77	72	A	DEF6
SCAMP2	61	74	0.3	0.2	-1.341	0.184	-0.69	-0.927	-0.314	-0.659	-0.23	0.107	0.1	-1.249	1.303	0.368	0.92	2.115	1.633	-0.1	-0.199	1.479	ENSG00000140497	SCAMP2	61	74	0.3	0.2	53	72	61	58	66	61	67	71	71	54	87	75	82	98	91	69	67	89	72	A	SCAMP2
CDKN2D	59	72	0.3	0.3	0.473	-0.04	-0.859	-1.162	-0.057	2.271	2.023	0.057	0.04	-0.364	1.296	0.666	-0.502	0.317	1.027	-1.254	-0.683	-0.742	ENSG00000129355	CDKN2D	59	72	0.3	0.3	80	68	48	41	67	123	117	70	69	60	99	84	57	76	93	39	52	51	72	A	CDKN2D
PSMD2	58	75	0.4	0.3	-1.568	0.544	-1.124	-1.162	-1.465	-1.471	-0.805	0.041	0.469	-0.041	0.214	-0.138	2.002	1.617	1.167	-0.366	0.225	0.198	ENSG00000175166	PSMD2	58	75	0.4	0.3	44	83	53	52	46	46	59	74	82	73	77	71	110	103	95	67	78	77	72	A	PSMD2
PSMB7	67	72	0.1	0.2	0.222	-0.34	-0.871	-0.271	0.527	-0.241	-0.222	-0.793	-0.97	-2.171	0.921	-0.3	2.693	1.482	1.019	0.556	1.403	0.34	ENSG00000136930	PSMB7	67	72	0.1	0.2	72	66	61	67	75	67	68	62	60	48	79	67	97	85	80	76	84	73	72	A	PSMB7
BIRC3	84	70	-0.3	0.4	1.25	-0.867	1.187	0.6	1.62	-0.061	0.061	0.233	0.864	1.84	-0.568	0.686	-0.663	-0.734	-0.817	-0.39	-0.648	-0.52	ENSG00000023445	BIRC3	84	70	-0.3	0.4	108	36	106	86	120	64	68	74	95	128	47	89	43	41	38	53	44	48	71	A	BIRC3
DNAJB6	100	63	-0.7	0.4	4.588	-0.295	1.884	4.556	4.186	1.488	1.424	-0.126	-0.042	-1.184	0.743	0.036	-0.036	-0.574	0.243	-0.204	-0.937	-0.606	ENSG00000105993	DNAJB6	100	63	-0.7	0.4	129	54	87	129	123	81	80	56	58	40	70	59	58	50	62	55	44	49	71	A	DNAJB6
SUPT4H1	60	73	0.3	0.2	0.269	-0.68	-0.92	-0.674	0.125	-0.077	0.642	-0.435	-0.914	-1.288	0.717	-0.045	1.576	0.674	1.197	0.045	1.373	-0.115	ENSG00000213246	SUPT4H1	60	73	0.3	0.2	75	57	52	57	72	68	82	61	52	45	83	69	99	82	92	70	95	67	71	A	SUPT4H1
LRP10	54	74	0.4	0.2	-0.805	0.317	-1.207	-1.598	-0.589	-0.176	0.76	-0.011	0.215	-1.003	1.661	0.181	-0.074	1.615	1.967	-0.17	0.011	1.315	ENSG00000197324	LRP10	54	74	0.4	0.2	54	74	47	40	58	66	82	68	72	51	98	72	67	97	103	66	69	92	71	A	LRP10
TRBV29-1	71	69	0	0.4	-0.164	0.769	2.373	-0.208	0.874	0.13	2.168	-0.386	-1.069	-0.364	2.429	-0.214	-0.58	0.891	1.813	-0.13	4.76	-0.241	ENSG00000232869	TRBV29-1	71	69	0	0.4	55	72	101	54	74	60	97	51	39	52	102	54	48	74	91	56	144	54	71	A	TRBV29-1
RN7SL2	48	85	0.8	1.1	2.746	1.005	-1.236	0.086	-0.693	-0.086	-0.441	4.348	1.838	0.43	-0.365	-0.521	13.366	-0.193	1.311	-0.435	-0.656	13.527	ENSG00000265150	RN7SL2	48	85	0.8	1.1	87	54	13	37	23	34	28	117	70	44	29	26	284	32	60	28	24	287	71	A	RN7SL2
MAGOH	73	70	-0.1	0.2	2.143	-0.842	-0.012	1.177	0.427	2.694	0.762	-0.587	-0.906	-1.329	-0.012	-0.068	2.415	0.563	-0.18	-0.076	1.449	0.012	ENSG00000162385	MAGOH	73	70	-0.1	0.2	92	55	65	80	71	99	75	58	54	49	65	65	96	73	63	65	84	66	71	A	MAGOH
SHFM1	54	76	0.5	0.3	-0.874	0.137	-0.981	-0.297	-0.059	0.891	-0.333	-0.517	-0.333	-0.808	0.059	0.565	4.742	1.747	1.581	-0.434	2.942	0.784	ENSG00000127922	SHFM1	54	76	0.5	0.3	48	65	46	58	62	78	57	54	57	49	64	72	142	92	89	55	112	76	71	A	SHFM1
PSIP1	77	68	-0.2	0.2	-0.808	1.647	0.671	0.075	-0.678	-0.286	-0.075	0.808	0.771	-0.249	-1.368	0.398	-1.206	0.516	-0.454	0.168	-1.486	1.971	ENSG00000164985	PSIP1	77	68	-0.2	0.2	57	97	81	72	59	66	69	83	83	66	48	77	51	79	63	73	46	102	71	A	PSIP1
TYROBP	33	88	1.4	1.3	0.65	-0.843	-0.855	-1.063	0.161	-0.858	-0.673	0.676	0.194	-0.893	-0.057	0.156	1.907	0.057	8.633	0.444	-1.073	-0.087	ENSG00000011600	TYROBP	33	88	1.4	1.3	83	20	19	10	62	19	27	84	63	17	53	62	136	58	421	74	10	52	70	A	TYROBP
SSBP3	61	72	0.2	0.2	-0.445	-0.129	-0.775	-0.746	-1.196	0.206	1.292	0.914	0.402	0.249	0.741	0.608	-0.77	-0.416	-0.832	-0.89	0.206	0.129	ENSG00000157216	SSBP3	61	72	0.2	0.2	63	69	56	57	47	76	99	91	81	77	88	85	56	63	55	54	76	75	70	A	SSBP3
IGLV3-21	32	66	1	1.3	1.294	-0.787	-0.038	-0.665	-0.162	0.948	-0.714	0.038	0.138	-0.657	2.746	4.031	3.67	7.502	0.194	-0.577	-0.362	-0.684	ENSG00000211662	IGLV3-21	32	66	1	1.3	87	2	33	7	28	73	5	36	40	7	147	199	185	342	42	11	19	6	70	A	IGLV3-21
SUMO3	71	67	-0.1	0.2	0.858	-1.035	0.118	0.018	1.035	0.621	1.432	-1.006	-0.781	-1.124	0.349	0	-0.728	0.45	-0.396	-0.751	0	-0.041	ENSG00000184900	SUMO3	71	67	-0.1	0.2	86	54	73	72	89	82	96	54	58	52	77	71	59	79	65	59	71	71	70	A	SUMO3
SERPINB1	50	76	0.6	0.3	-1.83	-1.794	-1.239	-1.653	0.057	-0.225	-0.057	-0.727	1.23	-0.075	0.392	-0.242	0.075	1.424	0.771	6.326	0.313	0.622	ENSG00000021355	SERPINB1	50	76	0.6	0.3	48	48	54	50	69	66	68	60	82	67	73	66	69	84	77	140	72	75	70	A	SERPINB1
SNRNP70	67	76	0.2	0.7	0.325	0.762	0.762	0.827	-0.714	-0.015	-0.723	1.727	5.826	7.79	-0.626	0.015	0.757	-0.159	-0.317	-0.635	-0.592	-0.561	ENSG00000104852	SNRNP70	67	76	0.2	0.7	59	69	69	71	36	52	35	92	185	230	38	52	69	48	45	37	38	39	70	A	SNRNP70
TGFBR2	98	62	-0.7	0.3	1.923	0.473	2.266	3.006	2.958	-0.035	0.497	0.225	-1.201	-0.509	-0.497	-0.006	-0.882	-0.923	-0.84	0.444	-2.018	0.006	ENSG00000163513	TGFBR2	98	62	-0.7	0.3	98	74	104	117	116	65	74	70	45	57	57	66	51	50	52	73	32	66	70	A	TGFBR2
GADD45B	108	58	-0.9	0.5	4.756	-0.407	1.8	4.131	0.873	2.678	0.977	-0.198	-0.298	-0.367	0.431	0.818	0.015	-0.015	-0.169	-1.408	-0.531	-1.037	ENSG00000099860	GADD45B	108	58	-0.9	0.5	153	48	93	140	74	111	76	53	51	49	65	73	57	56	53	28	46	36	70	A	GADD45B
IGHV3-30	22	90	2	2.4	0.544	-0.622	-0.225	-1.645	0.212	0.459	0.075	-0.147	-0.075	-1.287	0.674	2.447	47.367	2.095	-0.85	-1.111	0.674	-0.694	ENSG00000211953	IGHV3-30	22	90	2	2.4	38	20	26	4	33	36	30	27	28	10	40	67	756	61	16	12	40	19	70	A	IGHV3-30
ZFAND5	82	68	-0.3	0.3	0.888	-0.943	0.647	1.05	0.427	0.964	-0.134	0.138	0.007	-0.255	-0.884	-0.007	0.654	-0.43	0.719	-0.695	-1.249	-0.726	ENSG00000107372	ZFAND5	82	68	-0.3	0.3	96	42	89	100	82	98	66	74	70	62	44	70	89	57	91	50	34	49	70	A	ZFAND5
SF3B14	63	71	0.2	0.2	0.418	-1.065	-1.102	-0.62	0.143	1.242	0.729	-0.784	-1.096	-1.865	0.583	-0.064	0.797	0.272	0.064	-0.815	0.369	-0.259	ENSG00000115128	SF3B14	63	71	0.2	0.2	80	55	55	63	75	93	85	60	55	42	82	72	86	77	74	60	79	69	70	A	SF3B14
RCAN3	84	64	-0.4	0.2	-0.303	1.103	1.075	0.977	1.44	0.309	0.697	0.063	-0.652	0.572	-1.663	-0.497	-1.721	-0.063	-1.206	-0.429	-1.195	0.412	ENSG00000117602	RCAN3	84	64	-0.4	0.2	66	90	90	88	96	77	83	72	60	81	42	62	41	70	50	64	50	78	70	A	RCAN3
UQCRC1	50	75	0.6	0.3	-0.857	-0.207	-1.089	-1.151	-0.764	-0.634	-0.038	0.038	0.403	-0.715	1.289	0.265	1.765	1.066	1.436	-0.091	0.354	0.238	ENSG00000010256	UQCRC1	50	75	0.6	0.3	49	64	44	42	51	54	67	69	77	52	97	74	108	92	101	66	76	74	70	A	UQCRC1
SH3KBP1	72	69	-0.1	0.1	0.027	0.091	-0.294	1.215	-0.551	-0.294	-0.027	0.112	0.391	-1.322	-0.723	-0.733	0.937	0.883	1.954	-0.626	-0.98	0.723	ENSG00000147010	SH3KBP1	72	69	-0.1	0.1	70	70	67	81	64	67	69	71	73	57	63	63	78	78	88	64	60	76	70	A	SH3KBP1
UGP2	46	76	0.7	0.3	-1.89	0.167	-1.349	-1.435	-0.642	-0.566	0.005	-0.005	-0.131	0.571	0.707	-0.212	-0.045	1.202	0.707	1.016	1.93	1.738	ENSG00000169764	UGP2	46	76	0.7	0.3	31	71	41	40	55	57	68	68	65	79	82	64	67	92	82	88	106	102	70	A	UGP2
CLDND1	64	69	0.1	0.4	0.413	-1.836	-0.056	-0.22	0.064	0.607	0.993	0.056	1.585	-0.249	0.413	-0.742	1.993	0.15	-1.429	-1.742	-1.577	-1.618	ENSG00000080822	CLDND1	64	69	0.1	0.4	84	30	73	69	76	89	98	76	113	68	84	56	123	78	39	32	36	35	70	A	CLDND1
FOXN3	79	65	-0.3	0.3	1.075	-0.724	1.333	1.385	1.897	1.318	1.649	-0.062	-0.589	-0.351	0.625	-0.853	0.078	-0.16	-0.052	-0.527	-1.075	0.052	ENSG00000053254	FOXN3	79	65	-0.3	0.3	85	50	90	91	101	90	96	63	53	58	76	48	66	61	63	54	44	65	70	A	FOXN3
TERF2IP	80	66	-0.3	0.3	2.206	-0.501	0.905	0.72	1.693	1.636	1.28	-0.007	-0.026	-0.074	1.095	0.321	0.007	-0.563	-0.629	-0.525	-0.805	-0.924	ENSG00000166848	TERF2IP	80	66	-0.3	0.3	109	52	82	78	99	97	90	63	62	61	86	70	63	51	50	52	46	43	70	A	TERF2IP
PPT1	53	73	0.5	0.3	-0.818	0.504	-0.867	-1.128	0.168	-0.221	0.756	-0.168	-0.597	-0.765	0.916	-0.287	-0.195	0.708	2.11	0.641	0.5	1.455	ENSG00000131238	PPT1	53	73	0.5	0.3	48	78	47	41	70	61	83	62	53	49	87	60	62	82	114	81	78	99	70	A	PPT1
SLC38A1	73	68	-0.1	0.1	0.017	-0.645	1.207	1.022	1.902	-0.62	-0.017	0.528	-0.762	-0.101	0.134	-0.947	-0.276	0.654	-0.695	1.106	-0.796	0.938	ENSG00000111371	SLC38A1	73	68	-0.1	0.1	68	60	82	80	91	60	68	74	59	67	69	57	65	76	60	81	58	79	70	A	SLC38A1
HN1	38	77	1	0.5	-0.764	-0.316	-1.15	-0.971	-0.761	-0.301	0.14	-0.165	0.588	-0.792	1.32	0.165	2.795	1.338	1.706	-0.106	0.557	0.106	ENSG00000189159	HN1	38	77	1	0.5	39	53	26	32	39	54	68	58	83	38	106	69	154	107	119	60	82	67	70	A	HN1
CD55	90	65	-0.5	0.5	0.03	-0.03	0.68	3.115	3.626	-0.172	-0.68	-0.655	-0.669	0.485	-1.205	-0.999	-0.453	0.069	-0.903	0.84	0.79	0.389	ENSG00000196352	CD55	90	65	-0.5	0.5	64	62	82	151	165	58	44	44	44	77	29	35	50	65	37	87	85	74	70	A	CD55
SEC11A	48	74	0.6	0.3	-1.256	-0.909	-1.538	-1.65	-0.195	-0.093	0.157	-0.301	-0.611	-2.162	0.845	0.093	0.451	0.85	1.25	0.221	0.738	0.285	ENSG00000140612	SEC11A	48	74	0.6	0.3	50	56	45	43	70	72	76	68	62	33	89	75	82	89	97	78	87	79	69	A	SEC11A
ROMO1	51	75	0.5	0.4	0.652	-0.697	-1.645	-0.849	-0.567	0.703	0.014	-0.601	-1.216	-0.443	1.719	0.545	3.378	1.182	-0.031	0.065	4.868	-0.014	ENSG00000125995	ROMO1	51	75	0.5	0.4	74	50	33	47	52	75	63	52	41	55	93	72	122	83	62	64	149	62	69	A	ROMO1
SIPA1	71	71	0	0.2	-0.542	0.972	-0.829	0.484	-2.45	-1.754	-0.829	0.463	0.291	0.994	-0.061	0.613	1.51	-0.735	0.061	1.123	-0.118	-0.613	ENSG00000213445	SIPA1	71	71	0	0.2	63	84	59	77	36	46	59	77	75	84	70	79	92	60	71	86	69	62	69	A	SIPA1
PIK3CD	100	62	-0.7	0.4	0.381	0.852	1.697	1.666	0.129	0.169	-0.245	0.937	0.734	1.697	-1.059	-0.129	-0.433	-0.229	-0.746	-0.615	-0.752	-0.208	ENSG00000171608	PIK3CD	100	62	-0.7	0.4	75	90	118	117	67	68	54	93	86	118	27	58	48	55	38	42	38	55	69	A	PIK3CD
SIVA1	76	67	-0.2	0.2	3.16	-0.234	0.038	1.67	-0.691	0.745	0.658	-1.039	-1.082	-0.234	0.364	-0.103	2.616	0.027	-1.496	-0.277	3.193	-0.027	ENSG00000184990	SIVA1	76	67	-0.2	0.2	95	63	66	81	59	72	72	56	56	63	69	65	90	66	52	63	95	65	69	A	SIVA1
FCER1G	14	92	2.7	1.6	-0.839	-0.686	-0.992	-1.133	0.553	-0.834	-0.688	0.224	0.475	-0.663	-0.751	0.279	1.57	0.435	11.319	-0.153	0.241	0.153	ENSG00000158869	FCER1G	14	92	2.7	1.6	17	23	11	5	72	17	23	59	69	24	21	62	113	68	501	44	60	57	69	A	FCER1G
IDH2	39	76	1	0.4	-0.699	-0.699	-1.369	-1.104	-0.528	-0.456	0.65	0.074	0.578	-0.578	2.691	0.618	3.707	1.72	1.751	-0.074	1.477	-0.497	ENSG00000182054	IDH2	39	76	1	0.4	45	45	30	36	48	50	75	62	73	47	120	74	143	98	99	59	93	49	69	A	IDH2
CARD16	35	80	1.2	0.4	-1.425	-0.636	-1.864	-1.914	-1.304	0.018	-0.018	0.031	0.152	-0.731	0.645	-0.359	2.604	0.686	1.824	-0.323	3.245	0.663	ENSG00000204397	CARD16	35	80	1.2	0.4	36	53	26	25	38	68	67	68	71	51	82	60	126	83	108	60	140	82	69	A	CARD16
RP11-264B17.5	66	68	0.1	0.2	-0.952	2.063	-0.628	-0.721	-1.316	-0.291	0.575	0.879	0.972	-0.198	0.291	1.904	-0.02	1.157	0.251	-1.038	-0.013	0.013	ENSG00000261552	RP11-264B17.5	66	68	0.1	0.2	52	98	57	56	47	62	75	80	81	64	71	95	66	84	70	51	66	67	69	A	RP11-264B17.5
NUB1	59	72	0.3	0.2	-1.367	-0.055	0.018	-0.602	-0.51	0.775	-0.747	1.322	2.133	0.283	1.221	-0.419	-0.018	2.57	1.595	-0.374	-0.264	2.68	ENSG00000013374	NUB1	59	72	0.3	0.2	49	63	64	57	58	73	56	79	87	67	77	59	64	92	82	60	61	93	69	A	NUB1
PSMB6	54	73	0.4	0.2	-0.291	-0.958	-1.31	-0.857	-0.291	-0.061	0.061	-0.47	0.083	-1.632	1.898	0.477	3.003	1.726	1.589	-0.492	1.905	0.298	ENSG00000142507	PSMB6	54	73	0.4	0.2	61	52	47	53	61	65	66	59	67	43	92	72	107	89	88	59	92	70	69	A	PSMB6
DNM2	73	69	-0.1	0.3	0.606	-0.014	0.489	0.619	-0.73	-0.496	-0.957	1.246	2.705	3.29	-0.791	-0.337	0.592	0.014	0.034	-1.287	-1.659	-0.957	ENSG00000079805	DNM2	73	69	-0.1	0.3	76	67	74	76	56	60	53	85	106	115	56	62	76	67	68	48	43	53	69	A	DNM2
MBD2	60	70	0.2	0.2	-0.015	-0.708	-0.358	-0.641	0.304	0.334	1.189	0.015	-0.238	-1.009	0.635	1.003	1.268	0.22	2.55	-0.942	-0.834	-0.774	ENSG00000134046	MBD2	60	70	0.2	0.2	67	55	61	56	72	73	87	67	63	50	78	84	88	71	109	51	53	54	69	A	MBD2
CSNK1A1	78	66	-0.2	0.2	1.102	-0.13	1.026	1.504	1.605	0.088	-0.147	-0.339	0.063	-0.985	-1.429	-1.119	0.867	0.029	-0.029	-0.289	-0.482	1.085	ENSG00000113712	CSNK1A1	78	66	-0.2	0.2	80	66	79	85	86	68	65	63	68	55	50	54	78	68	67	64	61	80	69	A	CSNK1A1
VCP	66	69	0.1	0.2	0.112	-0.547	-0.172	0.637	0.532	-2.106	-2.825	-0.712	2.316	-1.896	-0.112	0.397	4.609	4.309	2.885	-0.412	-1.192	0.532	ENSG00000165280	VCP	66	69	0.1	0.2	67	63	65	71	70	52	48	62	82	54	66	69	97	95	86	64	58	70	69	A	VCP
CCT5	44	76	0.8	0.4	-1.062	0.116	-0.951	-0.762	-0.587	-0.795	-0.578	-0.035	0.506	-0.368	0.035	-0.059	1.335	0.963	1.221	0.503	0.933	1.026	ENSG00000150753	CCT5	44	76	0.8	0.4	31	70	34	41	46	40	47	65	83	54	67	64	110	98	107	83	97	100	69	A	CCT5
NDUFA12	49	72	0.6	0.3	-1.101	-0.188	-1.529	-0.801	-0.077	-0.403	0.385	-0.668	-0.681	-1.315	0.133	0.077	1.182	0.955	0.278	0.116	1.499	0.839	ENSG00000184752	NDUFA12	49	72	0.6	0.3	45	66	35	52	69	61	79	55	54	40	73	72	98	93	77	73	105	90	69	A	NDUFA12
IGBP1	53	71	0.4	0.2	-1.109	0.005	-1.029	-1.144	-0.07	0.56	0.824	-0.38	-1.074	-1.024	0.575	-0.045	0	0.849	0	0.415	0.909	0.774	ENSG00000089289	IGBP1	53	71	0.4	0.2	47	70	49	47	68	81	86	62	48	49	81	69	70	87	70	78	88	85	69	A	IGBP1
DOK2	57	71	0.3	0.4	0.378	-1.057	-1.547	-0.232	-1.194	-0.644	-0.284	-0.12	0.902	-3.222	0.705	0.601	4.322	2.105	6.375	-0.249	0.412	0.12	ENSG00000147443	DOK2	57	71	0.3	0.4	68	51	46	61	50	56	60	62	74	26	72	71	114	88	138	61	68	65	68	A	DOK2
41705	80	64	-0.3	0.2	-0.171	0.607	2.056	1.035	1.556	-0.735	0.05	-0.05	-0.492	-1.506	-0.614	-0.507	-1.178	0.271	0.143	1.014	-1.742	1.463	ENSG00000136536	41705	80	64	-0.3	0.2	65	76	96	82	89	57	68	67	60	46	59	60	51	71	69	82	43	88	68	A	41705
EIF2AK1	58	70	0.3	0.1	-0.174	-1.053	-1.921	-1.002	-0.695	0.215	0.93	0.296	-0.654	-0.777	1.952	-0.204	2.136	0.777	0.511	0.235	-0.358	0.174	ENSG00000086232	EIF2AK1	58	70	0.3	0.1	66	58	49	58	61	70	77	71	62	60	87	66	89	76	73	70	65	70	68	A	EIF2AK1
VDAC2	59	69	0.2	0.2	-2.358	-0.498	-1.385	-0.693	0.207	0.17	0.656	-0.45	-1.118	-2.589	1.531	-0.656	-0.17	2.2	1.373	0.644	0.45	1.811	ENSG00000165637	VDAC2	59	69	0.2	0.2	49	65	57	63	70	70	74	65	59	47	81	63	67	87	80	74	72	84	68	A	VDAC2
IGLV2-8	28	81	1.5	1.6	0.485	-0.582	0.085	-0.739	0.529	2.08	0.44	-0.61	-0.145	-0.872	3.32	2.403	18.845	2.452	-0.085	-0.271	-0.82	-0.82	ENSG00000211671	IGLV2-8	28	81	1.5	1.6	45	18	35	15	46	84	44	18	29	11	115	92	499	94	31	26	13	13	68	A	IGLV2-8
S100A9	22	89	2.1	2.4	2.083	-0.766	-0.619	-0.828	2.32	-0.611	0.288	-0.513	-0.456	-0.223	-0.738	0.591	1.073	0.73	2.921	28.453	-0.088	0.088	ENSG00000163220	S100A9	22	89	2.1	2.4	73	4	7	2	79	7	29	10	11	17	4	37	49	40	94	718	20	24	68	A	S100A9
P2RY8	98	57	-0.8	0.4	0.934	0.081	8.751	9.27	5.719	-0.104	4.727	-0.438	-0.277	-2.179	-0.081	0.634	-0.819	0.104	-0.369	-1.464	-0.715	0.092	ENSG00000182162	P2RY8	98	57	-0.8	0.4	65	57	132	137	106	56	98	53	54	38	56	62	49	57	53	44	50	57	68	A	P2RY8
RASAL3	58	72	0.3	0.3	-1.073	1.425	-1.157	-1.165	-1.485	-0.885	-0.348	0.701	0.749	1.305	0.02	0.624	0.004	-0.004	0.204	0.092	-0.648	-0.072	ENSG00000105122	RASAL3	58	72	0.3	0.3	43	106	41	41	33	48	62	88	89	103	71	86	70	70	75	73	54	68	68	A	RASAL3
IST1	95	61	-0.6	0.3	2.017	0.668	3.084	2.707	2.663	0.166	-0.775	-0.009	0.361	0.662	-1.176	-0.706	-0.681	-0.235	-0.649	-0.292	-0.875	0.009	ENSG00000182149	IST1	95	61	-0.6	0.3	94	72	111	105	104	64	49	62	67	72	43	50	51	58	51	57	48	62	68	A	IST1
IFI16	45	75	0.7	0.4	-1.094	-0.318	-0.24	-0.673	-0.676	-0.587	-0.29	1.464	2.474	0.404	0.057	0.205	2.131	1.218	1.433	-0.057	-0.7	0.856	ENSG00000163565	IFI16	45	75	0.7	0.4	32	52	54	42	42	45	52	97	123	70	61	65	114	91	96	58	42	82	68	A	IFI16
DHX9	83	64	-0.4	0.2	1.385	1.24	1.296	1.474	-0.254	0.327	-0.578	0.844	0.408	-0.545	-1.773	0.771	-0.868	-0.368	-0.521	-0.254	-1.313	0.254	ENSG00000135829	DHX9	83	64	-0.4	0.2	84	82	83	85	63	71	59	77	72	60	45	76	56	62	60	63	50	70	68	A	DHX9
RPN1	53	70	0.4	0.3	-0.521	-0.545	-0.975	-0.692	-0.009	-1.37	-0.462	-0.657	0.009	-1.835	1.694	0.156	1.758	2.613	2.053	0.027	1.152	0.356	ENSG00000163902	RPN1	53	70	0.4	0.3	56	56	48	53	65	42	57	54	65	34	94	68	95	109	100	65	84	71	67	A	RPN1
ARL6IP1	61	68	0.2	0.2	0.128	-1.644	-0.522	-0.512	0.857	-0.158	0.63	-0.236	-0.128	-3.299	1.723	0.66	1.674	1.851	1.438	-1.182	-0.689	0.128	ENSG00000170540	ARL6IP1	61	68	0.2	0.2	68	50	62	62	76	65	73	65	66	34	85	74	84	86	82	55	60	68	67	A	ARL6IP1
FLI1	50	72	0.5	0.3	-1.351	0.831	-1.393	-1.328	-1.094	-0.616	0.035	0.569	-0.035	-0.054	-0.293	0.246	0.733	0.532	1.417	1.126	-0.068	1.225	ENSG00000151702	FLI1	50	72	0.5	0.3	38	85	37	38	43	54	68	79	66	66	61	72	82	78	97	91	65	93	67	A	FLI1
PLCG1	77	69	-0.2	0.7	0.024	1.457	0.985	0.687	-0.684	0.027	-0.516	1.852	2.987	5.588	-1.076	0.137	-0.432	-0.422	-0.888	-0.341	-0.665	-0.024	ENSG00000124181	PLCG1	77	69	-0.2	0.7	53	97	83	74	31	53	36	110	145	225	19	57	39	39	25	42	32	52	67	A	PLCG1
CHMP7	87	62	-0.5	0.3	1.12	1.965	1.011	-0.347	-0.809	0.729	0.006	0.62	-0.006	1.734	-1.507	0.275	-0.187	-0.368	-1.103	-0.153	-1.254	0.338	ENSG00000147457	CHMP7	87	62	-0.5	0.3	91	111	88	56	45	82	65	79	64	106	29	71	60	56	38	61	35	72	67	A	CHMP7
ARIH2	64	67	0.1	0.2	0.885	-1.707	-0.833	0.116	-0.559	0.717	0.506	0.485	-0.032	0.032	2.55	-0.495	1.107	0.632	-1.043	-1.886	-0.516	-1.57	ENSG00000177479	ARIH2	64	67	0.1	0.2	76	52	60	69	63	75	73	73	68	68	92	63	78	74	58	50	63	53	67	A	ARIH2
SUMO1	62	67	0.1	0.2	0.096	-1.162	-1.706	-0.221	0.743	-0.198	0.119	-1.457	-1.003	-3.883	0.606	-0.278	1.309	1.842	0.606	-0.096	1.026	0.357	ENSG00000116030	SUMO1	62	67	0.1	0.2	70	58	54	67	75	67	70	56	60	34	74	66	80	85	74	68	78	72	67	A	SUMO1
VASP	36	77	1.1	0.6	-1.046	-0.181	-1.171	-1.057	-0.898	-0.952	-0.667	0.181	0.218	-0.682	-0.232	0.258	1.16	0.716	3.863	0.437	0.269	0.258	ENSG00000125753	VASP	36	77	1.1	0.6	29	60	25	29	35	33	43	72	74	42	58	75	107	91	202	81	76	75	67	A	VASP
MDH1	53	70	0.4	0.2	-1.135	-0.175	-0.718	-0.684	-0.703	-0.665	0.026	-0.122	0.449	-1.006	0.295	0.223	0.881	1.126	0.742	-0.026	0.943	0.641	ENSG00000014641	MDH1	53	70	0.4	0.2	43	63	52	53	52	53	67	64	76	46	73	71	85	90	82	66	86	80	67	A	MDH1
U2AF1	67	68	0	0.2	-1.3	0.256	-0.276	1.103	0.118	-0.729	-2.777	-0.62	0.345	-0.935	-1.891	-0.61	2.57	0.778	0.384	-0.118	0.522	1.231	ENSG00000160201	U2AF1	67	68	0	0.2	55	71	65	79	69	61	40	62	71	58	49	62	94	76	72	67	73	80	67	A	U2AF1
COPZ1	48	71	0.6	0.3	-0.994	-0.002	-0.756	-0.887	-0.604	-0.389	0.019	-0.192	-0.282	-0.773	0.745	0.002	0.908	0.908	0.967	0.15	0.846	0.483	ENSG00000111481	COPZ1	48	71	0.6	0.3	38	67	45	41	49	55	67	61	58	44	88	67	93	93	95	71	91	81	67	A	COPZ1
PDIA6	38	73	0.9	0.4	-0.654	-0.695	-1.285	-1.108	-0.171	-0.415	0.08	-0.394	0.415	-1.355	3.381	0.877	1.17	1.887	1.949	0.184	0.547	-0.08	ENSG00000143870	PDIA6	38	73	0.9	0.4	45	44	30	34	57	51	63	51	71	28	143	82	89	107	108	65	74	59	67	A	PDIA6
LSM4	55	71	0.4	0.2	-0.653	0.549	-2.166	-1.397	-0.696	-0.264	0.385	-1.12	-1.345	0.022	0.93	-0.022	3.29	-0.039	0.739	0.402	3.221	0.376	ENSG00000130520	LSM4	55	71	0.4	0.2	58	72	40	49	57	62	70	52	50	66	76	65	103	65	74	70	103	70	67	A	LSM4
UBA2	56	69	0.3	0.2	-2.857	0.476	-1.984	-2.517	-0.011	-1.213	0.159	-0.011	-1.326	-2.494	0.068	0.34	0.079	1.258	-0.873	0.385	0.011	1.383	ENSG00000126261	UBA2	56	69	0.3	0.2	46	75	54	49	71	61	73	71	60	49	72	74	72	82	64	75	71	83	67	A	UBA2
HADHA	57	69	0.3	0.2	-1.725	0.863	-0.889	-1.485	0.454	-0.506	0.279	-0.791	-1.472	-1.92	0.195	0.558	-0.363	0.201	1.2	1.913	-0.071	0.071	ENSG00000084754	HADHA	57	69	0.3	0.2	43	83	56	47	77	62	74	58	47	40	73	78	64	73	88	99	69	71	67	A	HADHA
CCM2	75	63	-0.2	0.2	-0.627	0.634	0.832	0.715	-1.199	-0.121	0.026	0.253	0.29	-1.037	-1.037	0.26	0.722	-0.026	0.378	-1.375	-1.705	-0.949	ENSG00000136280	CCM2	75	63	-0.2	0.2	61	78	81	79	53	68	70	73	74	56	56	73	80	69	75	51	46	57	67	A	CCM2
SNRPA	57	68	0.2	0.2	0.464	-0.657	-1.585	-1.489	-0.026	1.585	1.226	-0.692	-0.692	0.026	0.902	0.657	1.682	0.254	0.403	-0.613	-0.604	-1.069	ENSG00000077312	SNRPA	57	68	0.2	0.2	72	59	49	50	66	85	81	59	59	67	77	74	86	70	71	60	60	55	67	A	SNRPA
TAF1D	84	63	-0.4	0.3	0.479	0.544	2.116	2.197	-0.284	1.682	0.079	1.308	1.276	1.969	-0.609	-0.149	-0.295	-0.74	-1.341	-0.382	-1.065	-0.079	ENSG00000166012	TAF1D	84	63	-0.4	0.3	68	70	99	100	54	91	61	84	83	96	48	57	54	46	35	53	40	58	66	A	TAF1D
HSPE1	61	69	0.2	0.2	0.683	-0.453	-1.402	0.142	0.79	0.399	-0.87	-0.745	0.204	-0.683	-0.142	-0.169	3.204	0.763	-0.666	-0.657	3.133	0.382	ENSG00000115541	HSPE1	61	69	0.2	0.2	72	59	48	66	73	68	54	56	66	56	62	62	100	73	56	57	99	68	66	A	HSPE1
TRAV13-1	49	69	0.5	0.3	-1.695	0.338	-0.541	-1.298	-0.808	-0.857	0.46	0.371	0.65	-1.31	-0.561	1.464	0.589	0.699	1.035	-0.338	-0.642	0.853	ENSG00000211788	TRAV13-1	49	69	0.5	0.3	27	77	55	36	49	47	80	78	85	36	55	105	83	86	94	60	53	90	66	A	TRAV13-1
FXR1	69	65	-0.1	0.1	0.53	0.661	0.177	0.701	1.421	1.919	1.788	-0.177	-1.604	-1.382	-0.452	0.203	-0.255	-0.596	-0.688	0.963	-1.12	-0.229	ENSG00000114416	FXR1	69	65	-0.1	0.1	70	71	67	71	76	80	79	64	53	55	62	67	64	61	60	73	57	64	66	A	FXR1
CTSB	54	67	0.3	0.3	-0.554	-0.463	-0.142	-0.247	1.078	-0.65	1.126	0.017	0.698	-1.054	0.29	-0.78	1.227	1.063	3.339	-0.017	-0.718	0.367	ENSG00000164733	CTSB	54	67	0.3	0.3	49	51	58	56	83	47	84	61	75	39	67	45	86	83	130	61	46	69	66	A	CTSB
LINC00657	74	63	-0.2	0.2	0.174	0.099	1.498	0.737	1.986	-1.2	-0.314	-0.819	0.025	-0.77	-0.778	-0.505	-1.961	0.612	-0.257	0.083	-0.025	0.877	ENSG00000260032	LINC00657	74	63	-0.2	0.2	69	68	85	75	91	52	63	57	67	57	57	60	43	74	63	68	66	77	66	A	LINC00657
FDFT1	53	67	0.3	0.2	-0.575	-0.798	-0.541	-0.831	-1.463	1.054	1.183	0.446	0.323	-1.05	0.123	0	0	0.85	-0.323	-0.774	0.071	1.012	ENSG00000079459	FDFT1	53	67	0.3	0.2	56	51	56	50	37	90	93	77	74	46	70	68	68	86	61	51	69	89	66	A	FDFT1
IGKV3D-15	40	69	0.8	1.2	1.234	0.28	-0.012	-0.981	-0.07	1.519	-0.349	0.076	-0.043	-0.714	1.665	2.318	9.279	4.405	-0.684	-0.477	0.012	-0.665	ENSG00000224041	IGKV3D-15	40	69	0.8	1.2	76	45	35	3	33	85	24	38	34	12	90	112	341	180	13	20	36	13	66	A	IGKV3D-15
FBXO7	67	65	-0.1	0.2	0.048	-1.927	1.333	1.959	5.348	-0.546	2.007	-2.12	-0.594	-2.778	0.562	0.45	-0.048	0.305	-0.241	0.305	-1.012	-0.755	ENSG00000100225	FBXO7	67	65	-0.1	0.2	66	53	74	77	99	62	78	52	62	48	69	68	65	67	64	67	59	61	66	A	FBXO7
UBE2I	75	64	-0.2	0.1	3.34	-0.563	1.113	1.925	-0.118	0.904	-0.537	-0.707	0.406	1.048	-0.681	-0.38	0.799	-0.092	0.092	-1.873	0.668	-0.55	ENSG00000103275	UBE2I	75	64	-0.2	0.1	89	60	72	79	63	71	60	58	67	72	59	61	70	63	65	50	69	60	66	A	UBE2I
FGD3	85	60	-0.5	0.4	-0.285	2.196	0.774	0.852	-0.748	-0.108	0.108	1.146	0.601	1.838	-1.02	0.212	-2.802	-0.372	-0.294	-0.29	-1.418	0.285	ENSG00000127084	FGD3	85	60	-0.5	0.4	58	116	83	85	48	62	67	91	79	107	41	70	0	56	58	58	32	72	66	A	FGD3
CCAR2	73	65	-0.2	0.3	-1.263	1.489	0.731	0.269	-0.355	-1.177	-1.204	1.053	1.602	-0.021	-1.521	-0.468	0.118	0.021	0.253	-0.473	-1.295	0.618	ENSG00000158941	CCAR2	73	65	-0.2	0.3	44	95	81	72	61	46	45	87	97	67	39	59	70	68	72	59	43	79	66	A	CCAR2
PCGF5	54	68	0.3	0.2	0.094	-1.765	-0.836	-0.487	1.204	0.403	0.81	-0.849	-0.797	1.313	0.92	-0.681	-0.397	0.171	-0.203	0.668	0.481	-0.094	ENSG00000180628	PCGF5	54	68	0.3	0.2	67	38	53	58	84	72	78	53	53	86	80	55	60	68	63	76	73	64	66	A	PCGF5
RNF138	98	57	-0.8	0.4	3.986	0.037	3.144	6.087	4.321	1.124	-0.037	-0.527	-1.917	0.102	-0.503	-1.451	0.086	-0.192	-1.124	-0.429	-0.822	0.519	ENSG00000134758	RNF138	98	57	-0.8	0.4	106	58	96	132	110	71	57	51	34	59	51	40	58	55	44	52	47	64	66	A	RNF138
STIM1	66	65	0	0.1	-0.161	-0.674	0.819	-0.707	0.626	-1.542	0.626	0.98	-0.337	0.594	0.434	-1.67	-1.204	0.434	0.161	1.959	-2.666	-0.674	ENSG00000167323	STIM1	66	65	0	0.1	66	63	72	62	71	57	71	73	65	70	69	56	59	69	68	79	50	63	66	A	STIM1
PRMT1	49	70	0.5	0.2	-1.676	0.659	-1.682	-1.7	-1.234	-0.932	-0.454	0.121	-0.369	-0.2	0.321	0.665	1.385	0.75	-0.121	0.188	1.446	0.684	ENSG00000126457	PRMT1	49	70	0.5	0.2	40	79	40	40	47	52	60	70	62	64	73	79	91	80	66	71	92	79	66	A	PRMT1
XAF1	14	84	2.6	0.9	-0.956	-0.71	-0.582	-0.908	-0.92	0.15	-0.262	4.126	3.439	2.677	0.317	-0.46	1.17	0.722	0.386	-0.639	-0.15	0.493	ENSG00000132530	XAF1	14	84	2.6	0.9	7	17	23	9	9	54	36	220	192	160	61	28	96	78	63	20	41	68	66	A	XAF1
EEF1A1P11	62	66	0.1	0.3	-0.009	0.009	-0.711	-0.601	2.467	0.638	1.811	0.222	-4.444	-2.365	1.266	-0.508	-1.598	-0.619	-0.129	1.922	2.245	0.379	ENSG00000228502	EEF1A1P11	62	66	0.1	0.3	66	66	58	59	92	73	85	68	18	40	79	60	48	59	64	86	90	70	66	A	EEF1A1P11
SBDS	83	60	-0.5	0.5	2.112	-0.788	0.539	0.681	0.514	2.344	0.959	0.057	-0.175	-0.057	0.329	0.413	-0.343	-0.667	-0.852	-0.687	-0.989	-0.922	ENSG00000126524	SBDS	83	60	-0.5	0.5	136	32	80	85	79	144	95	63	54	59	72	75	48	37	30	36	25	28	65	A	SBDS
TXNL4A	53	68	0.4	0.2	0.215	-0.535	-1.489	-1.386	-0.392	-0.003	0.235	-0.93	-0.896	-0.794	2.231	0.085	0.957	0.875	0.555	0.003	2.306	-0.215	ENSG00000141759	TXNL4A	53	68	0.4	0.2	68	57	43	44	59	65	68	51	52	53	98	66	79	78	73	65	99	62	65	A	TXNL4A
TESPA1	73	63	-0.2	0.3	-1.179	2.089	0.956	0.544	0.19	-0.19	-0.576	0.445	1.329	0.393	-2.017	-1.041	-0.773	0.563	-0.491	-0.308	-0.819	2.416	ENSG00000135426	TESPA1	73	63	-0.2	0.3	46	96	79	72	67	61	55	71	84	70	33	48	52	73	57	59	52	101	65	A	TESPA1
FOS	52	71	0.4	0.6	1.834	-0.505	-0.68	-0.555	-0.396	1.266	-0.201	-0.76	-0.605	1.273	0.201	0.669	0.769	0.692	-0.512	1.654	2.125	-0.326	ENSG00000170345	FOS	52	71	0.4	0.6	132	29	21	26	33	107	42	17	24	107	60	80	85	81	28	124	144	37	65	A	FOS
STUB1	56	67	0.2	0.2	-0.103	0.103	-2.161	-1.498	-1.509	-0.377	1.498	-0.652	-0.32	-0.24	2.264	0.697	1.189	0.88	0.16	-0.64	2.664	0.171	ENSG00000103266	STUB1	56	67	0.2	0.2	63	65	45	51	51	61	77	59	62	62	84	70	75	72	66	59	88	66	65	A	STUB1
MGAT1	56	67	0.3	0.2	-1.335	1.13	-0.692	-1.109	-0.452	-0.767	0.089	-0.452	-0.383	-0.089	0.418	-0.5	1.411	1.37	1.76	0.657	0.342	1.472	ENSG00000131446	MGAT1	56	67	0.3	0.2	43	79	53	47	56	52	64	56	57	62	69	56	84	83	89	73	68	84	65	A	MGAT1
SF3A2	69	64	-0.1	0.2	1.676	-0.204	1.145	0.123	-0.695	2.555	0.123	0.02	-0.94	4.21	0.654	-1.553	-0.123	-0.02	-0.327	-2.473	-6.336	0.429	ENSG00000104897	SF3A2	69	64	-0.1	0.2	74	65	71	66	62	78	66	66	61	86	69	58	65	66	64	54	35	68	65	A	SF3A2
HMGB1P5	43	70	0.7	0.3	-1.696	-1.614	-0.634	-0.784	-0.222	-0.646	0.122	-0.665	0.571	-1.077	2.426	1.333	3.045	2.158	0.684	0.64	-0.059	0.059	ENSG00000132967	HMGB1P5	43	70	0.7	0.3	35	36	52	49	58	52	64	51	71	45	101	83	111	97	73	72	61	63	65	A	HMGB1P5
NUP210	60	66	0.1	0.1	-1.947	0.521	-0.629	-1.18	-0.858	-0.337	1.027	-0.72	2.253	1.947	0.368	0.368	1.441	0.015	0.015	-0.307	-2.836	-0.015	ENSG00000132182	NUP210	60	66	0.1	0.1	53	69	61	58	60	63	72	61	80	78	68	68	75	66	66	63	47	65	65	A	NUP210
RBBP4	55	67	0.3	0.2	-1.249	0.014	-0.6	-1.078	-0.457	-1.599	-0.728	0.621	0.971	-1.42	0.05	-0.014	1.642	1.592	0.899	0.521	-0.371	0.535	ENSG00000162521	RBBP4	55	67	0.3	0.2	48	66	57	50	59	43	55	74	79	46	66	65	89	88	78	73	60	73	65	A	RBBP4
CLSTN1	59	65	0.1	0.1	-0.594	-0.252	-1.6	-0.252	-0.309	0.32	1.955	-0.011	0.926	0.011	0.755	0.755	-0.892	1.006	0.446	-0.926	-1.875	0.069	ENSG00000171603	CLSTN1	59	65	0.1	0.1	60	63	51	63	62	68	82	65	73	65	72	72	57	74	69	57	49	66	65	A	CLSTN1
STRAP	83	59	-0.5	0.3	6.234	-1.22	2.991	4.667	3.877	0.252	0.552	-1.397	-0.143	-2.514	0.143	-0.361	-0.225	0.688	0.375	-1.165	-0.661	-0.293	ENSG00000023734	STRAP	83	59	-0.5	0.3	106	51	82	94	89	62	64	50	59	42	61	57	58	65	63	52	55	58	65	A	STRAP
DNAJC8	61	65	0.1	0.2	-0.81	-0.241	-1.204	-0.118	-1.012	-0.924	0.416	-0.399	-0.845	-2.562	0.688	0.407	0.688	0.854	0.118	0.206	0.206	0.661	ENSG00000126698	DNAJC8	61	65	0.1	0.2	58	65	54	66	56	57	72	63	58	38	75	72	75	77	69	70	70	75	65	A	DNAJC8
STAT5B	66	64	-0.1	0.2	-0.993	0.612	0.709	0.709	-0.419	-0.218	0.024	1.048	1.954	1.124	-0.64	-0.024	-0.813	1	-0.093	-0.771	-0.412	0.488	ENSG00000173757	STAT5B	66	64	-0.1	0.2	48	71	72	72	56	59	63	77	90	78	53	62	50	77	61	51	56	69	65	A	STAT5B
SCAND1	66	64	0	0.2	1.593	-1.009	-0.497	0.678	-0.997	1.051	-0.105	-0.671	-0.557	0.105	0.503	0.268	1.912	0.37	-0.816	-0.425	1.159	-0.75	ENSG00000171222	SCAND1	66	64	0	0.2	90	46	55	74	47	81	61	52	54	65	71	68	95	69	50	56	82	51	65	A	SCAND1
POLE4	58	64	0.1	0.2	-0.198	-0.006	-1.083	-0.879	-0.439	0.093	0.941	-0.699	-1.256	-1.337	0.86	0.136	0.006	0.743	-0.65	0.043	1.287	0.08	ENSG00000115350	POLE4	58	64	0.1	0.2	64	67	49	53	60	68	82	56	47	45	81	69	67	79	56	68	88	68	65	A	POLE4
RGS2	127	47	-1.4	0.8	3.789	-1.021	2.378	2.415	1.031	1.156	-0.238	-0.468	0.06	-0.934	-0.008	-0.255	0.25	0.008	0.028	-0.078	-0.881	-1.091	ENSG00000116741	RGS2	127	47	-1.4	0.8	202	10	146	148	92	97	42	32	53	14	51	41	61	51	52	48	16	7	65	A	RGS2
PAPOLA	63	65	0	0.1	1.912	-0.043	-1.714	-0.922	-1.083	-0.452	-0.637	0.934	-0.031	-1.924	0.204	0.303	0.575	1.231	0.476	0.031	-0.712	1.12	ENSG00000090060	PAPOLA	63	65	0	0.1	80	65	51	58	56	61	60	73	65	49	67	67	70	75	69	65	59	74	65	A	PAPOLA
PTGER2	24	78	1.7	0.7	-1.156	-0.144	-1.493	-1.385	-0.983	-0.421	-0.379	-0.431	0.212	0.402	0.487	-0.382	0.144	0.862	1.12	1.695	4.498	2.505	ENSG00000125384	PTGER2	24	78	1.7	0.7	20	51	10	13	26	43	44	43	62	68	71	44	60	82	90	108	194	133	65	A	PTGER2
RP11-40C6.2	69	64	-0.1	0.4	1.87	-0.37	-0.766	1.609	-0.052	2.328	0.766	-0.583	-1.823	-0.005	0.448	0.255	0.917	-0.24	-0.849	-0.234	3.615	0.005	ENSG00000219928	RP11-40C6.2	69	64	-0.1	0.4	93	50	43	88	56	102	72	46	22	57	66	62	75	53	41	53	127	57	65	A	RP11-40C6.2
PIM3	97	55	-0.8	0.7	4.629	-0.67	0.531	0.592	1.205	2.057	0.279	-0.689	0.457	-0.35	0.215	0.879	-0.215	-0.534	-0.679	-1.238	-1.351	-1.344	ENSG00000198355	PIM3	97	55	-0.8	0.7	201	37	74	76	95	122	67	37	72	47	65	85	51	41	37	20	16	16	64	A	PIM3
LRPAP1	60	64	0.1	0.1	-0.198	-0.35	-0.898	0.055	-0.805	0.308	0.738	-0.738	-0.822	-1.008	0.637	0.476	1.227	0.805	0.712	-0.055	0.19	-0.316	ENSG00000163956	LRPAP1	60	64	0.1	0.1	62	60	54	65	55	68	73	56	55	53	72	70	79	74	73	64	67	61	64	A	LRPAP1
CSNK1G2	74	64	-0.2	0.3	0.256	0.882	1.549	1.999	-1.289	-0.242	-0.608	1.057	3.109	4.781	-0.783	0.432	0.172	-0.334	-0.172	-0.65	-0.699	-0.193	ENSG00000133275	CSNK1G2	74	64	-0.2	0.3	61	70	79	86	39	54	48	72	101	125	46	63	60	52	55	48	47	54	64	A	CSNK1G2
HERPUD1	78	61	-0.3	0.4	2.639	-1.69	0.726	0.374	0.648	0.672	0.051	-0.652	-0.742	0.37	0.677	-0.051	0.493	-0.897	-0.807	-0.726	-0.493	-1.461	ENSG00000051108	HERPUD1	78	61	-0.3	0.4	130	24	83	75	81	82	67	50	47	75	82	64	78	44	46	48	54	30	64	A	HERPUD1
UBTF	74	61	-0.3	0.2	-0.555	3.568	1.109	0.668	-1.135	-0.668	0.076	2.005	0.53	0.681	-2.61	0.252	-0.076	-0.202	-0.782	-1.009	-2.017	0.517	ENSG00000108312	UBTF	74	61	-0.3	0.2	60	93	73	70	55	59	65	80	68	70	44	66	64	63	58	56	48	68	64	A	UBTF
SHKBP1	56	66	0.2	0.2	-0.887	-0.222	-0.63	-1.393	-2.006	-0.55	0.373	0.435	1.038	0.737	0.311	0.142	0.719	1.26	1.899	-0.763	-0.142	-0.568	ENSG00000160410	SHKBP1	56	66	0.2	0.2	55	62	57	49	42	58	69	69	76	73	68	66	73	79	86	56	63	58	64	A	SHKBP1
TRAPPC6A	55	67	0.3	0.2	-0.132	0.132	-2.775	-1.996	0.34	-1.031	0.494	-1.031	-2.325	-0.57	0.823	-0.844	0.318	0.472	-0.143	0.504	4.639	0.779	ENSG00000007255	TRAPPC6A	55	67	0.3	0.2	64	67	40	47	69	56	70	56	44	60	73	58	68	70	64	70	108	73	64	A	TRAPPC6A
OAS2	19	73	2	0.7	-0.701	-0.267	-0.5	-0.707	-0.648	-0.387	-0.115	1.086	1.582	0.109	0.798	-0.365	1.468	2.368	1.308	-0.109	0.537	1.327	ENSG00000111335	OAS2	19	73	2	0.7	11	33	21	11	14	27	40	99	124	51	85	28	118	163	110	40	72	111	64	A	OAS2
POLR2E	52	67	0.4	0.2	-1.281	0.864	-1.448	-1.181	-1.355	-0.323	0.106	-0.361	-0.535	0.137	0.497	-0.106	1.392	0.814	1.25	-0.124	1.585	0.398	ENSG00000099817	POLR2E	52	67	0.4	0.2	43	78	41	45	42	59	66	58	55	66	72	62	86	77	84	62	90	70	64	A	POLR2E
UBE2Q1	61	64	0.1	0.1	0.248	-0.169	-1.498	-1.399	-2.986	-0.486	-0.069	0.069	0.645	-1.28	0.962	0.149	1.835	2.847	0.605	-0.704	0.565	-1.022	ENSG00000160714	UBE2Q1	61	64	0.1	0.1	66	64	57	58	50	62	64	65	68	58	70	66	74	79	68	61	68	60	64	A	UBE2Q1
POLD4	53	68	0.4	0.2	-0.679	0.67	-0.759	-1.417	-0.63	-0.847	-0.614	-0.028	-0.044	0.63	-0.124	0.028	2.276	1.634	2.517	0.478	3.248	0.687	ENSG00000175482	POLD4	53	68	0.4	0.2	51	68	50	42	52	49	52	59	59	67	58	60	88	80	91	65	100	68	64	A	POLD4
NAPA	53	67	0.3	0.2	-1.143	-0.255	-1.012	-0.214	-1.209	-0.436	-0.074	-0.033	1.053	0.058	1.522	0.033	2.369	1.39	2.122	-0.633	0.716	0.173	ENSG00000105402	NAPA	53	67	0.3	0.2	47	58	49	59	47	56	60	61	74	62	80	62	90	78	87	54	70	63	64	A	NAPA
PRPF8	78	61	-0.3	0.2	-0.387	0.498	1.441	1.114	-0.83	-0.761	-1.051	0.661	0.677	0.429	-1.425	0.266	-0.846	0.071	-0.071	-0.198	-1.093	0.672	ENSG00000174231	PRPF8	78	61	-0.3	0.2	58	75	92	86	49	51	45	78	78	73	38	70	49	66	64	61	44	78	64	A	PRPF8
IMPDH2	49	69	0.5	0.3	-1.832	1.863	-1.648	-1.694	-0.537	-0.115	-0.046	-0.092	-0.812	0.291	-0.046	0.253	0.161	0.95	0.046	2.46	5.02	1.725	ENSG00000178035	IMPDH2	49	69	0.5	0.3	36	84	38	38	53	58	59	59	49	64	59	63	62	72	60	92	125	82	64	A	IMPDH2
IQGAP1	45	69	0.6	0.4	-0.779	-0.076	-0.666	-0.909	-0.892	-0.863	-0.32	0.683	1.075	-0.627	0.139	0.991	0.076	1.358	1.782	0.461	-0.111	0.217	ENSG00000140575	IQGAP1	45	69	0.6	0.4	40	60	43	36	36	37	53	81	92	44	66	90	64	100	112	75	59	68	64	A	IQGAP1
AKT1	51	67	0.4	0.2	-0.846	-0.714	-1.42	-1.807	-1.049	-0.732	0.714	-0.053	0.547	0.635	2.178	0.141	0.309	0.529	2.143	-0.361	0.053	-0.485	ENSG00000142208	AKT1	51	67	0.4	0.2	55	56	48	44	52	56	72	64	70	71	89	66	68	70	89	60	65	59	64	A	AKT1
SRI	48	67	0.5	0.2	-0.872	-0.313	-1.206	-1.3	-0.674	-0.115	0.071	-0.219	-0.066	-0.943	0.696	0.592	0.066	1.338	0.713	0.274	0.834	0.674	ENSG00000075142	SRI	48	67	0.5	0.2	49	59	42	41	52	62	66	60	63	47	77	75	66	89	77	69	80	77	64	A	SRI
RP5-857K21.7	53	67	0.3	0.4	-0.552	0.112	-0.083	-0.415	0.083	0.53	2.038	-0.797	-2.081	-1.836	4.909	1.23	-0.422	-0.335	3.445	2.42	1.872	-0.184	ENSG00000229344	RP5-857K21.7	53	67	0.3	0.4	49	58	55	50	57	64	84	45	27	31	124	73	50	52	104	90	82	54	64	A	RP5-857K21.7
HSPD1	53	67	0.3	0.2	-1.726	0.329	-1.118	-0.79	-1.594	-1.09	-1.391	0.112	0.559	0.049	-0.28	-0.049	1.894	1.44	-0.105	0.433	0.454	1.615	ENSG00000144381	HSPD1	53	67	0.3	0.2	40	70	49	54	42	49	45	66	73	66	61	64	92	85	63	71	71	88	64	A	HSPD1
PPP1R2	62	63	0	0.1	-0.078	-0.035	-0.575	-0.49	-0.632	1.498	0.93	0.092	-1.739	-0.689	0.035	0.206	0.916	1.115	-0.958	0.66	-2.009	1.867	ENSG00000184203	PPP1R2	62	63	0	0.1	63	64	60	60	59	74	70	64	52	59	64	65	70	72	57	68	50	77	64	A	PPP1R2
POLR2L	52	68	0.4	0.3	0.053	-0.106	-1.92	-1.043	-0.997	-0.053	-0.319	-1.203	-1.602	-0.684	1.708	0.665	1.927	0.352	0.326	0.472	2.891	0.1	ENSG00000177700	POLR2L	52	68	0.4	0.3	64	62	34	48	48	63	59	45	39	53	89	73	92	69	68	70	107	65	64	A	POLR2L
ARHGEF3	51	66	0.4	0.2	-1.212	-0.608	-0.55	-1.163	-0.741	0.252	1.212	2.057	2.421	2.305	0.319	0.501	-0.459	0.964	0.418	-0.252	-1.212	-0.352	ENSG00000163947	ARHGEF3	51	66	0.4	0.2	47	54	55	47	52	64	76	86	90	89	65	67	56	73	66	58	47	57	64	A	ARHGEF3
GIMAP6	50	67	0.4	0.3	-1.818	1.571	-0.904	-1.987	-0.778	-1.315	-0.305	0.319	-0.131	0.131	-0.571	-0.382	0.222	0.894	0.846	0.488	0.203	1.62	ENSG00000133561	GIMAP6	50	67	0.4	0.3	28	98	47	25	50	39	60	73	63	69	54	58	71	84	83	76	70	99	64	A	GIMAP6
SNRPD3	52	67	0.4	0.2	-1.328	0.287	-1.553	-0.912	-0.57	-0.779	-0.004	0.204	-0.329	-0.804	-0.204	0.004	2.802	0.937	1.003	0.154	2.769	0.537	ENSG00000100028	SNRPD3	52	67	0.4	0.2	46	66	44	51	55	53	62	65	58	53	60	62	96	73	74	64	95	69	64	A	SNRPD3
SELK	88	54	-0.7	0.8	-1.819	-0.604	2.825	4.732	3.885	-1.819	1.342	-0.109	-0.014	-0.572	-1.819	0.798	0.745	0.332	0.014	-0.311	0.208	-0.173	ENSG00000113811	SELK	88	54	-0.7	0.8	0	35	132	186	162	0	90	49	51	35	0	74	73	61	52	43	58	47	64	A	SELK
PPP1R7	53	65	0.3	0.2	-0.881	0.031	-0.745	-1.09	-0.745	0.326	0.856	-0.37	-0.246	-1.429	0.912	0.234	1.675	0.979	0.604	-0.511	0.517	-0.031	ENSG00000115685	PPP1R7	53	65	0.3	0.2	49	64	51	46	51	69	77	58	60	40	78	67	91	79	73	55	72	63	64	A	PPP1R7
SRP72	60	63	0.1	0.1	-0.215	-0.567	-0.464	-0.034	0.911	-0.541	0.739	0.034	-0.954	-1.555	0.902	-0.249	0.61	0.894	0.859	0.172	-1.143	1.065	ENSG00000174780	SRP72	60	63	0.1	0.1	61	57	58	63	74	57	72	64	52	45	74	60	70	74	73	65	50	76	64	A	SRP72
SUMF2	53	68	0.3	0.2	-1.857	-0.176	-1.22	-1.561	-0.656	-1.044	0.619	0.222	0.684	1.903	1.266	-0.453	0.277	-1.894	-2.421	0.176	0.638	0.665	ENSG00000129103	SUMF2	53	68	0.3	0.2	46	65	53	50	59	55	73	69	74	87	80	62	69	46	40	68	73	74	63	A	SUMF2
IL6ST	70	64	-0.1	0.6	0.011	0.087	0.236	1.364	-0.247	0.988	-0.011	1.478	0.201	4.974	-1.25	-0.836	-0.388	-0.779	-1.265	0.57	-1.17	-0.551	ENSG00000134352	IL6ST	70	64	-0.1	0.6	59	61	65	94	52	84	58	97	64	189	26	36	48	38	25	73	28	44	63	A	IL6ST
SMEK1	89	57	-0.6	0.3	1.337	0.006	1.898	3.736	0.415	1.495	-0.665	0.641	0.116	-0.006	-1.892	0.299	-0.055	-0.684	-1.044	-0.751	-1.404	-0.171	ENSG00000100796	SMEK1	89	57	-0.6	0.3	82	61	92	122	67	85	50	71	62	60	29	65	60	49	43	48	37	58	63	A	SMEK1
CNOT8	73	60	-0.3	0.2	3.144	-0.249	1.66	0.726	2.522	1.235	0.955	-0.249	-0.01	-1.463	-0.28	0.01	-1.048	0.654	-0.695	-0.571	-0.042	0.176	ENSG00000155508	CNOT8	73	60	-0.3	0.2	90	58	76	67	84	72	69	58	60	46	57	60	50	66	53	54	60	62	63	A	CNOT8
MRPS24	60	63	0.1	0.2	0.964	-0.025	-0.721	-0.117	0.025	1.341	0.888	-0.628	-0.964	-0.394	0.846	0.251	2.631	1.072	-0.26	-0.243	0.737	-0.092	ENSG00000062582	MRPS24	60	63	0.1	0.2	71	60	51	58	60	76	70	52	48	55	70	63	91	73	57	57	69	59	63	A	MRPS24
PHF15	68	61	-0.2	0.2	-0.947	1.797	1.264	1.434	0.04	-0.312	-0.686	1.037	-0.04	-1.219	-0.414	-0.051	-0.538	2.579	0.164	0.312	-0.663	3.146	ENSG00000043143	PHF15	68	61	-0.2	0.2	52	76	71	73	60	57	54	69	60	49	56	59	55	83	61	63	54	88	63	A	PHF15
UQCR10	46	68	0.6	0.3	-0.794	-0.501	-1.741	-1.093	-0.583	-0.051	0.051	-0.514	-0.732	-0.726	1.066	0.174	1.993	1.114	0.535	0.412	3.069	0.623	ENSG00000184076	UQCR10	46	68	0.6	0.3	50	54	36	45	53	61	62	54	51	51	77	64	91	78	69	67	106	71	63	A	UQCR10
NDNL2	91	55	-0.7	0.4	2.984	-0.659	1.158	3.048	1.453	1.667	0.268	-0.504	-0.659	-0.69	0.799	0.604	-0.091	0.091	-0.899	-0.309	-0.263	-0.949	ENSG00000185115	NDNL2	91	55	-0.7	0.4	120	40	80	122	87	91	61	44	40	39	72	68	53	57	35	48	49	34	63	A	NDNL2
CBFB	45	67	0.6	0.2	-1.205	-0.86	-1.255	-1.205	-0.345	-0.464	0.238	-0.238	-0.508	0.508	0.696	-0.621	0.653	1.085	0.546	1.023	0.897	0.841	ENSG00000067955	CBFB	45	67	0.6	0.2	44	50	43	44	58	56	67	60	55	72	75	54	74	81	72	80	78	77	63	A	CBFB
ZNF706	57	65	0.2	0.2	-0.473	1.235	-0.751	-0.656	-0.392	-0.312	-0.641	0.15	-0.15	-0.4	-0.693	0.656	2.071	1.602	0.847	1.147	0.839	0.942	ENSG00000120963	ZNF706	57	65	0.2	0.2	53	76	49	50	54	55	51	61	57	54	50	68	88	81	71	75	71	72	63	A	ZNF706
TECR	85	57	-0.6	0.3	-0.051	1.722	2.579	4.811	-0.848	-0.704	-1.213	0.39	1.111	0.059	-0.271	-0.305	-0.271	0.925	0.051	-1.052	-0.645	0.509	ENSG00000099797	TECR	85	57	-0.6	0.3	58	79	89	115	49	50	44	63	72	59	56	55	56	70	59	46	51	65	63	A	TECR
KCNAB2	64	62	0	0.5	-0.731	0.133	-0.317	0.627	-1.046	-0.681	0.007	0.772	0.999	0.999	-0.174	-0.248	0.668	0.012	-1.827	0.816	-1.827	-0.007	ENSG00000069424	KCNAB2	64	62	0	0.5	40	72	55	90	29	42	67	95	103	103	60	58	91	67	0	97	0	67	63	A	KCNAB2
JOSD1	114	49	-1.2	0.7	4.733	-0.708	4.666	7.514	4.197	2.609	0.931	-0.178	0.474	-0.256	0.775	0.139	-0.295	-0.139	-0.29	-0.591	-0.864	-0.641	ENSG00000100221	JOSD1	114	49	-1.2	0.7	126	28	125	176	116	88	58	38	50	36	55	44	36	39	36	30	26	30	63	A	JOSD1
ABHD14B	59	62	0.1	0.2	-0.649	0.744	-0.7	-0.867	0.226	0.036	0.9	-0.733	-1.374	-0.967	0.978	0.209	-1.134	-0.036	0.081	0.22	-0.242	0.181	ENSG00000114779	ABHD14B	59	62	0.1	0.2	54	79	53	50	70	67	82	53	41	49	84	70	46	65	67	70	62	69	63	A	ABHD14B
PTGER4	108	51	-1.1	0.7	7.276	-0.918	2.768	3.861	1.62	2.954	-0.115	-0.797	-0.527	0.261	0.266	-0.01	2.773	0.01	-0.221	-0.196	-0.552	-1.108	ENSG00000171522	PTGER4	108	51	-1.1	0.7	189	25	99	121	76	102	41	28	33	49	49	43	99	44	39	40	33	21	63	A	PTGER4
PPHLN1	58	63	0.1	0.1	-2.195	-0.869	-0.434	-1.006	-0.114	0.046	0.96	0.594	-0.64	-2.949	0.434	0.069	1.898	1.829	-0.709	0.366	-0.046	3.247	ENSG00000134283	PPHLN1	58	63	0.1	0.1	53	59	61	58	62	63	67	65	60	50	65	63	71	71	60	64	62	77	63	A	PPHLN1
HNRNPA1P48	58	63	0.1	0.2	-0.439	0.284	-0.756	-0.697	0.711	0.881	1.028	-1.065	-1.5	-1.404	0.018	-0.35	-0.38	-0.018	0.35	0.763	0.652	0.512	ENSG00000224578	HNRNPA1P48	58	63	0.1	0.2	58	68	54	54	73	76	78	49	43	45	64	59	59	64	69	74	73	71	63	A	HNRNPA1P48
TMBIM4	49	66	0.4	0.3	-0.83	0.073	-0.443	-0.689	-0.073	-0.519	-0.202	-0.284	-0.179	-1.023	0.66	0.372	1.481	1.721	2.038	0.853	1.827	1.463	ENSG00000155957	TMBIM4	49	66	0.4	0.3	43	58	49	45	56	48	53	52	54	39	68	63	82	86	92	71	88	82	63	A	TMBIM4
FLII	54	67	0.3	0.3	-1.206	0.888	-0.378	-0.477	-1.415	-0.982	-0.664	0.921	2.725	2.204	-0.685	0.483	0.559	0.472	1.316	0	-0.115	0	ENSG00000177731	FLII	54	67	0.3	0.3	37	75	52	50	33	41	47	76	109	99	46	68	69	68	83	59	57	59	63	A	FLII
HSD17B11	59	63	0.1	0.2	-0.61	-0.096	-0.313	-0.739	0.49	0.554	1.02	-1.156	-2.08	-2.192	1.148	-0.442	-1.229	0.096	1.726	0.385	0.827	0.538	ENSG00000198189	HSD17B11	59	63	0.1	0.2	56	63	60	55	70	71	77	50	38	37	78	59	49	65	86	69	74	71	63	A	HSD17B11
WBP2	65	61	-0.1	0.1	0.169	0.595	1.322	0.24	-1.34	0.222	-1.127	1.482	0.754	-0.541	-0.169	-0.47	-0.275	1.535	2.05	-1.766	-0.328	-1.145	ENSG00000132471	WBP2	65	61	-0.1	0.1	63	66	70	64	55	63	56	71	66	59	61	60	61	71	74	52	60	56	63	A	WBP2
BCLAF1	84	56	-0.6	0.3	2.656	-0.538	2.388	2.799	1.737	2.18	0.31	0.942	0.577	0.609	-0.714	-0.31	-0.635	-0.577	-0.863	-0.603	-2.167	-0.596	ENSG00000029363	BCLAF1	84	56	-0.6	0.3	97	48	93	99	83	90	61	71	65	66	45	51	46	47	43	47	23	47	62	A	BCLAF1
NSMCE1	47	65	0.5	0.2	-1.446	0.754	-1.646	-1.457	-0.913	-0.133	0.313	-0.41	-0.816	-0.682	0.036	-0.036	0.19	0.846	0.549	0.113	0.667	0.816	ENSG00000169189	NSMCE1	47	65	0.5	0.2	38	81	34	37	48	63	72	58	50	53	67	65	70	82	77	68	79	82	62	A	NSMCE1
DDX17	58	68	0.2	0.9	-0.116	1.979	2.02	0.707	-1.024	0.069	-0.642	4.551	9.852	11.231	-1.179	0.594	-0.051	0.051	-0.242	-0.469	-1.549	-0.463	ENSG00000100201	DDX17	58	68	0.2	0.9	37	72	72	50	21	40	28	115	204	227	19	49	38	39	35	31	13	31	62	A	DDX17
RPS6KA1	37	69	0.9	0.3	-2.531	-0.46	-2.708	-3.015	-2.347	-2.32	-0.358	0.208	0.433	-1.107	0.412	-0.208	0.937	0.794	2.306	0.501	0.487	0.555	ENSG00000117676	RPS6KA1	37	69	0.9	0.3	32	62	29	25	35	35	64	72	75	53	75	66	83	81	103	76	76	77	62	A	RPS6KA1
LPXN	41	66	0.7	0.4	-1.47	0.114	-1.21	-1.261	-1.102	-1.116	-0.604	0.2	0.045	-0.896	0.103	-0.045	0.262	1.264	0.745	-0.103	0.763	0.597	ENSG00000110031	LPXN	41	66	0.7	0.4	27	71	34	33	37	37	51	73	69	43	71	66	75	103	88	65	89	84	62	A	LPXN
MRPL20	58	63	0.1	0.2	-0.983	0.94	-0.339	0.017	-0.07	-0.601	-0.975	-0.748	-0.017	0.07	-0.801	-0.139	1.401	1.654	0.496	0.357	2.646	1.001	ENSG00000242485	MRPL20	58	63	0.1	0.2	48	70	56	60	59	53	48	51	59	60	50	58	76	78	65	64	90	71	62	A	MRPL20
ANAPC5	49	65	0.4	0.2	-1.455	0.083	-1.171	-1.542	-1.235	-0.738	0.343	1.369	2.031	0.809	0.88	0.564	0.611	0.454	-0.083	-0.256	-0.106	-0.122	ENSG00000089053	ANAPC5	49	65	0.4	0.2	43	63	47	42	46	52	66	79	87	72	73	69	69	67	60	58	60	60	62	A	ANAPC5
PCED1B	43	68	0.7	0.4	-1.314	1.39	-2.085	-1.991	-0.672	0.123	-0.123	0.35	0.269	4.905	-0.35	0.397	-0.456	0.21	-0.911	1.863	-0.677	1.185	ENSG00000179715	PCED1B	43	68	0.7	0.4	37	84	24	26	48	62	58	66	64	144	54	67	52	63	44	92	48	80	62	A	PCED1B
LSM14A	62	61	0	0.1	0.454	0.058	-0.686	1.314	0.128	1.826	1.756	-0.174	-2.5	-1.384	2.082	-0.407	2.175	0.663	-0.826	-0.221	-0.361	-0.058	ENSG00000257103	LSM14A	62	61	0	0.1	63	61	58	66	61	69	68	60	50	55	70	59	70	64	57	60	59	61	62	A	LSM14A
LINC00493	66	60	-0.1	0.2	2.32	-0.043	-0.068	0.6	0.526	2.927	-0.179	-1.479	-2.519	-2.234	0.043	0.749	0.823	0.464	-1.392	-0.179	1.999	-0.13	ENSG00000232388	LINC00493	66	60	-0.1	0.2	79	60	60	66	65	84	59	49	40	43	61	67	67	64	49	59	77	60	62	A	LINC00493
STK4	81	55	-0.5	0.3	1.076	-0.227	1.352	1.708	0.278	0.227	0.577	0.296	0.588	0.491	-1.633	-1.036	-0.72	-0.554	-1.105	-0.669	-1.846	-0.68	ENSG00000101109	STK4	81	55	-0.5	0.3	82	60	87	93	68	67	74	69	74	72	35	45	51	54	44	52	31	52	62	A	STK4
SLC25A39	57	63	0.2	0.2	0.204	0.591	-1.302	-1.229	2.735	-0.204	0.81	-0.967	-0.308	1.26	0.518	0.34	0.58	-0.455	-0.758	-0.884	1.25	-0.382	ENSG00000013306	SLC25A39	57	63	0.2	0.2	63	66	48	49	87	59	68	51	58	73	66	64	66	56	53	52	73	57	62	A	SLC25A39
VAMP5	43	66	0.6	0.3	0.094	-0.448	-1.693	-1.365	-0.177	-0.094	0.672	-0.646	-0.62	-0.807	0.698	0.677	2.104	1.099	1.234	0.443	1.62	-0.286	ENSG00000168899	VAMP5	43	66	0.6	0.3	61	50	26	33	56	57	72	47	47	43	72	72	99	80	83	67	90	53	62	A	VAMP5
RNF220	64	61	-0.1	0.1	-0.467	1.712	-0.156	0.903	-1.712	-0.882	0.239	1.069	-0.135	1.193	-0.612	0.093	0.384	-0.197	-0.093	-1.09	0.841	0.737	ENSG00000187147	RNF220	64	61	-0.1	0.1	59	69	60	65	53	57	62	66	60	67	58	62	63	60	61	56	65	65	62	A	RNF220
TALDO1	38	69	0.9	0.4	-1.162	0.099	-1.18	-1.224	-0.768	-0.581	-0.279	-0.243	-0.074	-0.698	0.283	0.074	1.456	0.651	1.724	1.117	0.746	0.316	ENSG00000177156	TALDO1	38	69	0.9	0.4	30	64	29	28	40	45	54	55	59	42	69	63	101	79	108	92	81	70	61	A	TALDO1
NDUFC1	62	60	0	0.1	0.573	0.557	-0.776	-0.886	0.039	0.039	1.106	-1.561	-2.345	-2.863	0.133	-0.133	2.423	1.31	-0.839	-0.431	0.212	-0.039	ENSG00000109390	NDUFC1	62	60	0	0.1	66	66	58	57	63	63	70	53	48	44	64	62	78	71	57	60	64	62	61	A	NDUFC1
RSU1	50	63	0.3	0.2	-0.66	-0.447	-1.239	-0.828	-0.462	0.037	1.004	-0.484	-0.161	-0.96	1.1	-0.037	0.689	1.019	1.305	0.095	0.784	0.367	ENSG00000148484	RSU1	50	63	0.3	0.2	52	54	44	49	54	61	74	54	58	47	76	60	70	74	78	62	71	66	61	A	RSU1
TCF25	58	64	0.1	0.3	-0.202	1.425	-0.126	-0.53	-3.58	-0.542	-1.172	2.03	5.257	6.808	-0.479	0.29	1.097	0.618	0.731	-0.946	0.025	-0.025	ENSG00000141002	TCF25	58	64	0.1	0.3	55	68	56	52	28	52	47	73	98	111	53	59	65	62	62	49	57	56	61	A	TCF25
CMTM3	48	64	0.4	0.2	-0.831	-0.306	-1.396	-1.788	-0.651	0.102	-0.102	-1.239	-0.635	-1.514	1.757	0.125	0.243	2.141	1.851	0.298	0.643	0.698	ENSG00000140931	CMTM3	48	64	0.4	0.2	51	58	44	39	53	63	60	46	54	42	84	63	65	89	85	66	70	71	61	A	CMTM3
RPL22L1	49	65	0.4	0.3	-0.261	-0.611	-0.55	-0.322	-0.255	1.432	0.239	0.505	-0.239	-1.155	1.738	1.099	1.36	0.888	-0.377	0.888	1.221	-0.738	ENSG00000163584	RPL22L1	49	65	0.4	0.3	52	45	47	51	52	82	61	66	52	36	88	76	81	72	50	72	78	43	61	A	RPL22L1
FUBP1	78	58	-0.4	0.3	1.641	-0.033	1.867	2.625	2.392	0.385	-0.518	0.771	0.877	0.871	-0.824	0.027	-0.279	-0.186	-0.651	-0.359	-0.698	-0.027	ENSG00000162613	FUBP1	78	58	-0.4	0.3	79	54	83	94	91	60	47	66	68	68	42	55	50	52	45	49	44	54	61	A	FUBP1
SRSF6	93	54	-0.8	0.4	1.208	0.338	1.755	2.229	0.317	0.662	-0.893	0.536	0.683	1.099	-1.792	-0.481	-0.666	-0.54	-1.196	-0.574	-1.204	-0.317	ENSG00000124193	SRSF6	93	54	-0.8	0.4	88	68	101	113	67	75	38	72	76	86	17	48	44	47	31	46	31	52	61	A	SRSF6
APEH	45	65	0.5	0.3	-3.298	0.729	-2.698	-3.937	-2.838	-2.538	-0.51	0.12	0.15	0.08	-0.729	-0.05	0.42	1.429	0.62	-0.43	0.05	1.059	ENSG00000164062	APEH	45	65	0.5	0.3	35	75	41	29	40	43	63	69	69	69	61	67	72	82	74	64	68	79	61	A	APEH
PHB	35	68	1	0.4	-1.108	-0.153	-1.331	-1.251	-0.842	-0.285	0.153	-0.161	-0.257	-0.304	1.033	0.249	1.057	0.897	0.468	0.507	1.813	0.901	ENSG00000167085	PHB	35	68	1	0.4	31	55	26	28	38	52	63	55	53	51	85	65	86	82	71	72	105	82	61	A	PHB
PPIAP22	44	65	0.5	0.3	-0.725	-0.496	-1.352	-1.251	-0.132	-0.206	0.132	-0.597	-0.59	-1.204	1.919	0.84	1.366	1.609	0.624	0.509	2.229	0.28	ENSG00000198618	PPIAP22	44	65	0.5	0.3	48	51	38	40	57	55	60	50	50	41	87	71	79	82	68	66	92	63	61	A	PPIAP22
STMN1	41	66	0.7	0.5	-0.726	0.376	-0.76	-0.831	-0.614	-0.422	-0.011	0.011	0.497	-0.859	1.01	0.497	2.882	1.06	0.685	0.664	-0.756	-0.073	ENSG00000117632	STMN1	41	66	0.7	0.5	33	68	32	29	36	43	56	57	72	28	89	72	149	90	78	78	32	54	61	A	STMN1
STXBP2	50	65	0.4	0.4	-0.534	-0.151	0.111	-0.453	-1.238	-0.081	-0.111	1.49	2.869	2.044	0.081	0.614	2.235	1.178	8.335	-0.735	-0.534	-0.755	ENSG00000076944	STXBP2	50	65	0.4	0.4	48	51	54	48	41	52	52	68	81	73	54	59	75	65	136	46	48	45	61	A	STXBP2
PER1	148	37	-2	1.1	5.061	-0.544	3.658	3.606	1.335	1.402	0.27	0.099	0.552	1.239	-0.503	-0.099	-0.402	-0.624	-0.709	-0.64	-0.758	-0.727	ENSG00000179094	PER1	148	37	-2	1.1	230	13	176	174	86	89	45	38	56	82	15	31	19	10	7	10	5	6	61	A	PER1
RBCK1	43	66	0.6	0.2	-1.121	-0.623	-1.013	-1.289	-1.1	-0.596	-0.011	0.065	1.035	0.726	0.802	-0.244	1.078	0.574	0.233	-0.439	1.116	0.011	ENSG00000125826	RBCK1	43	66	0.6	0.2	41	50	43	38	41	50	61	63	81	75	76	57	81	72	66	53	82	62	61	A	RBCK1
HMOX2	49	63	0.4	0.2	-1.205	0.833	-1.239	-1.044	-0.882	-0.692	-0.354	0.046	-0.046	-0.403	-0.809	0.086	0.833	0.682	0.467	0.354	0.565	0.667	ENSG00000103415	HMOX2	49	63	0.4	0.2	38	80	38	42	45	49	56	64	62	55	46	65	80	77	73	70	75	77	61	A	HMOX2
TC2N	60	59	0	0.1	-0.387	-0.962	0.401	0.401	1.99	-0.16	1.456	-0.013	0.922	-0.654	0.013	-0.695	-1.015	1.055	-0.975	-2.564	0.067	0.427	ENSG00000165929	TC2N	60	59	0	0.1	58	54	64	64	76	60	72	61	68	56	61	56	53	69	54	42	61	64	61	A	TC2N
RP1-56K13.3	42	64	0.6	0.3	-0.992	-0.021	-1.186	-1.42	-0.882	-1.001	-0.094	0.279	0.725	-1.305	0.403	0.117	0.523	1.209	2.185	0.021	-0.15	0.624	ENSG00000265784	RP1-56K13.3	42	64	0.6	0.3	40	61	36	31	43	40	60	68	77	33	70	64	73	88	109	62	58	75	60	A	RP1-56K13.3
GPBP1	64	59	-0.1	0.2	-0.353	0.303	1.513	0.668	1.765	-0.088	-0.101	0.983	1.399	-0.681	-0.303	1.475	-1.715	0.088	-1.626	-0.593	-2.458	0.277	ENSG00000062194	GPBP1	64	59	-0.1	0.2	57	63	72	66	74	60	59	68	71	55	58	72	47	61	47	56	41	62	60	A	GPBP1
PSMD7	67	58	-0.2	0.2	2.157	-1.131	0.8	1.43	1.777	1.995	1.074	-0.388	-0.097	-1.026	0.347	0.097	0.549	-0.25	-0.291	-1.139	-0.46	-0.323	ENSG00000103035	PSMD7	67	58	-0.2	0.2	84	43	67	75	79	82	70	52	56	44	61	58	64	54	53	43	51	53	60	A	PSMD7
SNRPG	56	62	0.1	0.3	0.855	-1.623	-0.58	0.502	2.565	0.376	0	-0.769	-0.816	-2.267	0	0.478	3.302	0.4	-0.878	-0.361	1.012	-0.353	ENSG00000143977	SNRPG	56	62	0.1	0.3	70	38	52	66	92	64	59	49	49	30	59	65	101	64	48	55	72	55	60	A	SNRPG
41884	42	67	0.7	0.3	-1.468	-0.208	-0.768	-1.059	-1.125	-0.853	-0.807	1.048	0.636	0.154	-0.068	-0.713	0.087	0.266	0.126	0.068	0.107	1.732	ENSG00000168385	41884	42	67	0.7	0.3	27	59	45	37	36	43	44	91	81	68	63	46	67	71	68	66	67	109	60	A	41884
SDHC	49	62	0.3	0.2	-0.902	-0.126	-1.132	-1.097	-0.608	-0.986	0.685	-0.391	-0.475	-1.16	1.482	0.126	0.601	1.23	0.762	0.664	0.377	0.496	ENSG00000143252	SDHC	49	62	0.3	0.2	48	59	45	45	52	47	71	55	54	44	82	63	69	78	72	70	66	68	60	A	SDHC
ALKBH7	59	60	0	0.2	0.05	1.082	-1.927	-0.841	0.671	0.035	0.678	-1.562	-2.803	-1.035	0.027	-0.578	-0.027	-0.182	-1.043	0.671	1.686	0.198	ENSG00000125652	ALKBH7	59	60	0	0.2	65	78	39	53	73	64	73	44	28	51	64	56	64	62	50	73	86	66	60	A	ALKBH7
MRPL23	50	63	0.3	0.2	0.277	-0.216	-1.968	-1.092	-0.539	0.116	0.076	-1.495	-1.163	-0.458	1.837	0.317	3.75	1.354	0.81	-0.418	3.478	-0.076	ENSG00000214026	MRPL23	50	63	0.3	0.2	61	56	38	47	52	59	59	43	46	53	76	61	95	71	66	54	92	57	60	A	MRPL23
RASSF3	81	53	-0.6	0.3	0.553	0.369	3.096	4.726	2.679	-0.01	0.689	0.311	-0.223	-2.669	-2.717	-0.66	-0.932	0.534	-0.611	-0.718	-1.708	0.01	ENSG00000153179	RASSF3	81	53	-0.6	0.3	64	63	91	107	86	59	66	62	56	31	31	52	49	64	52	51	41	59	60	A	RASSF3
HAX1	54	61	0.2	0.2	-1.925	0.843	-0.471	-0.82	-1.948	-0.797	0.145	-0.401	-0.552	0.227	0.529	-0.343	1.832	2.285	0.448	-0.145	2.239	1.366	ENSG00000143575	HAX1	54	61	0.2	0.2	43	66	55	52	42	52	60	56	54	61	64	56	75	79	63	58	78	71	60	A	HAX1
ATP8B2	56	61	0.1	0.2	-0.851	1.604	-0.082	-0.843	-0.427	-0.412	0.082	1.055	1.792	3.055	-1.439	0.341	-0.365	1.157	-0.333	0.506	-0.498	0.882	ENSG00000143515	ATP8B2	56	61	0.1	0.2	46	77	56	46	51	51	58	70	79	96	38	61	52	71	52	63	50	68	60	A	ATP8B2
ESYT2	50	62	0.3	0.2	-1.428	-0.132	-1.12	-1.12	-0.776	-1.261	0.132	1.226	-0.458	0.3	0.168	-0.176	0.758	1.199	0.458	0.591	-0.273	1.032	ENSG00000117868	ESYT2	50	62	0.3	0.2	45	59	48	48	52	47	62	75	56	64	63	59	69	74	66	68	58	73	60	A	ESYT2
41883	56	62	0.1	0.3	-0.496	1.609	-1.146	-0.532	-1.788	-0.832	-0.732	0.503	0.803	2.973	-0.56	-0.039	1.046	0.617	0.239	-0.482	1.281	0.039	ENSG00000180096	41883	56	62	0.1	0.3	51	81	42	51	33	47	48	65	70	100	50	58	73	67	62	52	76	59	60	A	41883
NDUFV1	52	64	0.3	0.3	-0.551	0.704	-0.68	-0.54	-1.83	-0.106	-0.669	1.701	4.903	6.698	0.106	0.657	1.642	0.176	-0.34	-0.915	1.349	-0.317	ENSG00000167792	NDUFV1	52	64	0.3	0.3	50	61	49	50	39	54	49	69	96	112	55	60	69	56	52	47	66	52	60	A	NDUFV1
TRAT1	52	63	0.3	0.3	-0.762	0.023	-0.167	-0.023	0.482	-0.945	-0.595	0.062	0.447	0.906	-0.754	-0.89	-1.019	0.552	-0.183	0.894	1.971	1.182	ENSG00000163519	TRAT1	52	63	0.3	0.3	39	59	54	58	71	34	43	60	70	82	39	36	32	73	54	81	109	89	60	A	TRAT1
IGHV3-33	23	75	1.7	2.3	1.062	-0.054	-0.006	-1.003	-0.125	0.877	0.155	0.006	0.215	-0.961	0.764	2.734	36.5	2.31	-0.585	-0.561	-0.113	-0.83	ENSG00000211955	IGHV3-33	23	75	1.7	2.3	40	22	22	6	20	37	25	23	26	6	35	68	634	61	13	13	21	9	60	A	IGHV3-33
VPS28	52	61	0.2	0.1	-1.872	0.334	-1.658	-1.582	-1.809	-1.292	1.885	-0.17	0.586	0.536	-0.41	-0.107	0.107	0.271	0.813	-0.763	1.04	0.473	ENSG00000160948	VPS28	52	61	0.2	0.1	47	64	49	49	47	51	77	60	66	66	58	61	63	64	68	56	70	65	60	A	VPS28
CHCHD10	46	62	0.4	0.2	-0.841	0.166	-1.942	-2.088	-0.226	-0.115	1.037	-0.926	-1.379	0.115	0.696	0.602	0.406	1.917	-0.252	-0.61	2.933	0.653	ENSG00000250479	CHCHD10	46	62	0.4	0.2	50	62	37	36	57	59	72	49	44	61	68	67	65	82	57	53	94	68	60	A	CHCHD10
RAP1A	51	62	0.3	0.2	-1.036	-0.65	-1.017	-1.065	0.284	0.265	0.458	-0.477	-0.901	-1.913	1.903	0.092	-0.092	1.335	1.46	-0.467	0.699	0.381	ENSG00000116473	RAP1A	51	62	0.3	0.2	50	54	50	49	63	63	65	56	51	41	80	61	60	74	76	56	68	64	60	A	RAP1A
DDX6	98	49	-1	0.5	3.951	0.061	3.357	3.083	3.017	1.263	0.751	0.928	0.304	-0.061	-0.735	-0.299	-0.553	-0.37	-0.614	-0.345	-0.994	-0.132	ENSG00000110367	DDX6	98	49	-1	0.5	124	47	112	107	106	71	61	65	52	45	32	40	35	39	34	39	27	44	60	A	DDX6
CREM	135	41	-1.7	1.3	10.569	-1.349	11.09	21.156	20.16	1.693	0.661	-0.335	-0.009	-0.809	0.447	-0.623	0.009	-0.456	-0.828	-0.688	0.037	-0.456	ENSG00000095794	CREM	135	41	-1.7	1.3	138	10	143	251	241	42	31	20	24	15	29	17	24	19	15	17	24	19	60	A	CREM
DEK	48	63	0.4	0.2	-1.184	-0.503	-0.701	-0.913	-0.946	-0.661	-0.026	0.304	1.078	-0.688	0.106	0.073	1.494	0.8	1.481	0.026	-0.39	0.284	ENSG00000124795	DEK	48	63	0.4	0.2	42	53	50	46	46	50	60	65	77	50	62	61	83	72	83	61	54	65	60	A	DEK
RP11-291B21.2	26	70	1.4	0.8	-0.715	0.606	-0.634	-0.788	-0.138	-0.176	0.809	-0.146	-0.487	1.803	1.112	-0.168	0.138	0.469	-0.73	1.677	4.048	1.899	ENSG00000256039	RP11-291B21.2	26	70	1.4	0.8	13	65	16	10	36	34	73	35	22	112	85	34	47	60	12	107	201	116	60	A	RP11-291B21.2
DUT	42	66	0.7	0.3	-1.877	-0.214	-1.67	-1.596	-1.349	-1.129	-0.728	-0.374	1.302	0.087	0.821	0.621	2.945	0.541	-0.033	0.033	0.234	0.147	ENSG00000128951	DUT	42	66	0.7	0.3	34	59	37	38	42	45	51	56	81	63	74	71	106	70	61	62	65	64	60	A	DUT
APMAP	40	65	0.7	0.4	-0.495	-0.752	-0.961	-0.845	-0.983	-0.885	0.65	0.26	-0.042	-0.477	3.486	1.285	0.042	0.197	0.854	0.357	0.699	-0.344	ENSG00000101474	APMAP	40	65	0.7	0.4	46	40	36	38	35	37	72	63	56	47	136	86	58	62	77	65	73	50	60	A	APMAP
DCXR	72	56	-0.4	0.3	0.156	4.976	-0.518	0.115	-2.032	-0.28	-0.749	-0.831	-1.3	-0.115	-0.6	1.357	0.897	0.855	0.526	-0.461	0.461	0.946	ENSG00000169738	DCXR	72	56	-0.4	0.3	59	118	51	59	33	54	48	47	42	56	50	74	68	68	64	52	63	69	60	A	DCXR
DENND2D	47	63	0.4	0.4	-1.224	1.156	-0.742	-0.819	-1.256	-0.524	-0.533	1.046	0.607	0.775	-0.793	-0.229	0.427	0.884	-0.108	0.285	0.108	0.468	ENSG00000162777	DENND2D	47	63	0.4	0.4	19	100	36	33	18	43	43	96	81	87	34	53	75	91	57	70	64	77	60	A	DENND2D
CCNY	60	59	0	0.2	1.549	-0.822	-0.056	0.583	2.203	1.381	1.501	-0.463	-0.359	-0.774	0.998	-0.886	-0.024	-0.152	0.2	-0.431	0.024	0.766	ENSG00000108100	CCNY	60	59	0	0.2	76	46	55	63	84	73	75	50	52	46	69	45	56	54	59	51	56	66	60	A	CCNY
TXN	37	66	0.8	0.3	-0.681	-0.965	-1.045	-0.872	-0.681	0.111	0.221	-0.668	-0.111	-1.076	1.169	0.197	1.107	0.339	0.37	0.152	0.934	-0.287	ENSG00000136810	TXN	37	66	0.8	0.3	43	35	32	37	43	66	69	43	59	32	96	68	95	72	73	67	90	54	60	A	TXN
TGOLN2	56	60	0.1	0.2	-1.891	0.715	0.023	-1.776	-1.326	-0.323	0.634	1.326	1.257	-0.023	-0.749	0.035	-1.476	-0.081	0.415	0.265	-2.802	0.611	ENSG00000152291	TGOLN2	56	60	0.1	0.2	46	68	62	47	51	59	68	74	73	62	56	63	49	62	66	65	38	68	60	A	TGOLN2
RELA	87	52	-0.8	0.4	3.412	-0.295	2.606	3.412	2.351	0.707	-0.38	-0.052	0.367	0.052	-0.72	-0.642	-0.773	0.079	-0.131	-0.805	-1.074	0.301	ENSG00000173039	RELA	87	52	-0.8	0.4	105	48	92	105	88	63	47	52	58	53	41	43	41	54	50	40	36	57	60	A	RELA
ZNF331	175	29	-2.6	1.6	24.703	-0.253	26.642	41.987	29.72	5.733	1.237	-0.07	0.169	0.042	0.323	-0.042	-0.674	-0.674	-0.717	-0.534	-0.857	-0.464	ENSG00000130844	ZNF331	175	29	-2.6	1.6	185	8	199	308	221	50	18	9	11	10	12	9	5	5	4	6	3	6	59	A	ZNF331
UQCRFS1	51	60	0.2	0.2	0.163	-1.263	-0.668	-0.502	0.474	0.806	1.249	-0.432	-0.723	-1.352	1.456	0.322	1.069	0.951	-0.149	0.149	-0.578	-0.681	ENSG00000169021	UQCRFS1	51	60	0.2	0.2	62	41	50	52	66	71	77	53	49	40	80	64	75	73	57	61	51	49	59	A	UQCRFS1
WARS	21	74	1.8	1.1	-0.753	-0.39	-0.953	-1.002	0.526	-0.721	-0.293	0.471	1.322	-0.553	2.4	0.628	8.251	2.053	13.251	-0.433	-0.433	0.293	ENSG00000140105	WARS	21	74	1.8	1.1	21	28	18	17	45	22	30	44	60	25	79	47	187	73	280	27	27	41	59	A	WARS
PSMA5	31	67	1.1	0.5	-1.064	-0.249	-1.022	-1.073	-0.926	-0.683	-0.588	-0.075	0.345	-0.665	0.357	0.075	1.877	1.235	0.788	0.126	0.788	0.549	ENSG00000143106	PSMA5	31	67	1.1	0.5	24	51	26	24	29	37	40	57	71	38	72	62	122	101	86	64	86	78	59	A	PSMA5
STT3B	53	61	0.2	0.2	-1.237	0.163	-1.031	-0.172	0.318	-0.73	-1.057	-1.117	0.421	-0.619	0.249	-0.937	0.395	1.547	2.157	0.722	-0.163	0.627	ENSG00000163527	STT3B	53	61	0.2	0.2	45	62	48	58	63	51	47	47	65	52	63	49	64	78	85	68	58	67	59	A	STT3B
GLG1	55	59	0.1	0.2	-2.254	1.694	-0.469	-0.6	-2.106	-1.481	0.494	1.028	0.823	0.452	-0.107	-0.28	-0.288	1.275	0.658	0.107	-0.691	1.242	ENSG00000090863	GLG1	55	59	0.1	0.2	32	80	54	52	34	42	66	72	70	65	58	56	56	75	68	61	51	75	59	A	GLG1
OS9	49	62	0.3	0.2	-1.314	0.059	-1.548	-1.666	-0.716	0.411	1.067	-0.059	-0.246	0.094	1.584	0.129	2.886	0.633	2.346	-0.434	-1.103	-0.598	ENSG00000135506	OS9	49	62	0.3	0.2	47	59	45	44	52	62	68	58	56	59	72	60	83	64	79	55	49	53	59	A	OS9
EIF3B	60	60	0	0.2	-1.248	0.634	0.02	-0.02	-0.973	-1.337	-1.24	0.287	1.24	1.531	-0.868	-0.65	0.448	0.424	0.077	-0.699	-1.078	0.149	ENSG00000106263	EIF3B	60	60	0	0.2	46	69	62	61	49	45	46	65	77	80	51	53	67	67	62	53	48	63	59	A	EIF3B
ZNF101	61	58	-0.1	0.2	0.522	-0.366	1.098	-1.049	-0.432	0.366	1.542	0.646	0.58	1.419	-0.391	0.613	-1.337	-0.687	-0.851	0.662	-1.945	-1.534	ENSG00000181896	ZNF101	61	58	-0.1	0.2	66	55	73	47	55	64	79	68	67	77	55	67	44	52	50	68	36	41	59	A	ZNF101
PRPF19	59	59	0	0.1	0.592	1.955	-0.592	-0.771	-0.523	-1.198	-0.578	-0.014	0.592	-0.757	-0.275	0.014	2.56	1.542	1.789	-0.399	1.349	1.5	ENSG00000110107	PRPF19	59	59	0	0.1	61	71	52	51	53	48	52	56	61	51	54	56	75	68	69	53	66	67	59	A	PRPF19
OPTN	48	61	0.4	0.3	-1.01	-0.339	-0.165	-0.447	-0.435	-0.021	0.435	0.8	2.293	-0.962	0.854	1.178	0.021	1.628	0.764	-1.064	-0.471	0.585	ENSG00000123240	OPTN	48	61	0.4	0.3	39	50	53	48	48	55	63	69	94	40	70	75	56	83	68	38	48	65	59	A	OPTN
RP11-471B22.2	61	57	-0.1	0.2	0.265	-2.448	0.341	1.478	0.568	-0.356	0.25	-0.796	-0.25	-3.827	1.387	0.296	-2.827	0.659	0.477	-1.493	-0.902	-0.69	ENSG00000258424	RP11-471B22.2	61	57	-0.1	0.2	64	46	64	72	66	60	64	57	60	37	71	64	43	66	65	52	56	57	59	A	RP11-471B22.2
CACYBP	49	60	0.3	0.2	-0.64	-0.031	-1.027	-1.09	-0.73	-0.709	0.571	0.163	0.01	-1.74	0.709	0.356	1.754	1.878	0.598	-0.01	-0.425	0.882	ENSG00000116161	CACYBP	49	60	0.3	0.2	49	58	44	43	48	48	67	61	59	33	69	64	84	86	67	58	52	71	59	A	CACYBP
AUP1	67	58	-0.2	0.3	0.632	0.196	0.981	1.049	-0.987	0.533	-0.773	0.797	2.189	2.263	-1.049	-0.245	0.129	-0.129	-0.527	-0.54	-0.215	-0.717	ENSG00000115307	AUP1	67	58	-0.2	0.3	66	59	72	73	40	64	43	69	91	93	39	52	58	54	47	47	52	44	59	A	AUP1
PTP4A1	93	48	-1	0.6	2.526	-0.832	1.875	2.392	1.843	1.413	0.667	-0.172	-0.08	-0.682	0.644	0.281	-0.313	0.08	-0.37	-0.36	-0.765	-0.74	ENSG00000112245	PTP4A1	93	48	-1	0.6	125	20	105	121	104	90	67	41	44	25	66	55	36	49	34	35	22	23	59	A	PTP4A1
PET100	64	57	-0.2	0.3	2.67	-0.575	0.057	0.568	-0.206	2.925	0.795	-0.312	-0.575	0.043	-0.043	0.774	1.534	-0.504	-1.086	-1.029	1.221	-0.994	ENSG00000229833	PET100	64	57	-0.2	0.3	92	47	56	63	52	96	66	50	47	55	54	66	76	48	39	40	72	41	59	A	PET100
RNH1	58	59	0	0.2	-0.104	0.61	-0.818	0.779	-1.413	-1.046	-0.789	-0.084	0.719	0.084	-0.491	-0.134	0.63	1.126	4.23	-0.868	0.144	0.56	ENSG00000023191	RNH1	58	59	0	0.2	56	63	49	65	43	47	49	56	64	58	52	56	63	68	100	48	59	63	59	A	RNH1
MDFIC	37	63	0.8	0.3	-1.136	-0.702	-1.24	-0.96	0.163	0.181	0.647	-0.561	-0.33	-0.163	0.824	-0.435	-0.973	0.869	0.566	0.181	1.15	1.335	ENSG00000135272	MDFIC	37	63	0.8	0.3	34	44	32	38	63	64	74	47	52	56	78	50	38	79	72	64	85	89	59	A	MDFIC
SNRNP200	71	57	-0.3	0.3	-0.442	0.647	0.876	0.927	-1.006	-0.702	-0.887	0.769	1.306	1.104	-1.16	0.126	-0.58	0.035	-0.256	-0.035	-0.509	0.158	ENSG00000144028	SNRNP200	71	57	-0.3	0.3	47	75	80	82	33	40	36	78	91	86	29	61	44	59	52	57	45	62	59	A	SNRNP200
C9orf142	51	63	0.3	0.3	0.256	0.113	-0.976	-0.339	-1.454	-0.247	-0.113	0.8	2.501	5.308	1.186	0.524	0.197	-0.716	-0.633	-0.364	2.091	-0.867	ENSG00000148362	C9orf142	51	63	0.3	0.3	57	55	42	50	37	51	53	63	84	117	68	60	56	45	46	50	79	44	59	A	C9orf142
INO80E	53	60	0.2	0.2	0.133	-0.133	-1.423	-0.596	-1.255	1.423	1.029	0.271	0.606	1.049	0.724	0.33	1.699	-0.438	-0.468	-0.99	-0.625	-1.127	ENSG00000169592	INO80E	53	60	0.2	0.2	60	57	44	52	46	73	69	61	65	69	66	62	76	54	54	48	52	47	59	A	INO80E
DCTN2	48	61	0.4	0.2	-1.325	0.627	-1.373	-1.386	-0.715	-0.932	-0.139	-0.281	-0.22	-1.156	0.139	0.322	1.061	0.878	1.379	0.634	0.214	0.2	ENSG00000175203	DCTN2	48	61	0.4	0.2	41	70	40	40	50	47	58	56	57	43	62	65	76	73	81	70	63	63	59	A	DCTN2
PDCD2	40	63	0.6	0.2	-1.748	-0.368	-2.167	-2.399	-1.175	-0.19	0.554	-0.275	-0.632	-0.988	1.291	0.353	0.632	1.019	0.19	0.267	0.857	0.717	ENSG00000071994	PDCD2	40	63	0.6	0.2	39	57	34	31	46	59	69	58	53	49	78	66	70	75	64	65	73	71	59	A	PDCD2
TCP1	63	58	-0.1	0.2	0.054	-0.223	1.394	1.385	-0.795	-0.25	-1.081	0.554	2.403	2.492	-0.089	-0.054	0.563	0.366	0.25	-0.786	-1.233	-0.956	ENSG00000120438	TCP1	63	58	-0.1	0.2	57	54	72	72	47	53	44	62	83	84	55	55	62	60	59	47	42	45	58	A	TCP1
ATXN10	49	59	0.3	0.2	-1.48	-0.175	-0.657	-1.367	0.692	-0.823	1.209	-0.403	0.263	-2.19	0.438	0.175	-0.28	1.016	0.639	0.85	-0.499	0.972	ENSG00000130638	ATXN10	49	59	0.3	0.2	43	58	52	44	67	50	73	55	63	35	65	62	56	71	67	69	54	71	58	A	ATXN10
HNRNPA1P10	55	58	0.1	0.2	-0.294	0.228	-0.501	-0.807	1.063	0.848	1.262	-0.898	-1.676	-1.419	0.269	-0.31	-0.782	-0.087	0.393	1.039	0.087	0.567	ENSG00000214223	HNRNPA1P10	55	58	0.1	0.2	56	62	53	49	72	69	74	48	39	42	62	55	50	58	64	72	60	66	58	A	HNRNPA1P10
CLPP	43	63	0.5	0.3	-1.509	0.107	-2.19	-2.104	-1.81	-0.761	-0.641	-0.708	-1.175	0.114	0.361	-0.093	1.082	0.541	0.093	0.267	0.935	0.427	ENSG00000125656	CLPP	43	63	0.5	0.3	42	66	32	33	37	53	55	54	47	66	70	63	81	72	66	68	78	71	58	A	CLPP
GLOD4	50	60	0.3	0.1	-2.416	0	-1.116	-0.674	-0.932	-0.674	0	0.54	0.196	-1.018	0.331	-0.049	0.012	1.275	0.736	-0.527	1.374	1.496	ENSG00000167699	GLOD4	50	60	0.3	0.1	39	59	50	54	51	54	59	63	61	51	62	59	59	69	65	55	70	71	58	A	GLOD4
POLR2G	43	63	0.5	0.2	-2.071	-0.531	-1.88	-1.845	-1.654	-1.358	-0.052	0.052	-0.139	-1.218	0.818	0.27	1.601	0.374	0.531	0.244	1.976	0.122	ENSG00000168002	POLR2G	43	63	0.5	0.2	38	55	40	40	42	46	61	62	60	47	71	64	80	66	67	64	84	63	58	A	POLR2G
ETFB	45	61	0.4	0.2	-0.699	0.433	-1.657	-1.44	-0.755	0.496	0.727	-0.468	-0.825	-0.531	0.958	-0.028	1.824	0.65	0.028	-0.098	2.174	0.356	ENSG00000105379	ETFB	45	61	0.4	0.2	47	64	34	37	47	64	68	51	46	50	71	57	83	67	58	56	88	62	58	A	ETFB
RNF139	60	55	-0.1	0.3	1.551	-1.613	0.09	0.927	0.68	2.001	1.411	-0.225	-0.506	-1.416	1.377	0.343	-0.09	0.32	-0.669	-0.45	-0.287	-1.315	ENSG00000170881	RNF139	60	55	-0.1	0.3	84	27	58	73	68	92	81	52	47	31	81	62	55	62	44	48	51	33	58	A	RNF139
TRA2A	64	57	-0.2	0.2	-0.152	2.109	0.674	0.03	-2.996	0.954	-0.638	2.036	0.419	0.674	-1.477	0.261	-0.03	-0.213	-1.282	0.699	-2.497	-0.213	ENSG00000164548	TRA2A	64	57	-0.2	0.2	58	76	65	59	34	67	54	76	62	65	47	61	59	57	48	65	38	57	58	A	TRA2A
AKR1B1	55	58	0.1	0.2	-0.899	1.563	-0.371	-0.641	-0.067	-0.472	1.248	0.067	-0.888	-0.708	2.788	1.686	0.753	1.428	-0.146	-0.304	0.067	0.259	ENSG00000085662	AKR1B1	55	58	0.1	0.2	48	69	52	50	55	51	67	56	48	49	80	71	62	68	54	53	56	58	58	A	AKR1B1
ARRDC3	43	62	0.5	0.4	-1.232	0.882	-0.797	-1.699	-2.11	-0.62	0.725	2.275	0.354	0.797	-0.185	0.503	-0.987	-0.366	-0.302	0.624	0.185	0.31	ENSG00000113369	ARRDC3	43	62	0.5	0.4	30	82	41	18	8	45	78	117	69	80	56	73	36	51	53	76	65	68	58	A	ARRDC3
NPC2	42	65	0.6	0.4	-0.37	-0.267	-0.485	-0.95	1.191	0.979	0.152	-0.336	-1.294	-1.002	0.164	-0.313	1.943	-0.152	4.756	0.864	2.075	0.319	ENSG00000119655	NPC2	42	65	0.6	0.4	45	46	43	35	72	68	54	45	29	34	54	46	85	48	134	66	87	57	58	A	NPC2
NOP10	43	62	0.5	0.3	-0.642	-0.018	-1.726	-0.944	-0.42	0.319	-0.578	-0.707	0.111	-1.797	0.334	-0.011	3.799	2.558	1.274	0.011	2.515	0.872	ENSG00000182117	NOP10	43	62	0.5	0.3	45	54	30	41	48	59	46	44	56	29	59	54	107	90	72	54	89	66	58	A	NOP10
OLA1	47	60	0.3	0.2	-1.336	-0.107	-1.628	-1.285	0.314	-0.125	1.156	-0.589	-1.749	-1.963	1.791	0.116	0.365	0.76	-0.039	0.296	1.482	0.039	ENSG00000138430	OLA1	47	60	0.3	0.2	44	58	41	45	63	58	73	53	39	37	81	61	64	69	59	63	77	60	58	A	OLA1
IRF9	53	62	0.2	0.6	-0.143	-0.192	2.198	0.43	-0.709	0.514	-0.332	3.477	6.203	7.622	-0.64	-0.765	0.723	-0.045	0.045	-1.115	-0.905	0.276	ENSG00000213928	IRF9	53	62	0.2	0.6	43	42	76	51	35	52	40	94	133	154	36	34	55	44	45	29	32	49	58	A	IRF9
CITED2	61	57	-0.1	0.1	1.265	-0.793	0.163	0.455	-0.152	1.017	-0.242	-1.051	-1.411	0.32	-0.703	-0.646	0.748	0.152	-0.354	0.86	0.174	-0.984	ENSG00000164442	CITED2	61	57	-0.1	0.1	70	51	60	63	57	68	56	49	46	61	52	53	65	60	55	66	60	50	58	A	CITED2
RP11-56G10.2	60	56	-0.1	0.1	0.976	-0.138	0.635	0.819	0.544	1.369	1.513	-0.792	-0.583	-0.151	1.264	-1.002	-0.596	0.138	-0.714	-0.321	1.709	-0.138	ENSG00000257386	RP11-56G10.2	60	56	-0.1	0.1	63	55	61	62	60	66	67	50	51	55	66	48	51	57	50	53	69	55	58	A	RP11-56G10.2
YWHAE	49	61	0.3	0.4	-0.019	-1.544	-0.586	-0.307	0.763	0.447	-0.484	-0.205	0.912	-2.158	0.316	0.019	7.74	1.023	1.163	0.27	-1.87	-1.647	ENSG00000108953	YWHAE	49	61	0.3	0.4	55	39	49	52	64	60	50	53	65	32	59	56	139	66	68	58	35	38	58	A	YWHAE
GABARAPL2	50	59	0.2	0.2	-0.597	0.665	-1.228	-1.519	0.141	-1.15	-0.16	-0.121	-0.587	-2.14	-0.15	1.034	0.684	2.014	0.121	0.199	2.286	1.606	ENSG00000034713	GABARAPL2	50	59	0.2	0.2	51	64	44	41	59	45	55	56	51	35	56	68	64	78	58	59	81	74	58	A	GABARAPL2
RPS4Y1	0	86	9.8	2.9	NA	NA	NA	NA	NA	NA	NA	NA	Inf	Inf	NA	NA	NA	NA	NA	Inf	NA	NA	ENSG00000129824	RPS4Y1	0	86	9.8	2.9	0	0	0	0	0	0	0	0	450	587	0	0	0	0	0	0	0	0	58	A	RPS4Y1
RPS27L	43	62	0.5	0.3	-0.814	-0.26	-0.711	-0.775	-0.584	-0.196	-0.314	-0.074	0.074	-1.011	0.888	0.093	1.182	1.153	1.334	0.417	0.638	0.829	ENSG00000185088	RPS27L	43	62	0.5	0.3	39	50	41	40	44	52	49	54	57	35	74	57	80	79	83	64	69	72	58	A	RPS27L
PHF11	41	62	0.6	0.3	-1.133	-0.317	-0.362	-0.755	-0.982	-0.03	0.03	1.107	2.29	1.193	0.836	-0.055	0.091	0.971	-0.081	-0.594	0.408	0.81	ENSG00000136147	PHF11	41	62	0.6	0.3	31	48	47	39	34	53	54	76	99	78	70	53	56	73	52	42	62	70	58	A	PHF11
FKBP5	43	65	0.6	0.7	-0.704	-0.159	0.386	1.158	-0.509	-0.645	-0.062	-0.801	0.042	6.781	-0.347	0.049	3.57	-0.042	-0.717	8.415	1.32	2.254	ENSG00000096060	FKBP5	43	65	0.6	0.7	30	38	46	58	33	31	40	28	41	145	35	41	96	40	29	170	61	75	58	A	FKBP5
CAPZA1	48	59	0.3	0.4	-1.267	0.275	-0.178	0.178	-0.529	-1.648	-1.05	0.626	1.431	-0.608	-0.299	-0.269	2.084	2.749	3.052	0.723	-0.384	0.892	ENSG00000116489	CAPZA1	48	59	0.3	0.4	31	57	49	55	44	25	35	63	76	42	47	48	87	98	103	64	46	67	58	A	CAPZA1
RANBP1	46	61	0.4	0.2	-0.784	-0.395	-1.604	-1.154	-0.904	0.075	-0.275	-0.375	0.874	0.065	0.664	0.684	4.102	1.084	0.185	-0.195	1.204	-0.065	ENSG00000099901	RANBP1	46	61	0.4	0.2	48	52	40	44	47	57	53	52	65	56	62	63	97	67	58	54	68	55	58	A	RANBP1
TTC39C	52	56	0.1	0.2	-0.335	-1.577	0.335	0.058	-0.058	2.175	2.559	0.666	0.951	-1.496	-0.692	-0.13	-0.808	1.175	-0.46	-0.496	0.255	0.683	ENSG00000168234	TTC39C	52	56	0.1	0.2	52	38	60	56	55	80	84	63	66	39	48	54	47	69	51	50	59	63	57	A	TTC39C
TMPO	53	58	0.1	0.2	-1.022	0.327	-0.41	-1.651	0.021	-1.37	-0.517	0.244	0.434	-1.833	-1.411	-0.021	1.568	0.468	0.906	0.832	-2.892	0.112	ENSG00000120802	TMPO	53	58	0.1	0.2	49	66	57	42	62	45	55	65	67	40	45	61	81	67	73	72	27	63	57	A	TMPO
IRF3	51	61	0.3	0.4	-0.889	1.032	-0.678	-0.261	-1.61	-0.485	-1.051	1.206	2.773	3.463	-0.323	0.143	0.671	0.454	-0.143	-1.1	0.591	0.193	ENSG00000126456	IRF3	51	61	0.3	0.4	40	71	43	50	28	46	37	73	99	110	49	56	65	61	52	36	63	57	57	A	IRF3
SRPR	58	57	0	0.2	-0.43	-0.39	0.602	1.025	-0.708	-2.467	-1.832	-0.483	1.051	-0.668	2.057	-0.628	0.681	2.837	1.818	-0.655	0.39	0.43	ENSG00000182934	SRPR	58	57	0	0.2	53	53	61	64	51	38	43	53	64	51	72	52	62	78	70	51	59	60	57	A	SRPR
DDX39A	63	58	-0.1	0.4	0.295	-0.012	0.461	0.718	-1.166	0.012	-0.801	1.004	1.926	1.901	-0.921	0.345	0.984	-0.129	-0.378	-0.701	-0.648	-0.552	ENSG00000123136	DDX39A	63	58	-0.1	0.4	61	54	65	72	26	55	35	79	101	100	32	63	78	51	45	37	39	41	57	A	DDX39A
UBE2V1	40	59	0.6	0.5	-1.046	0.13	-4.109	-1.454	-0.446	-0.285	0.359	-0.068	-4.109	-0.563	1.176	-4.109	0.52	1.349	1.126	0.668	0.068	0.681	ENSG00000244687	UBE2V1	40	59	0.6	0.5	50	69	0	43	59	62	72	65	0	57	86	0	75	88	85	77	68	78	57	A	UBE2V1
SSNA1	46	60	0.4	0.2	-0.774	-0.115	-2.113	-0.784	-1.344	-0.035	0.405	-0.195	-0.285	-1.114	1.054	0.455	3.492	1.344	0.575	0.035	2.413	0.145	ENSG00000176101	SSNA1	46	60	0.4	0.2	48	55	35	48	42	55	60	54	53	45	66	60	91	69	61	56	80	57	57	A	SSNA1
GSDMD	40	62	0.6	0.3	-2.492	-0.412	-1.905	-1.854	-2.09	-0.669	-0.196	0.484	3.687	3.11	0.185	-0.185	1.73	1.534	0.535	0.443	0.68	-0.556	ENSG00000104518	GSDMD	40	62	0.6	0.3	32	52	38	38	36	50	54	61	92	87	58	55	73	71	62	61	63	51	57	A	GSDMD
IGKV1-9	19	61	1.7	1.5	2.83	-0.192	-0.269	-1.225	1.575	0.858	-0.619	0.525	-0.534	-0.687	6.28	11.957	27.607	16.491	-0.295	-0.329	0.192	-0.662	ENSG00000241755	IGKV1-9	19	61	1.7	1.5	49	14	13	2	35	26	9	22	10	8	90	156	339	209	13	12	18	8	57	A	IGKV1-9
PSMA3	48	59	0.3	0.2	-0.204	-1.65	-0.699	-0.437	0.524	0.592	0.349	-0.747	0.699	-1.999	0.728	0.087	4.678	1.058	0.505	-0.65	-0.087	-0.825	ENSG00000100567	PSMA3	48	59	0.3	0.2	54	39	49	52	62	62	60	48	63	36	64	57	104	67	61	49	55	48	57	A	PSMA3
ELOVL5	56	57	0	0.2	0.011	-2.215	0.384	0.45	1.612	-1.217	-0.011	-0.91	0.011	-2.709	0.581	-0.768	0.362	0.823	1.195	-0.943	-0.219	-0.384	ENSG00000012660	ELOVL5	56	57	0	0.2	59	39	63	63	74	48	59	51	59	35	65	52	63	67	70	51	57	56	57	A	ELOVL5
DENND1C	57	58	0	0.2	0.382	1.799	-0.027	-0.531	-1.076	0.491	0.818	2.289	2.534	5.532	-0.913	0.068	0.027	-0.273	-0.177	-0.136	-1.676	-0.831	ENSG00000205744	DENND1C	57	58	0	0.2	57	67	54	50	46	57	60	71	72	94	47	54	54	52	52	53	41	48	57	A	DENND1C
ZFP36L1	61	53	-0.2	0.3	2.853	0.893	-0.321	-0.869	-1.178	0.432	2.631	2.496	-0.036	-0.29	0.306	1.163	-0.512	0.163	0.036	-0.924	-0.417	-0.837	ENSG00000185650	ZFP36L1	61	53	-0.2	0.3	89	64	49	42	38	59	86	85	53	50	57	68	47	55	54	42	48	43	57	A	ZFP36L1
FAM195B	49	58	0.2	0.2	-0.069	0.069	-0.982	-0.565	-0.655	0.208	1.19	-0.079	-0.694	-0.129	1.746	1.002	1.488	1.329	1.299	-0.069	2.023	-0.228	ENSG00000225663	FAM195B	49	58	0.2	0.2	53	54	43	48	47	55	65	52	46	52	71	63	68	67	66	53	74	51	57	A	FAM195B
PASK	91	45	-1	0.8	1.066	-0.841	1.665	2.332	2.788	0.004	0.678	0.186	0.057	-0.64	-0.714	-0.131	-0.004	0.039	-0.96	-0.671	-1.142	-0.093	ENSG00000115687	PASK	91	45	-1	0.8	91	16	115	141	159	49	76	56	51	24	21	44	49	51	11	23	4	45	57	A	PASK
PNISR	58	58	0	0.4	-0.007	1.174	0.681	0.007	-1.491	0.83	0.378	2.367	3.359	4.546	-0.594	0.614	-0.486	-0.587	-0.924	-0.297	-1.268	-0.668	ENSG00000132424	PNISR	58	58	0	0.4	51	68	61	51	29	63	56	86	100	118	42	60	43	42	37	46	32	41	57	A	PNISR
FKBP11	46	58	0.3	0.3	0.361	-0.887	-1.134	-0.513	-1.096	0.032	0.285	-0.507	0.621	0.418	2.388	0.728	2.768	1.97	-0.177	-1.001	-0.032	-1.191	ENSG00000134285	FKBP11	46	58	0.3	0.3	60	40	36	46	37	55	59	46	64	61	92	66	98	85	51	38	54	35	57	A	FKBP11
TXN2	42	60	0.5	0.2	-1.105	0.185	-1.464	-1.277	-0.383	-0.699	0.763	-0.65	-0.763	-0.533	0.602	-0.174	0.474	0.265	0.699	0.913	0.816	0.174	ENSG00000100348	TXN2	42	60	0.5	0.2	38	63	32	35	52	46	73	47	45	49	70	56	68	64	72	76	74	62	57	A	TXN2
TRADD	37	63	0.8	0.3	-1.89	-0.28	-1.693	-1.444	-2.151	-0.159	-0.7	0.146	0.776	1.584	-0.146	0.178	0.535	1.12	0.649	-0.42	2.272	0.535	ENSG00000102871	TRADD	37	63	0.8	0.3	28	53	31	35	24	55	47	60	70	83	55	61	66	75	68	51	93	66	57	A	TRADD
STX8	41	60	0.6	0.2	-0.655	-1.354	-3.2	-1.89	-0.225	0.368	1.21	-0.77	-0.732	-2.263	2.55	0.359	-0.321	0.541	0.521	0.225	0.694	0.464	ENSG00000170310	STX8	41	60	0.6	0.2	52	45	26	40	57	63	72	51	52	36	86	63	56	65	65	62	67	64	57	A	STX8
NDUFA10	45	60	0.4	0.2	-1.644	-0.953	-2.046	-1.299	-1.511	0.329	0.407	-0.819	-0.697	0.05	1.154	0.284	2.57	0.173	-0.262	0.596	0.652	-0.05	ENSG00000130414	NDUFA10	45	60	0.4	0.2	43	50	40	47	45	61	62	51	52	59	69	61	81	60	56	64	64	58	57	A	NDUFA10
C19orf10	46	59	0.4	0.4	0.727	-0.773	-1.068	-0.483	0.043	0.148	-0.043	-0.866	-0.622	-0.97	2.099	0.431	3.76	1.473	0.837	-0.46	0.437	-0.217	ENSG00000074842	C19orf10	46	59	0.4	0.4	65	39	34	44	53	55	52	37	42	36	89	60	117	78	67	44	60	49	57	A	C19orf10
DOCK2	54	57	0.1	0.1	-1.079	0.779	0.41	-0.35	-0.66	-0.42	0.749	1.539	1.309	-0.07	0	1.059	0	0.689	1.329	-0.16	-0.759	-0.1	ENSG00000134516	DOCK2	54	57	0.1	0.1	43	62	58	51	48	50	62	70	67	54	54	65	54	61	68	53	47	53	57	A	DOCK2
OSTF1	36	61	0.8	0.3	-2.412	-0.679	-2.856	-2.762	-2.13	-1.533	-0.201	0.67	0.209	-2.181	0.243	0.448	0.201	2.156	3.138	-0.218	0.431	0.414	ENSG00000134996	OSTF1	36	61	0.8	0.3	33	53	28	29	36	43	59	69	64	36	64	66	63	86	98	59	66	66	56	A	OSTF1
DYRK1A	72	52	-0.5	0.3	1.494	-0.51	1.24	1.357	0.951	0.784	0.008	0.515	0.398	0.322	-0.819	-0.17	-0.008	-0.636	-0.981	-0.292	-1.397	-0.713	ENSG00000157540	DYRK1A	72	52	-0.5	0.3	84	45	79	82	74	70	55	65	63	61	39	51	55	42	35	49	27	41	56	A	DYRK1A
KIAA1551	59	55	-0.1	0.2	-0.987	1.147	0.865	-0.245	-1.006	-0.399	0.38	0.65	0.699	0.392	-1.331	1.208	-0.27	-0.405	-0.478	0.245	-1.049	0.711	ENSG00000174718	KIAA1551	59	55	-0.1	0.2	40	75	70	52	40	50	62	67	68	63	35	76	52	50	48	60	39	68	56	A	KIAA1551
UBE2L3	45	59	0.4	0.2	-0.57	-0.306	-1.454	-0.849	-0.283	0.283	0.019	-0.392	-0.019	-1.911	0.779	-0.112	2.051	1.353	1.508	0.151	0.981	0.787	ENSG00000185651	UBE2L3	45	59	0.4	0.2	47	51	36	44	51	58	55	50	55	30	65	53	81	72	74	57	67	65	56	A	UBE2L3
TMEM14B	47	59	0.3	0.2	0.083	-0.09	-1.47	-0.889	-0.083	0.754	0.543	-0.294	-1.183	-1.07	1.1	0.927	1.198	0.211	-0.595	-0.121	2.306	0.565	ENSG00000137210	TMEM14B	47	59	0.3	0.2	56	54	35	43	54	65	62	51	39	41	69	67	71	58	47	53	85	62	56	A	TMEM14B
RHOF	62	53	-0.2	0.2	0.721	0.628	-0.497	3.082	-1.19	-2.539	0.141	-1.958	-0.103	-5.031	-1.864	0.009	0.609	3.363	2.67	-0.066	0.422	-0.009	ENSG00000139725	RHOF	62	53	-0.2	0.2	61	60	54	73	50	43	57	46	56	30	47	57	60	75	71	56	59	57	56	A	RHOF
BCL9L	85	48	-0.8	0.4	1.568	0.547	1.365	2.483	-0.021	0.418	-0.021	0.936	0.455	0.802	-0.949	-0.298	-0.478	-0.386	-0.838	-0.908	-1.448	0.021	ENSG00000186174	BCL9L	85	48	-0.8	0.4	86	64	82	106	52	61	52	73	62	70	32	46	42	44	34	33	21	53	56	A	BCL9L
ARF3	39	60	0.6	0.3	-0.682	-0.502	-1.564	-1.492	-0.603	-0.538	0.703	0.344	-0.187	-0.732	2.016	-0.337	1.385	0.875	2.526	0.187	0.359	0.667	ENSG00000134287	ARF3	39	60	0.6	0.3	45	47	32	33	46	47	64	59	52	44	82	50	74	66	89	57	59	64	56	A	ARF3
CAPN1	42	59	0.5	0.3	-1.726	0.056	-1.328	-1.657	-1.496	-1.615	-0.035	0.098	0.769	-0.049	0.965	0.035	-0.377	0.972	1.754	-0.049	0.58	0.168	ENSG00000014216	CAPN1	42	59	0.5	0.3	34	59	39	35	37	35	58	60	69	58	72	59	53	72	84	58	67	61	56	A	CAPN1
UPP1	42	61	0.5	0.3	-2.867	-0.271	-3.512	-2.559	-3.981	0.55	-0.594	-0.462	0.154	6.694	1.034	0.462	1.166	-0.154	-1.4	0.755	0.301	0.418	ENSG00000183696	UPP1	42	61	0.5	0.3	38	56	34	40	31	61	54	55	59	103	65	61	66	57	48	63	60	61	56	A	UPP1
PDE4B	109	41	-1.4	0.7	5.096	-0.646	5.448	5.075	3.882	0.047	-0.165	-0.569	-0.047	-0.398	-0.724	-0.393	-0.78	0.16	-0.703	0.998	0.998	0.367	ENSG00000184588	PDE4B	109	41	-1.4	0.7	136	25	142	135	112	38	34	26	36	29	23	29	22	40	23	56	56	44	56	A	PDE4B
EMC4	47	58	0.3	0.2	-1.253	-0.341	-0.065	-0.172	-0.096	-0.287	0.755	0.019	-0.272	-0.931	1.682	0.878	0.847	1.184	0.594	-0.019	1.383	0.793	ENSG00000128463	EMC4	47	58	0.3	0.2	36	48	52	50	51	49	62	53	49	40	75	64	64	68	60	52	71	63	56	A	EMC4
RBM17	58	57	0	0.3	0.569	0.027	0.482	0.569	-1.141	1.188	-0.78	1.063	2.278	3.502	-0.976	-0.027	0.953	-0.192	-0.553	-0.474	-0.49	-0.929	ENSG00000134453	RBM17	58	57	0	0.3	60	53	59	60	38	68	42	66	81	97	40	52	65	50	45	46	46	41	56	A	RBM17
CORO7	80	51	-0.6	0.4	1.466	0.591	3.155	4.09	-0.851	0.531	-0.451	1.152	2.735	3.99	-0.377	0.097	-0.17	-0.277	-0.097	-0.758	-0.791	-0.471	ENSG00000262246	CORO7	80	51	-0.6	0.4	67	54	92	106	32	53	38	62	86	104	39	46	42	41	43	33	33	38	56	A	CORO7
PRKRIR	55	54	0	0.2	-0.213	-1.306	0.54	-0.014	1.732	0.071	2.641	-0.71	-1.917	-3.28	2.613	0.156	-1.377	0.596	-0.639	0.014	-1.164	0.383	ENSG00000137492	PRKRIR	55	54	0	0.2	55	47	60	57	69	57	75	52	43	34	75	58	47	61	52	57	48	59	56	A	PRKRIR
MLF2	57	56	0	0.1	1.752	-0.609	-0.74	0.459	-3.007	-0.946	-0.852	0.478	1.19	-0.066	-1.752	-0.066	3.363	0.084	0.197	-1.002	0.403	0.066	ENSG00000089693	MLF2	57	56	0	0.1	66	53	52	59	40	51	52	59	63	56	47	56	74	57	57	51	58	57	56	A	MLF2
GTF2A2	53	57	0.1	0.2	0.235	-0.884	-1.354	0.037	0.695	0.559	-0.654	-0.873	-2.023	-2.379	-0.424	0.068	1.26	0.486	-0.758	-0.037	2.306	0.298	ENSG00000140307	GTF2A2	53	57	0.1	0.2	60	49	45	58	64	63	51	49	38	35	54	58	70	62	50	57	80	61	56	A	GTF2A2
CFLAR	44	61	0.5	0.2	-0.339	-1.058	-0.611	-1.193	-0.738	0.06	-0.004	0.004	1.96	0.866	1.96	0.148	1.976	-0.331	0.275	-0.403	1.169	-0.762	ENSG00000003402	CFLAR	44	61	0.5	0.2	50	41	46	39	45	55	54	54	78	65	78	56	79	50	57	49	68	44	56	A	CFLAR
FAM96B	53	56	0.1	0.2	1.964	-1.863	-0.447	0.75	-0.599	-0.059	-0.801	-0.514	0.346	-0.75	0.059	-0.228	4.528	2.723	0.228	-1.189	5.522	0.211	ENSG00000166595	FAM96B	53	56	0.1	0.2	64	42	50	57	49	52	48	50	55	48	53	51	79	69	54	46	85	54	56	A	FAM96B
OXNAD1	56	57	0	0.4	-0.54	1.923	-0.176	0.658	-0.725	-0.171	-0.025	0.915	-0.691	3.199	-0.585	-0.216	0.025	0.372	-1.195	1.951	0.988	2.287	ENSG00000154814	OXNAD1	56	57	0	0.4	38	82	45	60	35	45	47	64	36	105	37	44	48	55	27	83	66	89	56	A	OXNAD1
DNAJA1	62	54	-0.2	0.3	2.065	-0.858	0.177	0.893	2.136	1.692	-0.03	-0.686	0	-1.775	0	-0.314	1.136	0.148	0.124	-0.663	-0.722	-0.083	ENSG00000086061	DNAJA1	62	54	-0.2	0.3	88	38	56	68	89	81	52	41	53	23	53	47	72	55	55	42	41	51	56	A	DNAJA1
DCTN3	46	58	0.3	0.2	-0.152	-0.457	-1.403	-0.685	-0.141	0	1.218	0.392	-0.577	-1.338	2.176	1.012	2.372	1.175	0.664	-0.131	1.991	0	ENSG00000137100	DCTN3	46	58	0.3	0.2	51	48	40	46	51	53	64	56	47	40	73	62	74	63	59	51	71	53	56	A	DCTN3
SARS	50	58	0.2	0.3	-1.142	0.762	-0.511	-0.332	-0.734	-0.995	-1.093	0.615	0.424	0.375	-0.789	-0.196	0.022	1.251	0.5	-0.022	0.734	1.501	ENSG00000031698	SARS	50	58	0.2	0.3	34	69	46	49	42	37	35	67	63	62	41	52	56	78	65	55	69	83	56	A	SARS
CLK3	73	52	-0.5	0.4	1.004	0.164	0.69	0.956	-0.161	0.844	-0.229	0.867	0.659	1.212	-0.857	0.161	-0.311	-0.567	-0.69	-0.615	-0.775	-0.406	ENSG00000179335	CLK3	73	52	-0.5	0.4	82	57	73	81	48	77	46	78	72	88	27	57	43	36	32	35	30	41	56	A	CLK3
LAMTOR5	59	55	-0.1	0.2	1.261	-0.602	0.502	0.916	0.97	-0.548	-0.747	-0.379	0.042	-0.931	-0.839	-0.272	1.322	1.069	-0.042	-0.172	3.315	0.096	ENSG00000134248	LAMTOR5	59	55	-0.1	0.2	69	44	59	64	65	45	42	47	53	40	41	49	69	66	52	50	95	53	56	A	LAMTOR5
SPN	39	60	0.6	0.5	-1.416	-0.224	-0.963	-0.633	-0.487	-1.78	-0.66	0.476	1.209	-1.467	0.459	0.577	0.688	2.116	4.456	0.224	-0.845	0.627	ENSG00000197471	SPN	39	60	0.6	0.5	28	49	36	42	45	22	42	62	75	27	62	64	66	91	133	57	38	65	56	A	SPN
RPS19BP1	53	56	0.1	0.2	1.216	-0.919	-0.978	0.445	-0.178	-0.311	0.697	-1.097	-1.023	-0.652	-0.252	0.089	4.18	1.23	0.282	-0.059	2.891	0.059	ENSG00000187051	RPS19BP1	53	56	0.1	0.2	62	47	47	57	52	51	58	46	47	49	52	54	82	62	55	53	73	54	56	A	RPS19BP1
GLRX	34	61	0.8	0.5	-0.698	0.651	-0.794	-0.72	-0.542	-0.416	-0.258	0.219	-0.169	-0.243	0.061	-0.061	0.841	1.274	0.972	0.821	0.898	0.903	ENSG00000173221	GLRX	34	61	0.8	0.5	21	76	17	20	28	33	39	58	43	40	52	47	84	101	89	83	86	86	56	A	GLRX
HSPA4L	42	55	0.4	0.7	-1.427	0.642	-0.032	-1.429	0.707	-1.429	0.813	0.064	-0.445	-1.434	0.479	0.551	-1.432	0.032	-0.042	0.756	-1.427	0.32	ENSG00000164070	HSPA4L	42	55	0.4	0.7	1	98	67	1	101	1	106	71	47	0	91	94	0	70	66	104	1	83	56	A	HSPA4L
TRAV12-2	32	56	0.8	0.5	-1.091	0.667	-0.623	-1.515	-0.506	-0.38	1.403	0.039	-0.136	-0.769	3.881	-0.039	0.657	3.721	0.682	-0.278	1.539	1.816	ENSG00000211789	TRAV12-2	32	56	0.8	0.5	23	59	32	14	35	37	74	46	42	29	125	44	59	122	59	40	77	83	56	A	TRAV12-2
CNPY3	45	57	0.3	0.2	-0.813	0.189	-1.199	-1.964	-1.31	-0.726	0.316	-0.363	-0.931	-0.544	0.884	-0.189	0.552	0.923	1.491	0.245	0.623	0.426	ENSG00000137161	CNPY3	45	57	0.3	0.2	47	60	42	32	41	48	61	53	45	50	68	55	64	69	76	60	65	63	56	A	CNPY3
Y_RNA	85	48	-0.8	0.8	-0.16	0.359	1.597	0.776	-1.318	0.467	-1.318	-0.197	1.874	0.16	-1.318	0.186	1.341	0.458	-1.318	-1.318	-0.43	-0.573	ENSG00000201778	Y_RNA	85	48	-0.8	0.8	50	73	127	91	0	78	0	49	139	64	0	65	115	77	0	0	39	32	55	A	Y_RNA
MRPL53	54	56	0.1	0.3	1.03	-0.037	-1.037	0.151	0.674	1.084	-0.191	-1.628	-1.48	-1.46	-0.252	-0.299	3.534	0.634	-0.077	0.037	0.674	1.218	ENSG00000204822	MRPL53	54	56	0.1	0.3	69	53	38	56	63	69	50	29	31	32	50	49	106	63	52	54	63	71	55	A	MRPL53
UBAC2	54	55	0	0.1	-0.964	1.17	0.234	-0.702	0.028	-0.275	0.248	0.592	-0.234	-1.294	-0.757	0.151	-0.908	2.161	-0.647	-0.028	2.519	1.858	ENSG00000134882	UBAC2	54	55	0	0.1	47	63	56	49	54	52	56	58	52	45	49	55	48	70	49	54	72	68	55	A	UBAC2
SDHA	54	56	0	0.1	-1.17	0.041	0.317	0.317	-1.638	-1.28	-0.812	-1.115	1.253	-1.28	0.454	0.317	5.657	-0.041	-0.069	0.399	-0.537	2.051	ENSG00000073578	SDHA	54	56	0	0.1	51	55	56	56	49	50	52	51	59	50	56	56	75	55	55	56	53	62	55	A	SDHA
RNF181	42	58	0.5	0.2	-0.685	-0.063	-0.952	-0.958	-0.664	-0.137	0.11	-0.311	0.638	-0.518	0.825	0.063	1.439	1.72	1.359	-0.29	1.593	1.359	ENSG00000168894	RNF181	42	58	0.5	0.2	41	51	37	37	42	50	53	47	61	44	64	53	73	77	72	47	75	72	55	A	RNF181
SH3BP5	40	59	0.6	0.2	-1.462	-0.297	-3.146	-2.628	-2.649	0.728	0.318	-0.621	0.48	-0.113	-0.329	-0.329	0.89	0.621	1.02	0.113	1.883	1.354	ENSG00000131370	SH3BP5	40	59	0.6	0.2	44	55	28	33	33	64	60	52	62	56	54	54	66	63	67	59	75	70	55	A	SH3BP5
UFD1L	43	59	0.5	0.2	-0.663	-0.898	-1.251	-1.267	-1.118	0.114	0.184	-0.514	-0.639	-0.114	1.047	1.125	2.208	0.49	0.169	0.718	0.451	-0.686	ENSG00000070010	UFD1L	43	59	0.5	0.2	47	44	40	40	42	57	58	49	48	54	69	70	84	62	58	65	62	47	55	A	UFD1L
MBP	58	54	-0.1	0.2	-1.182	-0.585	0.107	2.865	0.979	-0.943	1.898	-0.107	0.346	-0.37	0.657	0.275	-1.373	-0.692	0.251	0.131	-1.003	-0.943	ENSG00000197971	MBP	58	54	-0.1	0.2	45	50	56	79	63	47	71	54	58	52	61	57	44	49	57	56	47	47	55	A	MBP
BANF1	35	61	0.8	0.4	-1.125	0.331	-1.121	-1.132	-0.702	-0.515	-0.603	0.062	-0.048	-0.687	-0.165	0.048	0.853	1.048	0.746	0.662	1.213	0.493	ENSG00000175334	BANF1	35	61	0.8	0.4	26	65	26	25	37	42	40	58	55	37	52	57	79	85	76	74	89	70	55	A	BANF1
RTN4	51	56	0.1	0.2	-0.717	0.192	-0.816	-0.192	0.603	-0.873	-0.632	-0.461	0.518	-2.08	-0.433	0.461	-1.1	1.981	5.133	0.547	0.731	0.745	ENSG00000115310	RTN4	51	56	0.1	0.2	49	55	48	52	58	48	49	50	57	39	51	57	46	68	90	58	59	59	55	A	RTN4
SCARNA9	1	82	6	2.2	-0.801	-0.885	-0.295	0.295	-0.379	0.97	-0.379	217.903	0.801	53.327	0.295	71.707	394.535	-0.379	-0.379	-0.548	72.719	-0.548	ENSG00000254911	SCARNA9	1	82	6	2.2	1	1	1	2	1	3	1	260	3	65	2	87	470	1	1	1	88	1	55	A	SCARNA9
CCNG1	49	56	0.2	0.2	-0.8	0.037	-0.451	-0.394	2.361	-0.337	0.589	-0.435	-1.044	-1.572	0.695	-0.037	-0.849	0.963	0.654	1.329	0.037	1.182	ENSG00000113328	CCNG1	49	56	0.2	0.2	44	54	48	49	83	50	61	48	41	34	62	53	43	66	62	70	54	68	55	A	CCNG1
TAF15	44	56	0.4	0.2	-3.368	0.503	-1.598	-3.211	-2.214	-1.95	0.122	0.015	0.279	-1.755	0.015	-0.015	-1.51	0.846	0.191	0.161	-2.322	0.327	ENSG00000172660	TAF15	44	56	0.4	0.2	29	69	47	31	41	44	65	64	67	46	64	64	48	72	66	65	40	67	55	A	TAF15
KIF2A	56	53	-0.1	0.2	-1.653	-0.446	2.004	0.503	0.332	-0.513	1.159	1.653	0.627	-1.016	0.237	-0.722	-0.237	0.883	-0.579	-0.589	-1.852	0.76	ENSG00000068796	KIF2A	56	53	-0.1	0.2	37	50	76	60	58	49	67	72	61	44	57	47	52	64	49	48	35	63	55	A	KIF2A
SF3A3	45	58	0.4	0.2	-1.198	0.265	-1.112	-0.947	-0.768	-0.581	-0.445	0.409	-0.115	-1.062	0.115	-0.179	1.241	1.026	0.84	0.23	0.244	1.636	ENSG00000183431	SF3A3	45	58	0.4	0.2	39	59	40	42	45	47	49	61	54	40	57	53	73	70	67	58	59	78	55	A	SF3A3
AURKAIP1	48	56	0.2	0.2	-0.019	-0.401	-1.381	-0.732	-1.648	-0.057	0.108	-0.617	0.019	-0.846	0.821	0.439	3.086	1.75	0.986	-0.528	2.984	0.197	ENSG00000175756	AURKAIP1	48	56	0.2	0.2	53	50	42	47	40	53	54	48	53	46	60	57	77	67	61	49	77	55	55	A	AURKAIP1
C19orf24	45	57	0.4	0.2	-0.756	-0.261	-1.007	-0.688	-0.776	0.349	0.702	-0.661	-0.966	-0.153	1.21	0.43	0.546	0.356	0.153	-0.376	1.685	0.688	ENSG00000228300	C19orf24	45	57	0.4	0.2	43	51	40	44	43	60	65	45	40	52	72	61	63	60	57	49	79	65	55	A	C19orf24
MEAF6	47	57	0.3	0.2	-1.161	0.012	-1.267	-1.009	-0.129	-0.012	0.739	0.012	-0.364	-1.243	2.428	0.61	-0.282	0.246	0.07	-1.103	1.267	1.408	ENSG00000163875	MEAF6	47	57	0.3	0.2	45	55	44	46	54	55	61	55	52	44	75	60	52	57	55	45	66	67	55	A	MEAF6
WBP11	72	49	-0.5	0.3	5.156	-0.391	3.946	3.933	4.816	2.736	1.45	-0.038	0.038	-0.819	-0.479	-0.063	-0.719	0.189	-0.277	-0.63	-1.286	0.328	ENSG00000084463	WBP11	72	49	-0.5	0.3	88	44	78	78	85	69	58	47	47	40	43	46	41	48	45	42	37	50	55	A	WBP11
RAD23A	51	56	0.1	0.2	-1.072	0.144	-0.335	-0.478	-2.086	-0.287	-1.119	0.383	0.966	1.885	-0.593	0.144	-0.038	0.775	0.038	-1.052	0.909	0.756	ENSG00000179262	RAD23A	51	56	0.1	0.2	44	57	52	50	34	52	44	59	66	75	49	57	55	64	56	44	65	63	55	A	RAD23A
GLUD1	49	55	0.2	0.2	-0.464	0	-0.485	-0.727	0.896	-0.674	1.412	-0.285	0.126	-1.412	0.674	-0.032	0	0.927	2.15	0.611	-0.811	0.906	ENSG00000148672	GLUD1	49	55	0.2	0.2	49	53	49	46	62	47	67	51	55	40	60	53	53	62	74	59	46	62	55	A	GLUD1
RP11-867G23.4	38	59	0.6	0.4	-0.981	0.077	-0.958	-1.099	-0.875	-1.229	-0.627	-0.356	0.108	-0.69	0.026	0.171	0.659	1.107	1.552	-0.026	1.115	0.505	ENSG00000254452	RP11-867G23.4	38	59	0.6	0.4	32	59	33	29	35	26	41	48	60	39	58	61	74	85	96	56	85	70	55	A	RP11-867G23.4
C1orf43	62	52	-0.2	0.2	1.353	-1.123	1.18	1.147	2.817	0.3	-0.136	-1.551	-0.942	-1.476	-0.029	-0.103	-0.136	0.424	0.086	-0.925	0.284	0.029	ENSG00000143612	C1orf43	62	52	-0.2	0.2	70	40	68	68	88	58	52	35	42	36	54	53	52	59	55	43	57	54	55	A	C1orf43
MTPN	46	56	0.3	0.3	0.598	-1.559	-0.727	-1.002	0.937	-1.082	0.153	-0.153	-0.622	-2.076	0.533	-1.139	0.549	1.05	4.83	0.113	0.485	-0.113	ENSG00000105887	MTPN	46	56	0.3	0.3	62	35	45	42	66	41	56	52	46	28	61	40	61	67	114	56	60	53	55	A	MTPN
TRAPPC5	43	57	0.4	0.3	-0.041	-0.236	-1.27	-0.836	-1.008	-0.266	0.131	-0.438	-0.311	-0.986	1.345	0.513	1.997	1.975	1.563	0.041	2.949	0.229	ENSG00000181029	TRAPPC5	43	57	0.4	0.3	50	47	34	39	37	47	52	45	46	37	69	57	77	77	71	51	90	54	55	A	TRAPPC5
YME1L1	57	53	-0.1	0.2	0.363	-0.493	0.752	1.544	2.413	-1.09	-0.597	-0.026	-0.156	-2.231	-0.298	-1.025	0.026	2.27	1.219	-0.545	0.104	2.166	ENSG00000136758	YME1L1	57	53	-0.1	0.2	55	49	58	65	71	44	48	52	51	35	50	45	53	70	62	48	53	69	54	A	YME1L1
CCNDBP1	62	53	-0.2	0.2	-0.14	-0.822	3.38	2.884	0.496	0.047	-1.38	0.341	1.178	-1.628	-1.271	-0.62	0.961	0.729	-0.155	-0.078	-0.047	0.326	ENSG00000166946	CCNDBP1	62	53	-0.2	0.2	52	48	75	72	56	53	44	55	61	42	45	49	59	58	52	52	53	55	54	A	CCNDBP1
NR4A2	165	25	-2.7	1.6	20.055	-0.73	11.937	18.235	12.001	5.591	0.315	-0.315	0.403	-0.435	0.02	-0.02	0.068	-0.443	-0.698	-0.659	-0.69	-0.762	ENSG00000153234	NR4A2	165	25	-2.7	1.6	261	1	160	238	160	80	14	6	15	5	10	10	11	4	1	2	1	0	54	A	NR4A2
MYLIP	50	55	0.1	0.4	0.494	-1.488	-0.057	-0.034	-1.79	1.503	1.948	-0.102	0.17	4.94	0.275	0.381	0.245	-0.855	-1.677	0.034	-1.594	-1.119	ENSG00000007944	MYLIP	50	55	0.1	0.4	60	34	53	53	30	73	79	52	56	119	57	59	57	42	31	54	32	39	54	A	MYLIP
TCEA1	41	57	0.5	0.2	-1.507	-0.662	-1.148	-1.515	-0.218	-0.841	0.687	-0.192	-0.551	-1.951	2.011	0.192	0.201	1.533	0.602	0.32	0.653	1.063	ENSG00000187735	TCEA1	41	57	0.5	0.2	38	48	42	38	53	45	63	53	49	32	79	58	58	73	62	59	63	68	54	A	TCEA1
FAM117A	49	56	0.2	0.1	-2.007	1.175	-0.68	-1.422	-0.669	0.534	0.972	1.13	0.467	-0.624	0.68	0.59	-0.961	-0.062	0.062	-0.961	-0.084	0.32	ENSG00000121104	FAM117A	49	56	0.2	0.1	37	66	49	43	49	60	64	65	59	50	61	60	47	55	56	47	54	58	54	A	FAM117A
CDR2	76	46	-0.7	0.4	4.158	0.146	2.273	2.116	1.981	2.716	2.687	0.082	0.046	-0.211	-0.132	-0.046	-0.261	-0.653	-1.16	-0.575	-1.51	-0.696	ENSG00000140743	CDR2	76	46	-0.7	0.4	104	48	78	76	74	84	84	47	47	43	44	45	42	37	30	38	25	36	54	A	CDR2
CCDC59	67	51	-0.4	0.4	2.205	-0.817	0.389	1.068	0.653	2.676	0.696	-0.086	-0.216	-0.246	0.086	0.32	0.346	-0.631	-1.033	-0.834	-0.93	-0.878	ENSG00000133773	CCDC59	67	51	-0.4	0.4	102	32	60	76	66	113	67	49	46	45	53	58	59	36	27	32	29	31	54	A	CCDC59
PHB2	50	55	0.2	0.1	-1.287	0.187	-3.785	-2.91	0.112	-0.562	0.337	-3.535	-4.084	-2.161	0.062	-0.787	2.211	0.087	0.062	2.111	0.087	-0.062	ENSG00000215021	PHB2	50	55	0.2	0.1	52	58	42	46	58	55	59	43	41	49	58	54	66	58	58	66	58	57	54	A	PHB2
CMTM7	52	53	0	0.2	-0.669	0.537	-1.546	1.042	-1.086	0.68	1.316	-1.371	-0.241	-0.559	1.415	0.121	0.011	1.393	1.426	-0.011	-0.384	-0.592	ENSG00000153551	CMTM7	52	53	0	0.2	48	59	40	63	44	60	66	41	51	49	67	55	54	66	67	54	50	48	54	A	CMTM7
CTSC	25	63	1.4	0.5	-0.848	-0.691	-0.951	-0.972	-0.593	-0.658	-0.034	0.105	0.463	-0.711	0.945	0.075	1.013	0.46	1.741	0.034	1.176	-0.362	ENSG00000109861	CTSC	25	63	1.4	0.5	25	31	22	21	34	32	53	58	70	30	86	57	88	70	113	55	94	42	54	A	CTSC
ZC3HAV1	62	53	-0.2	0.2	-0.12	1.035	0.692	1.435	-0.063	-0.143	-0.28	1.595	0.657	0.532	-2.189	-0.817	0.269	-0.966	0.063	0.715	-3.07	-0.509	ENSG00000105939	ZC3HAV1	62	53	-0.2	0.2	54	64	61	67	54	54	52	69	61	60	36	48	57	46	55	61	28	50	54	A	ZC3HAV1
THAP11	49	55	0.2	0.1	-1.281	0.082	-1.812	-1.608	-1.553	0.463	0.981	-0.627	-1.785	-1.608	0.436	0.123	-0.041	0.858	-0.572	0.041	0.722	0.491	ENSG00000168286	THAP11	49	55	0.2	0.1	48	58	44	45	46	60	64	52	44	45	60	58	57	63	53	57	62	61	54	A	THAP11
TPM4	68	51	-0.4	0.3	1.434	-0.412	1.317	2.537	0.902	-0.523	-0.669	-0.248	1.136	-0.826	-0.68	-0.055	2.129	0.622	1.574	-0.172	0.055	-0.47	ENSG00000167460	TPM4	68	51	-0.4	0.3	71	40	69	90	62	38	35	43	66	33	35	46	83	58	74	44	48	39	54	A	TPM4
RPS2P55	59	54	-0.1	0.4	1.133	0.093	-0.004	0.454	0.04	0.287	-0.639	-1.962	-2.711	0.154	0.004	-1.062	1.909	-0.71	-1.062	-0.004	5.471	-0.842	ENSG00000216866	RPS2P55	59	54	-0.1	0.4	67	55	54	59	54	57	47	32	23	56	54	42	75	46	42	54	116	44	54	A	RPS2P55
PDCD6	42	57	0.4	0.2	-1.528	-0.057	-1.536	-1.43	-1.39	-1.463	-0.293	0.057	0.674	-0.414	-0.398	0.065	0.983	0.674	0.244	0.358	1.512	1	ENSG00000249915	PDCD6	42	57	0.4	0.2	37	55	37	39	39	38	53	57	64	51	51	57	68	64	59	61	75	68	54	A	PDCD6
ALYREF	58	53	-0.1	0.3	1.632	-1.624	0.025	1.79	0.525	2.481	-0.025	-0.516	0.108	-1.099	-0.241	0.142	2.79	0.067	-0.033	-1.024	-0.824	-1.207	ENSG00000183684	ALYREF	58	53	-0.1	0.3	72	33	52	74	58	82	52	46	53	39	49	54	86	53	52	40	42	38	54	A	ALYREF
GATAD2A	61	52	-0.2	0.2	1.727	0.225	-0.016	0.016	-0.335	0.521	0.455	0.554	0.729	1.519	-2.352	-0.027	0.631	-1.42	-0.817	-1.442	-3.361	-0.718	ENSG00000167491	GATAD2A	61	52	-0.2	0.2	72	58	56	56	53	61	60	61	63	70	35	56	62	43	49	43	26	50	54	A	GATAD2A
TMEM259	62	56	-0.1	0.9	1.071	0.949	2.264	2.478	-0.666	-0.162	-0.857	1.835	8.198	8.916	-0.683	0.075	0.174	-0.133	-0.075	-0.579	-0.098	-0.405	ENSG00000182087	TMEM259	62	56	-0.1	0.9	51	49	72	75	21	30	18	64	174	187	21	34	36	30	31	23	31	26	54	A	TMEM259
IGKV1-12	24	63	1.4	1.7	1.671	-0.654	-0.031	-0.929	0.187	0.223	-0.534	-0.088	0.078	-0.903	3.03	3.564	20.188	4.618	-0.27	-0.83	0.031	-0.695	ENSG00000243290	IGKV1-12	24	63	1.4	1.7	56	11	23	5	27	28	13	22	25	6	82	92	412	112	18	7	24	10	54	A	IGKV1-12
TRDC	40	60	0.6	0.6	0.663	0.045	-0.91	-1.008	-0.952	-0.683	-0.409	1.945	0.389	-0.828	1.086	0.238	-0.666	0.165	1.573	0.876	-0.067	-0.045	ENSG00000211829	TRDC	40	60	0.6	0.6	75	53	19	15	17	27	37	121	65	22	90	60	27	57	107	82	49	50	54	A	TRDC
LY9	50	54	0.1	0.3	-0.161	2.891	-1.55	-1.718	-1.229	-0.658	0.016	1.052	-0.514	-0.691	0.161	-0.016	0.153	1.413	-0.257	0.466	1.116	2.28	ENSG00000122224	LY9	50	54	0.1	0.3	50	88	33	31	37	44	52	65	46	43	54	52	54	70	49	58	66	80	54	A	LY9
PRKAR1A	52	55	0.1	0.2	-0.913	-0.463	0.014	0.341	0.245	-2.807	-1.785	-0.014	0.504	-1.703	-0.695	-0.94	0.654	1.417	4.96	0.913	-0.45	0.245	ENSG00000108946	PRKAR1A	52	55	0.1	0.2	47	51	54	57	56	34	41	54	58	42	49	47	59	65	91	61	51	56	54	A	PRKAR1A
PAFAH1B1	64	51	-0.3	0.3	0.103	-0.718	2.133	2.111	2.412	-0.183	0.088	0.667	1.034	-0.213	-0.315	-0.792	0.682	0.029	-0.029	-0.931	-1.76	-0.623	ENSG00000007168	PAFAH1B1	64	51	-0.3	0.3	53	41	80	80	84	49	52	60	65	48	47	40	60	52	51	38	27	43	54	A	PAFAH1B1
AKIRIN1	57	52	-0.1	0.1	1.165	-0.669	0	1.66	1.614	0.715	0.127	-0.623	-0.6	-1.337	-0.68	-1.026	0.15	1.476	-0.265	0	-0.196	0.98	ENSG00000174574	AKIRIN1	57	52	-0.1	0.1	63	47	53	67	67	59	54	47	48	41	47	44	54	66	50	53	51	61	54	A	AKIRIN1
RER1	39	58	0.6	0.3	-0.987	0.028	-1.316	-1.421	-1.115	-0.858	-0.496	0.128	0.574	-0.245	0.446	-0.028	1.003	0.942	0.775	-0.229	1.187	0.307	ENSG00000157916	RER1	39	58	0.6	0.3	38	56	32	30	35	40	46	58	66	51	63	55	73	72	69	51	77	61	54	A	RER1
IFI44	12	68	2.5	1	-0.698	-0.667	-0.329	-0.682	-0.698	-0.117	0.117	1.831	5.424	2.731	0.714	-0.234	0.381	0.962	-0.168	-0.395	0.825	0.334	ENSG00000137965	IFI44	12	68	2.5	1	8	9	22	8	8	30	39	104	240	138	61	25	49	71	28	19	66	47	54	A	IFI44
OSTC	39	56	0.5	0.3	-0.677	-0.104	-0.948	-0.76	0.063	-0.531	-0.063	-0.578	-0.458	-1.234	1.391	0.307	1.109	1.823	0.672	0.792	1.161	0.547	ENSG00000198856	OSTC	39	56	0.5	0.3	38	49	33	37	52	41	50	40	42	28	78	57	73	86	64	66	74	62	54	A	OSTC
CHMP2A	41	57	0.5	0.3	-0.755	-0.139	-1.254	-1.129	-1.026	-0.359	-0.33	-0.301	0.264	-1.085	0.594	0.139	2.089	1.569	2.163	0.213	1.136	0.55	ENSG00000130724	CHMP2A	41	57	0.5	0.3	42	50	35	37	38	47	48	48	56	37	60	54	81	74	82	55	68	60	54	A	CHMP2A
SMARCD1	56	52	-0.1	0.1	0.519	-1.295	1.109	0.892	1.279	0.411	1.109	-0.225	0.612	-1.326	0.473	-0.737	-0.178	-0.132	0.132	-1.605	-2.318	-0.38	ENSG00000066117	SMARCD1	56	52	-0.1	0.1	58	46	62	60	63	57	62	53	58	46	58	50	53	54	55	44	40	52	54	A	SMARCD1
SDHB	48	55	0.2	0.2	0.086	-1.643	-1.608	-0.086	0.64	0.225	0.709	-0.467	-0.329	-2.975	2.11	-0.086	3.009	2.387	2.317	-0.986	-0.086	0.605	ENSG00000117118	SDHB	48	55	0.2	0.2	53	43	43	52	56	54	57	50	51	35	65	52	70	66	66	47	52	56	54	A	SDHB
EAPP	62	50	-0.3	0.3	2.094	-0.597	1.386	1.305	2.624	2.108	1.917	-0.103	-0.398	-0.914	0.391	0.568	0.103	-0.155	-0.752	-0.575	-1.047	-0.383	ENSG00000129518	EAPP	62	50	-0.3	0.3	77	40	67	66	84	77	74	47	43	36	53	56	50	46	38	40	34	43	54	A	EAPP
DYNLL1	26	61	1.2	0.5	-1.002	-0.232	-1.071	-1.042	-0.938	-0.604	-0.621	-0.157	0.264	-1.005	0.35	0.18	1.731	1.42	1.002	0.157	0.728	0.339	ENSG00000088986	DYNLL1	26	61	1.2	0.5	20	47	18	19	22	34	33	49	64	20	67	61	115	104	90	60	80	67	54	A	DYNLL1
GNA13	63	50	-0.3	0.3	1.785	-1.165	1.313	1.339	2.688	0.003	0.733	-0.294	-0.048	-1.081	0.616	-0.216	-1.126	0.274	-0.003	-0.403	-0.849	0.042	ENSG00000120063	GNA13	63	50	-0.3	0.3	78	33	71	71	92	51	62	46	50	34	60	47	33	55	51	44	37	51	54	A	GNA13
C16orf13	50	54	0.1	0.1	-0.375	-0.172	-0.694	-0.032	-1.444	1.164	0.872	-0.159	-0.465	1.381	1.597	0.974	0.655	0.375	-1.126	0.032	1.012	-0.63	ENSG00000130731	C16orf13	50	54	0.1	0.1	49	51	47	52	41	62	59	51	49	63	65	60	58	55	44	53	60	47	54	A	C16orf13
PARP8	51	54	0.1	0.2	0.595	-1.148	0.008	0.142	-0.855	0.218	1.374	0.117	0.813	2.287	2.38	-0.008	-0.377	-0.536	-1.45	-0.067	-1.181	-0.754	ENSG00000151883	PARP8	51	54	0.1	0.2	60	39	53	54	42	55	69	54	62	80	81	53	48	46	35	52	39	44	54	A	PARP8
ACADVL	44	58	0.4	0.5	0.407	-0.222	-0.074	-0.591	-0.758	-0.018	1.423	2.975	17.278	11.808	1.016	0.129	0.869	-0.277	0.018	-1.719	-0.573	-1.534	ENSG00000072778	ACADVL	44	58	0.4	0.5	47	43	44	41	40	44	52	61	138	108	50	45	49	43	45	35	41	36	54	A	ACADVL
TOMM22	51	54	0.1	0.2	0.636	-0.781	-0.674	-0.335	0.859	0.112	0.345	-1.451	-1.47	-1.781	0.674	-0.112	1.043	0.684	-0.199	0.451	1.577	-0.121	ENSG00000100216	TOMM22	51	54	0.1	0.2	60	46	47	50	63	55	57	39	39	36	61	53	65	61	52	59	70	53	54	A	TOMM22
MAP7D1	63	51	-0.3	0.3	0.69	1.462	1.228	-0.043	-0.16	0.386	-0.339	1.626	1.735	1.439	-1.844	0.043	0.136	-0.409	-0.659	-1.244	-1.914	-0.331	ENSG00000116871	MAP7D1	63	51	-0.3	0.3	61	71	68	52	50	57	48	73	75	71	29	53	54	47	44	36	28	48	54	A	MAP7D1
DSTN	43	55	0.4	0.2	0.223	-0.556	-1.696	-1.164	-0.527	0.09	0.793	-0.09	-0.366	-1.905	2.655	1.724	-0.09	1.848	2.076	0.157	-0.185	1.031	ENSG00000125868	DSTN	43	55	0.4	0.2	54	45	33	39	46	52	60	50	47	31	79	69	50	71	73	53	49	62	54	A	DSTN
DDT	42	56	0.4	0.2	-0.84	-0.178	-1.578	-1.077	-0.161	0.322	0.042	-1.222	-1.12	-0.67	0.679	0.017	1.408	1.035	-0.017	0.568	3.351	0.322	ENSG00000099977	DDT	42	56	0.4	0.2	43	51	34	40	51	57	53	39	40	45	61	53	70	65	53	60	92	57	53	A	DDT
EIF6	47	55	0.2	0.2	-0.298	-0.813	-1.21	-0.02	-0.35	-0.179	0.112	-0.179	-0.641	-0.708	0.946	0.02	2.824	1.435	2.347	0.774	1.871	0.033	ENSG00000242372	EIF6	47	55	0.2	0.2	49	45	42	51	48	50	52	50	46	46	58	51	72	62	69	57	65	51	53	A	EIF6
PIN1	42	56	0.4	0.2	-0.312	-0.898	-1.84	-1.245	-1.691	0.65	0.808	0.035	-0.134	0.005	1.741	-0.005	2.048	0.511	0.412	-0.164	1.84	-0.699	ENSG00000127445	PIN1	42	56	0.4	0.2	50	44	34	40	36	59	61	53	52	53	70	53	74	58	57	51	71	46	53	A	PIN1
BCAP31	37	57	0.6	0.3	-0.847	-0.024	-0.951	-1.174	-0.658	-0.355	0.142	-0.114	-0.175	-0.838	1.145	0.435	0.024	1.022	0.956	0.189	0.691	0.819	ENSG00000185825	BCAP31	37	57	0.6	0.3	35	53	33	28	39	46	56	51	49	35	77	62	54	75	73	57	68	70	53	A	BCAP31
IGLV6-57	15	65	2.2	2.3	1.937	-0.513	-0.499	-0.788	0.093	0.705	-0.086	-0.203	0.086	-0.54	3.913	2.302	36.371	7.01	0.939	-0.644	-0.416	-0.767	ENSG00000211640	IGLV6-57	15	65	2.2	2.3	42	7	7	3	15	24	13	11	15	6	71	47	542	116	28	5	8	3	53	A	IGLV6-57
DEDD2	54	53	0	0.1	0.674	-0.279	-0.674	0.244	-0.674	1.175	1.023	-0.861	-1.279	-2.198	0.14	0.419	0.895	0.047	1.686	-0.581	-0.512	-0.047	ENSG00000160570	DEDD2	54	53	0	0.1	60	51	48	56	48	64	63	46	43	35	55	57	62	54	68	49	49	53	53	A	DEDD2
PARP1	38	58	0.6	0.3	-1.294	0.141	-1.271	-1.455	-1.139	-1.088	-0.238	-0.112	0.416	-0.588	-0.112	0.112	1.972	0.933	1.053	0.761	0.485	0.41	ENSG00000143799	PARP1	38	58	0.6	0.3	32	57	32	29	35	35	50	52	62	44	52	56	89	71	73	68	63	62	53	A	PARP1
MOB1A	56	52	-0.1	0.2	1.859	-1.98	1.058	0.718	2.791	0.159	-0.049	-0.049	0.576	-1.815	0.049	-0.422	-0.06	0.598	1.267	-0.773	-1.3	-0.631	ENSG00000114978	MOB1A	56	52	-0.1	0.2	69	34	62	59	78	54	52	52	58	36	53	49	52	58	64	45	41	47	53	A	MOB1A
RBBP7	42	56	0.4	0.2	-1.127	-0.476	-1.42	-1.571	-1.193	-0.769	0.005	0.165	-0.005	-0.58	1.127	0.58	1.618	0.769	0.882	0.127	-0.071	0.042	ENSG00000102054	RBBP7	42	56	0.4	0.2	43	49	39	38	42	46	55	56	54	48	66	61	72	63	64	56	54	55	53	A	RBBP7
RP11-3P17.3	42	55	0.4	0.3	-1.098	0.301	-0.711	-1.244	0.287	-0.488	0.952	-0.483	-1.299	-1.162	0.843	0.16	-1.185	0.137	1.249	0.378	-0.137	0.638	ENSG00000234851	RP11-3P17.3	42	55	0.4	0.3	33	63	41	30	63	46	78	46	28	31	75	60	31	60	84	65	54	71	53	A	RP11-3P17.3
SDHD	42	55	0.4	0.2	-1.199	0.017	-0.698	-0.651	-0.017	-0.918	0.444	-0.217	-0.21	-1.212	0.918	-0.144	0.204	1.66	0.985	0.738	0.618	1.539	ENSG00000204370	SDHD	42	55	0.4	0.2	34	52	41	42	52	38	58	49	49	34	66	50	55	77	67	63	61	75	53	A	SDHD
SUPT5H	64	51	-0.3	0.2	1.349	0.44	1.911	1.602	0.131	-0.122	-0.871	0.937	1.639	2.164	-0.356	0.122	-0.478	-0.356	-0.384	-0.937	-1.443	-0.215	ENSG00000196235	SUPT5H	64	51	-0.3	0.2	65	55	71	67	52	49	41	60	68	73	46	52	45	46	46	40	35	48	53	A	SUPT5H
PTK2B	52	54	0.1	0.2	-0.847	0.776	-0.157	-0.958	-0.908	-1.76	-1.76	0.624	0.167	1.8	-0.756	0.015	0.461	0.147	0.076	-0.015	-0.725	0.147	ENSG00000120899	PTK2B	52	54	0.1	0.2	47	63	54	46	46	38	38	61	57	73	48	55	60	57	56	55	48	57	53	A	PTK2B
TMBIM1	61	50	-0.3	0.3	0.653	-0.335	0.617	1.944	1.201	-0.292	0.4	-0.162	-0.09	-2.009	-1.05	-0.278	-1.107	0.696	1.713	-0.855	0.09	1.309	ENSG00000135926	TMBIM1	61	50	-0.3	0.3	60	47	60	78	68	47	57	49	50	23	37	47	36	61	75	39	53	69	53	A	TMBIM1
SAE1	40	56	0.5	0.3	-1.148	0.86	-1.774	-1.627	-1.128	-0.521	0.508	-0.304	-0.713	-0.54	0.425	0.131	1.448	0.636	0.732	1.288	-0.131	0.515	ENSG00000142230	SAE1	40	56	0.5	0.3	36	68	27	29	37	46	62	50	43	46	61	56	77	64	66	74	52	62	53	A	SAE1
RAPGEF1	57	52	-0.1	0.2	0.895	-2.322	0.636	1.219	0.013	-0.13	0.752	-0.013	0.713	-0.519	0.013	0.233	-0.246	-1.738	0.454	-1.959	-2.957	-2.192	ENSG00000107263	RAPGEF1	57	52	-0.1	0.2	63	38	61	66	56	55	62	56	62	52	56	58	54	43	60	41	33	39	53	A	RAPGEF1
RP5-930J4.4	51	52	0	0.2	-1.246	2.103	-0.663	-0.617	-0.412	-0.583	1.269	0.686	0.457	-1.075	0.4	1.761	-1.143	0.572	-0.309	0.949	-1.075	0.309	ENSG00000203394	RP5-930J4.4	51	52	0	0.2	41	71	47	47	49	47	63	58	56	43	56	68	42	57	50	61	43	55	53	A	RP5-930J4.4
MAP4K1	47	56	0.2	0.3	-0.644	-0.219	-0.158	-0.401	-2.224	-0.79	-0.486	2.321	4.934	3.743	0.863	0.158	0.705	0.608	0.425	-1.106	0.559	-1.155	ENSG00000104814	MAP4K1	47	56	0.2	0.3	44	48	48	46	31	43	46	69	90	81	57	51	56	55	53	41	54	40	53	A	MAP4K1
C19orf60	52	54	0.1	0.2	1.335	0.375	-1.516	0.042	-0.042	0.209	-0.626	-0.723	0.501	3.31	0.626	-0.167	0.848	-0.417	-2.072	-0.765	4.228	-1.015	ENSG00000006015	C19orf60	52	54	0.1	0.2	61	54	40	52	51	53	47	46	55	75	56	50	57	48	36	46	82	44	53	A	C19orf60
RPA1	38	56	0.6	0.3	-1.422	0.213	-0.765	-1.231	-0.514	-1.141	-0.138	-0.043	0.048	-0.835	0.584	-0.323	0.043	1.081	1.081	0.93	0.113	1.196	ENSG00000132383	RPA1	38	56	0.6	0.3	26	58	39	30	44	31	51	53	55	38	66	48	55	76	76	73	56	78	53	A	RPA1
SNX6	42	55	0.4	0.2	-1.551	-0.688	-0.954	-0.844	-0.165	-0.569	0.367	0.908	0.22	-1.551	0.44	-0.385	0.009	1.588	0.716	-0.009	0.661	1.432	ENSG00000129515	SNX6	42	55	0.4	0.2	36	46	43	44	51	47	57	63	56	36	58	49	53	70	61	53	60	69	53	A	SNX6
TMEM173	52	55	0.1	0.3	-0.371	1.457	-0.068	0.147	-0.411	0.039	-0.87	1.359	3.627	4.252	-0.899	-1.026	-0.577	0.137	0.655	-0.039	-0.694	0.841	ENSG00000184584	TMEM173	52	55	0.1	0.3	45	63	48	50	44	49	40	62	86	92	39	38	43	50	55	48	41	57	53	A	TMEM173
SSRP1	41	55	0.4	0.2	-2.251	0.356	-1.357	-1.961	-1.283	-0.869	0.199	-0.331	-0.058	-1.034	0.513	0.306	1.092	0.695	0.654	0.058	-0.72	0.257	ENSG00000149136	SSRP1	41	55	0.4	0.2	29	61	40	33	41	46	59	53	56	44	63	60	70	65	65	57	48	60	53	A	SSRP1
USP7	69	49	-0.5	0.3	1.815	-0.033	2.098	1.84	0.458	0.799	-0.333	0.666	0.508	0.466	-1.682	0.033	-0.142	-0.774	-0.966	-0.666	-2.032	-0.683	ENSG00000187555	USP7	69	49	-0.5	0.3	74	51	77	74	57	61	48	60	58	57	32	52	50	43	40	44	27	44	53	A	USP7
AHSA1	32	58	0.8	0.4	-1.432	0.629	-1.392	-1.452	-1.183	-0.973	-0.494	-0.071	0.071	-0.597	-0.233	0.309	0.388	1.155	0.649	0.7	0.93	1.29	ENSG00000100591	AHSA1	32	58	0.8	0.4	19	71	20	18	25	31	43	53	57	40	49	63	65	84	72	73	79	88	53	A	AHSA1
EVI2A	60	49	-0.3	0.3	0.095	0.389	0.503	0.862	1.852	-0.922	-0.422	-0.694	-0.862	-1.645	0.868	-0.655	-0.59	1.705	-0.389	0.133	-0.095	1.509	ENSG00000126860	EVI2A	60	49	-0.3	0.3	53	58	60	67	85	34	43	38	35	21	67	39	40	82	44	53	49	79	53	A	EVI2A
GADD45GIP1	47	53	0.2	0.1	0.497	-0.852	-1.134	-0.408	-0.422	0.497	0.378	-0.689	-0.66	-0.526	1.179	0.704	1.594	2.364	-0.378	-0.467	3.224	0.838	ENSG00000179271	GADD45GIP1	47	53	0.2	0.1	54	45	43	48	48	54	53	46	46	47	58	55	61	66	48	47	72	56	53	A	GADD45GIP1
FOSL2	126	32	-2	1.1	6.301	-0.837	5.327	8.336	5.218	1.687	1.011	-0.023	0.407	0.023	1.107	-0.128	-0.389	-0.293	-0.101	-0.549	-0.645	-0.704	ENSG00000075426	FOSL2	126	32	-2	1.1	159	3	138	204	135	58	43	21	30	22	46	19	13	15	19	9	7	6	53	A	FOSL2
PPP4C	46	54	0.2	0.2	-0.76	-0.039	-0.546	-0.275	-1.196	-1.224	-1.06	-0.203	0.817	-0.589	0.039	0.268	1.909	1.467	1.11	0.103	0.803	0.039	ENSG00000149923	PPP4C	46	54	0.2	0.2	41	52	44	48	35	35	37	49	64	44	53	56	79	73	68	54	63	53	53	A	PPP4C
JUN	80	43	-0.9	0.7	5.244	-1.351	0.388	2.744	-0.344	2.575	0.359	0.344	-1.139	-0.764	-0.108	1.896	-0.07	0.585	-1.269	-0.301	0.07	-1.077	ENSG00000177606	JUN	80	43	-0.9	0.7	152	16	52	101	36	97	51	51	20	28	41	83	42	56	17	37	45	21	53	A	JUN
RP11-393I23.2	56	53	-0.1	0.6	0.996	-1.734	0.621	-0.421	1.803	-0.604	0.359	0.67	0.075	-0.679	0.127	-0.075	-1.591	-1.535	0.937	0.147	-1.627	-1.685	ENSG00000223416	RP11-393I23.2	56	53	-0.1	0.6	90	7	79	47	115	41	71	80	62	39	64	57	11	13	88	64	10	8	52	A	RP11-393I23.2
CNOT6L	88	43	-1	0.8	6.984	-1.608	12.774	26.43	27.716	1.235	0.342	0.405	-0.529	-0.093	-0.737	-2.459	-0.363	0.093	-0.612	-0.218	-1.961	0.446	ENSG00000138767	CNOT6L	88	43	-1	0.8	68	27	96	162	168	40	36	36	32	34	31	22	33	35	31	33	25	36	52	A	CNOT6L
COPS6	39	56	0.5	0.2	-1.8	-0.09	-2.204	-1.662	-2.002	-0.005	0.547	0.027	-0.451	-0.313	1.811	0.388	1.482	0.802	0.919	-0.366	2.799	0.005	ENSG00000168090	COPS6	39	56	0.5	0.2	36	52	32	37	34	52	58	53	48	50	70	56	66	60	61	49	79	53	52	A	COPS6
SLC2A4RG	61	50	-0.3	0.2	0.874	1.058	0.993	1.252	-0.993	0.378	0.432	-0.119	0.475	2.817	0.119	-0.173	-0.399	-1.317	-0.432	-1.327	-0.13	-1.09	ENSG00000125520	SLC2A4RG	61	50	-0.3	0.2	59	61	60	63	42	55	55	50	56	77	52	50	47	39	47	39	50	41	52	A	SLC2A4RG
PREX1	54	51	-0.1	0.2	-0.057	-3.408	1.491	2.059	-0.256	-1.349	0.284	0.44	1.832	-0.241	-0.369	0.824	0.199	0.057	0.525	-1.69	-2.812	-1.789	ENSG00000124126	PREX1	54	51	-0.1	0.2	54	30	65	69	52	45	56	57	67	52	51	60	55	54	58	42	34	41	52	A	PREX1
FAM89B	41	54	0.4	0.3	-0.414	-0.03	-1.994	-1.695	-1.404	-0.542	0.26	-0.858	0.03	-1.473	0.995	0.67	0.679	1.618	2.275	-0.482	0.534	0.388	ENSG00000176973	FAM89B	41	54	0.4	0.3	48	53	30	33	37	47	56	43	54	36	65	61	61	72	80	48	60	58	52	A	FAM89B
HLA-F	59	52	-0.2	0.3	-1.213	0.667	1.556	2	-0.745	-0.339	-1.244	-0.947	-0.682	2.382	0.433	3.388	0.043	-0.23	0.004	-0.636	0.425	-0.004	ENSG00000204642	HLA-F	59	52	-0.2	0.3	33	57	69	75	39	45	33	37	40	79	54	92	49	46	49	41	54	49	52	A	HLA-F
CYCS	53	52	0	0.3	1.612	-1.417	-0.37	0.275	1.843	0.24	-0.624	-0.932	-0.506	-1.719	0.873	-0.163	1.174	0.725	0.175	-0.748	0.163	-0.441	ENSG00000172115	CYCS	53	52	0	0.3	79	28	46	57	83	56	42	36	44	23	67	49	72	64	55	40	55	45	52	A	CYCS
NDFIP1	45	54	0.3	0.3	-1.072	0.914	-0.815	-0.324	-0.832	-0.663	-0.044	0.044	-0.704	0.692	-0.126	0.055	-0.33	0.686	0.155	2.555	0.272	1.58	ENSG00000131507	NDFIP1	45	54	0.3	0.3	32	66	36	45	36	39	50	51	38	62	48	51	45	62	53	94	55	77	52	A	NDFIP1
HSPB1	43	54	0.4	0.3	-0.915	0.2	-1.115	-0.868	-0.562	-0.048	0.048	-1.254	-0.939	0.262	-1.311	0.787	-0.815	0.138	0.248	0.481	1.22	0.529	ENSG00000106211	HSPB1	43	54	0.4	0.3	38	61	33	39	45	56	58	30	37	62	29	73	40	60	62	67	82	68	52	A	HSPB1
CCDC85B	37	56	0.6	0.3	-0.539	-0.267	-2.188	-1.752	-1.276	-0.267	-0.053	-0.636	-0.704	0.548	1.199	0.053	2.072	2.082	0.645	0.228	4.925	1.276	ENSG00000175602	CCDC85B	37	56	0.6	0.3	44	46	27	31	36	46	49	43	42	55	61	50	70	71	56	51	100	62	52	A	CCDC85B
SPCS3	53	52	0	0.2	1.305	-1.218	0.377	0.701	1.48	-0.526	-0.237	-0.359	0.648	-1.121	1.498	-0.044	2.041	1.156	0.044	-0.368	-0.745	-0.079	ENSG00000129128	SPCS3	53	52	0	0.2	64	35	54	57	66	43	47	45	57	36	66	49	73	62	50	45	41	48	52	A	SPCS3
IMP3	58	50	-0.2	0.1	0.357	-0.573	0.627	3.055	0.398	0.978	0.776	-0.776	-1.396	-1.099	0.034	0.061	-0.034	-0.722	-1.437	-0.317	1.221	-0.115	ENSG00000177971	IMP3	58	50	-0.2	0.1	54	47	56	74	55	59	57	46	41	44	52	52	51	46	41	49	61	51	52	A	IMP3
RHOC	28	61	1.1	0.7	0.08	-1.114	-1.364	-1.09	0.395	-0.55	-0.08	0.799	-0.157	-1.275	2.879	1.703	1.197	0.318	8.869	-0.449	0.264	-0.496	ENSG00000155366	RHOC	28	61	1.1	0.7	44	24	20	24	49	34	41	56	40	21	91	71	63	48	192	35	47	34	52	A	RHOC
IGKV1-17	14	60	2.1	1.5	0.145	-0.592	-0.145	-0.808	0.286	1.4	-0.384	0.757	-0.706	-0.643	1.678	3.412	12.396	5.059	-0.745	-0.365	0.278	-0.392	ENSG00000240382	IGKV1-17	14	60	2.1	1.5	26	8	19	2	30	58	13	42	5	6	66	110	339	152	4	13	30	13	52	A	IGKV1-17
RP11-124N14.3	38	54	0.5	0.3	-0.729	-0.219	-1.226	-0.878	-0.432	1.039	0.374	-0.039	-0.846	-0.336	0.755	0.129	-0.62	1.633	2.201	0.039	0.336	1.259	ENSG00000234961	RP11-124N14.3	38	54	0.5	0.3	39	46	31	36	43	66	56	49	37	45	62	52	40	75	84	50	55	69	52	A	RP11-124N14.3
FAM32A	63	49	-0.4	0.2	1.371	-0.093	1.842	2.081	2.055	-0.093	0.004	-0.004	-0.146	-1.016	-1.034	-0.617	1.345	0.226	1.14	-0.43	-0.732	0.067	ENSG00000105058	FAM32A	63	49	-0.4	0.2	64	47	69	72	71	47	48	48	47	37	37	41	63	51	61	43	40	49	52	A	FAM32A
CD28	80	42	-0.9	0.5	2.617	-0.267	2.314	3.692	3.89	0.18	0.64	-0.116	0.454	-0.709	-0.849	-0.808	0.116	0.419	-0.285	-1.134	-1.239	-0.39	ENSG00000178562	CD28	80	42	-0.9	0.5	89	39	84	107	111	47	55	42	52	32	29	30	46	51	39	24	22	37	52	A	CD28
PLEKHJ1	38	55	0.5	0.2	-0.881	-0.211	-1.99	-1.759	-1.543	0.186	0.956	-0.377	-0.062	0.17	1.37	0.906	1.196	0.567	0.021	-0.021	0.782	-0.211	ENSG00000104886	PLEKHJ1	38	55	0.5	0.2	42	50	28	31	34	55	64	48	52	55	69	63	67	59	53	52	62	50	52	A	PLEKHJ1
GNG5	31	57	0.9	0.4	-1.602	-0.352	-1.469	-2.007	-0.558	-1.528	0	0	0.505	-1.774	1.615	0.684	0.665	1.874	3.462	0.372	-0.073	0.591	ENSG00000174021	GNG5	31	57	0.9	0.4	27	46	29	21	43	29	52	52	59	25	76	62	62	80	104	57	50	60	52	A	GNG5
NUTF2	35	56	0.7	0.3	-1.318	-0.607	-2.343	-1.92	-0.994	0.022	0.202	-0.418	-0.535	-0.742	1.479	0.085	2.253	1.03	0.607	-0.022	2.604	0.4	ENSG00000102898	NUTF2	35	56	0.7	0.3	37	45	26	31	41	52	54	47	46	44	68	53	77	63	59	52	81	56	52	A	NUTF2
MAPKAP1	50	51	0	0.1	1.427	-0.973	-0.285	0.013	-0.182	0.882	1.868	-0.674	-0.674	-0.83	1.349	-0.052	1.128	0.882	0.376	-0.415	0.415	-0.013	ENSG00000119487	MAPKAP1	50	51	0	0.1	61	43	48	50	49	57	64	45	45	44	60	50	59	57	53	47	53	50	52	A	MAPKAP1
PFDN1	43	53	0.3	0.2	-1.229	-0.262	-1.167	-0.954	0.404	0.173	0.608	-0.874	-1.158	-1.522	0.466	-0.697	0.652	1.034	0.528	-0.173	0.599	1.043	ENSG00000113068	PFDN1	43	53	0.3	0.2	40	50	40	43	58	55	60	44	40	36	59	46	61	65	59	51	60	65	52	A	PFDN1
SORL1	61	49	-0.3	0.2	-1.047	0.595	1.533	1.751	0.754	-0.754	-0.109	0.176	0.05	0.168	-1.609	-0.486	-1.634	-0.05	0.26	-0.285	-1.282	1.307	ENSG00000137642	SORL1	61	49	-0.3	0.2	40	59	71	73	61	43	51	54	53	54	33	46	33	52	55	49	37	68	52	A	SORL1
PYCR2	44	55	0.3	0.3	-0.973	1.305	-0.792	-0.855	-0.899	-0.738	-0.327	0.186	-0.039	1.036	-0.611	0.039	0.122	0.386	-0.23	0.381	1.774	1.329	ENSG00000143811	PYCR2	44	55	0.3	0.3	31	77	34	33	32	35	44	54	50	72	38	51	53	58	46	58	87	78	52	A	PYCR2
IDH3B	51	53	0	0.2	-0.45	0.273	0.691	0.514	-1.638	-0.642	-1.028	1.028	3.806	3.517	-1.188	0.883	1.285	-0.161	-0.032	-0.658	0.032	-0.514	ENSG00000101365	IDH3B	51	53	0	0.2	47	51	54	53	40	46	43	56	73	72	42	55	58	49	50	46	50	47	52	A	IDH3B
PABPN1	51	52	0	0.1	0.15	-0.075	-0.175	0.949	0.075	0.6	-0.15	0.849	5.621	3.647	-2.998	0.699	1.849	-0.25	-0.075	-2.373	-0.65	-1.524	ENSG00000100836	PABPN1	51	52	0	0.1	51	50	50	54	51	53	50	54	73	65	38	53	58	49	50	41	48	44	52	A	PABPN1
LASP1	38	55	0.5	0.3	-0.543	-0.021	-1.164	-1.141	-0.812	-0.853	-0.132	0.49	0.73	-0.853	0.402	-0.214	1.463	1.364	2.343	0.021	0.196	0.619	ENSG00000002834	LASP1	38	55	0.5	0.3	41	49	30	30	36	35	48	58	62	35	57	46	75	73	90	50	53	60	52	A	LASP1
MRPL34	41	54	0.4	0.3	-0.306	0.685	-0.868	-1.177	-0.664	-0.706	0.116	0.172	-0.116	-0.285	-0.256	0.467	2.104	1.57	-0.299	0.994	2.533	1.338	ENSG00000130312	MRPL34	41	54	0.4	0.3	43	57	35	31	38	37	49	50	46	43	44	54	77	70	43	62	83	66	52	A	MRPL34
PPM1G	39	54	0.5	0.2	-1.452	-0.016	-1.547	-1.539	-0.92	-0.889	-0.421	-0.294	0.46	-1.103	0.175	0.262	1.603	1.309	1.301	0.19	0.016	0.222	ENSG00000115241	PPM1G	39	54	0.5	0.2	35	53	34	34	42	42	48	50	59	39	56	57	74	70	70	56	54	56	51	A	PPM1G
CLPTM1L	35	55	0.6	0.4	-0.975	0.084	-1.105	-0.983	-0.874	-1.042	-0.651	-0.223	0.252	-0.635	1.126	0.29	1.193	1.757	0.698	-0.05	0.261	0.05	ENSG00000049656	CLPTM1L	35	55	0.6	0.4	29	55	26	29	32	28	37	47	59	37	79	59	81	94	69	51	59	54	51	A	CLPTM1L
RP11-571M6.7	42	54	0.3	0.2	-0.82	0.055	-0.781	-1.12	-0.726	-0.024	0.647	0.024	0.655	-0.252	0.726	0.978	0.757	0.363	1.412	-0.142	-0.694	-0.205	ENSG00000257342	RP11-571M6.7	42	54	0.3	0.2	40	52	41	37	42	51	59	51	59	48	60	63	60	55	69	49	42	48	51	A	RP11-571M6.7
PSMC3	47	52	0.2	0.2	-0.594	-0.274	-1.052	-0.503	-0.252	-0.663	0.526	-0.686	0.64	-3.635	1.692	0.503	4.779	3.041	4.344	-1.029	1.555	0.252	ENSG00000165916	PSMC3	47	52	0.2	0.2	47	48	45	47	48	46	52	46	52	33	57	52	70	63	68	45	56	50	51	A	PSMC3
GLIPR2	33	56	0.8	0.4	-1.112	0.006	-1.621	-1.615	-0.938	-0.608	0.521	-0.006	-0.22	-1.395	1.1	0.741	-0.208	0.527	2.044	0.22	2.333	0.11	ENSG00000122694	GLIPR2	33	56	0.8	0.4	32	52	24	24	35	41	61	51	48	27	71	64	48	61	87	55	92	53	51	A	GLIPR2
RP11-264B14.2	42	53	0.3	0.2	-0.665	0.297	-1.077	-1.165	-0.347	0.571	0.49	-0.927	-0.977	-0.909	0.921	-0.059	-0.24	0.721	0.059	0.44	1.408	0.684	ENSG00000267449	RP11-264B14.2	42	53	0.3	0.2	41	57	35	33	47	61	60	37	36	38	67	51	48	64	53	59	75	63	51	A	RP11-264B14.2
ATP6V0E2	36	56	0.6	0.3	-1.806	0.742	-1.688	-2.61	-0.591	-0.44	0.147	0.415	-0.775	-0.256	-0.323	1.035	-0.147	0.591	1.998	1.387	0.607	0.817	ENSG00000171130	ATP6V0E2	36	56	0.6	0.3	30	61	32	21	45	47	54	57	43	49	48	64	50	59	76	69	59	62	51	A	ATP6V0E2
SRSF11	62	52	-0.3	0.7	0.151	0.383	1.628	1.397	-0.689	0.329	-0.739	1.392	3.751	3.826	-0.929	0.068	-0.068	-0.341	-0.66	-0.494	-0.817	-0.308	ENSG00000116754	SRSF11	62	52	-0.3	0.7	44	50	80	75	24	49	23	74	131	133	18	42	39	33	25	29	21	33	51	A	SRSF11
CHURC1	48	50	0.1	0.2	-0.871	1.459	-1.263	-0.92	1.153	0.466	0.38	0.478	-1.19	-1.545	-0.466	-0.625	-0.049	2.686	-0.135	0.049	0.724	0.441	ENSG00000258289	CHURC1	48	50	0.1	0.2	44	63	41	43	60	55	54	55	41	38	47	46	50	73	50	51	57	54	51	A	CHURC1
OTUB1	49	51	0.1	0.1	0.295	-0.278	-0.734	-0.514	-1.459	-0.75	0.025	0.615	1.914	0.093	-0.649	0.717	1.998	1.341	0.7	-1.155	-0.025	-0.363	ENSG00000167770	OTUB1	49	51	0.1	0.1	52	49	46	48	42	46	51	54	62	51	47	55	62	59	55	44	50	48	51	A	OTUB1
CARD8	47	53	0.2	0.2	-1.014	1.088	-0.931	-0.426	-1.063	0.153	0.087	1.105	0.881	1.692	-0.418	-0.468	0.203	-0.087	0.137	-0.269	0.939	-1.072	ENSG00000105483	CARD8	47	53	0.2	0.2	39	64	40	46	38	53	52	64	61	71	46	45	53	50	52	48	62	38	51	A	CARD8
PCSK7	58	51	-0.2	0.4	0.082	0.894	1.157	0.823	-1.179	-0.132	-0.236	1.673	2.512	3.685	-0.718	0.066	0.324	-0.515	-0.066	-0.707	-0.642	-0.411	ENSG00000160613	PCSK7	58	51	-0.2	0.4	46	61	66	59	23	42	40	75	90	112	31	46	50	35	43	32	33	37	51	A	PCSK7
YY1	51	51	0	0.1	1.224	-1.074	-0.025	-0.674	0.225	0.674	2.923	0.425	-0.674	-4.222	-0.475	0.025	-0.075	0.125	0.774	-0.025	-5.171	2.573	ENSG00000100811	YY1	51	51	0	0.1	54	49	51	50	52	53	57	52	50	43	51	52	51	52	53	51	41	57	51	A	YY1
RP11-316M1.12	40	53	0.4	0.2	-1.251	0.211	-0.95	-1.063	0.023	-0.618	-0.226	-0.196	0.324	-1.138	0.791	0.414	-0.384	1.711	1.477	-0.023	1.266	0.731	ENSG00000259357	RP11-316M1.12	40	53	0.4	0.2	34	53	38	36	51	42	47	48	55	35	61	56	45	73	70	50	67	60	51	A	RP11-316M1.12
RAB11B	56	49	-0.2	0.1	0.508	1.329	0.313	0.841	-2.307	-0.371	0.411	-0.059	0.137	2.033	-1.056	0.098	0.059	-0.841	-0.098	-1.935	-2.111	-1.857	ENSG00000185236	RAB11B	56	49	-0.2	0.1	55	59	54	57	41	51	55	52	53	63	47	53	53	48	52	43	42	43	51	A	RAB11B
CALCOCO2	35	55	0.7	0.3	-1.853	-0.048	-1.249	-1.5	-1.05	-1.057	-0.157	0.485	0.633	-0.716	0.061	-0.196	0.048	1.031	2.296	0.344	0.177	0.928	ENSG00000136436	CALCOCO2	35	55	0.7	0.3	24	52	33	29	36	36	50	60	62	41	54	50	53	69	88	58	55	67	51	A	CALCOCO2
IER2	59	47	-0.3	0.3	1.313	-0.099	0.026	1.131	-0.176	1.52	0.96	-0.166	-0.187	-1.37	1.09	1.199	-0.669	0.483	0.005	-0.768	-0.005	-0.68	ENSG00000160888	IER2	59	47	-0.3	0.3	72	45	48	69	44	76	66	44	44	21	68	70	34	56	47	32	47	34	51	A	IER2
LTA4H	39	55	0.5	0.3	-1.2	0.456	-1.647	-2.032	0.429	-0.569	-0.018	-0.569	-1.384	-1.585	-0.018	0.105	0.018	0.482	3.802	1.314	0.78	0.788	ENSG00000111144	LTA4H	39	55	0.5	0.3	38	57	33	28	56	45	51	45	36	33	51	53	52	57	95	67	60	61	51	A	LTA4H
TIMP1	37	53	0.5	0.4	0.118	-0.546	-0.893	-0.803	0.763	0.063	1.221	-0.617	-0.073	-0.732	0.224	-0.531	-0.063	0.38	3.068	-0.848	1.12	1.029	ENSG00000102265	TIMP1	37	53	0.5	0.4	50	37	30	32	63	49	72	36	46	33	52	37	47	55	109	31	70	68	51	A	TIMP1
APH1A	48	51	0.1	0.2	0.366	-1.927	-0.039	-0.328	0.732	0.039	1.6	-2.081	-1.908	-2.659	1.985	-0.366	3.912	0.116	0.617	-0.559	1.465	-0.52	ENSG00000117362	APH1A	48	51	0.1	0.2	53	41	51	49	55	51	59	40	41	37	61	49	71	51	54	48	58	48	51	A	APH1A
IGKV2-30	30	55	0.9	1.3	2.246	-0.728	-0.007	-0.544	1.294	0.772	-0.467	0.007	-0.103	-0.665	4.936	0.684	8.333	3.635	-0.731	0.467	-0.085	-0.621	ENSG00000243238	IGKV2-30	30	55	0.9	1.3	84	3	23	8	58	44	10	23	20	5	157	42	250	122	3	36	21	6	51	A	IGKV2-30
AKAP13	61	49	-0.3	0.2	0.907	0	1.229	1.341	0	-0.075	-0.15	1.679	1.064	0.907	-0.637	-0.532	0.06	-0.847	0.067	-0.712	-1.896	-0.345	ENSG00000170776	AKAP13	61	49	-0.3	0.2	61	49	66	67	49	48	47	72	64	61	41	42	50	38	50	40	24	45	51	A	AKAP13
GORASP2	59	48	-0.3	0.2	1.737	-0.683	0.601	1.222	1.868	0.707	0.094	-0.773	-0.666	-1.173	-0.552	-0.756	0.339	0.168	-0.094	-0.634	-0.985	0.102	ENSG00000115806	GORASP2	59	48	-0.3	0.2	72	42	58	65	73	59	52	41	42	36	44	41	55	53	49	43	38	52	51	A	GORASP2
TRAV12-3	40	52	0.4	0.3	-1.331	0.65	-0.282	-0.99	-0.954	-0.254	0.136	0.336	0.495	-1.185	0.481	-0.332	-0.136	0.954	0.963	-0.699	1.013	1.181	ENSG00000211794	TRAV12-3	40	52	0.4	0.3	21	65	45	29	30	45	54	58	62	25	61	43	48	72	72	35	73	77	51	A	TRAV12-3
TCF3	50	51	0	0.2	0.767	1.261	-0.624	-1.303	-1.194	-0.222	0.004	0.725	0.088	1.873	-0.415	0.616	1.295	-0.138	-0.876	-0.783	0.23	-0.004	ENSG00000071564	TCF3	50	51	0	0.2	59	65	42	34	36	47	50	59	51	72	45	57	65	48	39	41	53	50	51	A	TCF3
GOLGA7	59	47	-0.3	0.2	2.253	-0.694	0.646	1.65	2.033	0.962	0.732	-0.33	0.1	-1.784	0.081	-0.655	-0.196	0.378	-0.081	-1.631	-0.541	-0.799	ENSG00000147533	GOLGA7	59	47	-0.3	0.2	73	42	56	67	71	59	57	46	50	31	50	43	47	53	49	32	44	41	51	A	GOLGA7
LRRFIP1	51	51	0	0.2	-0.319	-0.127	0.218	0.583	0.411	-0.279	-1.303	0.127	1.07	-1.131	-1.06	-0.908	0.137	1.05	3.291	-0.127	-0.776	0.766	ENSG00000124831	LRRFIP1	51	51	0	0.2	47	48	52	55	54	47	37	51	60	39	39	41	51	60	82	48	42	57	51	A	LRRFIP1
UNC13D	47	52	0.1	0.3	-0.442	1.922	0.08	-0.341	-1.748	-0.762	-0.08	2.691	4.141	6.564	-0.645	-0.239	1.82	0.341	1.661	0.326	-0.704	-0.573	ENSG00000092929	UNC13D	47	52	0.1	0.3	42	58	46	43	33	40	45	64	74	90	41	44	58	48	57	47	40	41	51	A	UNC13D
RP3-423B22.5	46	49	0.1	0.3	-1.317	0.729	-0.21	-0.227	0.37	0.136	1.07	-0.115	-0.664	-0.845	0.685	0.426	-0.806	0.223	0.115	-0.919	0.806	-0.936	ENSG00000237749	RP3-423B22.5	46	49	0.1	0.3	22	69	48	47	61	56	77	50	37	33	68	62	34	58	55	31	71	31	50	A	RP3-423B22.5
DYRK2	51	49	-0.1	0.2	1.274	0.657	-0.323	-1.274	-0.969	1.495	1.551	0.962	0.082	0.692	0.117	-0.259	0.06	-0.195	-0.06	-1.147	-1.161	-0.543	ENSG00000127334	DYRK2	51	49	-0.1	0.2	68	59	45	32	36	71	72	63	51	59	51	46	51	47	49	34	33	42	50	A	DYRK2
SH3YL1	49	50	0	0.3	-0.046	1.187	0.253	-0.662	1.517	-0.082	-0.296	-0.534	-1.254	-0.687	-1.029	0.046	0.736	1.425	-0.095	2.182	2.634	0.076	ENSG00000035115	SH3YL1	49	50	0	0.3	45	65	50	35	70	44	41	37	25	34	29	46	58	69	44	81	89	47	50	A	SH3YL1
COX14	43	51	0.3	0.2	-0.043	-0.866	-1.576	-1.179	0.071	0	0.341	-0.483	-1.292	-2.286	2.471	0.27	0.383	2.812	-0.085	0	2.67	2.016	ENSG00000178449	COX14	43	51	0.3	0.2	49	43	38	41	50	49	51	46	40	33	66	51	52	69	48	49	68	63	50	A	COX14
CNOT7	55	48	-0.2	0.2	1.368	-0.543	1.393	1.468	4.266	0.306	0.044	-0.331	-0.881	-2.554	-0.056	-0.706	-0.543	0.818	-0.044	-0.456	0.643	1.18	ENSG00000198791	CNOT7	55	48	-0.2	0.2	59	44	59	60	82	50	48	45	41	27	47	42	44	54	48	44	53	57	50	A	CNOT7
NOP58	67	47	-0.5	0.3	0.672	0.04	1.212	1.663	0.672	0.807	-0.644	0.258	0.681	0.923	-1.086	-0.267	-0.04	-0.309	-0.821	-0.737	-0.677	-0.216	ENSG00000055044	NOP58	67	47	-0.5	0.3	62	49	74	83	62	65	34	53	62	68	24	42	47	41	30	32	33	43	50	A	NOP58
CCDC57	56	49	-0.2	0.1	2.348	-0.316	0.35	2.648	1.166	-0.516	0.833	-0.999	-0.033	1.799	-0.1	-1.049	0.233	-0.366	-1.416	-0.133	2.365	0.033	ENSG00000176155	CCDC57	56	49	-0.2	0.1	62	46	50	64	55	45	53	42	48	59	47	42	49	46	39	47	62	48	50	A	CCDC57
MRFAP1L1	56	48	-0.2	0.2	0.257	0.808	2.689	1.784	5.334	-0.204	2.671	0.044	0.169	-2.902	-0.115	-0.453	-0.701	-0.754	-0.648	-0.985	-0.044	0.133	ENSG00000178988	MRFAP1L1	56	48	-0.2	0.2	49	52	63	58	78	47	63	48	49	32	47	45	44	44	44	42	48	49	50	A	MRFAP1L1
SNF8	38	54	0.5	0.3	-0.617	0.125	-2.112	-1.203	-1.349	0.816	0.314	-0.282	-0.387	-0.627	1.903	-0.125	3.806	0.722	1.443	-0.607	2.782	0.199	ENSG00000159210	SNF8	38	54	0.5	0.3	42	49	27	36	35	55	51	45	44	42	66	46	84	54	61	42	74	49	50	A	SNF8
DARS	38	54	0.5	0.2	-1.805	-0.14	-1.489	-0.986	0.251	-0.651	-0.809	-0.391	-0.447	0.307	0.698	-0.53	0.344	1.033	0.14	2.14	1.703	1.535	ENSG00000115866	DARS	38	54	0.5	0.2	30	48	34	39	52	43	41	45	45	53	57	44	53	61	51	73	68	66	50	A	DARS
ADH5	46	50	0.1	0.2	-1.313	0.732	-0.493	-0.804	-0.13	-1.406	0.223	0.296	-0.68	-1.956	-0.358	-0.296	0.555	0.898	0.669	1.209	0.13	1.333	ENSG00000197894	ADH5	46	50	0.1	0.2	38	58	46	43	50	37	53	54	44	32	47	48	56	59	57	62	52	64	50	A	ADH5
PSMG2	59	47	-0.3	0.2	3.06	-0.504	1.782	2.307	2.677	0.916	0.944	-0.05	0.021	-1.612	-0.021	-0.518	0.703	0.021	-0.206	-1.2	-0.646	-0.447	ENSG00000128789	PSMG2	59	47	-0.3	0.2	69	44	60	63	66	54	54	47	47	36	47	43	52	47	46	39	43	44	50	A	PSMG2
WHSC1L1	49	50	0	0.2	-0.105	-0.648	0.199	-0.052	-0.753	1.987	0.826	1.307	0.837	0.272	-0.701	-0.429	0.084	0.052	-1.14	-0.732	-1.339	0.241	ENSG00000147548	WHSC1L1	49	50	0	0.2	49	44	52	49	43	69	58	62	58	53	43	46	51	50	39	43	37	52	50	A	WHSC1L1
EIF3CL	37	54	0.6	0.2	-1.749	0.938	-3.471	-2.671	0.192	-0.609	-0.773	0.488	-0.444	-0.674	0.674	-0.203	0.916	-0.071	0.071	0.729	0.411	1.058	ENSG00000205609	EIF3CL	37	54	0.6	0.2	37	61	21	28	54	47	45	57	48	46	59	51	61	52	53	59	56	62	50	A	EIF3CL
STAT3	69	46	-0.6	0.3	1.912	0.012	2.199	3.564	2.199	0.084	-0.97	-0.012	0.571	1.177	-1.09	-0.778	-0.555	-0.212	0.172	-0.06	-0.986	-0.092	ENSG00000168610	STAT3	69	46	-0.6	0.3	69	45	72	90	72	46	33	45	52	60	31	35	38	42	47	44	33	44	50	A	STAT3
SND1	43	51	0.2	0.2	-0.769	-0.047	-0.635	-0.267	0.424	-1.051	0.047	-0.714	-0.329	-1.255	1.169	-0.204	1.122	1.616	1.286	0.573	0.494	0.722	ENSG00000197157	SND1	43	51	0.2	0.2	38	48	40	45	54	35	49	39	44	32	63	46	63	69	65	56	55	57	50	A	SND1
ATP6V1E1	54	49	-0.2	0.2	0.322	-0.424	1.01	0.73	1.68	-0.662	-1.044	-0.73	-0.161	-1.519	-0.687	-0.263	0.161	0.764	0.339	-0.28	1.018	0.518	ENSG00000131100	ATP6V1E1	54	49	-0.2	0.2	53	44	61	58	69	41	37	41	47	31	41	46	51	58	53	46	61	55	50	A	ATP6V1E1
PDCD6IP	46	52	0.2	0.2	-1.105	-0.155	0.315	0.821	-0.679	-0.324	-0.51	1.948	1.327	1.762	-0.049	-0.67	1.061	0.395	2.978	-0.43	-0.768	0.049	ENSG00000170248	PDCD6IP	46	52	0.2	0.2	34	44	50	55	38	42	40	68	61	66	45	38	58	50	80	41	37	47	50	A	PDCD6IP
C6orf48	49	50	0	0.2	-0.343	0.091	-0.915	0.263	0.24	2.732	0.674	-0.652	-2.012	0.56	-0.972	-0.091	0.171	-0.709	-3.384	0.674	-0.926	1.017	ENSG00000204387	C6orf48	49	50	0	0.2	48	52	43	54	54	75	57	46	34	56	43	51	53	45	22	57	43	60	50	A	C6orf48
IFI30	11	64	2.5	1.6	-0.128	-0.273	-0.685	-1.001	2.677	-0.664	-0.343	0.476	1.285	-0.867	0.128	0.969	7.907	2.141	16.407	-0.214	0.145	-0.45	ENSG00000216490	IFI30	11	64	2.5	1.6	19	16	8	2	71	9	15	30	45	5	24	39	169	61	328	17	24	13	50	A	IFI30
FBXW5	39	53	0.4	0.2	-0.809	0	-1.584	-1.245	-1.862	-0.679	-0.409	0.67	1.976	1.784	0	0.67	0.87	0.487	0.87	-0.479	0.339	-0.627	ENSG00000159069	FBXW5	39	53	0.4	0.2	40	50	31	35	28	42	45	57	72	70	50	57	60	55	60	44	54	42	50	A	FBXW5
ANAPC11	34	54	0.7	0.3	-0.516	-0.686	-1.75	-1.033	-0.763	-0.177	0.385	-0.624	-0.578	-0.694	1.919	0.401	2.166	0.964	0.663	0.177	2.945	0.632	ENSG00000141552	ANAPC11	34	54	0.7	0.3	40	38	24	34	37	45	52	39	40	38	72	52	75	60	56	49	85	55	49	A	ANAPC11
RNF7	55	47	-0.2	0.2	1.471	-1.245	0.74	1.105	2.071	0.305	0.94	-1.018	-0.809	-1.549	0.044	-0.296	0.305	0.322	-0.244	-0.609	-0.044	-0.435	ENSG00000114125	RNF7	55	47	-0.2	0.2	66	35	57	62	73	52	60	37	40	31	49	45	52	53	46	42	48	44	49	A	RNF7
HLA-DRB1	32	60	0.9	1.5	-0.25	0.307	2.986	0.101	-0.725	-0.101	-0.682	-0.461	3.524	1.378	6.414	-0.514	-0.595	1.407	13.821	4.071	-0.408	-0.667	ENSG00000196126	HLA-DRB1	32	60	0.9	1.5	10	22	77	17	0	13	1	6	89	44	149	5	3	45	303	100	7	1	49	A	HLA-DRB1
[truncated: 4,513 more rows]
[truncated: 211 more columns]
