# Supplementary material for: T Cell Transcriptomes Describe Patient Subtypes in Systemic Lupus Erythematosus
Source: PLoS One. 2015 Nov 6;10(11):e0141171. doi: 10.1371/journal.pone.0141171 (PMC4636226; doi:10.1371/journal.pone.0141171)
Supplement: S1 Table — The raw sequence data has been deposited at the Sequence Read Archive under Bioproject Accession ID PRJNA293549. (XLS) [file pone.0141171.s003.xls]

## Sheet: GED_all
ENSG	Symbol	avgCON	avgAFF	log(A/C)	CV	N048	N068	N090	N098	L005	L137	L101	L062	L149	L140	L031	L072	L133	L074	L078	L102	L115	L027	pureENSG	Symbol	avgCON	avgAFF	log(a/c)	CV	N048	N068	N090	N098	L005	L137	L101	L062	L149	L140	L031	L072	L133	L074	L078	L102	L115	L027	avgAll	ExpClass
ENSG00000177954	RPS27	14985.2	15513.5	0.0499859	0.2	0.248	0.296	-0.985	-0.262	0.569	1.119	0.884	-0.908	-2.068	-1.203	0.631	-0.139	-0.749	-0.432	-0.718	0.498	2.336	0.139	ENSG00000177954	RPS27	14985.2	15513.5	0.0499859	0.2	16649.6	16836.4	11806.7	14647.9	17910	20066.7	19145	12111.4	7558.1	10951.3	18151.4	15130.1	12733.5	13980.1	12855.6	17628.5	24845.7	16220.2	15512.7	A
ENSG00000166710	B2M	13826.9	14577	0.0762161	0.4	-0.245	-0.629	-0.719	-0.589	0.253	0.517	1.466	-0.066	0.066	-1.15	-3.509	0.778	0.352	1.46	0.854	-0.14	-3.509	0.933	ENSG00000166710	B2M	13826.9	14577	0.0762161	0.4	15229.2	13436.8	13016.8	13624.9	17554.1	18787.5	23215.8	16066.2	16682.3	11007.7	0.1	20004.8	18015.4	23187.7	20357.3	15722.2	0.1	20727	15368.6	A
ENSG00000213741	RPS29	9426	10086.1	0.0976508	0.2	0.484	-0.236	-1.085	-0.44	0.519	0.767	0.867	-0.725	-1.914	-1.456	1.222	0.243	-0.624	-0.399	-1.141	0.277	2.034	0.236	ENSG00000213741	RPS29	9426	10086.1	0.0976508	0.2	11370.5	9628.1	7572	9133.2	11456	12057.6	12298	8444.2	5563.7	6674.5	13157.6	10788	8687.7	9232.9	7436.7	10870.1	15126.2	10770.6	10014.9	A
ENSG00000228253	MT-ATP8	7159.9	7999.7	0.160006	0.3	0.233	-0.256	-0.371	0.558	-0.457	1.204	0.327	-0.396	-0.996	-0.972	1.531	-0.233	0.824	-0.791	0.832	1.399	1.349	-0.365	ENSG00000228253	MT-ATP8	7159.9	7999.7	0.160006	0.3	7759.4	6231.1	5873.3	8775.6	5604	10792.6	8052	5793.9	3918.5	3995.2	11815.7	6303.1	9605.6	4561.3	9631.1	11401.1	11245.9	5890	7624.97	A
ENSG00000167526	RPL13	7463.8	7005.1	-0.0915047	0.3	1.129	1.199	-0.755	-0.088	0.948	0.268	0.753	-0.955	-2.151	-0.378	-0.032	0.032	-0.328	-0.11	-0.596	1.276	2.878	0.337	ENSG00000167526	RPL13	7463.8	7005.1	-0.0915047	0.3	8785.4	8907.6	5499.2	6662.8	8470.2	7283.1	8130.3	5150	3063.5	6157.2	6760	6872.3	6243.8	6623.9	5776.5	9042.6	11837.8	7404.7	7148.38	A
ENSG00000133112	TPT1	6165.2	6564.1	0.0904495	0.3	-0.25	0.272	-1.004	-0.336	1.34	0.273	1.151	-0.819	-1.976	-1.87	0.474	0.046	-0.909	-0.046	-0.53	1.069	1.485	0.12	ENSG00000133112	TPT1	6165.2	6564.1	0.0904495	0.3	6307.9	7247.7	4951.5	6153.5	9170.1	7250	8831.1	5283.6	3202.1	3392.5	7612.1	6841.4	5122.7	6675.8	5805.1	8683.6	9431.2	6974.2	6607.56	A
ENSG00000071082	RPL31	6113.9	6569.7	0.103735	0.3	-0.131	0.732	-0.948	-0.401	0.445	0.814	1.058	-0.617	-1.917	-1.126	0.589	0.006	-0.442	-0.006	-0.824	1.017	2.591	0.564	ENSG00000071082	RPL31	6113.9	6569.7	0.103735	0.3	6206	7616.3	4869.7	5763.7	7147.1	7751.2	8150.4	5410.1	3284	4578.3	7383.4	6429.3	5697	6410.6	5072.7	8083.3	10657.2	7343.1	6547.41	A
ENSG00000198938	MT-CO3	6462.8	6459.6	-0.000714515	0.3	0.602	-0.241	-0.663	-0.095	-0.423	0.75	0.215	-1.105	-1.444	-1.479	0.953	0.095	0.465	-1.016	0.344	0.686	0.836	-0.883	ENSG00000198938	MT-CO3	6462.8	6459.6	-0.000714515	0.3	8145.1	6123.3	5109.5	6473.3	5686.4	8499.7	7215	4049.3	3236.8	3152.3	8987.1	6927.3	7816	4264	7526.4	8345.7	8705.8	4582.8	6380.32	A
ENSG00000142541	RPL13A	6456.9	6169.1	-0.0657817	0.2	0.76	0.533	-0.992	-0.03	0.71	0.943	0.56	-1.34	-2.326	-1.041	0.058	0.03	-0.19	-0.72	-0.639	0.36	2.135	-0.265	ENSG00000142541	RPL13A	6456.9	6169.1	-0.0657817	0.2	7463.2	7133.6	4916	6314.8	7390.3	7730.2	7173.3	4411	2977.5	4844.9	6442.3	6402.5	6082.2	5311.5	5429.2	6882.6	9462.9	5973.5	6241.19	A
ENSG00000205542	TMSB4X	4386	6398.2	0.54476	0.3	-1.018	-0.122	-1.311	-1.206	-0.579	-0.26	0.549	0.031	-0.031	-1.281	1.273	0.568	1.243	1.471	0.77	-0.442	1.948	0.467	ENSG00000205542	TMSB4X	4386	6398.2	0.54476	0.3	4214.6	5688.8	3733.9	3906.5	4937.7	5462.4	6794	5941.8	5838.2	3782.9	7984.1	6824.6	7934.9	8309.9	7157.1	5162.1	9094.3	6658.7	6079.25	A
ENSG00000198712	MT-CO2	5032.9	6228.7	0.307541	0.3	-0.656	0.402	-0.302	-0.716	-0.17	0.062	1.266	-0.692	-1.099	-1.813	3.156	0.299	0.08	-0.062	1.993	1.998	1.063	-0.245	ENSG00000198712	MT-CO2	5032.9	6228.7	0.307541	0.3	4458.5	6255.9	5060.3	4357	5284.9	5678.5	7722.9	4397.4	3707.8	2494.2	10931.5	6081.7	5708.9	5468	8957.4	8966.1	7379	5157.1	6003.73	A
ENSG00000112306	RPS12	4963.5	5589	0.171232	0.2	-0.388	0.178	-1.028	-0.72	0.311	0.515	0.713	-0.895	-1.876	-0.899	0.627	0.139	-0.801	-0.139	-0.662	0.687	1.657	0.367	ENSG00000112306	RPS12	4963.5	5589	0.171232	0.2	5115	5956.3	4162	4620.6	6154.2	6458.8	6753.6	4359.9	2900.7	4353.6	6624.7	5898.3	4500.5	5485.8	4706.7	6714.3	8158.2	6238.6	5508.99	A
ENSG00000149273	RPS3	5246.8	5446.8	0.0539711	0.2	0.221	0.06	-1.075	-0.305	0.669	0.784	0.68	-1.032	-2.463	-1.461	0.434	0.043	-0.407	-0.304	-1.009	0.993	1.99	-0.043	ENSG00000149273	RPS3	5246.8	5446.8	0.0539711	0.2	5910.2	5694.8	4176.2	5205.8	6509.5	6662.2	6523.1	4233.8	2319.5	3660.7	6194.6	5671.1	5069.9	5207.2	4264.6	6942.5	8275.5	5557.3	5448.81	A
ENSG00000229117	RPL41	4868.9	5349.4	0.135781	0.3	0.673	-0.119	-1.363	-0.286	0.586	1.082	0.676	-0.993	-2.138	-1.006	1.015	-0.364	0.034	-0.034	-0.862	0.25	3.887	0.263	ENSG00000229117	RPL41	4868.9	5349.4	0.135781	0.3	5952.6	5045.5	3622.4	4855.1	5852.8	6420.3	5955	4045.6	2736.2	4030.5	6343.1	4766.1	5221.4	5142.7	4195.5	5468.6	9629.4	5483.4	5264.79	A
ENSG00000198804	MT-CO1	5604.4	5030.9	-0.155743	0.4	0.345	0.29	-0.129	0.002	-0.735	0.358	0.196	-0.836	-0.939	-1.093	0.818	-0.002	1.074	-0.253	1.442	1.265	-2.757	-0.614	ENSG00000198804	MT-CO1	5604.4	5030.9	-0.155743	0.4	6027.3	5921	5107.6	5361.5	3930.4	6053.9	5739.4	3734.1	3533.7	3234.3	6947.9	5354	7443.6	4865.7	8158.6	7816.1	0.1	4164.1	5188.51	A
ENSG00000197756	RPL37A	4573.5	4823.4	0.0767518	0.2	0.35	0.35	-1.513	-0.792	0.064	1.092	0.902	-1.243	-2.277	-1.542	0.423	-0.793	-0.557	-0.037	-0.48	0.477	2.87	0.037	ENSG00000197756	RPL37A	4573.5	4823.4	0.0767518	0.2	5354.6	5354.1	3418	4167.1	5056.9	6125	5927.7	3698.7	2624	3388.5	5430.2	4166.7	4412.1	4952.3	4491.7	5485.7	7972.4	5028.7	4836.36	A
ENSG00000137154	RPS6	4915.9	4577.2	-0.10299	0.3	0.277	0.561	-0.478	0.072	1.278	0.526	0.868	-1.188	-1.759	-1.037	-0.213	-0.072	-0.852	-0.351	-0.87	0.788	1.554	0.154	ENSG00000137154	RPS6	4915.9	4577.2	-0.10299	0.3	5146.3	5532.6	4118.4	4866.2	6508.4	5484.8	5950.1	3152.8	2375.3	3357.7	4478.9	4671.4	3609.4	4290.5	3584.4	5840.7	6883.2	4978.8	4712.77	A
ENSG00000142534	RPS11	4418.3	4722.5	0.0960594	0.2	0.217	0.095	-1.366	-1.232	0.683	0.468	0.848	-1.485	-2.733	-1.678	0.666	0.035	-0.473	-0.6	-0.951	0.525	2.141	-0.035	ENSG00000142534	RPS11	4418.3	4722.5	0.0960594	0.2	5133.8	5023	3697.7	3818.7	5557.2	5361.7	5706.3	3589.9	2456.7	3414.7	5541	4968.6	4507.7	4392.9	4074	5413.9	6879.6	4905.5	4691.27	A
ENSG00000198918	RPL39	4250.5	4738.8	0.156889	0.3	0.042	-0.047	-0.872	-0.632	0.625	0.426	0.717	-0.731	-1.712	-1.577	0.926	0.011	-0.782	-0.011	-0.582	0.772	1.846	0.436	ENSG00000198918	RPL39	4250.5	4738.8	0.156889	0.3	4837.3	4712.5	3558.4	3893.7	5653.2	5374.7	5781.9	3755	2382.5	2570.9	6075.5	4793.7	3684.8	4763.8	3963.5	5859.3	7363.1	5389.5	4689.63	A
ENSG00000108298	RPL19	4833.8	4582.5	-0.0770229	0.2	0.66	0.689	-0.856	-0.104	0.494	0.879	0.554	-1.2	-2.342	-1.162	0.133	-0.167	-0.524	-0.31	-0.786	0.699	1.956	0.104	ENSG00000108298	RPL19	4833.8	4582.5	-0.0770229	0.2	5383.4	5412.3	3902.1	4637.2	5221	5598.1	5280.2	3565.2	2449.7	3602.6	4868.4	4575	4226.8	4435.6	3970.3	5422	6650.4	4839.9	4668.9	A
ENSG00000198899	MT-ATP6	4870.9	4619	-0.0766078	0.3	0.258	0.124	-0.098	-0.016	-0.623	0.631	0.745	-1.535	-1.468	-1.808	0.393	-0.768	0.016	-1.323	1.235	2.293	0.718	-0.476	ENSG00000198899	MT-ATP6	4870.9	4619	-0.0766078	0.3	5133.2	4949.2	4644	4757	3922.2	5645.9	5802.6	2668.4	2760.7	2293.7	5319	3722.2	4799.9	2959.4	6476.3	7930.1	5765.4	4124	4648.51	A
ENSG00000186468	RPS23	4392.4	4572.3	0.0579106	0.2	0.007	0.659	-0.742	-0.49	0.56	0.916	0.533	-0.911	-1.913	-1.094	0.807	-0.244	-0.69	-0.007	-0.46	0.733	2.072	0.259	ENSG00000186468	RPS23	4392.4	4572.3	0.0579106	0.2	4577.3	5389.1	3645	3958.2	5266.2	5709.3	5232.1	3433.8	2187.3	3206.8	5573.3	4264.8	3709.7	4559.8	3996.2	5480.9	7147.8	4890.9	4568.25	A
ENSG00000198840	MT-ND3	4538.9	4503.7	-0.011232	0.3	0.417	-0.372	-0.209	0.632	-0.318	1.597	0.59	-1.41	-1.59	-2.015	1.689	-0.717	0.455	-1.416	0.209	2.054	1.572	-0.451	ENSG00000198840	MT-ND3	4538.9	4503.7	-0.011232	0.3	4924.1	3910.6	4120.3	5200.6	3979.9	6440.8	5146.6	2576.9	2345.7	1798.8	6559.3	3467.2	4973.3	2568.5	4656.7	7028	6408.9	3808.6	4439.71	A
ENSG00000143947	RPS27A	4261.8	4369.3	0.0359393	0.3	0.388	0.535	-1.253	-0.508	0.588	1.034	0.953	-1.192	-2.41	-1.576	0.275	0.173	-0.576	-0.471	-0.761	1.064	2.321	-0.173	ENSG00000143947	RPS27A	4261.8	4369.3	0.0359393	0.3	4863.4	5010.8	3211.6	3961.2	5064.4	5512.7	5431.9	3273.8	2047.4	2887.1	4749.5	4647	3893.5	3998.7	3707.1	5543.1	6807.7	4298.5	4383.86	A
ENSG00000142676	RPL11	4261.4	4345.9	0.0283275	0.2	0.148	0.969	-1.332	-0.612	0.034	1.234	0.8	-1.411	-2.34	-1.365	0.211	-0.546	-0.389	-0.034	-0.308	0.737	2.371	0.424	ENSG00000142676	RPL11	4261.4	4345.9	0.0283275	0.2	4579.8	5316	3251.9	3898	4477	5554	5164.3	3180.3	2346.6	3222.3	4635.7	3956.5	4097.6	4416.5	4170.8	5108.5	6574.3	4826.9	4376.5	A
ENSG00000100316	RPL3	4581.5	4271.2	-0.101179	0.2	0.283	1.253	-0.541	-0.299	1.104	0.295	0.748	-1.242	-2.41	-1.12	0.231	0.105	-1.046	-0.601	-0.341	1.16	1.655	-0.105	ENSG00000100316	RPL3	4581.5	4271.2	-0.101179	0.2	4688.7	5638.5	3880.7	4118.1	5492.3	4699.9	5144.2	3194.8	2050	3313.8	4637.7	4513.9	3386.6	3822.7	4076.8	5547.8	6032.2	4308.2	4363.72	A
ENSG00000134419	RPS15A	3705.2	4469	0.270401	0.3	0.059	-0.052	-1.106	-0.782	0.45	0.652	0.813	-0.568	-1.394	-1.28	0.713	0.295	-0.206	-0.258	-0.697	0.786	1.711	0.052	ENSG00000134419	RPS15A	3705.2	4469	0.270401	0.3	4493.5	4327.4	2758.9	3240.9	5074.3	5376.2	5615.4	3560.1	2330.1	2499	5467.1	4843.6	4098.8	4021.3	3367.8	5575.3	6952.4	4482.7	4338.04	A
ENSG00000198886	MT-ND4	4316.4	4341.9	0.00849793	0.3	0.359	0.76	-0.129	-0.128	-0.22	0.259	0.589	-0.782	-1.405	-1.504	2.138	0.118	-0.346	-1.035	1.312	2.245	1.124	-0.118	ENSG00000198886	MT-ND4	4316.4	4341.9	0.00849793	0.3	4503.6	5025.3	3867.6	3869.2	3748.7	4373.6	4803.2	3017.6	2205.7	2076.5	6820.2	4189.7	3584.5	2687.2	5744.3	6960	5500	3881.7	4269.92	A
ENSG00000109475	RPL34	3966.5	4184.1	0.0770508	0.3	0.035	0.215	-1.29	-0.736	0.459	0.374	0.745	-0.957	-2.108	-1.681	0.334	-0.035	-1.02	-0.426	-0.94	0.613	1.854	0.088	ENSG00000109475	RPL34	3966.5	4184.1	0.0770508	0.3	4508.7	4711.4	3009.2	3636.8	4987.4	4891.4	5311.7	3386.8	2084.5	2566.9	4846.4	4428.8	3314.5	3987.4	3405.2	5162.6	6566.3	4568.7	4187.48	A
ENSG00000156482	RPL30	3959.3	4148.3	0.0672748	0.2	0.05	0.545	-1.118	-0.472	0.272	1.324	0.902	-0.902	-2.393	-1.103	0.647	-0.205	-0.702	-0.05	-0.856	0.425	2.496	0.57	ENSG00000156482	RPL30	3959.3	4148.3	0.0672748	0.2	4224	4663.4	3188.3	3761.3	4421.1	5354.1	4979.3	3379.6	2057.6	3201.5	4753.8	3997.5	3557.3	4135.4	3420.4	4556.9	6393.9	4685.6	4151.72	A
ENSG00000145592	RPL37	4014.1	4062.1	0.0171492	0.2	0.847	0.575	-1.306	-0.112	0.671	1.716	1.068	-1.172	-2.469	-1.095	0.506	-0.296	-0.108	-0.204	-0.678	0.462	3.096	0.108	ENSG00000145592	RPL37	4014.1	4062.1	0.0171492	0.2	4684.8	4469.3	2977.5	3924.6	4545.5	5374	4860.2	3083.3	2054.6	3145	4414.2	3778.6	3927.2	3851	3475.6	4379.9	6468.8	4099	4084.06	A
ENSG00000008988	RPS20	3828.2	4108.1	0.101805	0.3	0.764	0.182	-2.107	-0.675	0.598	2.473	0.674	-2.107	-3.409	-1.673	0.541	-0.565	-0.081	-0.3	-1.417	0.65	4.746	0.081	ENSG00000008988	RPS20	3828.2	4108.1	0.101805	0.3	4596.5	4231.2	2792.7	3692.4	4492.3	5671.1	4540.2	2792.7	1974.3	3065.1	4456.7	3761.5	4065.6	3928	3225.9	4524.9	7099.1	4167.7	4059.88	A
ENSG00000174444	RPL4	4360.5	3811.4	-0.194173	0.2	0.743	1.362	-0.355	0.201	1.646	0.606	0.997	-1.279	-2.201	-1.298	-0.242	0.104	-0.579	-0.374	-0.363	1.344	1.259	-0.104	ENSG00000174444	RPL4	4360.5	3811.4	-0.194173	0.2	4602.3	5188	3563	4088.8	5456.8	4472.1	4842.5	2688	1815	2670.3	3669.4	3997	3350.8	3544.9	3555.2	5171.3	5090.3	3800.4	3975.89	A
ENSG00000171858	RPS21	3507.5	4047	0.20641	0.3	0.388	-0.102	-1.292	-0.69	0.659	0.459	0.515	-0.887	-1.831	-1.397	0.918	-0.021	0.021	-0.251	-0.94	0.803	2.863	0.166	ENSG00000171858	RPS21	3507.5	4047	0.20641	0.3	4398.4	3860.3	2555.1	3216.3	4695.8	4475.8	4536.9	2999.8	1964.5	2440.4	4979.2	3949.7	3995.4	3696.8	2941.8	4853.5	7112.7	4155.1	3934.86	A
ENSG00000145425	RPS3A	4073	3714.1	-0.133079	0.3	0.203	0.598	-0.487	-0.113	1.101	0.113	0.813	-1.181	-1.684	-1.493	0.219	-0.311	-0.815	-0.336	-0.906	1.273	0.751	0.206	ENSG00000145425	RPS3A	4073	3714.1	-0.133079	0.3	4270.4	4781.6	3378.2	3861.7	5432.3	4154.5	5060.2	2479.8	1829.6	2077.1	4291.1	3606.3	2953.7	3572.9	2835.9	5655.1	4979.9	4274	3860.79	A
ENSG00000105193	RPS16	3983.5	3752.9	-0.0860307	0.2	0.451	0.732	-0.955	-0.273	0.625	0.167	0.419	-1.463	-2.482	-1.248	0.202	-0.08	-0.93	-0.132	-1.081	0.724	2.22	0.08	ENSG00000105193	RPS16	3983.5	3752.9	-0.0860307	0.2	4391.7	4640.6	3149.2	3752.3	4545.8	4141	4364.2	2700.2	1799.2	2890.6	4171.9	3922.7	3171.4	3876.7	3037.6	4633.5	5956.2	4064.2	3844.94	A
ENSG00000147403	RPL10	4064.7	3750.5	-0.116066	0.2	0.797	0.698	-0.696	0.054	0.761	0.521	0.54	-0.787	-1.748	-0.895	0.173	-0.139	-0.67	-0.358	-0.149	0.679	1.684	-0.054	ENSG00000147403	RPL10	4064.7	3750.5	-0.116066	0.2	4756.5	4638.8	2987.5	3876.1	4714.3	4429.6	4452.6	2879.8	1739.9	2750.9	4016.7	3646.9	3018.3	3388	3635.9	4617.1	5808.4	3748.1	3839.19	A
ENSG00000144713	RPL32	3797.5	3758.6	-0.0148546	0.2	0.322	0.621	-1.331	-0.697	0.304	0.801	0.652	-1.063	-2.519	-1.529	0.115	-0.115	-1.154	-0.334	-1.25	0.378	2.02	0.164	ENSG00000144713	RPL32	3797.5	3758.6	-0.0148546	0.2	4262	4495.7	2967.6	3464.5	4248	4636.5	4520.4	3177.6	2037.8	2812.8	4099.6	3919.8	3106.5	3747.9	3031	4305.3	5590.7	4138.1	3808.99	A
ENSG00000212907	MT-ND4L	3605.4	3875.7	0.104298	0.3	0.637	-0.1	-0.472	0.171	-0.375	0.407	0.704	-0.808	-1.863	-1.714	3.573	-0.645	-0.026	-1.245	1.598	2.544	1.586	0.026	ENSG00000212907	MT-ND4L	3605.4	3875.7	0.104298	0.3	4126.7	3462.2	3126.4	3706.3	3214	3919.6	4187.5	2823.3	1871.2	2005.7	6775.9	2970.5	3528.6	2429.1	4993.9	5847.4	4982.9	3575.5	3752.59	A
ENSG00000140988	RPS2	3645.5	3758	0.0438484	0.2	0.288	0.622	-1.047	-0.49	1.564	0.017	1.11	-1.734	-2.783	-1.251	0.696	-0.298	-0.157	-0.653	-0.017	0.913	3.166	0.086	ENSG00000140988	RPS2	3645.5	3758	0.0438484	0.2	3933.7	4150.2	3068.6	3429.4	4760.6	3758	4466.6	2623.5	1943.1	2936.5	4198.5	3554	3645.1	3324.1	3736.3	4338.8	5799.3	3802.7	3748.28	A
ENSG00000198763	MT-ND2	3404.1	3862.1	0.182112	0.4	0.069	-0.544	-0.703	0.218	-0.069	1.192	0.666	-0.683	-1.116	-1.538	2.272	-0.278	-1.08	-0.844	0.498	0.973	0.523	0.148	ENSG00000198763	MT-ND2	3404.1	3862.1	0.182112	0.4	3859.8	2954.9	2721	4080.7	3657.2	5518	4741.1	2749.8	2111.5	1488.6	7111.7	3347.9	2164.7	2512.1	4493.8	5194.8	4530.2	3977	3734.16	A
ENSG00000138326	RPS24	2897.5	3707.7	0.355716	0.3	-0.255	-0.06	-0.964	-0.696	0.094	1.085	1.391	-0.567	-1.121	-0.758	0.95	-0.112	0.131	0.06	-0.401	1.244	2.703	0.653	ENSG00000138326	RPS24	2897.5	3707.7	0.355716	0.3	3133.8	3327	2431.8	2697.4	3478.6	4459.5	4762.3	2825.2	2277	2636.1	4326.5	3275.3	3515.3	3445.1	2989	4616.6	6060.4	4032.3	3571.62	A
ENSG00000105640	RPL18A	3578.8	3413.4	-0.0682664	0.2	0.919	0.638	-0.849	-0.204	0.815	0.543	0.736	-0.883	-1.879	-0.721	-0.009	-0.237	-0.225	0.009	-0.666	0.683	1.99	0.027	ENSG00000105640	RPL18A	3578.8	3413.4	-0.0682664	0.2	4337.2	4068.4	2646.3	3263.3	4237.7	3977.4	4162	2613.7	1660	2768.6	3449.6	3231.9	3242.8	3466.9	2821.2	4111.9	5362.1	3483.8	3494.71	A
ENSG00000108107	RPL28	2949.2	3636.9	0.302386	0.2	0.346	0.461	-2.365	-2.858	-0.851	2.446	0.605	-0.882	-2.518	1.225	0.7	0.649	-0.26	0.099	-0.214	-0.099	4.257	-0.395	ENSG00000108107	RPL28	2949.2	3636.9	0.302386	0.2	3640.4	3695.5	2348	2112.8	3069.8	4641.9	3763.9	3055.1	2275.1	4059.5	3809.2	3785.3	3351.6	3522.8	3373.7	3428.5	5505.5	3287.1	3484.76	A
ENSG00000161016	RPL8	3373.3	3473.3	0.0421464	0.2	0.42	0.616	-1.342	-0.858	0.986	-0.075	-0.166	-1.76	-2.974	-1.61	0.483	0.116	-1.162	0.15	-0.241	0.733	3.894	0.075	ENSG00000161016	RPL8	3373.3	3473.3	0.0421464	0.2	3808.7	3929.1	2729.4	3026.1	4155.6	3505.4	3450.1	2473.8	1730	2565.8	3847.6	3622.7	2840	3643.3	3403.7	4000.3	5936.8	3597.8	3459.23	A
ENSG00000172809	RPL38	3224.9	3487.9	0.113104	0.2	0.084	0.496	-1.417	-0.633	0.155	1.27	0.716	-1.141	-2.466	-1.137	0.977	-0.284	-0.533	-0.084	-0.853	0.366	3.137	0.517	ENSG00000172809	RPL38	3224.9	3487.9	0.113104	0.2	3547.7	3842.3	2474.6	3035	3598.6	4395.4	3999.5	2671.4	1724.2	2674.5	4185.9	3284.3	3106.4	3427.2	2877.7	3748.9	5730.1	3856.9	3454.48	A
ENSG00000034510	TMSB10	2667.2	3600.9	0.433032	0.3	-0.046	-0.019	-1.367	-0.733	-0.635	1.093	0.741	-0.252	-0.687	-0.175	0.681	-0.061	1.368	0.898	0.019	0.409	2.708	0.668	ENSG00000034510	TMSB10	2667.2	3600.9	0.433032	0.3	3143.9	3170.4	1872	2482.4	2577.3	4241.2	3902.7	2946.3	2526.8	3020	3844.9	3129.6	4506.9	4053.4	3206.8	3582.4	5796.9	3831.8	3435.32	A
ENSG00000166441	RPL27A	3132	3385.6	0.112327	0.2	0.373	-0.025	-1.192	-0.662	0.687	0.579	0.727	-1.152	-1.939	-1.45	0.958	0.342	-0.468	-0.187	-1.013	0.501	2.045	0.025	ENSG00000166441	RPL27A	3132	3385.6	0.112327	0.2	3760.4	3426.8	2448	2892.6	4023.3	3932.4	4056.8	2482.1	1822	2231.8	4250.3	3734.1	3055.3	3290.3	2598.4	3867.7	5161.3	3468.1	3361.21	A
ENSG00000131469	RPL27	2936.8	3359.2	0.193873	0.3	0.258	-0.179	-1.251	-0.634	0.835	0.442	0.587	-0.886	-1.865	-1.409	0.97	0.155	-0.31	-0.155	-1.209	0.714	2.212	0.185	ENSG00000131469	RPL27	2936.8	3359.2	0.193873	0.3	3621.7	3199.5	2165.7	2760.4	4178.1	3798.8	3939.3	2517.3	1572.7	2013.4	4308.7	3522	3073.8	3223.2	2206.3	4062	5506.9	3550.9	3290.04	A
ENSG00000164587	RPS14	3007.1	3320.9	0.143201	0.3	0.031	-0.031	-0.564	-0.687	1.399	0.38	0.684	-1.155	-1.733	-1.118	0.362	0.301	-0.665	-0.37	-0.739	1.216	1.689	0.336	ENSG00000164587	RPS14	3007.1	3320.9	0.143201	0.3	3329.1	3270.2	2772.1	2656.8	4608.6	3655.3	3939.9	2218.9	1678.1	2253.8	3637.9	3581	2677.8	2953.4	2608.5	4437.3	4880.3	3613.8	3265.16	A
ENSG00000063177	RPL18	3297.9	3245.9	-0.0229291	0.2	0.622	0.655	-0.909	-0.003	0.694	0.786	0.489	-1.272	-2.291	-0.742	0.003	-0.036	-0.147	-0.341	-0.824	0.851	3.042	0.199	ENSG00000063177	RPL18	3297.9	3245.9	-0.0229291	0.2	3694.2	3718.6	2551.1	3227.7	3747.7	3816.1	3594.7	2279.8	1519.3	2675.8	3231.6	3202.5	3119.9	2975.2	2614.5	3865	5500.6	3378.1	3261.8	A
ENSG00000125691	RPL23	2894.6	3290.7	0.185031	0.2	-0.225	0.678	-1.08	-0.806	0.421	0.733	1.042	-0.447	-1.739	-0.889	0.301	-0.235	-0.378	0.225	-0.411	0.67	2.24	0.718	ENSG00000125691	RPL23	2894.6	3290.7	0.185031	0.2	3014.1	3827.4	2245.3	2491.4	3595.9	3876.5	4154.2	2814.9	1652.4	2416.7	3487.7	3005	2876.7	3419.7	2847.4	3820.2	5232.1	3863.3	3257.83	A
ENSG00000197958	RPL12	2889	3255.4	0.172265	0.2	0.116	0.462	-1.169	-0.776	0.729	1.119	1.28	-0.68	-1.783	-0.449	0.219	-0.461	-0.116	-0.197	-0.669	0.865	2.564	0.373	ENSG00000197958	RPL12	2889	3255.4	0.172265	0.2	3235.4	3497.5	2262.7	2560.3	3699.3	3994.4	4116.4	2633.1	1798.2	2807.8	3313.5	2798.4	3059.7	2998.2	2641.1	3801.8	5087.9	3429.5	3207.51	A
ENSG00000137818	RPLP1	2901.7	3246	0.161765	0.2	0.353	-0.015	-2.196	-1.295	0.877	0.083	1.022	-1.622	-2.971	0.015	0.819	-0.92	0.338	-0.53	-0.344	0.051	4.518	-0.374	ENSG00000137818	RPLP1	2901.7	3246	0.161765	0.2	3376.7	3223.5	2315.7	2690.8	3594.5	3264.2	3654.9	2554.7	1993.4	3235.8	3570.4	2846.9	3370.4	3009	3086.3	3250.9	5109.9	3074	3179	A
ENSG00000177600	RPLP2	3299.5	3031.4	-0.122263	0.2	0.605	0.736	-0.593	-0.252	0.988	0.613	1.04	-1.293	-2.341	-0.582	0.242	-0.242	-1.442	-0.863	-0.875	0.363	0.918	0.56	ENSG00000177600	RPLP2	3299.5	3031.4	-0.122263	0.2	3637.5	3729.9	2795.6	3035	3907.3	3643.3	3943.8	2303.4	1567.1	2803	3382.8	3042.1	2198.9	2606	2597.6	3467.4	3857.7	3606.2	3118.03	A
ENSG00000147604	RPL7	2907.7	3005.7	0.0478226	0.3	0.048	0.731	-0.714	-0.301	0.761	0.833	0.635	-0.827	-1.485	-0.975	0.054	-0.048	-0.266	-0.143	-0.271	0.923	1.595	0.102	ENSG00000147604	RPL7	2907.7	3005.7	0.0478226	0.3	3021.7	3749.2	2210.1	2649.7	3781.3	3857.2	3646.3	2089.7	1389.3	1932.1	3028.6	2919.6	2687.2	2818.3	2681.9	3953.7	4668.5	3078.9	3009.07	A
ENSG00000196205	EEF1A1P5	3754.8	2889.9	-0.377716	0.5	0.373	1.066	-0.253	-0.081	-3.835	0.598	-3.835	-0.655	-2.148	-1.537	1.175	0.447	-0.694	0.081	0.309	1.611	-3.835	0.513	ENSG00000196205	EEF1A1P5	3754.8	2889.9	-0.377716	0.5	3843	4476.6	3271.3	3428.3	0.1	4048.7	0.1	2904.5	1540.7	2098.7	4575.5	3911.2	2868.8	3577	3785	4974.4	0.1	3971	2959.71	A
ENSG00000142937	RPS8	3161.1	2850.7	-0.14911	0.3	1.014	0.907	-0.629	0.434	1.011	0.633	0.713	-0.825	-2.075	-0.738	-0.145	0.113	-0.113	-0.23	-0.636	1.077	2.514	-0.351	ENSG00000142937	RPS8	3161.1	2850.7	-0.14911	0.3	3620.9	3536.8	2323.4	3163.1	3618.6	3319.9	3383.5	2168.3	1180.7	2237	2705.9	2909.6	2730.5	2638.7	2317.9	3670.9	4806	2542.5	2937.46	A
ENSG00000198034	RPS4X	2839.2	2887.6	0.0243864	0.3	0.03	0.632	-1.1	-0.583	1.107	0.564	1.017	-1.287	-3.142	-2.566	0.67	0.042	-0.679	-0.27	-0.126	1.175	2.12	-0.03	ENSG00000198034	RPS4X	2839.2	2887.6	0.0243864	0.3	3020.9	3404.5	2301.2	2630.3	3707.4	3361.2	3649.8	2182.1	1000.4	1367.1	3428.5	3028.7	2569.1	2829.8	2921.3	3750.6	4352.4	2982.8	2916.01	A
ENSG00000163682	RPL9	2859.4	2814	-0.0230901	0.2	-0.229	0.629	-0.622	-0.249	0.72	0.229	1.514	-1.649	-3.01	-2.015	1.348	0.378	-1.197	-0.402	-1.601	0.282	3.402	0.583	ENSG00000163682	RPL9	2859.4	2814	-0.0230901	0.2	2805.3	3223.8	2613.1	2795.3	3268.6	3028.5	3655.9	2111.7	1447.2	1933.3	3574.9	3101.3	2332.6	2720.4	2135.4	3054.7	4578	3201.6	2865.64	A
ENSG00000168028	RPSA	2506	2868.4	0.19486	0.2	-0.212	-0.104	-1.051	-0.966	0.637	0.268	1.616	-0.908	-2.013	-1.046	0.712	0.104	-0.45	0.364	-0.541	0.73	1.748	0.272	ENSG00000168028	RPSA	2506	2868.4	0.19486	0.2	2753.7	2826.3	2193.4	2250.5	3321.1	3074.7	3974.9	2289.1	1551.1	2196.7	3371	2964.8	2595.2	3138.6	2534.1	3382.8	4063.1	3077.4	2864.36	A
ENSG00000198242	RPL23A	2250.7	2890.3	0.360845	0.3	-1.21	0.51	-0.679	-1.518	0.516	-0.556	1.078	-0.48	-1.114	-1.361	0.929	0.237	-1.262	0.375	0.266	0.823	-0.237	0.67	ENSG00000198242	RPL23A	2250.7	2890.3	0.360845	0.3	1727.1	3581.3	2299	1395.2	3587.1	2432.2	4193.1	2513.5	1831.1	1564.4	4033.2	3286.3	1670.9	3435.6	3317.7	3918.3	2776.4	3753	2850.86	A
ENSG00000124614	RPS10	2854.6	2837.9	-0.00846485	0.3	0.895	0.23	-1.331	-0.399	1.019	0.088	0.416	-1.278	-2.584	-1.29	0.264	0.191	-0.424	-0.762	-1.518	0.587	2.908	-0.088	ENSG00000124614	RPS10	2854.6	2837.9	-0.00846485	0.3	3529	3100.2	2094.2	2694.9	3609	3008.6	3220.3	2128.5	1287.1	2120.5	3121.9	3075.1	2679	2460.7	1973.9	3330	4826.1	2895.5	2841.92	A
ENSG00000265681	RPL17	2461.1	2772.9	0.172092	0.2	-0.101	0.412	-1.17	-0.991	0.534	0.774	1.156	-0.944	-1.951	-1.387	0.415	0.101	-0.575	-0.218	-0.477	1.109	2.066	0.218	ENSG00000265681	RPL17	2461.1	2772.9	0.172092	0.2	2710.3	3063.8	1973.3	2096.8	3147.8	3313	3576.5	2128.6	1434.8	1823.5	3065.5	2849	2383.1	2629.1	2451	3544.4	4203.8	2930.1	2740.24	A
ENSG00000161970	RPL26	2259.8	2818.8	0.318886	0.3	-0.372	-0.032	-1.233	-0.792	0.15	0.895	0.821	-0.673	-1.669	-1.139	0.676	0.044	-0.18	0.032	-0.409	0.702	2.374	0.314	ENSG00000161970	RPL26	2259.8	2818.8	0.318886	0.3	2448.4	2720.9	1758.2	2111.8	2866.4	3463.8	3404.6	2206.9	1408	1832.9	3288.4	2781.5	2602.3	2772	2418.4	3309.3	4649.9	2998.1	2724.54	A
ENSG00000204628	GNB2L1	2424.2	2720.8	0.166522	0.2	-1.169	0.635	-1.647	-1.387	0.337	0.406	0.714	-2.656	-2.837	-1.623	0.419	-0.47	-0.406	0.283	-0.283	1.23	2.161	0.424	ENSG00000204628	GNB2L1	2424.2	2720.8	0.166522	0.2	2291.1	3157.7	2061.6	2186.4	3014.7	3047.9	3196	1576.9	1489.6	2073	3054.1	2627.2	2657.8	2988.6	2717	3443.9	3891.1	3056.3	2696.16	A
ENSG00000089157	RPLP0	2431.2	2753.8	0.179755	0.2	0.27	-0.045	-1.179	-0.508	2.034	0.189	1.699	-0.99	-2.172	-0.764	0.593	-0.111	0.209	-0.756	0.045	1.556	2.827	-0.122	ENSG00000089157	RPLP0	2431.2	2753.8	0.179755	0.2	2751.4	2592.7	2021.1	2359.4	3640.6	2710.8	3471.6	2116.5	1520.7	2230.1	2914.4	2559.4	2720.7	2234.5	2638.1	3399.7	4040.4	2554	2693.12	A
ENSG00000198727	MT-CYB	2630.3	2686.3	0.0303931	0.4	-0.152	0.89	0.152	-0.318	-0.296	0.741	0.825	-0.588	-1.195	-1.566	2.087	0.476	-0.608	-0.85	1.3	2.216	0.199	-0.352	ENSG00000198727	MT-CYB	2630.3	2686.3	0.0303931	0.4	2345.5	3352.3	2638.5	2184.8	2205.9	3207.9	3289.2	1924.3	1337.6	979	4508.1	2951.9	1904.5	1670.4	3747.8	4633.1	2684	2152	2650.93	A
ENSG00000198695	MT-ND6	2988.7	2539.7	-0.23486	0.3	-0.024	2.132	1.032	-0.507	-0.353	0.024	0.182	-0.913	-1.043	-1.616	1.445	0.661	-0.671	-0.678	1.464	1.874	0.407	-0.514	ENSG00000198695	MT-ND6	2988.7	2539.7	-0.23486	0.3	2473.5	4101.8	3271	2108.5	2224.6	2509.4	2628.6	1802.1	1703.4	1271	3583	2991.1	1984.7	1979.2	3597.5	3907.2	2798.6	2103.5	2613.26	A
ENSG00000198755	RPL10A	2575.8	2591.6	0.00882248	0.2	0.478	0.764	-0.9	-0.552	1.008	0.607	0.621	-0.898	-2.385	-0.861	-0.108	0.108	-0.523	-0.348	-0.805	0.728	2.52	0.308	ENSG00000198755	RPL10A	2575.8	2591.6	0.00882248	0.2	2883.9	3050.3	2083.6	2285.4	3191.7	2959.2	2967.2	2084.5	1220.3	2106.2	2543.4	2669.1	2302.3	2403.9	2138.3	3029.1	4070.3	2785.2	2598.55	A
ENSG00000254772	EEF1G	2708.8	2521.6	-0.103314	0.3	0.242	1.656	-0.541	-0.067	1.705	0.225	1.006	-1.501	-2.728	-1.417	-0.009	-0.054	-0.808	-0.228	0.009	1.913	2.206	0.107	ENSG00000254772	EEF1G	2708.8	2521.6	-0.103314	0.3	2665.8	3418.3	2249.5	2501.4	3444.1	2656.8	3072.5	1738.7	1085.9	1783.5	2532.4	2508.5	2107.4	2416.1	2542.1	3554.9	3710.5	2594	2587.91	A
ENSG00000182899	RPL35A	2473.5	2557.9	0.048406	0.2	0.109	0.234	-1.321	-0.678	0.238	0.964	0.584	-1.231	-2.801	-1.754	0.624	-0.109	-1.206	-0.283	-1.302	0.671	2.657	0.344	ENSG00000182899	RPL35A	2473.5	2557.9	0.048406	0.2	2730	2791.8	2028.4	2343.8	2793.4	3150	2963.4	2072.2	1301.7	1815.9	2982.8	2623.4	2084.7	2537.7	2037.8	3006	3981.1	2845.4	2560.53	A
ENSG00000162244	RPL29	2502.5	2457.2	-0.0263548	0.2	0.463	0.425	-0.765	-0.346	0.888	0.116	1.14	-1.233	-2.193	-1	0.354	-0.584	-0.9	-0.116	-0.558	1.026	1.958	0.395	ENSG00000162244	RPL29	2502.5	2457.2	-0.0263548	0.2	2768.5	2749	2138.8	2353.7	2986.2	2590.7	3115.7	1899	1407	2018.6	2712.5	2231.8	2069.9	2471.5	2245.2	3057.1	3535	2733.7	2504.66	A
ENSG00000130255	RPL36	2220	2339.7	0.0757639	0.2	0.627	0.192	-1.375	-0.514	0.323	0.744	0.886	-0.839	-2.053	-0.755	0.428	-0.217	-0.173	-0.035	-1.006	0.035	2.497	0.722	ENSG00000130255	RPL36	2220	2339.7	0.0757639	0.2	2661	2446.6	1673.8	2098.6	2511.1	2718.7	2788.4	1938.4	1339.6	1979.8	2562.6	2245	2266.4	2334.3	1855.7	2369.2	3582.6	2707.4	2337.73	A
ENSG00000105372	RPS19	2232.2	2330.3	0.0620494	0.2	0.766	0.294	-1.998	-0.942	0.337	0.934	0.541	-2.282	-3.708	-1.884	0.022	0.388	-0.022	-0.362	-0.53	1.98	3.17	-0.583	ENSG00000105372	RPS19	2232.2	2330.3	0.0620494	0.2	2652.6	2491.9	1712.7	2071.6	2506.7	2709.5	2575.9	1616	1131.3	1751.3	2399.4	2524	2384.6	2269	2211.8	3065.1	3469.8	2193.9	2318.73	A
ENSG00000136942	RPL35	2366	2291.9	-0.045906	0.3	2.409	0.055	-2.04	-0.033	0.078	0.813	0.756	-1.408	-3.27	-1.541	0.033	-0.061	0.252	-0.532	-1.904	0.593	5.351	-0.353	ENSG00000136942	RPL35	2366	2291.9	-0.045906	0.3	3159.3	2351.4	1632.3	2321	2359.1	2611.6	2592	1849.2	1210.2	1803.7	2343.9	2311.5	2418.9	2149.7	1678.8	2535.9	4168.9	2211.4	2317.16	A
ENSG00000115268	RPS15	2161.3	2335.5	0.111832	0.2	0.601	0.065	-2.604	-1.408	-0.561	0.927	0.242	-2.606	-4.204	-0.805	0.497	-0.748	0.215	-0.065	-1.51	0.282	5.685	0.103	ENSG00000115268	RPS15	2161.3	2335.5	0.111832	0.2	2572.3	2419.1	1655.9	1997.9	2240	2665.4	2469.6	1655.2	1198.3	2170.1	2542.5	2186.6	2462	2381.7	1968.7	2481	4025.9	2429.9	2306.78	A
ENSG00000196531	NACA	2187.1	2282.4	0.0615325	0.2	-0.522	0.958	-1.265	-1.229	0.041	0.611	0.662	-1.185	-2.237	-1.692	0.05	-0.406	-0.901	0.008	-0.008	0.687	0.95	0.33	ENSG00000196531	NACA	2187.1	2282.4	0.0615325	0.2	2183.5	2884.6	1831.5	1848.9	2450.2	2720.2	2744.2	1869.4	1371.6	1629.4	2454.2	2238.5	2004.2	2434.5	2427	2756.1	2880.4	2587.1	2295.31	A
ENSG00000110700	RPS13	2079.2	2306.5	0.149677	0.2	-0.072	0.695	-1.221	-0.713	0.579	0.933	0.834	-0.061	-2.271	-1.538	0.338	0.061	-0.654	-0.182	-0.274	1.131	2.546	0.588	ENSG00000110700	RPS13	2079.2	2306.5	0.149677	0.2	2210.5	2604.3	1620.5	1881.3	2544.9	2726.8	2676	2216	1081.2	1457.8	2421.2	2279.1	1911.6	2154.3	2107.1	2828.3	3554.8	2549.4	2268.06	A
ENSG00000198888	MT-ND1	2156.7	2215.3	0.0386766	0.3	-0.285	0.183	0.389	-0.113	-0.657	1.472	0.575	-1.174	-1.378	-2.175	2.727	0.515	-1.089	-0.692	1.833	2.161	0.113	-0.384	ENSG00000198888	MT-ND1	2156.7	2215.3	0.0386766	0.3	1996.1	2224.8	2325.5	2080.3	1814.5	2854.3	2416.2	1562.3	1462.5	1073.4	3466.7	2387	1603.8	1797.5	3030.3	3190.6	2190.4	1948	2190.23	A
ENSG00000075624	ACTB	1666.2	2290.2	0.458912	0.4	-0.934	0.038	-0.89	-0.844	-0.734	-1.113	-0.42	-0.182	0.353	-1.668	0.615	0.579	1.874	2.297	4.557	0.517	-0.038	0.389	ENSG00000075624	ACTB	1666.2	2290.2	0.458912	0.4	1507.4	2065.5	1532.5	1559.2	1622.3	1404.6	1802.7	1939.1	2246.8	1085.9	2397	2376.1	3119.9	3362.7	4661.1	2340.7	2022.1	2267	2184.03	A
ENSG00000122406	RPL5	2166	2137.4	-0.0191763	0.2	0.083	0.574	-0.55	-0.212	1.267	0.465	0.781	-0.929	-1.966	-1.229	-0.083	0.445	-0.963	-0.2	-0.775	1.482	1.122	0.25	ENSG00000122406	RPL5	2166	2137.4	-0.0191763	0.2	2228.6	2511.4	1864.7	2059.1	2909.8	2448.6	2630.4	1646.9	1050.2	1474.2	2133.6	2436.8	1627.1	2066	1735.4	3033.9	2826.7	2325.1	2167.14	A
ENSG00000211592	IGKC	1229.3	2356.6	0.93887	1.3	1.988	0.005	0.127	-1.045	0.141	1.191	-0.005	-0.027	-0.033	-0.82	3.539	4.369	14.02	4.749	-0.529	-0.484	-0.26	-0.883	ENSG00000211592	IGKC	1229.3	2356.6	0.93887	1.3	2597.8	1019.7	1116.3	183.5	1127.6	1963.5	1011	994	988.8	362.8	3832.1	4492.3	12173.3	4795	594.3	630	808.1	312.8	2166.83	A
ENSG00000188846	RPL14	1946.1	2111.8	0.117887	0.2	-0.171	0.679	-1.344	-1.202	-0.447	0.67	0.625	-0.68	-1.863	-1.042	0.241	0.171	-1.232	0.274	-0.778	0.583	1.603	0.381	ENSG00000188846	RPL14	1946.1	2111.8	0.117887	0.2	2127	2581.2	1500	1576	1979.7	2576.5	2552.5	1855	1222.5	1661.6	2347.3	2309.7	1559.8	2365	1802.6	2529.9	3075.2	2421.9	2113.52	A
ENSG00000089009	RPL6	2118.9	2070.7	-0.0331969	0.2	0.291	0.77	-0.632	-0.002	0.768	0.79	0.717	-0.93	-1.349	-0.799	-0.051	0.002	-0.164	0.129	-0.133	0.988	1.326	-0.018	ENSG00000089009	RPL6	2118.9	2070.7	-0.0331969	0.2	2244.6	2570.9	1615.2	2045	2569.8	2584.7	2534.9	1412.5	1126.7	1501.6	2011.6	2047.5	1934.3	2134	1955.3	2719.8	2950	2034	2110.69	A
ENSG00000149806	FAU	2021.6	2102.5	0.0566082	0.2	1.235	-0.086	-1.189	-0.159	0.488	1.473	1.097	-1.49	-2.814	-0.698	0.978	-0.367	-0.115	0.086	-0.651	0.266	4.674	0.554	ENSG00000149806	FAU	2021.6	2102.5	0.0566082	0.2	2452.2	2009.4	1639.8	1984.9	2201.7	2531.9	2405.8	1539.1	1095.1	1804.4	2366.2	1915.4	1999.7	2067.2	1820.1	2127.5	3604.6	2223.9	2099.38	A
ENSG00000244734	HBB	714.4	2843.6	1.99291	2.5	0.33	0.334	-0.8	-0.867	21.284	-0.787	-0.544	0.109	-0.908	0.546	0.043	0.298	-0.806	-0.798	-0.569	0.78	1.165	-0.043	ENSG00000244734	HBB	714.4	2843.6	1.99291	2.5	1329.5	1333.4	132.6	61.9	23522.2	147	403.7	1095.6	18.7	1558.4	1025.6	1295.4	126.6	135.3	378	1806.7	2214.5	934.7	2084.43	A
ENSG00000171863	RPS7	1955.4	2022.9	0.0489612	0.2	0.115	-0.004	-1.151	-0.706	1.302	0.035	0.986	-1.339	-2.624	-2.122	0.545	0.327	-0.643	-0.04	-1.369	0.598	1.906	0.004	ENSG00000171863	RPS7	1955.4	2022.9	0.0489612	0.2	2196	2143.9	1643.6	1837.9	2714.2	2161.1	2576.1	1561.3	1000.7	1219.5	2383.9	2288.7	1865	2128.6	1548.5	2406.8	2977.8	2147.8	2044.52	A
ENSG00000114391	RPL24	1796.5	1921.4	0.096969	0.2	0.284	-0.002	-1.82	-0.803	0.137	1.637	0.623	-1.378	-2.921	-1.813	0.391	-0.495	0.002	-0.726	-1.469	0.219	2.886	0.109	ENSG00000114391	RPL24	1796.5	1921.4	0.096969	0.2	2097.5	1998.5	1369	1721.1	2046.7	2566	2214.8	1521.9	987.8	1371.5	2134.7	1827.9	1999.8	1747.7	1490.4	2075.1	2998.3	2037	1900.32	A
ENSG00000083845	RPS5	1975.6	1895	-0.060093	0.3	0.961	0.5	-0.796	0.044	1.402	0.208	-0.021	-0.744	-1.783	-0.974	0.153	-0.468	-0.383	-0.618	-0.731	1.298	2.492	0.021	ENSG00000083845	RPS5	1975.6	1895	-0.060093	0.3	2439.5	2166.7	1399.3	1897	2700.7	1994.1	1858.3	1430.5	815.6	1294	1961.5	1593.8	1643.9	1504.9	1438.1	2638.7	3345.4	1883.1	1889.17	A
ENSG00000070756	PABPC1	1745.1	1774.6	0.0241842	0.1	-0.876	0.29	-0.644	-0.561	0.628	0.705	2.073	-1.857	-3.141	-0.22	-0.6	-1.12	-1.159	0.251	0.22	1.582	0.433	0.831	ENSG00000070756	PABPC1	1745.1	1774.6	0.0241842	0.1	1654.5	1901.1	1703.6	1721.2	1972.6	1988.9	2278.3	1447	1175.4	1793.2	1712.8	1603	1594.7	1892.9	1886.4	2174.4	1931.3	2015.6	1802.61	A
ENSG00000198786	MT-ND5	1940.5	1768.9	-0.133576	0.3	0.561	1.032	1.116	-0.213	-0.324	0.177	0.698	-0.651	-1.544	-1.727	2.777	-0.514	-0.822	-0.524	2.119	2.574	0.544	-0.177	ENSG00000198786	MT-ND5	1940.5	1768.9	-0.133576	0.3	1914.9	2106.5	2141	1599.7	1554.4	1758.3	1970.6	1421.3	1057.8	983	2817.3	1477	1351.7	1472.9	2549.1	2734.6	1907.9	1614.5	1801.81	A
ENSG00000182774	RPS17L	1621.8	1792.6	0.144458	0.3	0.09	0.418	-0.767	-0.582	0.93	1.193	0.999	-1.139	-1.943	-0.09	-0.296	-0.294	-0.329	0.31	-0.387	1.003	2.384	0.925	ENSG00000182774	RPS17L	1621.8	1792.6	0.144458	0.3	1759.3	1909.4	1366.9	1451.4	2143.8	2264.2	2175.4	1196.7	828.6	1676.5	1582.6	1583.3	1567.3	1859.6	1540.7	2177.1	2809.2	2141.1	1779.62	A
ENSG00000169442	CD52	1402.7	1807.9	0.366108	0.3	-0.019	-0.062	-1.786	-1.118	0.003	0.495	1.157	-0.003	-0.595	-1.998	1.281	0.934	0.754	0.845	-0.501	-0.592	3.345	0.007	ENSG00000169442	CD52	1402.7	1807.9	0.366108	0.3	1695.5	1678	984	1253.2	1704.1	1902.1	2168.7	1701.8	1463.4	898.8	2218.5	2078.7	2006.3	2043.1	1501.2	1464.5	3049.3	1705.9	1750.95	A
ENSG00000233476	EEF1A1P6	1675.3	1718.5	0.0367304	0.3	0.001	0.794	-0.38	-0.355	1.614	0.026	1.316	-0.627	-1.512	-1.067	0.782	0.05	-0.722	-0.232	-0.064	1.108	1.349	-0.001	ENSG00000233476	EEF1A1P6	1675.3	1718.5	0.0367304	0.3	1665.6	2209.9	1404	1421.5	2772	1683	2567.6	1234.7	627.5	933	2201.2	1699.5	1169.8	1506	1621.2	2425.4	2590.3	1664.4	1744.26	A
ENSG00000184779	RPS17	1524.1	1725.1	0.178722	0.3	0.077	0.127	-0.65	-0.699	0.825	1.097	0.917	-1.015	-1.724	-0.077	-0.306	-0.309	-0.476	0.333	-0.352	0.862	1.984	0.892	ENSG00000184779	RPS17	1524.1	1725.1	0.178722	0.3	1705.1	1730	1343	1318.4	2078.2	2213.5	2124.1	1161.1	807.6	1628.7	1514.5	1512.8	1429.4	1833	1491.2	2096.6	2655.9	2111.5	1708.59	A
ENSG00000233927	RPS28	1792.7	1556.8	-0.20355	0.3	1.481	0.603	0.08	1.254	0.734	1.104	1.031	-1.036	-1.494	0.28	-0.336	-0.615	-0.08	-1.107	-0.471	-0.29	4.496	-0.424	ENSG00000233927	RPS28	1792.7	1556.8	-0.20355	0.3	2004.3	1707.8	1531.2	1927.6	1752.1	1877	1852.1	1154.6	1000	1598.6	1390.9	1296.7	1477.2	1130.5	1345.2	1406.3	3022.1	1361	1601.96	A
ENSG00000148303	RPL7A	1472	1519.5	0.045819	0.2	0.238	0.727	-1.283	-0.769	0.622	0.545	1.02	-1.244	-2.592	-1.188	0.327	-0.123	-0.485	-0.292	-0.622	1.01	2.204	0.123	ENSG00000148303	RPL7A	1472	1519.5	0.045819	0.2	1630	1781.6	1158.4	1317.9	1749.3	1725.2	1872.5	1170.6	752.6	1187.9	1657.8	1518.2	1405.9	1465.9	1363.5	1869.5	2239.6	1594.4	1525.6	A
ENSG00000116251	RPL22	1475.2	1507.2	0.0309603	0.2	0.051	1.276	-0.953	-0.538	0.486	1.442	1.072	-0.811	-2.053	-1.144	0.121	-0.129	-0.411	-0.051	-0.38	0.868	2.211	0.464	ENSG00000116251	RPL22	1475.2	1507.2	0.0309603	0.2	1505.8	1912.6	1172.1	1310.2	1650.4	1967.8	1845	1219.2	806.6	1108.8	1528.9	1446.1	1352.4	1471.8	1362.7	1777.1	2223.4	1643	1516.88	A
ENSG00000210082	MT-RNR2	1028.9	1608.6	0.644703	0.4	-0.69	0.13	-0.51	-1.075	-0.451	-0.245	0.417	-0.38	-0.185	-1.328	1.904	-0.13	1.057	1.117	2.476	1.791	1.265	0.659	ENSG00000210082	MT-RNR2	1028.9	1608.6	0.644703	0.4	945.9	1389.2	1043.1	737.5	1075.1	1186.3	1544.1	1113.1	1218.9	600.7	2347.9	1248.3	1890.1	1922.6	2657.4	2287.2	2002.5	1675.2	1493.62	A
ENSG00000241343	RPL36A	1316.9	1449.4	0.13831	0.2	0.116	0.42	-1.695	-0.694	0.655	1.543	1.743	-1.085	-2.623	-1.403	0.633	-0.579	-0.698	-0.116	-0.423	0.572	3.764	0.29	ENSG00000241343	RPL36A	1316.9	1449.4	0.13831	0.2	1465.3	1543.2	1001.4	1257.7	1603.3	1830.8	1882	1157.6	763.5	1076	1597.8	1287.2	1256.8	1405.8	1327.3	1582.2	2399.9	1509.9	1441.54	A
ENSG00000227063	RPL41P1	1248	1357.1	0.120909	0.2	0.582	0.017	-1.112	-0.302	0.855	0.767	0.888	-0.83	-2.018	-0.835	0.87	-0.097	-0.309	-0.017	-0.57	0.383	2.949	0.456	ENSG00000227063	RPL41P1	1248	1357.1	0.120909	0.2	1501.1	1319	955.5	1216.5	1588.9	1560.5	1599.4	1046.4	664.1	1044.8	1593.9	1282.3	1214.2	1308.3	1130	1437.1	2263	1460.3	1343.63	A
ENSG00000181163	NPM1	1194.8	1358.3	0.185033	0.2	-0.756	0.363	-0.906	-0.996	0.503	0.635	0.664	-0.865	-1.453	-1.266	0.279	-0.283	-0.163	0.163	-0.723	0.449	0.871	0.685	ENSG00000181163	NPM1	1194.8	1358.3	0.185033	0.2	1130.3	1525.6	1077.5	1045.6	1575.1	1621.9	1632	1091.8	884.1	950.3	1496	1297.6	1339.9	1455.1	1142.1	1556.3	1705.4	1639.6	1342.57	A
ENSG00000231500	RPS18	1302.2	1284.3	-0.0199688	0.2	0.43	0.451	-0.689	-0.41	1.095	-0.257	1.259	-0.692	-1.832	-1.347	1.24	0.176	-0.602	0.112	-0.673	-0.112	1.019	0.676	ENSG00000231500	RPS18	1302.2	1284.3	-0.0199688	0.2	1461.8	1468.9	1093	1185	1681.1	1235.6	1735	1092.2	716.5	876.1	1728.8	1378.3	1121.8	1357.2	1098.5	1283.2	1656	1543.1	1317.34	A
ENSG00000167996	FTH1	2066.8	1099.7	-0.910289	0.5	4.458	-0.686	2.75	6.05	2.635	0.873	0.141	-0.757	-0.301	-1.223	-0.165	0.127	0.663	-0.127	3.208	-0.487	-0.263	-0.387	ENSG00000167996	FTH1	2066.8	1099.7	-0.910289	0.5	2518.3	751.9	1931.8	3065	1892.2	1287.1	1036	727.4	884.2	567.7	930.8	1031.2	1215.1	943.8	2088.9	820.3	897.3	854.5	1302.42	A
ENSG00000167658	EEF2	1272.5	1284.6	0.0136535	0.2	-0.02	0.964	-0.476	-0.383	2.705	0.02	1.182	-1.722	-2.679	-1.454	0.234	-0.379	-0.473	-0.026	0.873	1.726	1.644	0.406	ENSG00000167658	EEF2	1272.5	1284.6	0.0136535	0.2	1263.1	1484.7	1160.5	1181.5	1876.8	1272.3	1534	879.9	664.4	940.2	1320.5	1182.3	1161.2	1261.9	1464.3	1656.4	1638	1359.2	1294.51	A
ENSG00000187514	PTMA	1314.3	1275	-0.0437974	0.1	0.83	-0.997	-0.49	0.434	0.038	1.091	0.395	-0.788	-1.495	-1.564	0.895	-0.067	0.538	0.011	-0.86	-1.241	0.561	-0.011	ENSG00000187514	PTMA	1314.3	1275	-0.0437974	0.1	1501.6	1115.2	1222.5	1417.9	1334.2	1556.8	1409.6	1159.4	1010	995.4	1515.5	1312	1440	1328.4	1144.3	1063.7	1444.7	1323.9	1294.17	A
ENSG00000118181	RPS25	1180	1288.1	0.126458	0.2	-0.342	0.571	-1.011	-0.299	0.377	1.62	1.175	-0.991	-2.121	-0.821	0.552	-0.144	-0.529	0.144	-0.691	1.09	2.336	0.658	ENSG00000118181	RPS25	1180	1288.1	0.126458	0.2	1159.6	1418.3	970	1171.9	1363.4	1715.5	1589.4	975.9	655.8	1023.9	1412.8	1215.7	1106.7	1297.3	1060.9	1565.3	1918.3	1443	1281.32	A
ENSG00000087086	FTL	1112.5	1304.2	0.22936	0.3	0.364	-0.053	-1.086	-0.826	0.053	0.649	0.141	-1.017	-1.425	-1.173	0.662	0.927	0.728	-0.363	4.047	-0.202	0.687	-0.428	ENSG00000087086	FTL	1112.5	1304.2	0.22936	0.3	1323.9	1208.5	922.9	994.6	1238.1	1403	1262.4	942	829	898.6	1406.6	1479.8	1424.7	1122.9	2343.3	1167.5	1413.3	1104.8	1249.22	A
ENSG00000135486	HNRNPA1	1145.9	1216.7	0.0864923	0.1	-0.235	0.25	-0.703	-0.54	0.794	1.465	1.032	-0.95	-1.737	-0.784	-0.008	-0.646	-0.106	0.008	0.156	0.981	0.857	0.46	ENSG00000135486	HNRNPA1	1145.9	1216.7	0.0864923	0.1	1160.6	1259.4	1065.1	1098.3	1370.4	1507.2	1419	1014.8	854.3	1048.5	1206.9	1076.7	1186.8	1210	1240.3	1408.6	1383.2	1302.3	1211.8	A
ENSG00000173812	EIF1	1457.7	1100.6	-0.405404	0.4	3.171	-0.394	1.256	1.479	1.724	3.518	1.792	0.104	-0.125	-0.177	0.973	0.963	-0.104	-0.268	-0.603	-0.463	-0.622	-0.727	ENSG00000173812	EIF1	1457.7	1100.6	-0.405404	0.4	2094.3	828.6	1414.4	1493.6	1580.6	2217.4	1604.6	1005.6	924.3	905.8	1314	1310.5	931.6	873.3	754.4	804.1	747.9	710.4	1195.3	A
ENSG00000248527	MTATP6P1	1013.9	1286.3	0.343312	0.5	0.422	0.013	-0.627	-0.108	-0.816	0.416	-0.069	1.152	-1.342	-1.194	4.632	2.286	-0.013	-0.742	0.625	0.497	0.779	-0.722	ENSG00000248527	MTATP6P1	1013.9	1286.3	0.343312	0.5	1239.3	1053.9	763.5	998.7	677.6	1236.8	1016.4	1570.9	438.9	505.9	3150.6	2085.8	1042	711.1	1331.9	1273.6	1401.8	720	1178.82	A
ENSG00000174748	RPL15	1123.9	1174.7	0.0637787	0.2	0.644	0.327	-1.322	-0.348	1.191	0.359	1.287	-1.163	-2.73	-1.22	0.501	-0.168	-0.051	-0.087	-0.705	1.133	3.695	0.051	ENSG00000174748	RPL15	1123.9	1174.7	0.0637787	0.2	1290.7	1226.1	890.3	1088.6	1402.1	1232.7	1421.5	922.7	603.6	911.1	1261.5	1125.2	1149.1	1141.7	1016	1390.3	1912	1169.9	1175.28	A
ENSG00000111348	ARHGDIB	1001.7	1112.8	0.151744	0.2	-0.641	-0.003	-1.09	-0.488	-0.116	-0.337	0.834	-0.708	-1.515	-1.768	0.916	0.003	1.144	0.453	0.91	0.257	0.777	0.078	ENSG00000111348	ARHGDIB	1001.7	1112.8	0.151744	0.2	983.7	1118.4	888.8	1015.9	1094.5	1047.9	1295.4	969.4	798.9	745.4	1312.6	1119.8	1360.9	1214.8	1311.5	1173.4	1283.4	1135.5	1103.9	A
ENSG00000196262	PPIA	768.4	1147.6	0.57869	0.3	-0.756	-0.528	-1.426	-1.045	-0.181	-0.451	0.181	-0.435	-0.566	-1.082	1.636	0.844	1.553	1.357	0.593	0.443	2.105	0.308	ENSG00000196262	PPIA	768.4	1147.6	0.57869	0.3	820.3	885	630.1	738.2	983.6	906.9	1086.1	911.5	874.2	727.6	1499.1	1274.3	1475.7	1419.9	1203.2	1160.5	1632.2	1122.3	1075.04	A
ENSG00000150991	UBC	1064.3	1029.1	-0.0485217	0.2	0.83	-1.032	-0.176	0.19	0.606	1.125	1.248	-0.528	-0.158	-1.788	0.748	-0.004	0.004	0.239	0.592	-0.799	-1.062	-0.743	ENSG00000150991	UBC	1064.3	1029.1	-0.0485217	0.2	1321.2	775.7	1026.4	1133.9	1255.7	1407.7	1443.7	923.5	1031.8	554.3	1297.3	1077	1079.2	1148	1251.6	843.9	767.1	860.5	1066.58	A
ENSG00000221983	UBA52	1092.6	1050.8	-0.0562772	0.2	1.31	0.6	-2.067	0.086	0.467	1.692	0.599	-2.257	-3.545	-1.704	0.182	-0.456	-0.086	-0.753	-0.618	0.336	3.483	-0.731	ENSG00000221983	UBA52	1092.6	1050.8	-0.0562772	0.2	1312.8	1195	752.7	1109.8	1173	1376.2	1194.9	721.3	507.7	812.9	1125.8	1020	1081.3	970.7	993.1	1151.2	1673.1	974.3	1063.66	A
ENSG00000171223	JUNB	1435.7	872.2	-0.719023	0.5	3.598	-1.004	0.415	1.748	0.63	2.54	0.315	-1.154	-0.653	-0.914	0.124	0.6	-0.159	0.696	-1.268	-0.234	-0.124	-1.518	ENSG00000171223	JUNB	1435.7	872.2	-0.719023	0.5	2428.9	531.1	1116.6	1666	1205.1	1992.8	1075.1	469.5	676.2	568.3	996.6	1192.8	879.9	1232.5	422.3	849	894	319.4	1028.67	A
ENSG00000104529	EEF1D	1027.4	1015.7	-0.0165236	0.2	0.771	0.583	-1.582	-0.083	0.761	0.645	1.127	-2.167	-3.616	-1.728	0.438	-0.328	-0.037	-0.292	0.037	0.704	3.825	-0.429	ENSG00000104529	EEF1D	1027.4	1015.7	-0.0165236	0.2	1151.3	1123.8	807.9	1026.7	1149.8	1132.9	1203.1	722.6	511.2	786.6	1102.7	990.9	1033.3	996.2	1044.2	1141.4	1596.8	976.2	1027.64	A
ENSG00000132475	H3F3B	1017.7	985.1	-0.0469703	0.3	2.684	-1.18	-0.357	-0.401	-1.669	2.506	1.663	0.268	0.025	0.474	1.74	0.463	0.444	-0.025	-0.478	-0.871	-0.872	-1.468	ENSG00000132475	H3F3B	1017.7	985.1	-0.0469703	0.3	1600.6	698.6	890.9	880.5	584.5	1559.1	1362.4	1036.8	979.9	1084.7	1380.3	1082.3	1077.9	968.4	862.6	770.8	770.5	631.5	1012.35	A
ENSG00000114942	EEF1B2	981	943.2	-0.0566894	0.6	-1.99	0.875	-0.087	0.3	1.152	0.474	0.89	-0.121	-0.966	-0.428	-1.99	0.403	-1.99	0.087	-0.149	-1.99	1.716	0.367	ENSG00000114942	EEF1B2	981	943.2	-0.0566894	0.6	0.1	1592.6	1058.2	1273	1746.4	1369.9	1601	1039.1	569.6	868.4	0.1	1330.6	0.1	1154.5	1023.6	0.1	2060.3	1310.1	999.85	A
ENSG00000104964	AES	968.3	950.3	-0.0270711	0.1	0.026	0.7	0.286	-2.083	0.004	1.709	4.671	-0.434	-2.496	-1.005	0.414	0.603	-0.982	0.351	-0.649	-1.919	-0.936	-0.004	ENSG00000104964	AES	968.3	950.3	-0.0270711	0.1	993.8	1052.5	1016.4	810.3	991.9	1140.3	1398.1	953.8	774.3	904.1	1027.6	1044	906.1	1022.1	935.1	824.5	910.1	991.2	983.122	A
ENSG00000105373	GLTSCR2	1080.7	937.1	-0.205691	0.2	1.039	2.053	-0.67	0.355	1.062	1.024	1.059	-1.09	-2.345	-0.009	-0.673	-0.262	-0.004	-0.521	-0.452	0.676	1.378	0.004	ENSG00000105373	GLTSCR2	1080.7	937.1	-0.205691	0.2	1146.5	1340	820.3	1015.8	1150.8	1143.5	1150.3	740.1	500.5	946.4	819.6	898	947.3	848.6	861.8	1077.1	1211.2	948.9	975.928	A
ENSG00000273149	RP11-290D2.6	933.1	957.1	0.036638	0.3	0.407	-0.111	-1.22	0.321	1.081	0.852	0.614	-1.255	-2.855	-1.469	0.208	-0.242	-0.029	-0.53	-0.777	0.735	3.208	0.029	ENSG00000273149	RP11-290D2.6	933.1	957.1	0.036638	0.3	1057.1	942	695.4	1038	1207	1156	1103	687.7	331.9	640	1012.8	912.7	960.1	848.7	793.8	1130.1	1679.7	973.1	953.839	A
ENSG00000008517	IL32	766.5	946.6	0.304469	0.3	-0.094	0.421	-0.981	-0.819	-0.583	0.033	0.666	-0.033	-0.338	-0.326	0.926	1.011	0.683	1.321	0.94	-0.522	1.16	-1.083	ENSG00000008517	IL32	766.5	946.6	0.304469	0.3	860.7	1037.9	555.9	611.5	692.6	904.3	1122	881.8	776.9	780.8	1211.5	1240.8	1127.9	1347.4	1216.1	713.6	1291.9	520.6	938.567	A
ENSG00000185885	IFITM1	520.8	1016.4	0.964667	0.3	-1.199	-1.151	-1.658	-1.413	-0.923	0.047	0.284	-0.243	0.125	-0.047	1.321	-0.433	0.219	1.44	0.238	-0.916	1.305	0.367	ENSG00000185885	IFITM1	520.8	1016.4	0.964667	0.3	574.5	590.8	416.9	500.8	669.2	1002.2	1083.7	902.6	1029	970	1439.6	837.5	1061.2	1480.5	1067.8	671.5	1434.3	1112	935.783	A
ENSG00000121966	CXCR4	1659.7	739.1	-1.16708	0.7	4.242	-0.942	2.25	3.14	1.45	1.118	-0.029	-0.69	-0.575	-0.165	0.354	-0.079	0.029	-0.659	-0.984	0.528	0.195	-0.766	ENSG00000121966	CXCR4	1659.7	739.1	-1.16708	0.7	2550.8	318.8	1692.8	2076.2	1348.6	1205.5	711.6	427.2	476.5	653.3	876.7	690.1	736.9	440.5	300.4	951.6	808.1	394.4	925.556	A
ENSG00000127184	COX7C	777.9	934.4	0.264456	0.2	-0.643	-0.104	-2.34	-1.829	0.384	0.531	1.067	-1.746	-3.031	-2.28	0.361	0.157	-0.202	0.104	-0.706	0.401	3.365	0.917	ENSG00000127184	COX7C	777.9	934.4	0.264456	0.2	863.2	941.7	616.1	690.6	1012.8	1034.1	1112.2	702.6	515.5	624.9	1009.4	979.7	927.4	972	854.1	1015.2	1446.8	1090.3	911.589	A
ENSG00000237973	hsa-mir-6723	741.2	932.8	0.331705	0.5	0.589	-0.089	-0.392	-0.215	-0.832	0.089	-0.111	1	-1.17	-1.101	3.862	3.013	0.674	-0.305	0.675	0.61	1.105	-0.776	ENSG00000237973	hsa-mir-6723	741.2	932.8	0.331705	0.5	930.8	722.1	628.7	683.1	493.2	776.7	715.1	1057.1	389.3	410.5	1938	1676.7	956.9	655.4	957.1	937.3	1089.6	510.7	862.683	A
ENSG00000145741	BTF3	793.6	851.4	0.101425	0.2	-0.038	0.068	-1.547	-1.145	0.676	1.093	1.393	-1.677	-2.595	-1.992	0.673	-0.293	-0.21	0.389	-0.412	0.433	1.509	0.038	ENSG00000145741	BTF3	793.6	851.4	0.101425	0.2	876.8	890.9	676.7	730	971.6	1026.9	1066.7	659.5	537.8	617.7	971.1	843	854.1	933.5	827.3	939.3	1082	887	855.106	A
ENSG00000196154	S100A4	539.3	921.7	0.773209	0.4	0.046	-1.165	-1.235	-1.231	-0.318	0.01	1.118	-0.451	-0.01	-1.492	1.938	0.725	0.244	0.5	2.958	-0.624	1.348	-0.471	ENSG00000196154	S100A4	539.3	921.7	0.773209	0.4	835.3	454.9	433	434.1	721	823.9	1171.9	679.2	817.6	352.2	1429.4	1048.4	897.5	977.8	1749.6	624.8	1244	673	853.756	A
ENSG00000170315	UBB	674.8	884.1	0.38975	0.2	-0.318	-0.936	-1.556	-1.783	0.491	-0.236	0.858	-0.38	-1.062	-1.878	2.534	0.057	0.188	1.003	0.411	0.084	1.669	-0.057	ENSG00000170315	UBB	674.8	884.1	0.38975	0.2	808.5	708.9	609.1	572.6	938.7	821.7	997.8	798.5	688.6	557.2	1267.7	868.9	890	1021.1	925.9	873.2	1128.3	850.4	851.506	A
ENSG00000133872	TMEM66	1106.6	752.1	-0.557137	0.3	1.188	0.29	1.733	3.586	2.221	0.943	0.417	-0.615	-1.271	-0.555	-0.311	-0.228	-0.809	-0.168	-0.922	0.168	-0.49	0.734	ENSG00000133872	TMEM66	1106.6	752.1	-0.557137	0.3	1005.6	828	1113.3	1479.4	1209.7	957.1	853.1	649.3	519.6	661	709.3	725.6	610.9	737.5	588.5	804	674	915.9	835.656	A
ENSG00000117289	TXNIP	509.4	952.9	0.903526	0.5	-0.882	0.034	-0.879	-1.332	-1.061	-0.311	0.488	-0.034	-0.889	2.636	0.699	0.208	0.426	-0.657	-0.268	1.883	0.237	0.692	ENSG00000117289	TXNIP	509.4	952.9	0.903526	0.5	462.8	826.6	464	284.2	391.8	689.6	1007.1	799.8	460.2	1860.5	1090.8	896	982.6	552.1	706.7	1561.3	907.3	1088	835.078	A
ENSG00000197728	RPS26	891.7	831.4	-0.101016	0.6	1.425	-1.759	0.735	-0.311	2.184	-0.366	0.515	0.614	-0.032	-0.481	0.189	0.032	-1.57	-1.539	1.089	0.28	-1.615	-1.696	ENSG00000197728	RPS26	891.7	831.4	-0.101016	0.6	1509.3	107.3	1205.4	744.6	1843.2	720.4	1108.4	1152	867.8	669.8	965.1	895.6	190.5	203.9	1361.3	1005.1	170.4	135.1	825.289	A
ENSG00000092841	MYL6	588.8	869.1	0.561745	0.3	-0.212	-0.322	-1.032	-0.825	-0.174	-0.213	0.875	-0.07	-0.247	-1.008	1.498	0.604	1.356	0.745	1.257	0.27	1.716	0.07	ENSG00000092841	MYL6	588.8	869.1	0.561745	0.3	694.9	664.6	469.4	526.4	705.3	694.6	993.7	733.9	685.4	476.1	1165	919.2	1125.9	958.1	1098.9	827.4	1225	772.5	818.683	A
ENSG00000122026	RPL21	761.7	794.2	0.0602795	0.3	-0.459	0.905	-0.112	-0.789	1.003	-0.547	1.32	-0.033	-1.027	-1.341	0.56	0.936	-1.108	0.033	-0.243	1.035	0.182	0.465	ENSG00000122026	RPL21	761.7	794.2	0.0602795	0.3	653.6	1080.8	762.1	550.1	1111.5	625.8	1210.9	787	475.6	377.1	972.7	1090.4	450.1	807.5	721	1121.6	854.2	942.9	810.828	A
ENSG00000019582	CD74	753.6	833.6	0.145556	0.5	1.761	-1.141	0.36	-0.833	0.124	-0.704	-0.645	-0.012	-0.603	-1.136	1.349	-0.156	0.822	0.459	1.256	0.006	1.821	-0.006	ENSG00000019582	CD74	753.6	833.6	0.145556	0.5	1466.7	266.5	887.3	393.9	789.9	447.4	471.7	733.4	489	268.9	1296.3	673.8	1078.5	928.4	1258	741	1491.3	735.9	800.994	A
ENSG00000225630	MTND2P28	742.9	737.3	-0.0109163	0.4	-0.085	-1.14	0.412	0.106	-0.481	1.176	0.263	-1.008	-1.58	-1.683	1.948	-0.831	-1.291	0.132	0.085	0.518	1.1	-0.308	ENSG00000225630	MTND2P28	742.9	737.3	-0.0109163	0.4	768.8	469.6	910	823.1	656.5	1126.6	867.6	507.1	344.6	315.3	1345.8	557.2	426.6	830.4	817.2	940	1105.1	705.5	750.944	A
ENSG00000102879	CORO1A	579.8	789.9	0.446115	0.2	-1.323	0.18	-1.163	-1.031	-1.258	-0.976	-0.115	0.092	-0.007	-0.524	0.007	0.042	1.659	0.825	0.993	-0.104	0.894	0.482	ENSG00000102879	CORO1A	579.8	789.9	0.446115	0.2	470.8	805.9	506.4	535.9	485.2	548.2	740.1	786.3	764.1	649	767.4	775.2	1135.6	949.8	987.1	742.5	965.1	873.3	749.328	A
ENSG00000229164	TRAC	590.3	758.9	0.362461	0.3	-1.505	0.821	-0.694	-1.246	-0.965	-0.751	0.254	-0.093	0.093	-1.178	0.4	0.369	-0.226	1.149	0.655	-0.481	0.411	0.883	ENSG00000229164	TRAC	590.3	758.9	0.362461	0.3	344.4	1017.9	579.3	419.6	500.7	562.9	853.9	753.2	807.3	439.2	896	887	714.8	1113	969.9	641.1	899.4	1035.8	746.411	A
ENSG00000109971	HSPA8	545.5	780.2	0.516265	0.3	-1.484	0.348	-1.205	-1.292	0.121	-0.854	0.015	-0.419	-0.475	-1.162	0.13	-0.652	-0.015	1.027	0.697	0.35	0.746	1.289	ENSG00000109971	HSPA8	545.5	780.2	0.516265	0.3	393.1	877.7	467.1	444	817.7	559.8	789.6	674.7	660.1	478.4	820	613.2	781.6	1057.2	969.9	878.2	982.9	1126.4	743.978	A
ENSG00000234745	HLA-B	428.8	813.5	0.923837	0.5	-0.541	-0.534	-0.871	-0.325	-1.184	0.874	1.152	0.628	-1.353	0.948	1.086	1.504	0.119	-0.417	-0.119	0.697	-0.332	0.652	ENSG00000234745	HLA-B	428.8	813.5	0.923837	0.5	440.7	443.9	293.4	537.3	153.5	1072.9	1197.1	962.9	78	1105.8	1167.8	1354.2	735.7	496	629.3	993.8	534.3	973.8	731.689	A
ENSG00000211772	TRBC2	646.3	700.8	0.116799	0.2	-1.122	1.432	-0.17	-0.714	-0.504	0.17	2.167	-0.606	-0.635	-0.362	0.574	0.925	0.591	0.842	-0.356	-0.856	3.054	1.46	ENSG00000211772	TRBC2	646.3	700.8	0.116799	0.2	522.7	845.4	643	574.2	600.7	685.9	938.4	587.8	584.2	618.7	737	781.3	739.1	770.9	619.5	556.3	1050.4	849	705.806	A
ENSG00000123349	PFDN5	679.3	683.8	0.00952557	0.2	0.376	0.558	-1.037	-0.647	0.603	0.132	1.24	-0.554	-2.181	-1.891	0.742	0.702	-0.837	-0.132	-0.916	0.506	2.022	-0.19	ENSG00000123349	PFDN5	679.3	683.8	0.00952557	0.2	757.6	783	561.2	615.4	789.2	723.7	877.8	628.3	402.1	442.4	808.5	803	588.9	687	577.9	775.7	986.5	678.9	693.728	A
ENSG00000188536	HBA2	271.7	924.5	1.76666	1.6	0.524	0.061	-0.683	-0.766	10.389	-0.63	-0.314	0.736	-0.824	3.297	0.357	-0.061	-0.666	-0.732	-0.425	1.229	2.086	0.297	ENSG00000188536	HBA2	271.7	924.5	1.76666	1.6	587	389.7	72.5	37.4	4792.2	95.1	230	677.4	12.5	1769.1	516.1	337.9	80.1	51.8	182.7	887.6	1253.1	490.6	692.378	A
ENSG00000111640	GAPDH	461	736.5	0.675919	0.4	-0.495	-0.805	-1.037	-0.896	0.007	-0.007	0.737	-0.764	-0.296	-1.141	1.935	0.158	2.895	0.612	1.716	0.453	0.202	-0.489	ENSG00000111640	GAPDH	461	736.5	0.675919	0.4	533.1	461.8	408.4	440.8	648.5	645.4	816.5	471.2	578.9	384.3	1092.2	683.2	1313.2	787.8	1041.7	751.2	693.5	534.5	682.567	A
ENSG00000108518	PFN1	438.6	738.2	0.751106	0.3	-0.874	-0.353	-1.233	-1.335	-0.642	-0.373	0.519	-0.181	0.075	-0.983	1.107	0.707	1.264	0.738	1.502	0.012	0.542	-0.012	ENSG00000108518	PFN1	438.6	738.2	0.751106	0.3	457.3	587.3	367.7	342.2	515.2	582.3	804.9	630.3	694.1	430	951.6	851.8	990.8	859.6	1050.3	678.4	810.7	672.4	682.05	A
ENSG00000184009	ACTG1	569.3	665.2	0.224599	0.3	-0.541	0.483	-0.646	-0.107	0.319	-0.725	-0.407	-0.856	-0.746	-1.454	0.511	-0.011	1.966	2.293	2.3	0.859	0.703	0.011	ENSG00000184009	ACTG1	569.3	665.2	0.224599	0.3	496.2	717.7	473.4	590	682.4	456.4	525.1	428	451.8	298.5	723.8	610.8	1038.9	1109.6	1111.2	799.1	765.4	615.7	660.778	A
ENSG00000111716	LDHB	570	655.2	0.200973	0.2	-0.898	0.972	-0.688	-0.896	0.558	0.098	0.565	-0.806	-0.775	-1.082	-0.337	-0.171	-0.098	0.661	0.445	0.598	0.703	1.307	ENSG00000111716	LDHB	570	655.2	0.200973	0.2	462.8	847.8	506.1	463.1	762.6	667.8	763.9	481.7	488.1	424.9	578.2	612.5	627.5	783.8	739.3	770.7	792.4	916.7	649.439	A
ENSG00000234741	GAS5	500.7	685.9	0.454052	0.4	-0.289	-0.416	-1.375	-0.946	0.52	0.511	0.289	-0.75	-1.641	-1.318	5.185	0.34	-0.924	0.498	-1.582	0.439	1.663	0.599	ENSG00000234741	GAS5	500.7	685.9	0.454052	0.4	586.5	563.1	387.3	466	734.7	733.2	692.4	501.9	338.7	397.9	1589.9	701.8	470.1	730.7	349.5	719.9	944.4	749.2	647.622	A
ENSG00000127528	KLF2	846.9	562.6	-0.590082	0.3	3.036	-0.194	1.765	2.659	0.647	1.187	-0.346	-0.597	-0.179	0.783	0.047	0.233	1.836	-0.679	-0.67	-0.047	-0.697	-1.116	ENSG00000127528	KLF2	846.9	562.6	-0.590082	0.3	1051.1	510.2	838.2	987.9	651	741.4	484.7	442.7	512.7	673.9	550.6	581.7	850.1	429	430.5	534.8	426	355.8	614.017	A
ENSG00000206172	HBA1	265.1	807.3	1.60657	1.4	0.408	0.077	-0.706	-0.785	8.015	-0.656	-0.392	0.581	-0.839	2.812	0.25	-0.077	-0.693	-0.737	-0.429	1.017	1.901	0.177	ENSG00000206172	HBA1	265.1	807.3	1.60657	1.4	549.7	406.8	69.1	34.7	3832	90.4	204.4	624.5	11.6	1587	481.4	340.5	74.8	55.6	188.6	812.6	1194	450.2	611.55	A
ENSG00000189343	RPS2P46	607.6	586.8	-0.050253	0.3	0.392	0.55	-0.219	-0.949	-1.716	-0.027	1.011	-0.573	-1.234	-0.461	0.81	0.111	-0.877	0.027	-0.853	0.776	1.845	0.401	ENSG00000189343	RPS2P46	607.6	586.8	-0.050253	0.3	708	743.4	571.3	407.8	236.2	614.4	846.7	492.1	344	517.1	801.7	645.1	424	626.3	429.4	794.1	1033.4	710.2	608.067	A
ENSG00000162511	LAPTM5	601.9	590.3	-0.0280755	0.2	0.557	-0.132	-0.47	-0.694	0.579	-0.818	0.684	-0.721	-2.228	-2.358	0.905	-0.28	-1.002	0.559	1.349	0.665	0.132	0.425	ENSG00000162511	LAPTM5	601.9	590.3	-0.0280755	0.2	692.9	608.3	566.8	539.4	695.6	524.1	708.5	536	351	335.1	735.6	590.2	501.5	693.2	790.2	706.2	640.8	676.7	605.117	A
ENSG00000211679	IGLC3	286.2	643.3	1.16847	1	0.645	-0.749	-0.276	-1.06	-0.386	0.704	0.484	-0.093	0.093	-0.78	2.307	2.044	7.285	3.053	0.531	-0.6	-0.51	-0.986	ENSG00000211679	IGLC3	286.2	643.3	1.16847	1	595.3	166.5	312.1	70.7	278.1	613.7	545.9	368.2	425.7	156.8	1106.7	1025.9	2638.7	1336.4	560.4	212.3	240.1	93.4	597.05	A
ENSG00000134954	ETS1	492	621.7	0.33756	0.2	-1.512	0.967	-0.792	-0.927	-0.657	-0.495	0.198	0.497	-0.692	1.758	0.249	-0.35	-0.009	0.731	-0.157	2.179	0.009	2.055	ENSG00000134954	ETS1	492	621.7	0.33756	0.2	360.3	705.4	460.6	441.8	479.3	501.9	598.3	640	474.5	815.6	605.4	522.1	569.6	672.6	548.9	874.1	572	856.9	594.406	A
ENSG00000136156	ITM2B	544.6	588.4	0.1116	0.2	-0.485	0.077	-0.709	-0.494	0.295	0.64	1.867	-0.486	-1.597	-1.643	1.402	-0.077	-0.147	0.738	0.596	-0.711	1.184	1.148	ENSG00000136156	ITM2B	544.6	588.4	0.1116	0.2	536.6	591	515	535.8	612.1	645.5	764.2	536.5	429.1	424.6	719.2	576.1	569.3	654.9	641.2	514.8	698.1	694.6	592.144	A
ENSG00000198851	CD3E	463.9	602.4	0.376908	0.2	-0.893	0.608	-1.335	-1.193	-0.869	0.215	0.679	-0.215	-0.67	-0.406	1.717	0.469	-0.668	0.905	-0.278	0.253	0.841	0.854	ENSG00000198851	CD3E	463.9	602.4	0.376908	0.2	431.3	689.1	355.5	379.8	435.4	621.5	701.2	547.8	469.6	515	879.4	665.1	469.9	740.1	536.9	628.1	729	731.3	584.778	A
ENSG00000105374	NKG7	229.9	684.6	1.57425	0.7	-0.211	-1.913	-1.532	-1.461	-1.564	-0.536	0.769	0.58	0.301	-0.164	6.441	1.449	0.467	0.164	0.563	-0.258	1.515	-1.189	ENSG00000105374	NKG7	229.9	684.6	1.57425	0.7	483.9	79.1	169.8	186.7	162.2	406.5	716.7	671.9	605.5	494.9	2065.2	878.4	645	573	667.8	472.5	894	251.2	579.128	A
ENSG00000131143	COX4I1	587.5	574.2	-0.0330355	0.2	1.323	0.053	-1.79	-0.327	0.381	0.488	0.216	-1.872	-3.21	-1.832	0.591	-0.053	0.335	-0.899	-1.591	0.061	3.31	-0.758	ENSG00000131143	COX4I1	587.5	574.2	-0.0330355	0.2	713.3	607.4	453.7	575.7	634.8	643.7	621	446.9	335.3	450.2	652.3	598.6	630.9	528	470.3	608.1	879	539.8	577.167	A
ENSG00000117091	CD48	433.1	597	0.463031	0.3	-0.856	-0.118	-0.991	-0.964	0.18	0.14	0.681	-0.38	-1.307	-1.092	1.474	-0.035	-0.522	0.994	0.035	0.52	1.529	0.668	ENSG00000117091	CD48	433.1	597	0.463031	0.3	408.6	554	382.2	387.5	612.5	604.7	711.2	502.3	320	362.2	867.2	570.2	474.4	772.8	584.1	679.5	878.1	708.6	576.672	A
ENSG00000197956	S100A6	420.8	599.5	0.510625	0.3	-0.002	-0.555	-1.011	-0.782	-0.078	0.35	1.156	-0.042	-0.228	-1.236	1.782	1.243	0.002	1.268	2.292	-0.232	1.956	0.567	ENSG00000197956	S100A6	420.8	599.5	0.510625	0.3	514.3	425.9	353.2	389.8	502.1	570.5	699.2	507.9	478.2	317.3	799.2	713.1	514.9	717.1	880.6	477.6	827	605.2	571.839	A
ENSG00000140264	SERF2	457.4	586.6	0.358921	0.2	-0.105	-0.443	-1.912	-1.305	-0.548	-0.067	0.582	-0.933	-1.767	-1.083	1.724	0.215	1.247	0.767	0.162	0.292	3.519	0.067	ENSG00000140264	SERF2	457.4	586.6	0.358921	0.2	549.2	512.1	350.7	417.4	500.6	553.4	624.7	458.3	366.6	441.8	750.2	584.4	697.7	645	578.5	592.8	947.3	568.1	563.267	A
ENSG00000183283	DAZAP2	577.3	541.8	-0.0915608	0.2	1.316	-1.033	0.484	0.628	1.669	1.082	1.366	-0.482	-0.783	-1	0.903	-0.276	-0.35	0.146	0.446	-0.721	-0.301	-0.146	ENSG00000183283	DAZAP2	577.3	541.8	-0.0915608	0.2	676.7	435.2	591.2	606	713	652.7	681.9	491.8	460.9	438.6	634.2	513	505.4	556.4	587.3	467.3	510.5	526.4	558.25	A
ENSG00000188404	SELL	398.9	588	0.559789	0.3	-1.922	0.719	-1.419	-1.826	-0.74	-1.057	-0.115	-0.211	0.003	0.107	0.88	-0.404	0.594	1.553	0.63	0.029	-0.003	2.042	ENSG00000188404	SELL	398.9	588	0.559789	0.3	278.1	671.9	353	292.4	454.4	407.1	547.5	533.3	565.2	580.7	696	504.4	653.3	796.3	658.7	569	564.2	869.2	555.261	A
ENSG00000087460	GNAS	515	551.4	0.0985268	0.1	0.271	-0.291	-1.156	-1.071	-0.271	1.976	2.694	-0.347	-1.371	-0.646	2.553	0.332	0.447	1.559	0.748	-0.492	0.503	-0.703	ENSG00000087460	GNAS	515	551.4	0.0985268	0.1	553.4	527.5	487.6	491.5	528.4	632	665.1	524.9	477.7	511.1	658.6	556.2	561.5	612.8	575.4	518.2	564.1	508.5	553.028	A
ENSG00000269968	RP5-940J5.9	370.6	586.8	0.663006	0.4	-0.595	-1.061	-1.369	-1.016	-0.062	0.062	0.661	-1.045	-0.643	-1.279	1.78	0.329	3.228	0.507	1.623	0.346	0.312	-0.688	ENSG00000269968	RP5-940J5.9	370.6	586.8	0.663006	0.4	437.5	362.4	312.8	369.6	523.6	543.5	640.2	365	429.9	327.2	820.7	586.7	1054.3	615.4	795.4	589.3	583.8	422.6	543.328	A
ENSG00000187109	NAP1L1	473	539.4	0.189515	0.2	-1.167	0.555	-0.911	-1.271	0.297	0.011	0.769	-0.56	-1.821	-1.346	0.211	-0.286	-0.6	0.415	1.011	0.759	-0.011	0.749	ENSG00000187109	NAP1L1	473	539.4	0.189515	0.2	418.1	620	448.1	405.9	589.7	556.2	645	489.3	341.5	397.1	579.6	521.4	484.6	603.5	673.4	643.9	553.6	642.7	534.089	A
ENSG00000187653	TMSB4XP8	397.1	557.4	0.489211	0.3	-0.702	-0.323	-1.674	-1.02	-0.389	0.097	0.474	-0.097	-0.64	-0.995	0.858	0.561	1.705	0.941	0.647	-0.799	2.663	0.158	ENSG00000187653	TMSB4XP8	397.1	557.4	0.489211	0.3	426.4	475.3	301.2	385.5	466.8	529.4	578	504.5	434.4	388.7	627.6	589.3	736.7	638.2	600.3	414	860.2	537.3	527.433	A
ENSG00000104408	EIF3E	466.6	515.1	0.142666	0.2	-0.643	0.488	-0.798	-0.415	0.713	0.669	0.992	-0.546	-1.746	-1.335	0.355	-0.264	-0.68	0.264	-0.535	1.078	1.762	0.945	ENSG00000104408	EIF3E	466.6	515.1	0.142666	0.2	427.9	573.5	407.9	457.2	602.5	596.8	638.4	440.4	285.8	338.8	556.4	476.7	423.1	544.6	441.8	649.4	737.5	632.3	512.833	A
ENSG00000211677	IGLC2	277	547	0.981655	1	0.459	-0.781	0.02	-0.947	-0.554	0.608	-0.02	-0.193	0.313	-0.721	1.242	2.585	5.752	2.503	0.628	-0.923	-0.572	-0.992	ENSG00000211677	IGLC2	277	547	0.981655	1	505.9	137.9	375.5	88.7	205.4	550.2	363.9	312.3	462.6	155.7	738.3	1136.5	2076.2	1112.4	555.9	95.8	199.9	75.3	508.244	A
ENSG00000026025	VIM	369.7	533.7	0.529674	0.3	-1.068	-0.153	-1.676	-1.435	-0.453	0.705	0.247	0.075	-0.644	-0.813	0.618	0.137	-0.775	1.835	2.844	-0.075	0.229	1.341	ENSG00000026025	VIM	369.7	533.7	0.529674	0.3	371.5	482.8	297.7	326.9	446.3	587.1	531.4	510.5	423.1	402.6	576.5	518.1	407.2	724.5	847.1	492.3	529.3	664.4	507.739	A
ENSG00000104904	OAZ1	381.3	537.5	0.495338	0.3	-0.422	-0.051	-0.947	-0.841	-0.15	-0.646	0.051	-0.315	-0.211	-0.703	1.254	0.9	2.14	0.857	2.334	0.239	1.889	0.257	ENSG00000104904	OAZ1	381.3	537.5	0.495338	0.3	400.8	451.3	329.2	343.7	437.8	370.2	465.1	415.3	429.4	362.5	628.9	580.8	749.6	574.9	776	490.7	715.5	493.2	500.828	A
ENSG00000212802	RPL15P3	477.9	493.7	0.0469259	0.2	0.416	0.164	-1.139	-0.602	1.136	-0.016	1.312	-1.169	-2.921	-1.287	0.617	-0.078	-0.629	0.273	-0.72	1.04	2.607	0.016	ENSG00000212802	RPL15P3	477.9	493.7	0.0469259	0.2	542.6	519.5	400.1	449.3	608.5	503	624.7	397.3	236.8	386.5	561	497.3	446.8	529.5	438.5	599.7	743.3	505.9	499.461	A
ENSG00000100650	SRSF5	547.5	483	-0.180836	0.3	-0.164	4.605	-0.708	0.112	-1.465	0.076	-2.015	0.486	-0.501	-0.076	-2.588	-1.347	0.116	0.641	-0.15	1.28	1.299	4.066	ENSG00000100650	SRSF5	547.5	483	-0.180836	0.3	463.3	820	422.6	483.9	366	481.2	324.8	511.9	438.1	469.9	282	374.8	484.2	523.5	464.3	571.3	572.7	779.7	490.789	A
ENSG00000185201	IFITM2	281.9	543.1	0.946034	0.3	-0.708	-1.122	-2.077	-1.539	-0.809	-0.509	0.641	0.391	0.083	-0.591	1.578	-0.173	0.762	0.248	2.669	-0.083	2.124	0.335	ENSG00000185201	IFITM2	281.9	543.1	0.946034	0.3	374.5	315.8	180.4	256.7	360.2	402.7	565.7	530.3	486.6	391.1	698.5	450.3	582.8	510	853.1	463.1	775.9	522.4	484.45	A
ENSG00000100129	EIF3L	484.4	476.3	-0.0243283	0.3	-0.625	1.687	-0.246	-0.305	2.172	0.215	1.18	-1.291	-2.166	-1.468	-0.019	0.343	-0.775	-0.199	0.626	2.32	0.723	0.019	ENSG00000100129	EIF3L	484.4	476.3	-0.0243283	0.3	397.1	665	441.1	434.2	721.2	494.5	606.3	320	218.6	299.5	467.4	509.3	379.7	446.5	542.1	738.3	553.3	471.7	483.656	A
ENSG00000128340	RAC2	301	519.7	0.787916	0.4	-1.478	0.386	-1.46	-1.536	-1.15	-0.853	-0.145	-0.327	-0.31	-0.624	0.413	0.145	0.273	1.136	1.646	0.674	1.185	0.675	ENSG00000128340	RAC2	301	519.7	0.787916	0.4	215.6	564.7	219.1	204.7	277	332.7	465.3	431.1	434.3	375.6	569.7	519.5	543.5	705.1	800.7	618.6	714.3	618.8	478.35	A
ENSG00000260335	RP11-345J4.6	354.3	514.3	0.537639	0.3	-0.881	0.287	-1.065	-0.866	-0.952	-0.756	-0.279	0.007	0.646	-0.456	-0.152	0.236	1.628	0.703	0.764	-0.007	1.267	0.569	ENSG00000260335	RP11-345J4.6	354.3	514.3	0.537639	0.3	308.1	524.3	274	310.9	295	331.3	419.5	472.4	590.8	386.7	443	514.9	772.5	601.2	612.5	469.9	705.6	576.5	478.283	A
ENSG00000165502	RPL36AL	425.9	471.5	0.146743	0.3	0.005	-0.867	-0.437	0.133	-0.005	1.766	1.334	-0.722	-1.167	-1.236	0.983	-0.627	0.596	0.795	-0.615	-0.23	1.455	0.049	ENSG00000165502	RPL36AL	425.9	471.5	0.146743	0.3	469.2	341.8	404.6	487.9	467.7	726.5	663.3	363	297.9	287.8	612.1	376.8	555.6	584.6	378.6	434.9	681.1	475.6	478.278	A
ENSG00000211675	IGLC1	162.4	564.6	1.79768	1.6	2.122	-0.571	-0.003	-0.946	0.434	1.579	-0.194	-0.121	0.003	-0.645	7.962	3.406	25.042	6.473	2.593	-0.307	-0.141	-0.704	ENSG00000211675	IGLC1	162.4	564.6	1.79768	1.6	417.5	69	142.5	20.4	199	347.2	117.8	127.2	143.2	59.4	1173.4	583.7	3384.1	980.6	478.5	103.1	124.6	51.7	473.494	A
ENSG00000149925	ALDOA	376.2	494	0.393011	0.2	-0.688	-0.148	-0.83	-0.835	-0.188	-0.157	0.309	-0.121	0.121	-0.661	1.111	0.263	1.294	1.388	2.804	-0.182	0.87	0.879	ENSG00000149925	ALDOA	376.2	494	0.393011	0.2	369.6	426	354.8	354.2	421.8	425.1	473.7	428.8	454.1	372.4	557.5	468.9	576.6	586.4	734.3	422.4	532.3	533.3	471.789	A
ENSG00000213442	RPL18AP3	477.3	458.1	-0.0592338	0.2	0.5	0.587	-0.822	-0.372	0.762	0.273	1.057	-0.922	-2.223	-1.02	0.024	-0.279	-0.797	-0.024	-0.531	0.966	1.361	0.099	ENSG00000213442	RPL18AP3	477.3	458.1	-0.0592338	0.2	539.1	549.2	384.1	436.9	569.8	512.5	604.3	372.4	219.9	360.9	483.3	447.7	387	477.6	418.2	593.7	639.9	492.1	471.589	A
ENSG00000136167	LCP1	297.3	509	0.775746	0.4	-1.014	-0.723	-1.03	-0.959	-0.638	-0.731	0.294	-0.019	-0.222	-1.334	1.573	0.218	0.505	0.711	1.868	0.07	0.224	0.019	ENSG00000136167	LCP1	297.3	509	0.775746	0.4	280.8	339	277.6	291.8	355.9	337.4	542.3	479.7	439	216.8	797.8	527	584.3	625.5	856.7	497.5	528.3	487.2	470.256	A
ENSG00000147168	IL2RG	287.9	508.4	0.820396	0.3	-0.823	-0.188	-0.972	-0.918	-0.48	-0.012	0.431	-0.032	0.012	-0.645	1.596	0.535	0.736	1.135	0.704	-0.094	1.131	0.867	ENSG00000147168	IL2RG	287.9	508.4	0.820396	0.3	268.1	397	237.7	248.8	337.7	432.9	522.9	428.7	437.7	304.3	759.6	544	584.8	666	578.4	416.2	665.1	611.5	468.967	A
ENSG00000211459	MT-RNR1	392.3	501.3	0.353717	0.3	0.152	0.345	-1.058	-0.749	-0.633	0.61	-0.133	-0.716	-0.295	-1.325	1.603	-0.502	2.907	-0.066	2.242	1.222	0.933	0.066	ENSG00000211459	MT-RNR1	392.3	501.3	0.353717	0.3	454.7	479.9	297.2	337.4	352.5	514.4	417.7	341.8	396.6	262.5	643.6	369.6	813.4	426.3	726.8	594	556.4	443.6	468.244	A
ENSG00000197111	PCBP2	432.5	465	0.104531	0.1	-0.853	0.522	-0.863	-1.61	0.195	0.21	0.896	-0.716	-1.483	-1.241	0.959	0.633	-1.467	0.451	-0.078	0.351	-0.611	0.078	ENSG00000197111	PCBP2	432.5	465	0.104531	0.1	421.2	523.4	420.4	364.9	499.1	500.2	551.2	431.4	374.3	392.3	555.9	531.7	375.5	518.1	478.8	510.7	439.2	490.4	465.483	A
ENSG00000211895	IGHA1	231.4	502.7	1.11931	1.3	1.083	-0.679	0.079	-1.006	-0.084	0.331	0.41	-0.079	0.584	-0.543	3.297	2.119	10.675	3.608	-0.181	-0.67	-1.016	-1.091	ENSG00000211895	IGHA1	231.4	502.7	1.11931	1.3	496.4	111.7	277.3	40.3	241.6	332.2	349.4	242.6	387.4	141.5	979.7	722.6	2590.4	1047.6	220.5	113.7	38.2	21.8	464.161	A
ENSG00000196683	TOMM7	469.3	454.9	-0.044961	0.3	-0.488	0.39	-0.479	0.238	0.872	1.036	0.887	-0.793	-1.736	-1.752	0.325	-0.556	-0.238	-0.84	-1.096	0.431	0.838	0.43	ENSG00000196683	TOMM7	469.3	454.9	-0.044961	0.3	412.1	536.5	413.4	515	604.8	628	607	369	235.4	233.1	527.4	402.5	447.6	362.3	326.1	542.3	600	542.2	461.372	A
ENSG00000143549	TPM3	322.9	493.1	0.610793	0.2	-0.709	-0.601	-1.515	-1.223	-0.458	0.256	0.64	-0.154	-0.129	-0.871	1.811	-0.033	0.935	1.114	1.922	0.033	1.369	0.568	ENSG00000143549	TPM3	322.9	493.1	0.610793	0.2	358.4	371.1	263.8	298.1	387.9	471.8	516.8	423.6	426.6	339.4	654.4	437.8	551.5	572.5	667.4	445.6	602.5	508.4	460.978	A
ENSG00000089327	FXYD5	396.7	454.8	0.197184	0.2	-0.852	0.473	-0.218	-0.883	0.744	-0.004	1.525	-0.416	-0.176	-1.216	0.605	0.004	-1.221	1.123	2.008	0.475	-0.581	1.18	ENSG00000089327	FXYD5	396.7	454.8	0.197184	0.2	339.2	497.3	414.9	335.5	529.6	440.4	622.8	391.2	419.8	295.8	513	441.3	295.2	574.8	680.4	497.5	371.5	581.6	457.878	A
ENSG00000175061	C17orf76-AS1	423.2	443.1	0.0662927	0.2	-0.155	0.947	-0.415	0.171	1.54	0.941	0.695	-0.452	-1.71	-0.654	-0.112	-0.046	0.046	-0.09	-0.814	2.499	1.678	0.935	ENSG00000175061	C17orf76-AS1	423.2	443.1	0.0662927	0.2	391.5	511	363.4	426.9	575.3	510.3	483.7	359.4	223	337.5	396.2	403.4	413.3	398.6	320.1	679.2	590.2	509.7	438.483	A
ENSG00000092199	HNRNPC	388.4	442.3	0.187482	0.2	-0.455	-0.413	-0.651	-0.449	-0.222	0.665	1.201	-0.684	-0.869	-1.852	2.316	0.139	2.366	1.85	-0.139	0.429	1.966	1.136	ENSG00000092199	HNRNPC	388.4	442.3	0.187482	0.2	390.6	393	379.2	390.9	404.1	455.5	486.6	377.3	366.6	309.6	551.2	425	554.1	524.2	408.9	441.8	530.9	482.8	437.35	A
ENSG00000152518	ZFP36L2	535.1	405.7	-0.399395	0.3	1.666	-1.016	0.561	0.933	0.323	0.816	0.211	-0.719	-0.189	0.948	0.296	-0.003	-0.547	-0.699	-1.317	0.003	-0.65	-0.999	ENSG00000152518	ZFP36L2	535.1	405.7	-0.399395	0.3	742.3	250.5	539.7	607.8	496.1	586.4	475.4	305	402.2	610.5	491.1	436.2	336.5	308.6	195.4	437.4	317.7	253.7	432.917	A
ENSG00000247774	PCED1B-AS1	381	437.3	0.198832	0.2	-0.354	0.662	-1.794	-0.677	0.672	1.903	1.494	-1.06	-1.573	1.614	0.156	0.152	-0.312	-0.617	-2.115	-0.152	1.921	0.451	ENSG00000247774	PCED1B-AS1	381	437.3	0.198832	0.2	396.5	480.8	277	369.7	481.6	583.7	549.8	337.9	295.4	559.7	438.8	438.5	400	374.7	250.4	413.2	585.2	463.3	427.567	A
ENSG00000158710	TAGLN2	338.9	436.5	0.365122	0.2	-0.111	-0.104	-1.087	-1.112	-0.382	0.691	1.056	0.104	-0.174	-1.182	2.195	0.531	0.221	1.67	0.987	-0.658	1.677	-0.162	ENSG00000158710	TAGLN2	338.9	436.5	0.365122	0.2	390.9	391.6	287.8	285.1	362.3	475.6	514.2	413.6	384.2	277.7	634.5	458.7	425.9	579	506.9	333.1	579.8	385.5	427.022	A
ENSG00000227097	RP11-742N3.1	247.2	461.5	0.900652	0.6	0.083	0.007	-0.907	-0.928	-0.007	0.559	0.106	-0.366	-0.976	-0.154	1.049	0.883	-0.185	0.79	-0.204	1.039	-0.824	0.96	ENSG00000227097	RP11-742N3.1	247.2	461.5	0.900652	0.6	437.7	410	74.4	66.5	404.5	612.5	446	273	48.8	350.6	792.3	731.4	339.5	697.2	332.3	788.7	104.8	759.8	426.111	A
ENSG00000203875	SNHG5	312.8	440	0.492263	0.4	0.444	-0.895	-1.049	-0.944	0.685	0.206	0.664	-0.046	-0.709	-0.448	-1.264	-0.91	0.349	0.046	0.619	-0.953	0.745	0.161	ENSG00000203875	SNHG5	312.8	440	0.492263	0.4	592	237.6	196.7	224.7	655.7	529.1	650.4	462.2	286.9	355.9	139.8	233.6	566.8	486.8	638.4	222.3	671.8	517.1	425.989	A
ENSG00000220842	RP11-572P18.1	403.3	410.3	0.0248257	0.3	-0.243	1.137	-0.083	-0.651	1.312	-0.357	1.404	0.083	-0.979	-1.313	0.698	1.007	-1.01	0.19	-0.107	1.334	-0.133	0.511	ENSG00000220842	RP11-572P18.1	403.3	410.3	0.0248257	0.3	361.2	566.5	385	300.4	592.5	344.2	606.2	409.6	251.6	201.9	501.1	547.1	247.1	425.5	381.4	595.8	377.5	473.3	420.439	A
ENSG00000122566	HNRNPA2B1	309.2	448.2	0.535602	0.2	-2.877	-0.036	-2.686	-3.122	-2.561	-1.045	0.058	-0.603	0.036	-0.829	0.746	0.412	1.543	0.484	0.807	-0.213	0.241	0.149	ENSG00000122566	HNRNPA2B1	309.2	448.2	0.535602	0.2	262.4	453.2	275.2	245.9	283.6	385.4	459.5	415.1	458	399.9	505.7	483.3	559.2	488.1	509.8	441.3	471.8	465.6	420.167	A
ENSG00000157514	TSC22D3	478.5	428.5	-0.159224	0.5	1.176	-1.119	0.514	1.061	-0.596	0.592	-0.424	-0.611	-0.936	3.288	0.12	-0.12	0.99	-1.447	-1.399	0.302	0.458	-0.738	ENSG00000157514	TSC22D3	478.5	428.5	-0.159224	0.5	608.2	220.4	496.4	588.9	308.8	509.6	337.8	306.3	251.3	965.3	429.8	389.2	576.9	165	173	460.6	486.9	284.7	419.95	A
ENSG00000184640	41891	413.5	410.9	-0.0091	0.1	-0.855	1.317	-0.218	-0.228	0.358	-0.248	1.111	0.065	-1.253	-0.933	0.143	-0.065	0.138	1.103	2.073	-0.637	-0.817	0.712	ENSG00000184640	41891	413.5	410.9	-0.0091	0.1	361.8	492.4	400.1	399.5	434.7	398.3	480	417.1	337.9	357.1	421.8	409.3	421.5	479.5	537.8	374.9	364.1	456	419.1	A
ENSG00000074800	ENO1	245.5	457.7	0.898679	0.3	-1.632	-0.581	-1.434	-1.543	-0.407	-0.67	0.102	-0.664	0.248	-0.102	0.6	-0.267	1.142	1.422	1.244	0.679	1.117	0.879	ENSG00000074800	ENO1	245.5	457.7	0.898679	0.3	201.6	339.7	227.6	213.2	362.5	328	429.4	328.8	448.7	402.7	494.9	380.9	566.2	603	579.6	505.3	562.8	531.6	417.028	A
ENSG00000065978	YBX1	351.4	420.6	0.259335	0.2	0.049	-0.473	-0.874	-0.753	0.129	0.217	0.604	-0.814	-0.858	-0.946	0.852	-0.159	0.745	0.241	0.991	-0.049	0.895	-0.21	ENSG00000065978	YBX1	351.4	420.6	0.259335	0.2	418.6	356.1	308.1	322.6	428.1	438.7	485	315.2	310	299.4	514.7	393.7	501.9	441.5	531.3	406.8	519.8	387.5	409.944	A
ENSG00000081237	PTPRC	326.3	425	0.381264	0.3	-2.012	0.239	-0.877	-0.706	-1.278	-1.657	-0.319	0.641	0.718	-0.643	0.023	0.027	-0.288	1.372	1.509	-0.023	0.281	1.279	ENSG00000081237	PTPRC	326.3	425	0.381264	0.3	195.9	446.1	322	341	277.5	235.4	384.1	490.7	499.3	348.1	422.1	422.5	387.5	572	587.2	416.9	450.7	561.6	408.922	A
ENSG00000133639	BTG1	549	381.2	-0.526258	0.3	2.468	-0.609	0.969	1.261	0.8	0.444	-0.443	-0.74	-1.201	-0.062	0.024	-0.403	-0.024	-0.852	-1.248	0.442	0.8	0.318	ENSG00000133639	BTG1	549	381.2	-0.526258	0.3	770.9	298.5	540.8	585.7	514.9	460.2	324	278.5	207.7	382.6	395.8	330.2	388.3	261.2	200.4	459.9	514.8	440.9	408.628	A
ENSG00000118503	TNFAIP3	687.4	336.6	-1.03011	0.7	1.994	-0.807	1.563	1.944	0.917	1.459	0.131	-0.393	-0.066	0.59	-0.052	0.049	0.749	-0.445	-0.666	-0.049	-0.682	-0.727	ENSG00000118503	TNFAIP3	687.4	336.6	-1.03011	0.7	953.8	43.8	814	937.8	604.1	780.2	348.6	178.2	284.7	497.6	289.3	322	549.4	161.6	89.5	290.1	84.3	70	405.5	A
ENSG00000132465	IGJ	173.7	475.4	1.45254	1.4	0.832	-0.073	-0.32	-1.021	0.065	0.375	0.011	-0.531	-0.011	-0.929	9.451	3.26	10.181	2.758	0.129	-0.51	-0.818	-1.006	ENSG00000132465	IGJ	173.7	475.4	1.45254	1.4	339	186	144.2	25.5	209.3	261.8	200.1	108.5	196.5	41.1	1797.1	749.8	1920.5	664.9	220.2	112	59.9	28.2	403.589	A
ENSG00000111229	ARPC3	270.5	430.9	0.671725	0.3	-0.698	-0.651	-1.253	-1.316	-0.109	-0.336	0.42	-0.044	-0.362	-1.23	1.025	0.044	1.119	0.874	1.466	0.206	1.533	0.21	ENSG00000111229	ARPC3	270.5	430.9	0.671725	0.3	306	311.9	236.1	228.1	380.2	351.6	446.8	388.3	348.3	239	523	399.5	534.8	504	578.5	419.9	587	420.3	400.183	A
ENSG00000099622	CIRBP	454.3	381.8	-0.250828	0.2	1.024	0.018	0.631	0.487	0.36	1.937	0.914	-0.018	-0.272	0.874	-0.178	0.167	-0.385	-1.296	-1.178	-0.718	-1.117	-1.369	ENSG00000099622	CIRBP	454.3	381.8	-0.250828	0.2	504.5	400.1	463.7	448.7	435.6	599.2	493.1	396.3	370	488.9	379.7	415.5	358.2	263.7	275.9	323.7	282.3	256.1	397.511	A
ENSG00000225972	MTND1P23	346.8	446.9	0.365848	1	10.368	-0.1	-0.134	-0.313	-0.527	0.696	0.075	7.019	-1.383	-1.287	18.161	15.687	-0.969	-0.075	0.544	0.653	8.896	-0.559	ENSG00000225972	MTND1P23	346.8	446.9	0.365848	1	891.1	171	168.6	156.3	141.6	225.7	183	660.7	82.7	89.3	1427.2	1257	111.2	172.7	215.3	222.8	789.8	139.4	394.744	A
ENSG00000164924	YWHAZ	376.3	383.3	0.0265907	0.2	0.172	-1.45	-0.041	0.123	1.954	-0.445	1.193	-0.607	-0.236	-4.277	1.103	-0.205	-0.742	2.552	2.259	0.102	-0.894	0.041	ENSG00000164924	YWHAZ	376.3	383.3	0.0265907	0.2	400.4	317.3	389.5	397.9	491.7	368.8	452.7	360.5	379.5	172.5	448.1	381.1	353.6	522.3	507.3	396.8	345.8	393.7	393.306	A
ENSG00000122862	SRGN	551.6	363.2	-0.602858	0.7	2.796	-1.154	1.483	3.243	2.781	0.317	-0.209	-0.708	-0.331	-0.806	0.93	0.014	0.207	-0.109	-0.014	4.427	-0.406	-0.641	ENSG00000122862	SRGN	551.6	363.2	-0.602858	0.7	755.7	86.1	533.2	831.5	753.1	335.5	246.3	161.7	225.5	145	439.4	284.1	316.8	263.3	279.3	1032.2	212.8	173	393.028	A
ENSG00000081059	TCF7	448.2	369.2	-0.27974	0.2	-1.109	2.844	0.729	0.098	-0.098	0.772	0.129	0.542	-0.55	0.469	-1.788	-0.123	-0.944	0.453	-0.746	-0.62	-2.037	1.62	ENSG00000081059	TCF7	448.2	369.2	-0.27974	0.2	299.9	634.9	455.7	402.2	385.6	459.3	404.8	439.8	347.3	433.6	242.4	383.5	313.9	432.3	330.7	341.4	221.3	531.2	392.211	A
ENSG00000135390	ATP5G2	318.2	408.7	0.361108	0.2	-0.852	-0.089	-1.186	-1.539	-0.481	0.238	0.104	-1.131	-1.491	-1.51	1.092	-0.202	0.089	0.497	0.137	0.466	2.085	0.942	ENSG00000135390	ATP5G2	318.2	408.7	0.361108	0.2	324.4	398.2	292.2	258	360.3	429.8	416.9	297.5	262.7	260.8	512.4	387.3	415.4	454.8	420	451.8	608.3	497.9	391.594	A
ENSG00000136490	LIMD2	443.9	375.6	-0.241038	0.2	0.03	1.3	1.186	0.946	-1.064	-0.416	-0.715	-0.03	0.634	1.065	-1.364	-0.11	2.294	0.629	-0.377	-1.78	-0.089	0.394	ENSG00000136490	LIMD2	443.9	375.6	-0.241038	0.2	382.9	475.6	467.3	449.8	303	350.3	328.5	378.5	427	458.5	281.1	372.7	548.2	426.6	353.2	250.7	374.2	409.5	390.978	A
ENSG00000130755	GMFG	318	400.2	0.331694	0.2	-1.291	-0.47	-1.91	-1.503	-0.593	0.412	1.214	-0.86	-1.301	-1.645	0.614	0.125	1.162	0.735	0.177	-0.059	0.171	0.059	ENSG00000130755	GMFG	318	400.2	0.331694	0.2	318.2	376.9	273.9	303	368.1	440	497.4	349	317.5	292.9	454.5	419.5	493.7	463.1	423.2	406.3	422.8	414.8	390.822	A
ENSG00000152558	TMEM123	302.4	396.6	0.391227	0.2	-0.822	-0.399	-0.299	-0.617	0.889	-0.118	1.287	0.249	-0.084	-0.076	1.228	-0.732	-0.862	1.511	0.076	0.456	0.752	1.914	ENSG00000152558	TMEM123	302.4	396.6	0.391227	0.2	270.2	317.5	328.7	293.1	461.6	348.9	506.1	390	352.7	353.7	499.5	280.3	265.7	531.2	370.6	413.2	446.3	576.3	389.2	A
ENSG00000167286	CD3D	286.4	409.2	0.514775	0.3	-1.124	0.145	-1.602	-1.464	-1.084	-0.145	0.265	-0.313	-0.867	-0.857	0.942	0.669	0.502	0.573	-0.68	0.327	1.377	0.303	ENSG00000167286	CD3D	286.4	409.2	0.514775	0.3	272.9	424.9	215.6	232.1	277.6	390.1	439.2	370	303.6	304.8	520.4	487.6	467.6	476.1	326	446.7	572.4	443.8	387.3	A
ENSG00000101608	MYL12A	241.6	416.3	0.785003	0.3	-1.249	-0.592	-1.549	-1.516	-0.993	-0.278	0.479	-0.556	-0.738	-0.077	0.23	0.077	0.404	1.369	0.611	1.159	2.262	1.328	ENSG00000101608	MYL12A	241.6	416.3	0.785003	0.3	238.9	314.9	204.3	208.1	268.5	351.2	438.7	319	298	374.4	409.9	392.2	430	541.5	453.9	517.3	644.7	536.8	385.683	A
ENSG00000218426	RP11-475C16.1	365.2	382.9	0.0682809	0.3	0.652	0.08	-0.728	-0.38	0.924	0.914	1.246	-0.697	-1.818	-0.961	0.947	0.388	-0.209	-0.08	-0.578	0.458	1.769	-0.385	ENSG00000218426	RP11-475C16.1	365.2	382.9	0.0682809	0.3	449.3	384.8	293.7	333	480	478.9	516.3	297.2	170.8	267.5	482.6	419.5	352.2	366.8	310.6	427.4	575.3	332.4	385.461	A
ENSG00000142669	SH3BGRL3	275.4	401.3	0.543153	0.3	-0.394	-0.326	-0.822	-0.869	-0.002	-0.079	1.783	-0.102	0.002	-1.146	3.3	1.564	0.527	1.316	3.025	-0.076	1.775	0.359	ENSG00000142669	SH3BGRL3	275.4	401.3	0.543153	0.3	294.6	300.9	255.1	250.8	330.8	323.7	495.6	321.6	331.2	225.2	635.6	475.3	379.6	452.5	610.2	324	494.8	364.1	381.422	A
ENSG00000198830	HMGN2	314.8	391.9	0.31605	0.2	-1.068	-0.371	-0.98	-1.456	-0.605	0.149	0.744	0.243	0.059	-1.75	1.717	-0.217	4.127	1.479	0.872	0.265	-0.39	-0.059	ENSG00000198830	HMGN2	314.8	391.9	0.31605	0.2	309.1	349.3	314.2	286.7	335.8	379.3	413.6	384.7	374.1	269.8	469.7	358.2	608.7	456	421	386	348.2	367.3	379.539	A
ENSG00000138795	LEF1	403.6	361	-0.160927	0.3	-1.913	2.275	0.374	-0.346	0.661	0.083	-0.083	0.107	-0.688	2.127	-2.98	-0.599	-1.85	0.587	-2.593	0.117	-2.169	2.142	ENSG00000138795	LEF1	403.6	361	-0.160927	0.3	252.6	567.1	424.3	370.3	445.9	402.5	390	404.3	344.6	556	172.5	351.3	257.3	440.3	201.5	405	233.4	557.1	376.444	A
ENSG00000160932	LY6E	146.7	425.5	1.53629	0.5	-0.799	-0.883	-0.904	-1.078	-0.825	-0.172	0.178	0.077	0.574	-0.077	1.131	-0.62	0.565	0.887	0.795	-0.712	0.637	0.226	ENSG00000160932	LY6E	146.7	425.5	1.53629	0.5	177.8	155.4	149.9	103.6	170.8	344.3	437.4	410.5	542.6	369.7	690.6	225.2	540.3	625.9	601.4	200.9	559.4	450.2	375.328	A
ENSG00000092010	PSME1	253.6	404.9	0.675011	0.2	-0.94	-0.929	-1.395	-1.37	-0.524	-0.356	0.695	-0.217	0.372	-0.635	2.046	0.186	1.048	0.686	0.663	-0.186	1.435	0.255	ENSG00000092010	PSME1	253.6	404.9	0.675011	0.2	275.6	276.8	229.7	232.2	317.6	334.6	440.7	348.6	408.1	306.4	577.1	389.3	476.4	439.8	437.5	351.8	515.4	396.3	375.217	A
ENSG00000125743	SNRPD2	326	377.9	0.213133	0.2	-0.689	0.094	-1.293	-0.66	-0.766	0.144	0.544	-1.108	-1.807	-1.136	1.104	0.306	0.639	0.529	-1.107	0.557	2.411	-0.094	ENSG00000125743	SNRPD2	326	377.9	0.213133	0.2	321.2	393	265.8	323.9	314.2	397.6	434.3	282.8	218.7	280.2	485.6	412.5	443	432.9	282.9	435.5	605.5	375.8	372.522	A
ENSG00000269888	RP11-3P17.5	308.5	373.7	0.27661	0.3	-1.155	0.585	-0.819	-1.474	0.522	-0.066	1.05	-0.737	-1.453	-1.352	0.931	0.038	-1.097	0.312	-0.038	0.601	0.26	0.612	ENSG00000269888	RP11-3P17.5	308.5	373.7	0.27661	0.3	258	457.9	296.6	221.3	450.7	383.1	511.4	306	223.8	235.3	497.7	395.1	264.7	426.5	386.3	459.7	420.6	461	369.761	A
ENSG00000266751	MIR3661	516.2	322.3	-0.679526	0.5	2.729	-0.241	1.11	1.503	2.065	0.718	0.295	-0.581	0.277	-0.708	-0.177	-0.856	1.81	-0.431	-0.567	-0.641	0.177	-1.325	ENSG00000266751	MIR3661	516.2	322.3	-0.679526	0.5	740	282.7	490.8	551.3	637.8	430.4	365.2	230.4	362.5	210.9	292.6	188.1	598.6	253.5	232.6	221.1	347.1	115.8	363.967	A
ENSG00000104894	CD37	324.9	368.4	0.181277	0.2	0.606	-0.216	-0.178	-2.107	-0.311	-0.033	0.537	0.56	-0.743	-1.261	1.996	-0.383	-1.337	1.406	1.464	0.033	2.203	1.578	ENSG00000104894	CD37	324.9	368.4	0.181277	0.2	384.5	339.1	341.2	234.7	333.9	349.2	380.7	382	310	281.4	461.3	329.9	277.2	428.7	431.9	352.9	472.7	438.2	362.75	A
ENSG00000147065	MSN	243.6	371.7	0.609625	0.3	-1.264	-0.559	-0.94	-1.31	-0.731	-1.044	0.522	0.369	-0.021	-1.411	2.193	0.021	0.618	1.205	2.69	0.146	-0.082	0.41	ENSG00000147065	MSN	243.6	371.7	0.609625	0.3	219	289.5	251.4	214.4	272.3	241	397.5	382.2	343.3	204.4	564.5	347.4	407.1	465.8	614.2	359.9	337.2	386.3	349.856	A
ENSG00000163041	H3F3A	290.4	355.5	0.291808	0.2	0.104	-0.372	-0.976	-0.97	-0.104	-0.472	0.37	-0.657	-0.81	-1.418	1.045	0.131	1.392	0.692	1.387	0.508	1.263	-0.122	ENSG00000163041	H3F3A	290.4	355.5	0.291808	0.2	348.9	306.6	252.8	253.4	330.4	297.7	372.6	281.2	267.6	213.5	432.6	351.3	463.5	401.2	463	384.8	452	328.8	344.55	A
ENSG00000112576	CCND3	305.9	359.8	0.234135	0.2	0.154	-0.752	-0.714	-0.154	-1.174	-0.527	0.469	-0.832	-1.238	2.966	1.306	0.32	2.696	-0.484	-0.387	2.573	0.635	0.455	ENSG00000112576	CCND3	305.9	359.8	0.234135	0.2	336	283.6	285.8	318.2	259.2	296.6	354.2	279	255.5	498.6	402.6	345.6	483	299.1	304.7	475.9	363.8	353.4	344.156	A
ENSG00000137970	RP11-122C9.1	333.7	341.8	0.0346007	0.3	0.002	0.662	-0.754	-0.362	0.7	0.736	0.687	-0.911	-1.601	-1.006	0.038	0	-0.494	-0.192	-0.324	0.854	1.474	0	ENSG00000137970	RP11-122C9.1	333.7	341.8	0.0346007	0.3	347.3	425.4	257.8	304.2	429.9	434.1	428.3	239.3	157.6	228	351.6	347.1	288.6	324.3	308.7	448.1	521.5	347	343.822	A
ENSG00000211896	IGHG1	106.1	396.1	1.90044	1.7	2.464	-0.623	0.008	-0.726	0.193	3.28	-0.135	-0.008	0.417	-0.401	3.175	12.953	26.955	9.897	-0.055	-0.255	-0.84	-0.872	ENSG00000211896	IGHG1	106.1	396.1	1.90044	1.7	290.6	29.7	83	21	98.7	359.5	70.9	81.7	117.6	48.5	350.7	1177	2360.3	918.7	77.7	60.8	11.4	8.7	342.583	A
ENSG00000130592	LSP1	315.6	340.8	0.110828	0.1	-0.438	0.315	-0.814	-0.73	-0.65	0.193	2.297	-0.036	-0.49	-1.315	2.878	0.937	0.628	0.602	0.991	-0.931	0.036	-0.699	ENSG00000130592	LSP1	315.6	340.8	0.110828	0.1	314.6	349.4	297.2	301.1	304.8	343.8	441.1	333.2	312.2	274	468	378.2	363.9	362.7	380.7	291.8	336.5	302.5	341.983	A
ENSG00000096384	HSP90AB1	305.5	349.8	0.195358	0.1	-0.009	-0.942	-1.528	-1.898	0.751	1.151	0.577	-0.64	-1.264	-0.709	0.355	0.193	-0.509	0.139	-1.267	0.009	0.318	0.989	ENSG00000096384	HSP90AB1	305.5	349.8	0.195358	0.1	351.6	312	287.1	271.4	383.9	400.9	376.5	324.8	298.3	321.9	367.1	360.2	330.4	357.9	298.2	352.4	365.5	394	341.894	A
ENSG00000188243	COMMD6	318.3	343.7	0.110763	0.3	0.09	0.53	-1.344	-0.815	-0.05	0.444	0.717	-0.761	-1.948	-1.685	0.632	0.038	-0.756	-0.038	-0.563	0.736	2.736	0.26	ENSG00000188243	COMMD6	318.3	343.7	0.110763	0.3	357.4	393.7	239.2	282.8	345.9	386.6	409.1	287.3	189.4	211.1	402.1	353.1	287.7	346.9	303.6	410.7	575.5	371.4	341.861	A
ENSG00000152795	HNRNPDL	322.9	341.2	0.0795302	0.2	0.129	-0.306	-0.323	-0.375	0.713	1.606	1.98	0.863	0.18	0.413	1.186	1.046	-0.129	-0.636	-1.217	-0.227	-1.519	-1.559	ENSG00000152795	HNRNPDL	322.9	341.2	0.0795302	0.2	342.1	318.1	317.2	314.3	374.3	423.6	444.2	382.6	344.9	357.8	400.4	392.7	327.9	299.9	267.9	322.5	251.2	249	340.589	A
ENSG00000178982	EIF3K	299.1	348.1	0.218874	0.2	-0.694	0.219	-1.983	-1.442	-0.205	0.589	0.835	-1.603	-2.443	-2.043	1.269	0	0.215	0	-0.31	0.655	2.534	0.098	ENSG00000178982	EIF3K	299.1	348.1	0.218874	0.2	314.9	366.2	242.5	272.9	342.4	387	400.8	263.8	216.6	239.1	425.2	353.9	366	353.9	336.5	390.7	496.3	359.4	340.45	A
ENSG00000160014	CALM3	259.4	349.8	0.431352	0.2	-0.911	0.413	-1.037	-0.896	-0.557	-0.036	0.598	-0.217	-0.481	-0.592	0.753	-0.172	1.095	1.04	0.751	0.036	0.779	0.765	ENSG00000160014	CALM3	259.4	349.8	0.431352	0.2	224.4	377.1	209.9	226.2	265.2	325.3	398.4	304.4	274	261.2	416.2	309.6	455.7	449.3	416	333.6	419.2	417.6	337.961	A
ENSG00000147677	EIF3H	293.4	338.5	0.206287	0.2	-0.803	0.305	-0.817	-0.786	0.295	0.155	0.946	-0.605	-1.386	-1.285	0.47	-0.155	-0.354	0.223	-0.181	0.793	0.744	0.8	ENSG00000147677	EIF3H	293.4	338.5	0.206287	0.2	266.5	373.6	265.2	268.2	372.7	359.1	435.6	285.7	210.2	219.9	389.6	329.2	309.9	365.7	326.7	420.8	416.1	421.5	335.344	A
ENSG00000156467	UQCRB	284.3	346.3	0.284608	0.3	-0.536	0.338	-1.543	-1.044	0.019	1.317	0.813	-0.856	-2.028	-1.462	0.858	-0.205	0.346	-0.019	-0.271	0.476	2.471	0.248	ENSG00000156467	UQCRB	284.3	346.3	0.284608	0.3	297.1	367.3	216.3	256.3	341.7	445.9	405.4	271.4	177.3	222.8	409	323.7	367.9	338.6	318.4	378.4	538.5	360.1	335.339	A
ENSG00000213402	PTPRCAP	243.9	347.5	0.510723	0.3	-0.704	0.018	-1.112	-1.176	-0.776	-0.322	0.392	-0.357	-0.645	-0.757	0.808	0.083	0.803	1.368	0.281	-0.018	2.031	0.589	ENSG00000213402	PTPRCAP	243.9	347.5	0.510723	0.3	248.6	332.8	200.9	193.4	240.2	293.2	376.5	289.1	255.4	242.4	425.1	340.4	424.5	490.5	363.5	328.7	567.9	399.5	334.033	A
ENSG00000115523	GNLY	120.5	399.1	1.72772	0.9	0.017	-0.788	-0.923	-0.821	-0.919	-0.757	0.159	1.663	0.461	-0.13	3.572	3.356	-0.017	0.523	1.592	-0.537	-0.592	0.048	ENSG00000115523	GNLY	120.5	399.1	1.72772	0.9	261.7	85.6	56.1	78.4	56.9	92.3	292.9	621.9	358.8	229.5	1039.7	992.3	254.3	372.5	606.3	140.4	128.5	268.4	329.806	A
ENSG00000163466	ARPC2	246.7	349.6	0.502947	0.2	-0.076	-0.806	-1.175	-0.757	-0.691	0.034	0.658	-0.108	0.292	-0.531	1.749	0.528	2.38	0.967	2	-0.034	1.372	-0.334	ENSG00000163466	ARPC2	246.7	349.6	0.502947	0.2	298	238.3	208.1	242.3	247.7	307	358	295.4	328.1	260.8	447.2	347.4	498.8	383.3	467.7	301.4	416.4	276.9	329.044	A
ENSG00000234287	RP11-761N21.2	332.7	324.4	-0.036448	0.3	0.181	-0.253	-0.797	0.115	0.257	1.119	0.639	-1.258	-2.712	-0.797	0.364	-0.004	-1.069	-0.71	-0.909	0.004	1.542	0.116	ENSG00000234287	RP11-761N21.2	332.7	324.4	-0.036448	0.3	366.5	326.8	276.9	360.5	373.5	452.5	408.5	234.7	101.5	276.9	383.3	349.6	252	284.9	266.7	350.3	491.2	360.6	328.717	A
ENSG00000239951	IGKV3-20	140.7	376.7	1.42079	1.6	1.173	-0.612	-0.017	-0.829	0.017	0.996	-0.24	0.098	-0.551	-0.737	2.132	2.613	15.284	3.773	-0.744	-0.362	0.155	-0.497	ENSG00000239951	IGKV3-20	140.7	376.7	1.42079	1.6	323.7	61.2	148.7	29.2	153.6	297.7	115.8	165.6	70.1	42.7	464.7	535.5	2399	706	41.7	97.9	173.9	78.1	328.061	A
ENSG00000026508	CD44	380.7	294.6	-0.369897	0.2	0.932	-0.204	0.67	0.971	1.294	0.635	0.962	-0.53	-1.031	-1.137	0.204	-0.555	-0.454	0.679	0.624	-0.989	-0.732	-0.335	ENSG00000026508	CD44	380.7	294.6	-0.369897	0.2	415.4	299.4	388.6	419.4	452.4	385.1	418.5	266.1	214.9	204.1	341	263.5	273.8	389.6	383.9	219.2	245.4	286	325.906	A
ENSG00000196405	EVL	298.3	335.1	0.167828	0.3	-1.01	2.575	-0.56	-0.643	-1.389	0.634	0.706	3.318	3.856	4.772	-0.473	0.942	-0.156	0.577	0.069	-0.482	-0.81	-0.069	ENSG00000196405	EVL	298.3	335.1	0.167828	0.3	244.9	418.7	266.7	262.7	226.5	324.6	328.1	454.7	480.8	525.2	270.9	339.5	286.3	321.8	297.2	270.5	254.6	290.5	325.789	A
ENSG00000108654	DDX5	343.6	323.6	-0.0865184	0.2	0.328	1.479	-0.527	0.159	-0.101	0.136	-3.885	3.895	0.13	2.735	-3.924	-0.463	0.066	1.991	-1.306	-0.066	-3.635	-0.822	ENSG00000108654	DDX5	343.6	323.6	-0.0865184	0.2	342.6	378.5	315.9	337.3	329.2	336.6	211.1	453.9	336.4	417.7	209.9	317.9	334.4	394.5	291.6	330.3	218.9	306.7	325.744	A
ENSG00000211666	IGLV2-14	162.5	372.3	1.19603	1.7	2.584	-0.651	-0.038	-0.853	-0.457	1.578	-0.372	0.146	-0.046	-0.886	2.594	3.029	20.24	4.433	0.441	-0.563	0.038	-0.698	ENSG00000211666	IGLV2-14	162.5	372.3	1.19603	1.7	425	59.5	128.8	36.7	81.4	311.3	91	149.6	127.8	32.9	426.1	475.2	2419.6	633.9	182.9	69.4	137.3	54.2	324.589	A
ENSG00000105202	FBL	314.2	320.7	0.0295412	0.2	-0.323	1.995	-1.528	-0.643	1.024	0.276	0.706	-1.479	-2.871	-1.752	0.512	0.39	-0.517	-0.057	-0.218	1.879	2.675	0.057	ENSG00000105202	FBL	314.2	320.7	0.0295412	0.2	303.6	427.5	239.2	286.5	375.6	335.6	358.6	241.8	167.4	227.2	348.2	341.7	293.2	317.8	309.2	421.3	463.8	323.9	321.228	A
ENSG00000165119	HNRNPK	312.3	321.8	0.0432318	0.1	0.431	-1.068	-0.785	-0.065	0.737	0.151	-0.195	-0.348	-0.132	-2.169	-1.418	-0.981	1.52	0.627	0.222	0.065	1.63	0.722	ENSG00000165119	HNRNPK	312.3	321.8	0.0432318	0.1	332.7	294.6	301.8	320.1	340.5	325.6	316.8	312.9	318.4	266.6	285.7	296.8	360.4	337.7	327.4	323.4	363.2	340.1	320.261	A
ENSG00000051523	CYBA	222.8	351.3	0.656954	0.3	-0.079	-1.076	-1.481	-1.449	-1.334	-0.46	-0.228	-0.08	0.094	-0.346	2.608	0.503	1.624	0.846	1.722	0.167	2.723	0.079	ENSG00000051523	CYBA	222.8	351.3	0.656954	0.3	297.1	218.4	186.5	189	198.1	267	285.3	297	310.7	276	509	343	431.4	370	439.1	316.5	518.1	309.5	320.094	A
ENSG00000175390	EIF3F	307.5	317.1	0.0443515	0.2	-0.426	0.666	-1.059	-0.519	0.683	-0.085	0.683	-1.509	-2.605	-1.896	0.511	-0.023	-0.763	0.188	0.501	1.599	1.441	0.023	ENSG00000175390	EIF3F	307.5	317.1	0.0443515	0.2	301.9	368.6	263.2	296.2	369.6	322.7	369.6	235.7	168.8	212.1	359.1	326.5	281.3	339.4	358.5	425.6	415.9	329.3	319.111	A
ENSG00000107223	EDF1	272.9	327.4	0.262682	0.2	-1.155	0.31	-2.345	-1.999	-1.247	0.437	0.301	-1.705	-1.978	-1.474	0.912	-0.024	0.212	0.304	-0.321	0.024	1.366	0.301	ENSG00000107223	EDF1	272.9	327.4	0.262682	0.2	280.6	360	216.1	234.9	275.6	366.9	359.5	250.8	236	263.3	392.6	341.9	354.7	359.7	325.8	344.5	417.2	359.5	318.867	A
ENSG00000100242	SUN2	325.3	308	-0.0788405	0.1	-0.584	0.84	0.424	-0.139	-0.577	-0.581	0.721	0.139	-0.61	-0.608	0.71	1.072	-0.978	0.639	0.876	-1.609	-0.721	0.98	ENSG00000100242	SUN2	325.3	308	-0.0788405	0.1	283.1	366.6	342.2	309.2	283.5	283.3	359.6	325.5	281.6	281.7	359	380.2	260	354.8	368.7	223	275.1	374.8	317.328	A
ENSG00000067560	RHOA	234.2	334.9	0.515989	0.3	-0.719	-0.672	-1.141	-1.41	-0.198	-0.282	0.564	-0.387	-0.552	-1.389	1.933	0.198	0.677	1.31	2.452	0.358	1.069	0.426	ENSG00000067560	RHOA	234.2	334.9	0.515989	0.3	254.2	257.7	222.6	202.4	293.2	286.9	350.2	279	266.7	204	452.7	322.8	358.7	406.1	491.6	334.8	388	339.9	317.306	A
ENSG00000100100	PIK3IP1	458.9	277.5	-0.725692	0.4	1.874	0.499	1.914	2.215	0.606	0.022	0.462	-0.295	-0.988	2.406	-1.015	-0.394	-0.687	-1.123	-1.71	0.487	-0.662	-0.022	ENSG00000100100	PIK3IP1	458.9	277.5	-0.725692	0.4	483.7	346.2	487.7	517.8	356.9	298.5	342.5	266.8	197.5	536.9	194.8	256.9	227.6	184	125.3	345	230.1	294.1	316.239	A
ENSG00000169714	CNBP	323	306	-0.0780025	0.1	-0.427	-0.545	1.091	0.737	1.353	0.521	1.653	-0.486	-1.388	-1.95	0.612	0.146	-1.594	0.438	-0.17	-1.072	-0.146	1.299	ENSG00000169714	CNBP	323	306	-0.0780025	0.1	299	294.6	355.7	342.5	365.5	334.4	376.7	296.8	263.1	242.1	337.8	320.4	255.4	331.3	308.6	274.9	309.5	363.5	315.1	A
ENSG00000126264	HCST	227.5	327.9	0.527389	0.3	-0.243	0.014	-1.364	-1.026	-0.871	0.439	1.295	-0.088	-0.858	-0.636	3.555	0.89	-0.014	0.713	-0.133	0.252	2.21	0.608	ENSG00000126264	HCST	227.5	327.9	0.527389	0.3	265	288.5	162.7	193.6	207.7	327.3	405.4	279.2	208.9	229.2	611.6	368.4	285.9	352.3	275.1	310.2	488.9	342.7	311.256	A
ENSG00000160255	ITGB2	231.4	333.8	0.528595	0.2	-0.936	-0.683	-1.587	-1.383	-0.147	-0.981	0.86	0.341	0.549	-0.5	2.258	0.665	1.14	0.147	3.432	-0.366	0.515	-0.562	ENSG00000160255	ITGB2	231.4	333.8	0.528595	0.2	244.3	259.7	204.5	217	292.5	241.5	354	322.3	335	270.9	439.4	342.1	371.1	310.4	511.1	279.1	332.9	267.1	310.828	A
ENSG00000170889	RPS9	297.1	302.1	0.0240776	0.3	0.752	0.105	-1.165	-0.442	0.608	-0.105	1.064	-1.091	-2.106	-0.901	0.772	0.112	-0.222	0.444	-0.697	0.652	1.754	-0.387	ENSG00000170889	RPS9	297.1	302.1	0.0240776	0.3	385.5	324.6	205	273.1	371.9	304.8	414.9	212	116.4	229.9	387.4	325.2	293.8	356.5	249.1	376.1	479.8	278.3	310.239	A
ENSG00000130429	ARPC1B	208.2	336.1	0.69092	0.3	-0.939	-0.174	-1.436	-1.159	-0.725	-0.862	0.326	-0.376	0.032	-0.674	0.398	0.217	2.355	0.675	2.102	0.2	0.938	-0.032	ENSG00000130429	ARPC1B	208.2	336.1	0.69092	0.3	207	286.8	155.1	184	229.3	215	339	265.8	308.3	234.7	346.5	327.6	550.8	375.5	524.4	325.9	402.9	301.7	310.017	A
ENSG00000234797	RPS3AP6	305.5	297.6	-0.0377979	0.3	0.018	0.579	-0.285	-0.178	1.74	0.004	1.353	-0.962	-1.703	-1.618	0.619	-0.004	-1.06	-0.23	-0.73	1.688	0.827	0.518	ENSG00000234797	RPS3AP6	305.5	297.6	-0.0377979	0.3	304.1	353.4	277.5	286.9	455.3	302.9	421.3	218.1	153.1	160.5	356.9	302.2	209.5	282.4	238.5	450.7	375.1	348	305.356	A
ENSG00000163479	SSR2	274.9	306.2	0.155567	0.2	-1.007	0.227	-2.664	-1.778	0.046	-0.063	0.761	-2.327	-3.661	-3.708	1.994	-0.543	0.041	0.588	0.081	0.068	1.773	-0.041	ENSG00000163479	SSR2	274.9	306.2	0.155567	0.2	286.9	336.6	220.2	255.9	329.3	324.9	358.1	233.8	180.1	178.2	407.7	305.6	329.1	351.1	330.7	330.2	398.8	325.8	304.611	A
ENSG00000175567	UCP2	264.4	306	0.210809	0.4	-1.424	2.608	-0.709	-1.422	-1.481	-0.64	0.107	0.565	-0.254	-0.926	1.525	-0.239	0.538	0.714	1.392	-0.107	0.517	0.353	ENSG00000175567	UCP2	264.4	306	0.210809	0.4	119.5	611.5	206.8	119.8	112.6	215.2	306.3	362.3	262.3	180.3	479.4	264.1	359	380.4	463.2	280.3	356.4	336.4	300.878	A
ENSG00000103187	COTL1	195.1	326.4	0.742427	0.4	-0.652	-0.338	-0.822	-0.697	0.495	-0.082	0.583	-0.198	0.082	-1.32	0.931	0.805	2.661	1.402	4.401	-0.154	0.867	-0.361	ENSG00000103187	COTL1	195.1	326.4	0.742427	0.4	192.6	224.2	175.5	188.1	308.1	250	316.9	238.3	266.5	125.4	352	339.3	526.1	399.4	701.3	242.7	345.5	221.9	300.767	A
ENSG00000118680	MYL12B	226	314.4	0.476278	0.2	-0.677	-0.793	-1.289	-0.918	-0.499	0.114	1.036	-0.488	-0.339	-0.534	1.509	0.509	-0.114	1.008	0.672	0.826	1.517	0.549	ENSG00000118680	MYL12B	226	314.4	0.476278	0.2	243.4	235.1	199.4	226.1	256.2	300.3	366.6	257	267.7	253.7	400.6	328.7	283.9	364.6	340.4	351.5	401.2	331.6	300.444	A
ENSG00000115053	NCL	308.4	296.8	-0.0553117	0.1	-1.552	0.098	0.571	1.208	1.724	1.458	0.109	-0.759	0.168	-2.291	-3.871	-0.199	1.204	-0.098	-0.36	-0.297	-1.838	0.59	ENSG00000115053	NCL	308.4	296.8	-0.0553117	0.1	266.6	308.8	320.9	337.2	350.4	343.6	309.1	286.9	310.6	247.7	207.3	301.2	337.1	303.8	297.1	298.7	259.3	321.4	300.428	A
ENSG00000198668	CALM1	305	291.4	-0.0658084	0.2	1.639	-1.41	-0.29	1.5	0.311	-0.398	0.202	-0.221	-0.202	-2.387	1.841	-0.57	-0.217	2.086	1.749	-0.779	1.059	0.297	ENSG00000198668	CALM1	305	291.4	-0.0658084	0.2	359.3	229.8	277.4	353.4	302.9	272.8	298.3	280.3	281.1	188.3	367.9	265.5	280.5	378.3	364	256.6	334.7	302.3	299.633	A
ENSG00000169567	HINT1	257.1	305.6	0.249315	0.2	-0.101	-0.88	-1.288	-0.876	0.26	0.38	0.868	-0.908	-1.459	-1.332	0.481	0.325	0.136	0.101	-1.05	0.315	1.948	-0.166	ENSG00000169567	HINT1	257.1	305.6	0.249315	0.2	304.8	250.5	222.1	250.8	330	338.3	372.3	248.6	210.2	219	345.4	334.5	321.3	318.9	238.7	333.8	447.6	300.3	299.283	A
ENSG00000230629	RPS23P8	301.3	293.2	-0.0393156	0.2	0.187	0.37	-0.967	-0.241	0.707	1.12	0.592	-1.532	-2.496	-1.226	0.642	-0.159	-1.41	-0.11	-1.13	0.556	1.468	0.11	ENSG00000230629	RPS23P8	301.3	293.2	-0.0393156	0.2	325.9	338.7	244.9	295.8	362.4	391.4	354.3	205.2	137.5	226.7	357.8	301.6	213.8	305	233.4	351.8	415.8	320.5	299.028	A
ENSG00000228474	OST4	259	304.2	0.232068	0.2	-0.203	0.039	-1.44	-0.871	-0.039	0.736	0.613	-1.359	-1.878	-1.312	1.557	-0.129	0.531	0.942	-0.181	0.179	2.598	0.447	ENSG00000228474	OST4	259	304.2	0.232068	0.2	285.3	300.6	207.1	243.1	295.7	344.7	336.9	212.2	179.4	215.2	396.6	290	331.7	357.7	286.7	309.5	462.4	326.4	298.956	A
ENSG00000100906	NFKBIA	298.1	295.8	-0.0111743	0.4	1.966	-1.269	-0.229	0.144	-0.541	1.765	0.876	0.035	-0.578	1.14	0.227	1.361	0.771	-0.489	-0.479	-0.035	-1.144	-0.906	ENSG00000100906	NFKBIA	298.1	295.8	-0.0111743	0.4	521.4	122.9	251	296.9	212.5	496.7	387.1	283.5	208	419.7	307.2	446.9	374.2	219	220.2	274.9	138.2	167.6	297.106	A
ENSG00000156976	EIF4A2	272.8	303.1	0.15195	0.2	-0.825	0.343	-0.428	-0.082	-1.578	0.778	-0.511	1.159	0.082	1.227	-0.809	0.127	-0.569	0.571	-0.919	-0.18	0.891	0.957	ENSG00000156976	EIF4A2	272.8	303.1	0.15195	0.2	222.1	324.7	257	287.4	156	362.9	249.7	396.4	301.8	402.4	223.5	305.8	244.6	344.8	213.9	278.8	372.9	378.7	295.744	A
ENSG00000113558	SKP1	240.8	303.8	0.335286	0.2	-0.964	0.116	-1.582	-1.227	-0.192	-0.373	0.555	-0.062	-0.794	-1.609	2.109	0.062	-0.488	1.163	0.201	0.26	1.454	1.232	ENSG00000113558	SKP1	240.8	303.8	0.335286	0.2	237.8	301.8	201.2	222.2	283.5	272.8	327.8	291.2	247.9	199.6	419.8	298.6	266	363.8	306.8	310.3	381	367.9	294.444	A
ENSG00000166794	PPIB	204.8	311	0.602699	0.4	0.122	-0.451	-0.926	-0.665	-0.231	0.667	0.682	-0.318	-0.236	-1.216	2.925	0.953	2.851	1.691	0.836	-0.141	1.071	-0.122	ENSG00000166794	PPIB	204.8	311	0.602699	0.4	264.8	207.7	160.3	186.3	229.6	319.1	320.5	220.9	229.1	131.4	544	347.5	536.6	421.1	335.9	238.6	359.3	240.4	294.061	A
ENSG00000064666	CNN2	237.6	297.3	0.323385	0.2	-1.25	0.859	-1.188	-0.934	-0.619	-0.299	0.145	-0.152	-0.267	-1.072	-0.113	0.37	0.73	1.592	0.992	0.113	0.174	1.132	ENSG00000064666	CNN2	237.6	297.3	0.323385	0.2	185.4	362.5	190.6	211.9	238.4	265.2	302.5	277.6	267.9	200.3	280.9	321.4	351.7	424.1	373.7	299.8	305	385.4	291.35	A
ENSG00000063046	EIF4B	272.7	286.9	0.0732333	0.2	-0.374	0.546	-0.719	-0.772	1.123	-0.181	1.621	-0.071	-2.169	-1.47	0.588	-0.006	-1.615	0.006	0.73	0.63	0.303	0.94	ENSG00000063046	EIF4B	272.7	286.9	0.0732333	0.2	269.9	327	248.5	245.2	362.8	281.9	393.7	288.7	158.5	201.9	329.6	292.7	192.9	293.5	338.4	332.2	311.9	351.4	290.039	A
ENSG00000243678	NME1-NME2	180.9	311.8	0.785429	0.3	-0.759	-1.044	-1.434	-1.244	0.164	0.029	0.959	-0.855	-0.717	-0.632	1.084	-0.26	0.411	0.549	-0.029	0.308	1.561	0.539	ENSG00000243678	NME1-NME2	180.9	311.8	0.785429	0.3	218.6	188.9	148.2	168	315	300.9	397.9	208.6	223	231.9	411	270.7	340.7	355.1	294.8	330	460.8	354.1	289.9	A
ENSG00000204525	HLA-C	234.6	344.4	0.553882	1	1.856	1.224	-0.729	-0.171	-0.62	1.317	-0.602	-0.608	-0.126	-0.534	3.629	3.947	2.367	-0.243	-0.507	2.826	0.126	2.062	ENSG00000204525	HLA-C	234.6	344.4	0.553882	1	470.1	356.5	5.8	106	25.3	373.2	28.5	27.5	114	40.8	788.5	845.7	561.8	93	45.6	644.3	159.4	507	288.5	A
ENSG00000235174	RPL39P3	267.4	293.7	0.135344	0.3	0.579	-0.77	-0.978	-0.015	0.569	1.286	-0.057	-1.046	-2.101	-1.496	0.778	0.088	-0.179	0.015	-0.945	0.229	3.364	0.025	ENSG00000235174	RPL39P3	267.4	293.7	0.135344	0.3	334.4	231	215.1	288.9	333.7	388.6	285.7	209.9	129	175.4	349.7	296.8	276.3	291.2	217.6	307.6	547.9	292	287.267	A
ENSG00000170296	GABARAP	211.6	301.8	0.512253	0.3	-1.25	0.191	-1.482	-1.908	-0.36	-0.277	0.426	-0.398	-0.869	-1.841	1.236	0.227	-0.191	0.99	2.705	0.231	0.537	0.812	ENSG00000170296	GABARAP	211.6	301.8	0.512253	0.3	201.8	304.6	185.2	154.8	265.3	271.2	321.4	262.6	229	159.6	379.2	307.2	277.4	361.7	484.1	307.5	329.3	349	286.161	A
ENSG00000132507	EIF5A	281	280	-0.0051433	0.2	1.897	-1.299	0.086	-0.357	1.143	1.946	1.292	-0.643	-0.263	-1.11	0.513	0.576	0.819	0.706	-0.25	-1.475	-0.086	-0.414	ENSG00000132507	EIF5A	281	280	-0.0051433	0.2	376.1	208.6	281.2	258	336.6	378.7	344.4	243	262.9	218.5	303.6	306.9	319.6	313.7	263.6	199.4	272.2	255	285.667	A
ENSG00000185624	P4HB	218.7	297.5	0.443936	0.3	-0.248	-0.708	-0.968	-0.641	-0.1	0.1	0.985	-0.62	-0.245	-0.849	2.195	0.162	1.679	0.958	1.307	0.716	0.275	-0.461	ENSG00000185624	P4HB	218.7	297.5	0.443936	0.3	250.1	213.4	192.6	218.7	261.9	277.8	348.4	220.4	250.3	202.1	444.9	282.8	403.8	346.3	374.1	327	291.8	233.1	285.528	A
ENSG00000183291	41897	231.9	288.3	0.314068	0.2	-0.733	-0.29	-0.787	-0.8	0.105	-0.702	0.828	-0.228	-0.495	-1.702	2.172	0.105	-0.057	1.297	0.068	0.057	0.913	0.647	ENSG00000183291	41897	231.9	288.3	0.314068	0.2	225.6	260	221.4	220.4	290.7	228	346.9	264.8	244.1	150.3	451.3	290.7	278.1	383.3	287.8	287	353.5	332.8	284.261	A
ENSG00000168685	IL7R	333.1	266.7	-0.320738	0.3	-0.851	1.332	1.277	1.565	-0.049	-0.512	-0.047	0.678	0.034	1.041	-0.671	-0.164	-1.003	0.358	-0.034	0.88	-0.669	2.177	ENSG00000168685	IL7R	333.1	266.7	-0.320738	0.3	170.9	381.5	376.2	403.9	248.3	203.6	248.5	318.4	256.3	353.4	188.3	237.2	156.3	287.5	249.7	337.9	188.5	463	281.633	A
ENSG00000185262	UBALD2	273.3	281.9	0.044698	0.3	2.649	0.357	-1.416	-1.308	-0.4	2.88	0.345	-1.215	-2.139	3.818	-0.198	-0.655	1.803	0.253	-0.688	0.198	0.2	-0.661	ENSG00000185262	UBALD2	273.3	281.9	0.044698	0.3	401.3	287.5	199.4	204.8	249.9	412.8	286.9	209.4	163.5	459.4	259.9	237.2	359.3	282.3	235.6	279.6	279.7	236.9	280.3	A
ENSG00000107742	SPOCK2	384.7	247.3	-0.637472	0.3	2.604	0.483	2.333	4.186	2.253	-0.04	0.687	-0.757	-0.098	-0.662	-0.151	-1.633	0.04	-0.59	-0.262	0.264	-0.701	1.018	ENSG00000107742	SPOCK2	384.7	247.3	-0.637472	0.3	396	277.6	380.9	484.3	376.4	248.4	289	208.4	245.2	213.7	242.2	159.5	252.9	217.7	236	265.4	211.5	307.5	278.478	A
ENSG00000161960	EIF4A1	277	275.4	-0.00835742	0.1	1.374	-1.393	-0.008	1.133	0.569	-0.178	-0.063	-0.794	1.344	-0.78	0.008	-0.427	2.788	1.037	1.032	-0.293	0.014	-0.506	ENSG00000161960	EIF4A1	277	275.4	-0.00835742	0.1	317.1	216	266.6	308.3	287.7	260.4	264.6	237.9	316	238.4	267.2	251.3	368.8	304.8	304.6	256.2	267.4	248.4	276.761	A
ENSG00000180353	HCLS1	199.8	291.4	0.544444	0.2	-1.437	-0.332	-1.497	-1.675	-1.453	-0.388	0.631	-0.005	0.005	-0.295	1.317	0.259	1.037	0.718	1.142	-0.343	0.915	0.156	ENSG00000180353	HCLS1	199.8	291.4	0.544444	0.2	186.9	257.6	183.1	171.7	185.9	254	319.2	278.5	279.2	260	363.1	295.4	345.2	324.8	351.9	256.9	337.4	288.8	274.422	A
ENSG00000130811	EIF3G	247.3	277.9	0.168304	0.1	-0.768	0.714	-1.75	-0.933	-0.887	0.171	-0.007	-0.635	-1.234	0.007	0.371	-0.442	0.011	0.753	0.23	-0.349	1.663	0.87	ENSG00000130811	EIF3G	247.3	277.9	0.168304	0.1	243.4	311.7	198.1	235.8	237.9	286.7	278.5	249.5	221.9	279.1	295.9	258.4	279.3	313.5	289.4	262.7	355.5	318.9	273.122	A
ENSG00000143119	CD53	169.1	299.2	0.823234	0.3	-0.965	-0.102	-1.182	-1.423	-0.774	-1.056	-0.291	0.184	-0.125	-0.097	0.534	0.274	0.097	1.005	1.314	0.948	0.772	0.577	ENSG00000143119	CD53	169.1	299.2	0.823234	0.3	163.7	262.3	138.9	111.4	185.5	153.3	240.7	295	259.7	262.9	335	305.2	285	388.7	424.1	382.2	362.1	339.9	271.978	A
ENSG00000114353	GNAI2	201.1	288.1	0.518657	0.3	-1.222	-0.306	-1.521	-1.654	-0.6	-0.566	0.749	-0.385	-0.146	-1.564	1.844	0.551	1.102	1.157	4.165	0.146	0.46	0.394	ENSG00000114353	GNAI2	201.1	288.1	0.518657	0.3	198.6	247.6	182.6	175.5	231.9	233.7	304.1	243.4	256.2	180.3	362.7	293.5	323	325.9	486.9	271.8	288.6	285.1	271.744	A
ENSG00000197043	ANXA6	192.4	288.2	0.582962	0.3	-1.469	0.025	-1.009	-1.261	-0.926	-1.143	0.265	-0.142	0.552	-0.945	1.432	0.375	-0.025	0.748	0.601	-0.133	1.173	0.419	ENSG00000197043	ANXA6	192.4	288.2	0.582962	0.3	142.2	281	184.9	161.5	192.6	172.5	303.3	265.5	329.9	190.9	411.7	313.5	276.3	348.1	334.5	266.3	387.6	317.6	271.106	A
ENSG00000109332	UBE2D3	269.1	268.1	-0.00537117	0.1	1.68	-1.465	-0.601	-0.066	0.958	0.753	0.234	-0.905	-0.702	-1.207	0.462	-0.843	0.647	0.638	-0.089	-1.009	0.066	0.248	ENSG00000109332	UBE2D3	269.1	268.1	-0.00537117	0.1	346.8	210.4	247.9	271.1	315.5	306.6	284.1	234.7	243.5	221.6	294	237.4	302	301.6	270.1	230.2	276.8	284.7	271.056	A
ENSG00000169564	PCBP1	227.1	271.1	0.255497	0.2	-1.37	1.119	-1.239	-1.581	-0.028	-0.718	0.631	0.097	-0.394	-1.476	-0.037	0.081	-0.571	1.84	1.25	0.028	0.348	1.556	ENSG00000169564	PCBP1	227.1	271.1	0.255497	0.2	193	333.8	200.4	181.1	268.9	229.9	306.2	276	248.2	187	268.4	275.1	238.2	374.6	341.2	272.1	290.2	358.5	269.044	A
ENSG00000220793	RPL21P119	271.8	261.2	-0.0573906	0.2	0.293	0.613	-0.823	-0.443	0.796	0.102	1.003	-0.564	-1.805	-1.566	0.105	0.736	-0.998	-0.37	-0.811	0.853	0.435	-0.102	ENSG00000220793	RPL21P119	271.8	261.2	-0.0573906	0.2	299.6	322.8	218.5	246.1	336.1	285.7	351.2	237.3	147.2	164.5	285.9	331.8	205.8	251.4	219.4	340.3	309.9	270.9	268.022	A
ENSG00000131236	CAP1	181.7	286.7	0.657983	0.3	-1.357	-0.203	-1.301	-1.378	-0.95	-0.871	0.003	-0.003	-0.405	-1.118	0.272	0.062	1.042	0.834	1.768	0.368	0.327	0.515	ENSG00000131236	CAP1	181.7	286.7	0.657983	0.3	154.4	260.4	159.5	152.4	191.7	199	279.3	278.7	241.8	176.3	304	284.7	374.7	355.6	441.4	312.8	309	326.3	266.778	A
ENSG00000113387	SUB1	209.4	274.3	0.389493	0.3	0.236	-1.306	-1.258	-0.686	-0.038	0.663	0.559	-0.251	-0.492	-2.322	3.613	0.969	4.273	2.226	0.038	-0.873	0.64	-0.278	ENSG00000113387	SUB1	209.4	274.3	0.389493	0.3	260.8	180.7	183.2	212.9	246.6	283	277.6	235.5	223	127.9	436.3	298.9	470.6	364.2	250.5	203.2	281.8	234.1	265.044	A
ENSG00000140319	SRP14	220.5	273.5	0.310762	0.2	-0.253	-0.284	-1.162	-0.711	-0.417	0.722	0.949	-0.638	-0.804	-0.887	1.323	0.274	0.956	0.385	0.114	0.085	1.952	-0.085	ENSG00000140319	SRP14	220.5	273.5	0.310762	0.2	243.1	241.1	184.3	213.5	232.5	306.2	320.9	218.2	207.5	202.1	345.1	277.2	321.4	284.4	266.9	265	385.8	254	264.956	A
ENSG00000169045	HNRNPH1	326.7	263.4	-0.310711	0.7	0.234	0.777	1.922	1.558	-0.797	0.57	-0.597	2.045	3.258	4.971	-1.103	0.247	-0.234	-0.321	-0.53	-0.411	-0.752	-0.259	ENSG00000169045	HNRNPH1	326.7	263.4	-0.310711	0.7	222.3	286.1	420.5	377.8	101.3	261.8	124.8	435	577.4	778.5	65.3	223.9	167.4	157.2	132.6	146.6	106.5	164.4	263.856	A
ENSG00000130522	JUND	460	208.7	-1.1402	0.7	10.076	-0.829	2.068	5.06	2.761	3.219	0.131	-0.412	-0.543	-0.294	-0.43	0.749	0.158	-0.131	-0.6	-1.033	0.149	-1.186	ENSG00000130522	JUND	460	208.7	-1.1402	0.7	847.1	141.4	328.9	522.5	373.7	403.4	203.5	168.4	159.9	176	167.2	243.5	205.3	186.6	156.2	128.2	204.7	118.3	263.044	A
ENSG00000179218	CALR	198.2	278.5	0.49072	0.2	-1.001	-0.673	-0.845	-0.888	-1.024	-0.455	-0.032	0.032	0.669	-0.676	1.432	0.92	0.507	0.831	0.751	-0.308	0.082	0.047	ENSG00000179218	CALR	198.2	278.5	0.49072	0.2	186.3	212.3	198.7	195.3	184.5	229.5	263	268	318.4	212	378.8	338.3	305.6	331.2	324.9	241.1	272	269.2	262.728	A
ENSG00000172757	CFL1	175.1	283.1	0.693133	0.3	-0.724	-0.765	-1.15	-1.043	-0.47	0.11	0.468	-0.544	-0.923	-0.625	1.274	0.076	1.108	0.483	1.069	0.021	1.254	-0.021	ENSG00000172757	CFL1	175.1	283.1	0.693133	0.3	194.1	190.1	152.8	163.2	218.7	275	309.7	211.6	174.8	203.7	387.8	271.7	371.7	311.1	368	266.3	385.9	262.3	262.139	A
ENSG00000110321	EIF4G2	253.2	263.9	0.0597139	0.1	0.746	-1.779	-0.396	0.009	-0.423	-0.75	-1.452	-0.009	0.438	-2.651	0.287	0.701	0.426	1.911	1.881	-0.648	-0.073	1.392	ENSG00000110321	EIF4G2	253.2	263.9	0.0597139	0.1	282.5	215.3	252.1	262.9	251.4	242.7	224	262.4	274.3	192.1	270.3	281.3	274	313.5	312.7	245.4	260.7	299.7	262.072	A
ENSG00000206503	HLA-A	311.4	247.4	-0.331923	0.6	-0.664	-0.289	-0.413	2.52	-0.113	0.685	-1.184	0.113	-1.588	0.627	0.75	-0.531	0.694	0.987	0.189	-1.168	0.509	-1.636	ENSG00000206503	HLA-A	311.4	247.4	-0.331923	0.6	163	221.4	202.2	658.9	248.8	373.1	82.1	284.1	19.2	364.1	383.2	183.7	374.6	420.1	295.9	84.5	345.7	11.6	262.011	A
ENSG00000185787	MORF4L1	293.5	250	-0.231432	0.2	2.211	-0.779	0.57	1.419	2.149	2.618	0.535	-0.888	-0.8	-1.651	0.239	-0.236	0.282	0.07	-0.239	-0.874	-0.07	-0.413	ENSG00000185787	MORF4L1	293.5	250	-0.231432	0.2	363.1	209.5	278.8	322.4	359.9	384	277	203.9	208.4	164.7	261.8	237.4	264	253.1	237.2	204.6	245.9	228.3	261.333	A
ENSG00000143384	MCL1	237.4	263.2	0.14884	0.2	-0.206	0.412	-1.7	-1.952	-1.21	0.228	0.505	0.55	0.023	0.035	0.799	-0.023	0.996	0.102	-0.823	-1.259	-2.012	-1.526	ENSG00000143384	MCL1	237.4	263.2	0.14884	0.2	270.6	301.9	195	182.2	219.8	292.6	306.6	308.9	282.2	282.8	321.5	279.9	331.5	286.2	239.4	217.3	179.2	203.8	261.189	A
ENSG00000152601	MBNL1	255.1	257.6	0.0140697	0.1	0.029	-1.19	-0.029	0.263	1.455	0.287	0.948	0.683	-0.687	0.435	-0.705	-1.216	-0.782	0.137	-0.707	-0.498	-0.666	0.216	ENSG00000152601	MBNL1	255.1	257.6	0.0140697	0.1	268	207.9	265.1	279.5	338.3	280.7	313.3	300.2	232.7	288	231.8	206.6	228	273.3	231.7	242	233.7	277.2	261	A
ENSG00000100911	PSME2	130.9	296.2	1.17811	0.4	-0.786	-0.641	-0.956	-0.931	-0.594	-0.124	0.071	-0.015	0.746	-0.198	1.053	0.015	1.575	0.708	0.837	-0.304	1.128	0.214	ENSG00000100911	PSME2	130.9	296.2	1.17811	0.4	136.8	157	113.2	116.7	163.5	228.8	255.9	243.9	349.6	218.5	392.3	248.1	464.8	344.4	362.3	203.7	402.7	275.7	259.883	A
ENSG00000164919	COX6C	202.4	269.5	0.413076	0.2	-0.512	-0.088	-1.717	-0.95	-0.419	0.873	0.847	-0.679	-0.886	-0.718	0.67	-0.078	1.489	0.078	0.112	0.336	2.124	0.503	ENSG00000164919	COX6C	202.4	269.5	0.413076	0.2	221.1	247.1	147.1	194.2	226.8	306.1	304.5	210.8	198.1	208.4	293.6	247.7	343.9	257.3	259.4	273.1	382.9	283.4	255.861	A
ENSG00000197747	S100A10	205	263.8	0.363821	0.3	-0.565	-0.301	-0.754	-0.627	-0.526	0.591	0.722	-0.072	0.05	-1.627	1.759	1.161	0.104	0.955	1.39	-0.83	0.928	-0.05	ENSG00000197747	S100A10	205	263.8	0.363821	0.3	204.7	224.1	190.9	200.2	207.6	289.6	299.2	240.9	249.9	126.8	375.3	331.4	253.8	316.3	348.2	185.3	314.3	242.5	255.611	A
ENSG00000141522	ARHGDIA	275.9	246.1	-0.164901	0.2	1.859	-1.229	-0.036	0.812	0.276	0.055	-0.116	-1.016	0.218	-0.82	0.232	-0.526	0.036	0.537	1.623	-1.285	-1.177	-0.856	ENSG00000141522	ARHGDIA	275.9	246.1	-0.164901	0.2	348.2	200.1	257.3	298	272.3	261.7	253.5	210.3	269.5	219.7	270.2	233.8	260.8	284.8	336.9	197.4	202.6	218	255.283	A
ENSG00000269893	SNHG8	231.9	244.7	0.0775113	0.4	-0.131	0.73	-1.028	0.289	1.57	0.479	2.378	0.131	-1.339	-0.452	-0.617	-0.618	-0.762	-0.134	-1.131	0.516	1.952	1.419	ENSG00000269893	SNHG8	231.9	244.7	0.0775113	0.4	222.5	307.1	134.4	263.7	389.6	282.4	468.9	248.2	103.8	191	174.7	174.6	160.5	222.2	124.3	286	427.1	374.7	253.094	A
ENSG00000227081	RP11-543P15.1	231.2	252	0.124282	0.3	-0.667	0.006	-0.345	-0.634	1.033	0.25	1.257	-0.727	-2.266	-1.28	0.474	0.363	-1.369	-0.789	-0.006	0.655	0.928	0.682	ENSG00000227081	RP11-543P15.1	231.2	252	0.124282	0.3	213.6	259.6	235.6	215.9	329.8	276.3	345.1	209.5	104.3	171.7	291.6	284	165.6	205.3	258.8	304	322.6	305.8	249.95	A
ENSG00000178980	SEPW1	239.5	250.3	0.0636326	0.3	1.035	-0.281	-0.721	0.232	-0.079	0.923	0.684	-0.718	-0.665	-0.867	0.979	0.25	-0.696	-0.004	0.004	0.281	3.479	-0.168	ENSG00000178980	SEPW1	239.5	250.3	0.0636326	0.3	305.1	215.9	186.1	250.7	229.6	297.5	281.3	186.3	189.9	176.2	301.3	251.9	187.8	234.7	235.2	254	470.7	223.6	248.767	A
ENSG00000245910	SNHG6	218	252.6	0.212527	0.2	-0.504	-0.726	-0.633	-0.316	1.232	4.121	2.339	-0.527	-1.668	-0.035	0.732	-0.494	0.541	0.035	-0.716	0.428	2.329	1.275	ENSG00000245910	SNHG6	218	252.6	0.212527	0.2	219.2	212.5	215.3	224.9	271.7	359.1	305.2	218.5	184	233.4	256.6	219.5	250.8	235.5	212.8	247.4	304.9	273	246.906	A
ENSG00000070831	CDC42	205.1	253.8	0.307365	0.2	-0.596	-1.002	-1.138	-1.609	0.497	-0.107	0.711	-0.416	-0.975	-2.63	1.695	-0.092	0.423	1.074	1.829	0.433	0.092	0.637	ENSG00000070831	CDC42	205.1	253.8	0.307365	0.2	225	208.5	203	183.9	269.3	244.8	278	232.3	209.6	142.5	317.9	245.4	266.3	292.7	323.3	266.7	252.9	275	246.506	A
ENSG00000213658	LAT	235	241.5	0.0393624	0.2	-0.723	1.679	-0.626	-0.821	-1.288	-0.326	0.536	0.729	0.87	-0.039	0.098	0.905	0.565	1.064	-0.012	-1.283	0.012	-0.196	ENSG00000213658	LAT	235	241.5	0.0393624	0.2	204.3	327.2	209.3	199.3	175.4	224.6	268.7	278.6	285.8	239.3	246.3	287.6	270.2	295.7	240.7	175.7	241.9	231.3	244.55	A
ENSG00000142546	NOSIP	239	237.9	-0.00665535	0.3	-1.22	2.607	-1	-0.957	-0.442	-0.074	0.549	0.102	-1.026	0.149	-1.337	0.074	0.149	0.693	-0.704	0.262	-0.656	1.586	ENSG00000142546	NOSIP	239	237.9	-0.00665535	0.3	170.1	414.9	184.2	186.9	219.9	243.4	283.3	254.7	182.5	257.7	162.6	252.9	257.7	292.5	203.1	264.9	206.2	349.6	243.728	A
ENSG00000168066	SF1	336.7	217	-0.633769	0.4	1.049	0.041	1.911	2.016	0.688	1.09	-0.041	0.541	0.544	1.221	-0.759	-0.309	-0.469	-0.599	-0.679	-0.67	-1.066	-0.42	ENSG00000168066	SF1	336.7	217	-0.633769	0.4	317.5	223	398.3	408.1	283.7	321.3	215.4	269.9	270.2	333.6	148.1	190.2	175.3	163.1	155.6	156.4	119.3	179.8	240.489	A
ENSG00000139644	TMBIM6	214.5	242.5	0.177007	0.2	-0.682	-0.021	-0.469	-0.322	0.021	-0.742	-0.667	-0.544	-0.293	-2.187	1.003	0.049	0.75	2.776	1.956	0.067	1.499	1.324	ENSG00000139644	TMBIM6	214.5	242.5	0.177007	0.2	200.4	230.5	210.1	216.8	232.4	197.7	201.1	206.7	218.1	131.9	277.1	233.7	265.6	357.8	320.5	234.5	299.7	291.7	240.35	A
ENSG00000153563	CD8A	178.1	257	0.529081	0.4	-0.36	-0.702	-0.647	0.197	-0.594	-0.489	1.353	-0.018	-0.722	1.392	3.777	1.271	0.856	0.018	-1.21	0.239	3.177	-0.557	ENSG00000153563	CD8A	178.1	257	0.529081	0.4	179.6	151.8	156.3	224.8	160.6	169.1	318.6	207.3	150.2	321.8	515.4	312	278.3	210.3	110.6	228.2	466.7	163.6	240.289	A
ENSG00000149100	EIF3M	238.6	235.5	-0.018867	0.2	-0.432	0.54	0.095	-0.095	1.904	0.837	0.392	-1.423	-2.073	-2.434	-0.156	-0.515	-0.117	1.119	-0.267	1.26	0.809	1.377	ENSG00000149100	EIF3M	238.6	235.5	-0.018867	0.2	223.6	255.3	240.8	234.6	299.8	265	250.5	191.3	170.1	158.3	232.6	220.9	233.9	274.2	229	278.8	264.1	282.6	239.189	A
ENSG00000197746	PSAP	158.9	267.6	0.751959	0.7	-0.191	-0.481	-0.601	-1.206	1.158	-0.728	0.329	0.145	-0.001	-1.337	0.959	1.023	2.336	0.771	11.379	-0.13	-0.621	0.001	ENSG00000197746	PSAP	158.9	267.6	0.751959	0.7	184.7	167.2	160	123.5	266.1	152.3	216.1	205	196.2	115.6	254.1	258	337.2	242.8	882.9	188.4	158.8	196.3	239.178	A
ENSG00000184007	PTP4A2	152.6	254.5	0.737911	0.3	-1.327	-0.692	-1.419	-1.469	-0.657	-0.032	1.019	0.005	-0.057	-0.949	1.822	0.054	-0.005	0.977	1.772	0.209	0.436	0.302	ENSG00000184007	PTP4A2	152.6	254.5	0.737911	0.3	145.6	189.7	139.2	135.7	192.1	235.5	308.5	238.1	233.8	171.8	364.3	241.5	237.4	305.6	360.8	252.3	268	258.7	237.7	A
ENSG00000162894	FAIM3	262.1	223.6	-0.229197	0.2	-1.609	3.775	1.399	0.724	-0.293	-1.241	-0.219	1.08	-0.858	-0.433	0.065	-0.224	0.192	2.785	-0.065	0.625	-0.125	3.03	ENSG00000162894	FAIM3	262.1	223.6	-0.229197	0.2	150.6	374.5	275.7	247.6	205.3	165.9	208.4	262.4	181.8	199.5	220.2	208.2	225.5	333.3	214.8	243.5	212.3	343.5	237.389	A
ENSG00000110955	ATP5B	199.6	245.7	0.299786	0.2	-0.944	-0.678	-0.836	-0.671	-0.131	-0.915	-0.024	-0.447	0.634	-0.907	0.581	0.087	2.948	1.68	1.899	0.024	1.236	0.168	ENSG00000110955	ATP5B	199.6	245.7	0.299786	0.2	193.4	203.5	197.5	203.8	224.3	194.5	228.4	212.3	253.4	194.8	251.4	232.6	341.4	293.2	301.5	230.2	276.3	235.7	237.122	A
ENSG00000134333	LDHA	192.4	246.4	0.356893	0.2	-0.053	-1.217	-1.672	0.016	1.014	-0.012	-0.298	-0.843	0.261	-1.036	1.045	-0.506	2.095	1.606	1.799	-0.411	0.411	0.012	ENSG00000134333	LDHA	192.4	246.4	0.356893	0.2	227.3	167.5	144.1	230.8	282.1	229.4	214.7	186.7	243.4	176.8	283.7	204	337.6	312.5	322.4	208.9	251.1	230.6	236.311	A
ENSG00000235552	RPL6P27	234.2	233	-0.00741112	0.2	0.481	0.762	-1.104	0.059	1.122	1.523	0.587	-1.507	-2.569	-1.033	-0.231	-0.071	-0.059	0.071	-0.459	1.236	2.459	-0.099	ENSG00000235552	RPL6P27	234.2	233	-0.00741112	0.2	256	270.2	175.9	234.7	288.4	308.7	261.4	155.5	101.8	179.5	220	228.1	228.7	235.3	208.5	294.2	356	226.7	234.978	A
ENSG00000077549	CAPZB	195.1	240.4	0.301223	0.2	-1.415	0.015	-1.337	-0.874	-0.588	-1.421	0.012	-0.517	-0.761	-1.348	0.072	-0.012	0.54	1.158	1.562	0.09	0.828	0.555	ENSG00000077549	CAPZB	195.1	240.4	0.301223	0.2	166.8	245.8	171.1	196.7	212.5	166.5	245.6	216.4	202.9	170.5	248.9	244.3	274.8	308.9	331.2	249.9	290.7	275.6	234.394	A
ENSG00000143761	ARF1	258.4	224	-0.206107	0.2	1.867	-1.271	-0.073	1.083	0.556	0.643	0.359	-0.896	-0.786	-1.286	0.484	-0.283	0.706	0.073	0.604	-0.786	-0.273	-0.765	ENSG00000143761	ARF1	258.4	224	-0.206107	0.2	346.3	158.1	230	299.3	267.7	272.9	255.9	180.6	187.2	157.2	263.4	217.4	276.7	238.7	270.6	187.2	218	188.5	234.206	A
ENSG00000143933	CALM2	198.9	239.4	0.26738	0.2	-0.836	-0.748	-0.506	-0.566	0.667	-0.682	1.058	-0.425	-0.297	-2.009	1.653	0.603	-0.139	0.885	1.725	0.139	0.918	0.577	ENSG00000143933	CALM2	198.9	239.4	0.26738	0.2	191.1	195.1	206.1	203.4	259.4	198.1	277.2	209.8	215.6	137.8	304.2	256.5	222.8	269.3	307.5	235.4	270.8	255.3	234.189	A
ENSG00000182866	LCK	211.7	235.7	0.15493	0.2	-1.142	1.627	-0.626	-0.723	-0.985	-0.737	-0.074	0.587	0.099	0.074	-0.26	0.301	0.923	1.597	-0.083	-0.085	1.6	1.059	ENSG00000182866	LCK	211.7	235.7	0.15493	0.2	159.3	315.9	188.5	183	168.2	182.2	219.7	257.1	229.5	228.1	209.2	240.9	276.1	314.2	219.2	219.1	314.4	283.8	233.8	A
ENSG00000106153	CHCHD2	195	240.7	0.303762	0.2	0.747	-0.932	-0.998	-0.364	0.073	0.211	0.693	-0.181	-0.656	-0.919	1.621	0.476	2.205	0.869	-0.073	-0.158	1.896	-0.08	ENSG00000106153	CHCHD2	195	240.7	0.303762	0.2	263.7	162	158	196.4	222.9	231.2	260.4	207.5	178.7	162.8	316.6	247.3	352	271.1	214	208.9	333.3	213.6	233.356	A
ENSG00000010810	FYN	220.1	231.7	0.0740989	0.2	-2.505	-0.411	0.674	0.405	-1.988	-0.54	0.251	-0.061	0.357	0.061	1.911	0.922	1.667	0.893	-0.145	-0.674	-1.583	-0.97	ENSG00000010810	FYN	220.1	231.7	0.0740989	0.2	156.4	221.6	255.4	247	172.5	217.6	242.2	232.5	245.5	236.3	293.9	263.1	286.3	262.2	229.9	213.4	185.1	204.2	231.394	A
ENSG00000244398	RP11-466H18.1	211.8	230.2	0.120185	0.2	-0.036	0.3	-1.42	-0.392	-0.05	0.652	1.164	-1.344	-1.502	-1.186	0.609	-0.32	-0.697	0.13	0.036	0.75	1.919	0.808	ENSG00000244398	RP11-466H18.1	211.8	230.2	0.120185	0.2	229.7	246.9	158.9	211.5	229	264.9	291.1	162.8	154.7	170.9	262.7	215.2	195.9	238.2	233.4	269.9	329.7	272.9	229.906	A
ENSG00000067225	PKM	171.7	239.9	0.482543	0.2	-1.545	0.304	-1.303	-1.554	-0.817	-0.745	-0.037	-0.041	0.217	-0.993	0.58	0.259	0.604	1.259	2.235	-0.116	0.037	0.752	ENSG00000067225	PKM	171.7	239.9	0.482543	0.2	141.8	247.9	155.7	141.3	183.6	187.7	228.3	228.1	242.9	173.5	263.7	245.3	265.1	302.7	358.7	223.8	232.6	273.6	227.572	A
ENSG00000132341	RAN	192.8	235.4	0.288009	0.2	-0.277	-1.299	-1.81	-1.057	0.995	0.184	-0.184	-0.984	-0.346	-0.569	0.596	-0.334	4.293	1.868	0.254	0.984	0.753	0.48	ENSG00000132341	RAN	192.8	235.4	0.288009	0.2	214.5	187.9	174.6	194.2	247.6	226.5	216.9	196.1	212.7	206.9	237.2	213	333.4	270.3	228.3	247.3	241.3	234.2	226.828	A
ENSG00000172183	ISG20	134.7	251.9	0.903101	0.4	-0.669	-0.126	-0.916	-0.68	-0.785	-0.105	-0.358	-0.197	0.235	0.805	0.885	0.003	3.277	1.666	-0.003	0.694	1.843	0.623	ENSG00000172183	ISG20	134.7	251.9	0.903101	0.4	127.7	180.6	103.7	126.7	116.4	182.6	158	173.7	215.7	271.2	279	193.1	511.8	355	192.6	260.4	372.2	253.5	226.328	A
ENSG00000100345	MYH9	219.3	225.4	0.0395817	0.2	-2.116	0.754	-0.512	-0.721	-1.802	-1.871	0.066	0.52	1.074	-0.628	-1.789	0.326	0.058	0.017	0.997	-0.017	-3.176	0.406	ENSG00000100345	MYH9	219.3	225.4	0.0395817	0.2	162.4	273.7	224.6	216.5	174.6	171.9	247	264.6	286.1	220.1	175.1	257.1	246.7	245.1	283.1	243.8	121.3	260.2	226.328	A
ENSG00000205352	PRR13	162.2	237.8	0.551975	0.2	-1.437	-0.514	-1.122	-1.403	-0.839	-0.081	0.62	0.027	-0.22	-1.076	1.589	0.114	-0.027	0.837	1.172	0.117	0.567	0.729	ENSG00000205352	PRR13	162.2	237.8	0.551975	0.2	143.6	197.6	162	145.6	178.6	222.9	263.9	229.2	214.8	164.7	320.6	234.3	226.1	276.6	296.2	234.5	260.8	270.3	224.572	A
ENSG00000104660	LEPROTL1	346.6	186.8	-0.891777	0.5	3.951	-0.022	3.481	5.389	4.342	2.328	1.587	-0.464	-1.036	0.389	0.022	-0.07	0.223	-0.573	-1.253	-0.26	-0.776	-0.394	ENSG00000104660	LEPROTL1	346.6	186.8	-0.891777	0.5	387.4	171.8	361.9	465.4	408.6	299.3	259.1	147.8	116.8	194.1	174.2	169.2	185.1	141.9	105	158.9	130.9	151.6	223.833	A
ENSG00000228830	RP4-781K5.2	337.9	186.2	-0.859743	0.5	2.911	-0.275	1.726	2.142	1.401	2.343	0.764	0.014	0.214	-0.57	-0.048	1.005	-0.238	-0.014	-0.518	-0.667	-0.983	-0.682	ENSG00000228830	RP4-781K5.2	337.9	186.2	-0.859743	0.5	466.1	148.2	347.8	389.3	315.4	409.4	251.8	177	197	118.7	170.8	275.9	151.9	174.2	123.9	109	77.5	107.6	222.861	A
ENSG00000215030	RPL13P12	404.5	180.5	-1.16414	0.7	1.731	0.631	0.095	2.779	-0.62	0.728	-0.673	-0.992	-1.237	-0.676	0.199	0.404	0.673	-0.84	-0.906	-0.694	-0.095	0.334	ENSG00000215030	RPL13P12	404.5	180.5	-1.16414	0.7	465.5	306.5	229	616.9	125.6	320.5	118	71.8	36.5	117.5	244	273.6	312.5	93.8	84.3	114.9	201.5	263.6	222	A
ENSG00000167468	GPX4	203.4	227.8	0.163448	0.2	1.142	-0.482	-1.592	-0.056	-0.43	2.6	0.295	-0.96	-3.257	-0.224	-0.732	0.617	0.056	-0.059	2.153	0.309	2.375	2.592	ENSG00000167468	GPX4	203.4	227.8	0.163448	0.2	253.9	194.8	154.4	210.3	196.7	307	223.1	177.4	93.8	204.2	185.7	234.8	214.4	210.2	290.7	223.6	298.8	306.7	221.139	A
ENSG00000173762	CD7	210	221.3	0.0756141	0.2	0.011	1.311	-1.319	-0.011	-0.93	-0.019	0.247	-0.56	-1.219	1.164	-0.315	0.026	-0.279	1.038	-0.153	1.934	2.415	0.789	ENSG00000173762	CD7	210	221.3	0.0756141	0.2	210.6	271.7	148.1	209.6	166.4	209.2	221.7	183.8	152.8	264.8	195.3	211.3	197	258.9	202.9	301	323.6	247.2	220.883	A
ENSG00000142227	EMP3	197.3	219.2	0.151857	0.3	0.101	-0.579	-0.764	-1.967	-0.322	-0.585	0.386	-0.101	0.193	-3.717	1.083	0.949	-1.738	2.421	3.764	-2.558	0.325	0.406	ENSG00000142227	EMP3	197.3	219.2	0.151857	0.3	229.6	205.3	198.7	155.7	214.5	205.1	239.8	222.4	232.9	93.2	264.7	259.9	163.9	312.5	360.5	134.6	237.6	240.5	220.633	A
ENSG00000167004	PDIA3	175.6	228.9	0.382425	0.2	-0.215	-1.604	-1.496	-0.703	0.013	0.346	0.982	-0.646	-0.016	-1.588	2.977	0.394	0.598	1.384	1.738	-0.593	1.901	-0.013	ENSG00000167004	PDIA3	175.6	228.9	0.382425	0.2	205	153.2	157.2	186.8	213.5	225.9	249.6	188.9	212.4	153.8	324	227.7	235.3	264.6	277.8	190.9	283.9	212.5	220.167	A
ENSG00000132002	DNAJB1	320	183.7	-0.80072	0.5	1.887	-0.594	1.616	2.169	1.049	2.136	0.922	-0.178	-0.303	-0.443	0.609	0.229	0.178	-0.197	-0.719	-0.63	-0.92	-0.941	ENSG00000132002	DNAJB1	320	183.7	-0.80072	0.5	386.6	119	357.3	417	296.2	413.4	282.5	163.9	150.4	135.3	248.7	207.7	202.2	161.8	105.5	115.1	83.8	81.6	218.222	A
ENSG00000161570	CCL5	129.3	240.3	0.894114	0.8	-0.034	-1.405	-0.629	-0.545	-0.946	0.166	1.066	0.08	0.034	-0.72	7.127	1.281	0.048	0.045	-0.237	-0.798	1.209	-1.333	ENSG00000161570	CCL5	129.3	240.3	0.894114	0.8	189.3	56.4	131.6	139.7	100.9	208.6	295.8	200.3	195.8	122.8	883.1	316.7	197.2	196.9	169.6	115.2	309.7	63.4	216.278	A
ENSG00000198931	APRT	196.1	216.9	0.145441	0.2	-0.031	0.515	-1.911	-0.965	-0.765	0.031	1.5	-1.631	-0.216	0.824	-0.969	-0.347	0.584	0.784	0.213	-0.209	3.849	0.536	ENSG00000198931	APRT	196.1	216.9	0.145441	0.2	211.7	226.7	160	186	191.5	213.4	253.8	167.7	206.6	235.2	185.9	203	228.6	234.1	218.4	206.8	318.4	227.3	215.283	A
ENSG00000009307	CSDE1	224.1	209	-0.10064	0.1	0.012	-0.012	0.736	0.164	1.778	0.188	0.446	-0.613	-1.639	-1.647	0.037	-1.3	-1.01	0.826	-0.229	-0.098	-1.136	0.936	ENSG00000009307	CSDE1	224.1	209	-0.10064	0.1	218.9	218.3	236.6	222.6	262.1	223.2	229.5	203.6	178.5	178.3	219.5	186.8	193.9	238.8	213	216.2	190.8	241.5	215.117	A
ENSG00000150593	PDCD4	314.4	186.2	-0.755748	0.3	3.291	0.759	3.486	5.412	2.985	0.116	-0.037	0.037	-0.327	-0.335	-1.038	-0.701	-1.547	-0.171	-0.617	0.116	-1.001	0.648	ENSG00000150593	PDCD4	314.4	186.2	-0.755748	0.3	316.4	220.3	323.8	396.9	304.8	195.9	190.1	192.9	179.1	178.8	152.1	164.9	132.8	185	168.1	195.9	153.5	216.1	214.856	A
ENSG00000152234	ATP5A1	185.5	217.2	0.227605	0.2	-0.714	0.148	-0.83	-1.039	0.042	-0.418	-0.017	-0.846	-0.757	-1.499	-0.006	0.178	1.05	0.86	0.635	0.899	0.006	0.162	ENSG00000152234	ATP5A1	185.5	217.2	0.227605	0.2	179.5	228.1	173	161.2	222.1	196.2	218.8	172.1	177.1	135.3	219.4	229.8	278.9	268.2	255.5	270.4	220.1	228.9	213.033	A
ENSG00000125534	PPDPF	192.1	217.1	0.176502	0.2	0.772	-0.504	-0.765	-1.426	-0.811	0.511	-0.801	-0.051	-0.577	-0.394	0.337	0.536	0.724	1.197	0.625	-0.747	0.051	0.877	ENSG00000125534	PPDPF	192.1	217.1	0.176502	0.2	246.9	191.1	179.7	150.8	177.7	235.5	178.1	210.9	187.9	195.9	227.9	236.6	244.8	265.5	240.5	180.5	215.4	251.5	212.067	A
ENSG00000176340	COX8A	168.2	222	0.400382	0.3	0.031	-0.948	-1.07	-0.704	-0.242	-0.02	0.361	-0.828	-0.728	-0.883	1.371	0.02	2.342	0.515	0.645	0.022	1.495	-0.272	ENSG00000176340	COX8A	168.2	222	0.400382	0.3	209.5	152	144.8	166.3	193.5	206.5	228.9	159	164.9	155.8	288.3	208.9	345.4	238	245.6	209	295.6	191.7	211.317	A
ENSG00000146278	PNRC1	199.9	209.1	0.0649146	0.2	0.858	-0.652	0.058	-0.744	-0.061	3.358	1.623	0.327	-0.697	-0.826	0.061	1.497	0.62	0.262	-1.281	-0.058	-0.65	-1	ENSG00000146278	PNRC1	199.9	209.1	0.0649146	0.2	239.3	178.5	207.1	174.8	202.3	339.9	270.1	217.9	176.7	171.5	207.2	265	229.7	215.3	153.2	202.4	178.6	164.5	210.778	A
ENSG00000172543	CTSW	129	230.3	0.836143	0.6	0.257	-1.554	-1.439	-0.78	-0.876	0.047	0.945	-1.417	-0.208	0.276	4.762	0.279	-0.569	-0.047	0.313	0.127	1.24	-0.841	ENSG00000172543	CTSW	129	230.3	0.836143	0.6	229.9	69.1	79.3	137.8	129.3	211.3	291	81.3	188.6	231.6	630	231.9	156.6	202.9	234.9	218.4	317.2	132.4	209.639	A
ENSG00000211450	C11orf31	143.3	227.7	0.668096	0.4	-0.549	-0.072	-1.651	-0.365	-0.635	0.714	-0.223	-0.016	-1.664	1.288	0.016	0.058	2.952	1.513	-0.547	1.29	5.453	1.417	ENSG00000211450	C11orf31	143.3	227.7	0.668096	0.4	149.4	175.9	88.1	159.6	144.6	219.6	167.5	179	87.4	251.5	180.8	183.1	344	264	149.5	251.6	483.1	258.7	207.633	A
ENSG00000158985	CDC42SE2	236.5	192	-0.300734	0.2	0.683	-0.617	1.097	1.107	1.652	0.204	0.983	-0.276	-0.514	-1.302	0.624	0.162	-1.004	0.164	-0.814	-0.666	-1.234	-0.162	ENSG00000158985	CDC42SE2	236.5	192	-0.300734	0.2	242.6	174.2	264.4	264.9	293.6	217.4	258.4	192.1	179.6	138.1	239.5	215.2	153.8	215.3	163.8	171.6	141.7	198.1	206.906	A
ENSG00000118816	CCNI	184	207.1	0.170622	0.2	-0.987	0.587	-0.656	-1.424	0.543	-0.187	0.506	-0.431	-1.345	-2.08	1.018	0.187	-1.518	0.851	0.693	0.318	-0.225	0.918	ENSG00000118816	CCNI	184	207.1	0.170622	0.2	164.9	246.7	182.1	142.2	244.4	206.5	242.5	193.8	146.3	108.1	269.1	225.9	137.3	260.4	252.2	232.7	204.5	263.9	206.861	A
ENSG00000173660	UQCRH	150.2	217.8	0.536119	0.3	-0.485	-0.264	-1.493	-1.09	-0.328	0.423	0.387	-0.531	-1.247	-1.137	1.549	0.313	1.708	0.978	-0.17	0.818	2.138	0.17	ENSG00000173660	UQCRH	150.2	217.8	0.536119	0.3	170.8	183.9	111.1	135	180.1	224.6	222.5	168.1	125.7	132.2	291.3	218.1	300.7	257.5	189.5	248	326.2	209.6	205.272	A
ENSG00000189067	LITAF	256	189.2	-0.436232	0.3	2.844	-0.223	1.852	2.837	4.357	1.155	1.019	-0.815	-0.534	-0.846	2.21	0.231	-0.367	0.095	-0.407	-0.095	-0.177	-0.345	ENSG00000189067	LITAF	256	189.2	-0.436232	0.3	302.3	162.5	257.1	302	371.3	225.3	219.1	135.5	148.3	134.1	273.4	183.2	155.9	177	154.1	168.3	164.6	156.9	205.05	A
ENSG00000239839	DEFA3	13.7	300	4.45271	3.2	-0.672	-0.672	0.83	-0.677	1.179	-0.145	-0.666	-0.683	1.525	1.485	-0.247	-0.553	-0.13	0.13	0.453	82.16	6.912	1.819	ENSG00000239839	DEFA3	13.7	300	4.45271	3.2	0.5	0.5	53.5	0.3	65.8	19.1	0.7	0.1	78	76.6	15.5	4.7	19.6	28.8	40.2	2923.3	268.1	88.4	204.65	A
ENSG00000135046	ANXA1	175.3	208.3	0.248837	0.3	-0.576	1.266	-1.368	-0.643	-0.562	1.28	2.953	0.022	0.706	-2.388	3.789	0.299	-0.042	-0.022	3.911	-0.238	0.717	-0.496	ENSG00000135046	ANXA1	175.3	208.3	0.248837	0.3	166.4	232.9	137.8	164	166.9	233.4	293.8	188	212.7	101	324	198	185.7	186.4	328.4	178.6	213.1	169.3	204.467	A
ENSG00000137193	PIM1	131.4	225.2	0.777242	0.5	-0.629	1.29	-0.929	-0.897	-0.651	-0.235	-0.58	-0.114	0.058	2.746	-0.164	0.137	-0.058	1.893	0.698	2.347	1.894	2.321	ENSG00000137193	PIM1	131.4	225.2	0.777242	0.5	100.9	274.1	73.8	76.7	98.9	136.4	105.3	147.4	162.9	405.6	142.8	170	152.4	328.6	220.7	369.6	328.7	367.2	203.444	A
ENSG00000196924	FLNA	165.5	213.4	0.366729	0.3	-0.303	-0.244	0.08	-0.156	-0.82	-0.342	0.946	1.269	2.015	-0.468	1.724	3.476	1.088	0.733	1.929	-0.105	-0.616	-0.08	ENSG00000196924	FLNA	165.5	213.4	0.366729	0.3	157.8	160.9	177.9	165.5	130.6	155.7	223.4	240.4	279.6	149.1	264.3	356.4	230.9	212.2	275.1	168.2	141.3	169.5	203.267	A
ENSG00000127314	RAP1B	191.7	205.2	0.0981804	0.1	0.211	-1.575	-1.119	-0.862	0.477	-3.042	-0.102	-0.387	-1.043	-2.791	2.173	-0.487	0.416	0.159	1.047	0.102	0.938	0.278	ENSG00000127314	RAP1B	191.7	205.2	0.0981804	0.1	213.7	176.1	185.7	191.1	219.3	145.2	207.1	201.1	187.3	150.5	255	199	218	212.6	231.3	211.4	229	215.1	202.694	A
ENSG00000126247	CAPNS1	161.4	209.6	0.376998	0.2	0.038	-0.418	-1.135	-0.823	-0.101	0.388	1.721	-0.209	-0.463	-0.647	2.66	0.702	0.931	1.052	3.352	-0.174	1.16	-0.038	ENSG00000126247	CAPNS1	161.4	209.6	0.376998	0.2	186.1	168	139.5	151.9	180.6	200	253	176.3	166.2	158.9	290.3	212.5	221.6	226.4	317.8	177.7	230.7	183.1	202.256	A
ENSG00000100353	EIF3D	196.2	202.2	0.043458	0.2	-0.447	1.243	-0.753	-0.864	0.858	-0.013	0.546	-0.881	-2.09	-1.447	-0.086	0.363	-0.377	0.08	0.013	1.146	1.551	0.596	ENSG00000100353	EIF3D	196.2	202.2	0.043458	0.2	187.9	245.9	177.4	173.6	232.7	202.8	222	173	131.5	153.6	200.3	215.7	190.3	206	203.7	242.6	256.5	223.7	202.178	A
ENSG00000111913	FAM65B	212.9	197.4	-0.109054	0.2	-1.489	0.843	1.07	0.309	-0.148	-0.219	0.506	1.223	0.361	2.134	-1.653	0.148	-0.865	-0.356	-1.696	-0.38	-1.997	0.213	ENSG00000111913	FAM65B	212.9	197.4	-0.109054	0.2	151.8	237	245.3	217.5	200.8	198.2	224.7	250.9	219.4	284.2	145.8	211.6	174.6	193.2	144.2	192.3	133.2	214	202.15	A
ENSG00000113732	ATP6V0E1	131.6	216.1	0.71554	0.3	-1.099	0.046	-1.032	-0.994	-0.416	-0.704	0.109	-0.179	-0.263	-0.743	0.645	0.14	-0.046	0.956	0.714	0.155	1.631	0.748	ENSG00000113732	ATP6V0E1	131.6	216.1	0.71554	0.3	101	207.4	107.2	110.8	164.5	137.7	213.2	186.5	178.7	134.1	263	216.1	198.8	291.9	269.4	217.5	354.6	272.6	201.389	A
ENSG00000102317	RBM3	203.5	198.2	-0.0380718	0.2	1.062	-0.834	0.363	0.4	1.498	1.442	1.483	-0.439	-0.916	-0.805	1.398	0.681	0.058	-0.668	-0.058	-0.352	-0.269	-0.646	ENSG00000102317	RBM3	203.5	198.2	-0.0380718	0.2	240.9	153.9	208.8	210.5	260.9	258.3	260.2	172	150.1	155.2	256.3	223.4	194.8	161.5	189.5	176	179.8	162.5	200.811	A
ENSG00000065809	FAM107B	207.1	191.9	-0.109973	0.2	0.713	-0.862	0.428	0.461	1.587	0.226	1.102	-0.639	-0.927	-2.46	0.202	-0.74	-0.297	1.064	-0.416	-0.241	-0.202	0.71	ENSG00000065809	FAM107B	207.1	191.9	-0.109973	0.2	224.9	171.9	215.3	216.4	254.3	208.5	238	179.4	169.7	118.1	207.7	176	190.9	236.7	186.9	192.8	194.1	224.8	200.356	A
ENSG00000169100	SLC25A6	190.7	200	0.0686952	0.2	0.015	0.262	-1.472	-0.77	0.949	0.121	0.742	-1.867	-2.688	-0.936	0.128	-0.607	-0.015	-0.37	0.594	0.435	1.83	-1.039	ENSG00000169100	SLC25A6	190.7	200	0.0686952	0.2	210.8	220.6	151.7	179.6	247.9	215	239.7	136	103.4	173	215.3	186.1	209.6	195.5	233.8	227.5	282.9	168.9	199.85	A
ENSG00000188042	ARL4C	274.6	174.4	-0.654932	0.4	2.118	-0.802	1.217	2.109	1.05	1.172	0.413	-0.745	-0.055	-0.936	-0.154	-0.095	-0.597	0.122	-0.604	0.055	0.772	-0.475	ENSG00000188042	ARL4C	274.6	174.4	-0.654932	0.4	353.7	112.4	279.2	353	265.4	275.5	212.8	117.1	174.1	101.3	165.9	170.8	129.3	188.7	128.7	183.2	242.5	139.4	199.611	A
ENSG00000168421	RHOH	260.4	180.8	-0.526335	0.4	2.151	-0.515	1.876	1.55	1.909	1.84	0.278	-0.736	-1.075	-0.532	-0.25	-0.241	-0.314	0.109	-0.995	0.613	1.366	-0.109	ENSG00000168421	RHOH	260.4	180.8	-0.526335	0.4	322.1	136.3	302.9	280.2	305.2	300.4	191.6	120.9	97.3	135.1	154.8	155.4	150.3	179.8	102.9	214.9	267.4	164.6	199.006	A
ENSG00000126267	COX6B1	151.8	209.3	0.463401	0.2	-0.677	-0.152	-2.254	-1.997	-0.438	0.444	0.672	-0.605	-1.517	-1.256	1.16	0.055	1.927	1.058	0.213	-0.055	2.828	0.503	ENSG00000126267	COX6B1	151.8	209.3	0.463401	0.2	173.9	193.5	115.1	124.7	182.8	215.7	224.2	176.6	142.6	152.3	242.4	201.2	271	238.6	207.1	197.1	304.6	217.9	198.961	A
ENSG00000189403	HMGB1	187.4	203.6	0.119617	0.2	1.066	-0.952	-0.693	0.402	-0.698	-0.023	0.023	-0.288	2.156	0.656	-1.274	-1.253	9.84	-0.755	0.065	0.532	0.475	-0.636	ENSG00000189403	HMGB1	187.4	203.6	0.119617	0.2	208.8	169.9	174.9	196	174.8	187.8	188.7	182.7	229.8	200.9	163.7	164.1	377.9	173.7	189.5	198.5	197.4	176	197.506	A
ENSG00000172005	MAL	148.9	201.6	0.437152	0.3	-1.113	0.437	-0.792	-1.2	0.331	0.942	0.784	-0.262	-0.565	0.341	-0.334	0.167	-1.012	1.538	-0.386	-0.167	0.942	2.534	ENSG00000172005	MAL	148.9	201.6	0.437152	0.3	122.1	215.2	141.4	116.9	208.8	245.5	236	173.2	155	209.4	168.9	199	128.2	281.3	165.8	178.9	245.5	341.1	196.233	A
ENSG00000111775	COX6A1	147.9	205.7	0.47592	0.3	-0.076	-0.886	-1.345	-0.893	-0.285	0.283	0.622	-0.594	-0.727	-1.198	1.472	0.098	2.285	1.007	0.45	-0.358	2.459	0.076	ENSG00000111775	COX6A1	147.9	205.7	0.47592	0.3	184.9	143.5	120	143.1	174.2	203.3	220.6	158.4	151.6	127.5	264.1	193.8	305.7	240.3	211.8	170.5	314.6	192.7	195.589	A
ENSG00000163131	CTSS	87.6	229.9	1.392	0.8	-0.915	-0.667	-1.179	-1.304	0.271	-0.737	-0.052	-0.032	-0.011	-0.943	0.682	0.129	1.015	0.836	6.981	0.011	0.405	0.386	ENSG00000163131	CTSS	87.6	229.9	1.392	0.8	96.1	116.9	73.9	63.4	195.6	111	168.5	170.2	171.9	93.7	230.1	183.7	258	243	758.7	173.8	206.8	205.2	195.583	A
ENSG00000250182	EEF1A1P13	193.3	193.5	0.00149193	0.3	-0.015	0.107	-0.647	-0.364	1.619	0.214	0.995	-1.21	-3.046	-1.974	0.543	0.015	-1.284	-0.702	-0.212	0.918	1.607	0.101	ENSG00000250182	EEF1A1P13	193.3	193.5	0.00149193	0.3	204.1	210.2	172.4	186.6	286.1	215.6	254.8	144.1	52	105.8	232.1	205.6	140.4	169.6	194.2	250.9	285.5	209.9	195.55	A
ENSG00000122034	GTF3A	153.1	203.9	0.413387	0.2	-0.744	-0.605	-1.167	-1.275	0.543	0.411	1.263	-0.014	-0.022	-1.007	1.588	0.533	-0.191	0.292	-0.911	0.014	1.301	0.959	ENSG00000122034	GTF3A	153.1	203.9	0.413387	0.2	161.6	167.4	143.9	139.4	215.4	209.9	245.5	192.1	191.8	150.6	259.1	215	184.7	204.9	154.6	193.3	247.1	232.8	194.95	A
ENSG00000104824	HNRNPL	218.7	185.6	-0.236757	0.1	1.231	-0.752	2.12	1.1	0.331	0.002	0.109	0.534	0.597	0.036	-1.255	-0.051	-0.442	-0.002	-1.637	-1.071	-3.812	-1.337	ENSG00000104824	HNRNPL	218.7	185.6	-0.236757	0.1	225	184	243.4	222.3	206.4	199.6	201.8	210.6	211.9	200.3	173.6	198.5	190.4	199.5	165.7	177.4	120.7	171.9	194.611	A
ENSG00000187608	ISG15	41.9	232.8	2.47407	0.8	-0.641	-0.729	-0.742	-0.763	-0.655	-0.237	-0.166	0.166	1.463	0.174	1.246	-0.34	1.647	1.682	0.694	-0.648	2.078	0.649	ENSG00000187608	ISG15	41.9	232.8	2.47407	0.8	53.9	40.3	38.4	35.1	51.8	116.2	127.1	178.3	378.2	179.5	344.7	100.3	406.6	411.9	259.7	52.8	473	252.7	194.472	A
ENSG00000241468	ATP5J2	129.2	210.1	0.70147	0.3	-0.85	-0.3	-1.911	-1.416	-0.828	-0.136	0.276	-0.521	-0.363	-1	1.221	0.471	3.491	1.282	0.203	0.136	2.611	0.45	ENSG00000241468	ATP5J2	129.2	210.1	0.70147	0.3	142.8	170.7	89	114.1	143.9	179	199.9	159.5	167.5	135.2	247.8	209.8	362.9	250.9	196.2	192.8	318.3	208.7	193.833	A
ENSG00000133321	RARRES3	136.3	208.3	0.611877	0.3	-1.069	-0.172	-1.329	-0.888	-0.52	-0.033	0.598	-0.282	0.033	-0.592	2.325	0.793	1.54	0.924	-0.13	0.309	1.85	0.751	ENSG00000133321	RARRES3	136.3	208.3	0.611877	0.3	125.5	172.7	111.8	135	154.4	180	213.2	166.9	183.5	150.6	304.1	223.5	262.8	230.4	174.9	198	279.1	221.3	193.761	A
ENSG00000119335	SET	154.2	200.9	0.381675	0.2	-1.484	-0.433	-1.319	-1.7	-0.745	0.156	0.632	-0.38	-0.262	-1.529	0.814	0.075	0.745	0.851	0.196	0.212	-0.075	0.717	ENSG00000119335	SET	154.2	200.9	0.381675	0.2	144.7	184.7	151	136.5	172.8	207.1	225.2	186.7	191.2	143	232.1	204	229.5	233.5	208.6	209.2	198.3	228.4	193.694	A
ENSG00000126709	IFI6	41.8	232.5	2.47566	0.7	-0.753	-0.726	-0.727	-0.818	-0.782	-0.225	-0.159	0.159	0.607	0.183	1.116	-0.531	0.889	0.706	0.176	-0.696	0.653	0.273	ENSG00000126709	IFI6	41.8	232.5	2.47566	0.7	42.4	48.1	47.8	28.8	36.3	153.2	167.1	234	328	238.9	435.1	89.1	387.3	348.9	237.6	54.4	337.8	257.9	192.928	A
ENSG00000143774	GUK1	177.1	194.1	0.132236	0.2	0.43	-2.005	-0.609	-0.247	0.703	-2.289	2.331	-1.003	0.236	-0.152	5.265	0.751	0.152	0.635	-0.199	-0.646	1.921	-1.312	ENSG00000143774	GUK1	177.1	194.1	0.132236	0.2	196.9	150.5	177.1	184	202.1	145.1	233.1	169.6	193.2	185.8	289	203	191.6	200.8	184.9	176.4	225.3	163.7	192.894	A
ENSG00000090554	FLT3LG	170.6	192.1	0.17124	0.2	-0.583	0.644	-0.838	-0.479	-0.198	1.657	0.889	0.257	-0.612	0.621	-0.705	0.198	-0.731	0.859	-0.471	-0.769	0.752	1.13	ENSG00000090554	FLT3LG	170.6	192.1	0.17124	0.2	156.4	221.1	143	161.9	176.7	274.5	234	200.7	154.9	219.9	150	197.6	148.6	232.4	162.3	146.6	226.8	246.7	191.894	A
ENSG00000166598	HSP90B1	133.8	205	0.615546	0.4	-0.299	-0.227	-0.946	-1.02	-0.398	1.065	0.403	-0.148	0.324	-1.001	4.637	2.886	5.398	2.673	1.07	-0.208	0.032	-0.032	ENSG00000166598	HSP90B1	133.8	205	0.615546	0.4	146.9	149.8	120.7	117.7	142.9	202.1	175.3	153	172.1	118.5	346.7	275.8	377.5	267.2	202.3	150.6	160.3	157.7	190.95	A
ENSG00000136938	ANP32B	167	193.5	0.212485	0.2	-1.24	0.734	-1.157	-1.441	-0.554	1.026	0.615	-0.761	-1.281	-1.014	0.124	-0.292	0.085	0.532	-0.066	0.231	0.066	0.858	ENSG00000136938	ANP32B	167	193.5	0.212485	0.2	147.9	229.1	151.3	139.6	176.1	241.1	224.2	167.6	146.2	157.2	204	186.9	202.4	220.8	196.2	208.4	201.6	234.2	190.822	A
ENSG00000075415	SLC25A3	183.9	192.4	0.0651873	0.1	-0.654	-0.245	-0.384	0.574	0.413	-0.749	-0.695	-0.852	-0.508	-1.155	0.753	0.391	0.899	1.108	1.389	1.174	0.245	-0.398	ENSG00000075415	SLC25A3	183.9	192.4	0.0651873	0.1	170.8	182	178.2	204.4	200	168.2	169.7	165.4	174.8	157.1	209.3	199.4	213.3	219	226.7	220.8	195.4	177.8	190.683	A
ENSG00000198258	UBL5	139.4	203.8	0.547923	0.3	-0.808	0.075	-1.341	-1.019	-0.956	-0.435	-0.19	-0.075	-0.536	-0.929	0.711	0.528	0.825	0.812	0.253	0.247	2.993	0.638	ENSG00000198258	UBL5	139.4	203.8	0.547923	0.3	137.2	191.6	104.4	124.2	128.1	160.2	175.3	182.4	154	129.8	230.8	219.5	237.8	237	202.6	202.2	371.4	226.3	189.711	A
ENSG00000125354	41888	166.9	188.5	0.175581	0.2	-1.238	0.663	-0.663	-1.1	-0.338	0.086	1.268	0.338	-1.366	-1.339	0.725	-0.086	1.408	1.287	0.649	-0.686	-0.493	0.483	ENSG00000125354	41888	166.9	188.5	0.175581	0.2	140.4	217.5	163.7	146	176.9	194.1	242	204.3	135.2	136.3	220	187.1	247.7	242.8	216.9	162.8	170.6	210.2	189.694	A
ENSG00000080824	HSP90AA1	188.6	191.2	0.0197528	0.2	0.738	-1.448	-0.744	0.228	0.611	0.529	-1.18	-1.071	0.249	-1.898	-1.515	-0.555	1.604	0.052	0.116	-0.864	-0.052	0.113	ENSG00000080824	HSP90AA1	188.6	191.2	0.0197528	0.2	224	149.8	173.7	206.7	219.7	216.9	158.9	162.6	207.4	134.5	147.5	180.1	253.4	200.7	202.9	169.6	197.2	202.8	189.356	A
ENSG00000126353	CCR7	308.9	158.7	-0.960838	0.5	2.758	1.747	2.435	1.604	2.352	-0.271	-0.041	0.041	-0.216	2.059	-0.989	-0.337	-0.323	-0.609	-1.074	0.74	-0.526	0.576	ENSG00000126353	CCR7	308.9	158.7	-0.960838	0.5	356.4	279.2	331.7	268.3	325.4	125.1	142.7	148.9	129.3	303	70.3	120.1	121.1	99.3	63.8	202.3	105.6	189.8	187.906	A
ENSG00000015479	MATR3	212	178.8	-0.245718	0.1	1.418	-0.451	2.016	1.457	1.854	-0.062	0.162	0.062	0.254	-1.245	-0.886	-0.162	-1.044	0.463	-0.397	-0.197	-1.137	0.902	ENSG00000015479	MATR3	212	178.8	-0.245718	0.1	220	171.5	235.5	221	231.3	181.6	187.4	184.8	189.8	150.9	160.2	179	156.1	195.2	172.9	178.1	153.7	206.6	187.533	A
ENSG00000100380	ST13	164.6	187.4	0.187157	0.3	-0.84	0.944	-0.454	-0.964	0.17	-0.145	0.71	-0.134	-0.957	-1.186	0.639	0.361	-0.828	0.535	0.134	0.982	-0.144	0.934	ENSG00000100380	ST13	164.6	187.4	0.187157	0.3	127.4	257	155.5	118.4	200.8	177.9	240	178.7	118.9	102.3	234.9	214.7	128.3	227.3	198.2	259.8	178	256.3	187.467	A
ENSG00000172116	CD8B	111.7	202	0.854726	0.5	-0.582	-0.202	-0.971	-0.884	-0.113	-0.024	1.676	-0.08	-1.03	1.093	2.217	0.378	0.16	0.379	-1.118	0.767	3.215	0.024	ENSG00000172116	CD8B	111.7	202	0.854726	0.5	118	148.7	86.6	93.6	155.9	163.1	300.5	158.6	81.8	253.4	344.2	195.6	178	195.7	74.7	227	424.8	167	187.067	A
ENSG00000227195	MIR663A	121	234.7	0.955811	1.7	9.287	-0.266	-0.695	-0.587	-0.541	-0.772	0.009	6.728	2.077	-0.297	-0.009	-0.497	2.229	-0.654	14.807	1.746	0.592	32.22	ENSG00000227195	MIR663A	121	234.7	0.955811	1.7	407.1	35.3	18.6	22.8	24.6	15.6	46	307.5	126.5	34.1	45.3	26.3	132.4	20.2	621.9	113.6	68.7	1299.6	187.006	A
ENSG00000240247	DEFA1B	13	268.6	4.36888	2.8	-0.671	-0.659	0.49	-0.678	1.503	-0.116	-0.655	-0.683	2.422	1.397	-0.288	-0.401	-0.14	1.132	0.116	54.304	6.779	2.633	ENSG00000240247	DEFA1B	13	268.6	4.36888	2.8	0.6	1.1	50	0.3	93.1	24.2	1.3	0.1	132.2	88.6	16.9	12.1	23.2	77.3	34.1	2339.8	317.6	141.2	186.311	A
ENSG00000203896	LIME1	163.5	188.3	0.203742	0.2	-0.611	0.093	-1.495	-0.893	-1.315	0.192	0.738	-1.368	-0.999	0.198	-0.047	0.047	1.461	1.147	0.369	-0.462	3.005	-0.564	ENSG00000203896	LIME1	163.5	188.3	0.203742	0.2	167.2	189.9	138.7	158.1	144.5	193.1	210.7	142.8	154.7	193.3	185.4	188.4	234	223.9	198.8	172	283.8	168.7	186	A
ENSG00000233276	GPX1	141.6	197.7	0.481492	0.3	-0.339	0.021	-1.418	-1.352	0.226	-1.047	-0.021	-0.539	-1.243	-0.182	0.47	-0.191	1.773	0.84	0.661	1.067	3.715	0.688	ENSG00000233276	GPX1	141.6	197.7	0.481492	0.3	161.5	178	112	115	187.4	129	176.1	152.3	120	168.7	198.6	168.3	258.4	215.6	207.4	226	347.5	208.6	185.022	A
ENSG00000102144	PGK1	150.6	191.7	0.348129	0.2	-0.783	-0.468	-0.989	-0.398	-0.161	-0.795	0.341	-0.566	-0.485	-1.15	1.183	0.161	1.229	1.073	2.379	0.442	1.267	0.408	ENSG00000102144	PGK1	150.6	191.7	0.348129	0.2	145.5	158.6	136.9	161.5	171.4	145	192.3	154.5	157.9	130.2	227.4	184.8	229.3	222.8	277.2	196.5	230.9	195.1	184.322	A
ENSG00000128016	ZFP36	289.4	154	-0.910135	0.5	5.598	-1.001	1.184	3.46	0.169	2.623	0.108	-0.766	-0.108	0.372	1.001	0.195	-0.418	-0.372	-0.465	-0.649	-0.7	-1.81	ENSG00000128016	ZFP36	289.4	154	-0.910135	0.5	478.3	99.2	224.7	355.5	166.4	307.4	162.9	112.7	150.5	178.1	214.2	167.9	132.7	135.3	130	119.4	116.5	52.7	183.578	A
ENSG00000211591	MIR762	179	188.9	0.0776631	0.8	2.213	0.342	-0.764	-1.431	-0.698	0.778	-0.15	-0.656	0.311	-0.221	-0.014	-1.431	1.054	0.014	0.041	-0.693	3.53	0.082	ENSG00000211591	MIR762	179	188.9	0.0776631	0.8	428.8	208.7	78.6	0.1	86.3	260	150.8	91.3	205	142.5	166.8	0.1	292.4	170.1	173.3	86.9	583.7	178.1	183.517	A
ENSG00000164054	SHISA5	116.1	197.3	0.765023	0.3	-1.355	-0.099	-1.29	-1.648	-1.154	-0.379	0.373	0.159	-0.051	-0.376	1.821	0.058	0.051	1.515	1.205	-0.285	1.579	0.97	ENSG00000164054	SHISA5	116.1	197.3	0.765023	0.3	101.1	174.1	104.9	84.1	112.8	157.8	201.5	189.1	176.9	158	285.7	183.2	182.8	267.9	249.9	163.3	271.6	236.2	183.383	A
ENSG00000211899	IGHM	232.8	181.9	-0.355946	1	3.281	0.573	0.389	-0.776	-0.393	1.044	-0.886	0.336	-0.89	-1.079	-0.285	-0.264	5.908	0.032	-0.969	-0.032	1.189	0.256	ENSG00000211899	IGHM	232.8	181.9	-0.355946	1	496.7	200.7	180.5	53.2	95	252.2	41.1	174.7	40.7	20	106.8	109.1	784	141.5	32.1	134.5	268	166	183.156	A
ENSG00000164104	HMGB2	181.1	179.2	-0.0152159	0.3	0.66	-1.004	0.746	-0.288	0.152	0.912	1.637	-0.152	0.605	-0.873	0.689	0.386	1.954	-0.498	-0.32	-0.234	-1.731	-1.504	ENSG00000164104	HMGB2	181.1	179.2	-0.0152159	0.3	213.4	128.3	217.8	164.9	187.4	226.3	263.4	171.9	210.6	135	214.9	199.4	279.6	154.2	163.3	167.7	91.1	102.7	182.883	A
ENSG00000213145	CRIP1	157.4	184.1	0.226054	0.3	0.161	-0.06	-1.233	-0.677	-0.672	0.918	0.417	0.06	-0.403	-1.881	1.587	0.489	-0.219	0.913	1.175	-1.214	0.833	-0.619	ENSG00000213145	CRIP1	157.4	184.1	0.226054	0.3	193.2	180.3	111.7	144.2	144.5	237.5	208.2	187.3	160.2	73.8	276.6	212.4	171	237.2	252.5	112.8	232.5	147.6	182.417	A
ENSG00000110876	SELPLG	148.8	189.5	0.348823	0.4	-1.747	1.825	-0.576	-0.459	-0.192	-1.606	-0.181	0.062	0.101	-0.062	-0.211	-0.426	0.773	2.135	3.339	1.122	2.176	2.649	ENSG00000110876	SELPLG	148.8	189.5	0.348823	0.4	79.3	244	133.3	138.7	151	85.8	151.5	162.7	164.5	157	150.1	140.2	195.5	258.3	313.8	211.6	260.2	282	182.194	A
ENSG00000112695	COX7A2	165.5	186.4	0.171571	0.3	0.754	-1.079	-0.742	0.079	-0.017	1.173	0.406	-0.437	-1.108	-1.027	1.037	0.272	1.527	0.017	-0.606	-0.526	1.832	-0.476	ENSG00000112695	COX7A2	165.5	186.4	0.171571	0.3	219.9	120.2	138.5	183.2	178	242.7	201	155.1	118.6	123	235.3	193.7	262	179.8	145.9	150.3	278.6	153	182.156	A
ENSG00000089280	FUS	196	179.6	-0.126066	0.1	-1.719	0.775	1.657	1.203	0.707	0.885	-0.139	-0.175	-0.642	0.457	-0.178	0.46	0.195	-0.642	-0.775	-0.986	0.139	-0.717	ENSG00000089280	FUS	196	179.6	-0.126066	0.1	128.2	205.1	232.3	218.3	203	208.5	176.9	175.8	161.4	195.3	175.7	195.4	187.2	161.4	157.3	150.8	185.5	159.1	182.067	A
ENSG00000170144	HNRNPA3	142	189.3	0.414783	0.2	-0.785	-0.628	-1.103	-0.967	-0.468	0.239	0.999	-0.414	0.106	-0.908	1.563	0.578	1.92	0.943	0.721	-0.13	-0.106	0.416	ENSG00000170144	HNRNPA3	142	189.3	0.414783	0.2	145.5	151.9	132.6	138.1	158.4	187.1	218	160.6	181.7	140.5	240.9	200.9	255.4	215.7	206.7	172.1	173.1	194.3	181.861	A
ENSG00000123144	C19orf43	173.5	182.3	0.0713789	0.2	1.048	-0.26	-2.791	-0.701	-0.541	0.481	0.387	-2.277	-3.566	-1.523	0.374	0.334	1.75	0.648	-1.022	-0.447	5.122	0.26	ENSG00000123144	C19orf43	173.5	182.3	0.0713789	0.2	199.3	179.7	141.8	173.1	175.5	190.8	189.4	149.5	130.2	160.8	189.2	188.6	209.8	193.3	168.3	176.9	260.3	187.5	181.333	A
ENSG00000152082	MZT2B	185.7	178.1	-0.0602863	0.2	2.326	-1.189	-0.78	0.672	0.343	0.137	0.66	-0.769	-2.103	-0.32	0.42	-0.883	1.278	-0.211	-0.137	0.469	2.738	-0.677	ENSG00000152082	MZT2B	185.7	178.1	-0.0602863	0.2	258.1	135.1	149.4	200.2	188.7	181.5	199.8	149.8	103.1	165.5	191.4	145.8	221.4	169.3	171.9	193.1	272.5	153	180.533	A
ENSG00000138668	HNRNPD	175.4	182.9	0.0604063	0.1	0.064	0.7	-0.649	-0.215	-0.155	-1.235	-1.02	-0.064	2.099	0.581	-0.933	-0.169	2.14	1.011	1.033	0.242	-0.444	0.718	ENSG00000138668	HNRNPD	175.4	182.9	0.0604063	0.1	177.3	191.2	161.7	171.2	172.5	148.9	153.6	174.5	221.8	188.6	155.5	172.2	222.7	198	198.5	181.2	166.2	191.6	180.4	A
ENSG00000126756	UXT	180.9	177	-0.031443	0.2	0.242	0.838	-0.881	-0.545	0.691	0.301	0.459	-1.026	-1.905	-1.302	0.108	0.016	-0.658	-0.016	-0.734	0.868	1.595	-0.05	ENSG00000126756	UXT	180.9	177	-0.031443	0.2	195.4	221.8	145.7	160.6	215.3	198	205	139.3	100.4	127.1	189.5	185.4	155.6	184	152.2	223.1	255.3	182.5	179.789	A
ENSG00000142168	SOD1	150.6	185.8	0.303029	0.2	-0.698	-0.154	-1.076	-0.829	-0.395	0.714	0.368	-0.85	-0.748	-0.816	0.818	0.386	0.407	0.533	0.154	-0.402	1.347	0.651	ENSG00000142168	SOD1	150.6	185.8	0.303029	0.2	150.2	174.3	133.5	144.4	163.6	212.7	197.4	143.5	148	145	217.3	198.2	199.1	204.7	187.9	163.3	240.7	209.9	179.65	A
ENSG00000211653	IGLV1-40	46.3	222.7	2.26602	1.9	0.366	-0.833	-0.298	-0.772	0.156	0.872	-0.15	-0.457	0.65	-0.772	2.419	1.636	15.562	2.35	0.15	-0.543	-0.461	-0.699	ENSG00000211653	IGLV1-40	46.3	222.7	2.26602	1.9	115	5.2	54.2	10.8	95.7	161.3	67.7	39.6	141	10.8	302.9	231.2	1506.2	296.6	95.2	31.7	39.2	17.5	178.989	A
ENSG00000065357	DGKA	204.8	181	-0.178226	0.7	0.04	1.553	1.777	1.276	-0.587	0.294	-0.299	2.524	4.018	6.827	-0.981	0.105	-0.527	-0.276	-0.762	-0.413	-0.811	-0.04	ENSG00000065357	DGKA	204.8	181	-0.178226	0.7	130.2	230.8	245.7	212.4	88.5	147.1	107.7	295.4	394.7	581.5	62.3	134.5	92.5	109.2	76.9	100.1	73.6	124.9	178.222	A
ENSG00000158050	DUSP2	250.8	154.3	-0.700799	0.6	2.177	-1.371	1.394	1.977	-0.123	0.422	0.454	-0.737	0.366	-0.286	2.752	0.612	0.042	-0.246	-1.365	-0.88	-0.042	-1.572	ENSG00000158050	DUSP2	250.8	154.3	-0.700799	0.6	349.1	41.1	281.2	331.8	149.5	196.8	199.6	96.2	191.9	135.3	399	213.3	163.8	138.8	41.7	83.8	156.5	23.7	177.394	A
ENSG00000144746	ARL6IP5	103.7	190.9	0.880401	0.4	-1.102	-0.014	-0.948	-1.219	-0.432	-0.842	0.29	-0.239	0.014	-0.293	0.507	0.469	-0.319	1.285	1.182	1.545	2.042	1.343	ENSG00000144746	ARL6IP5	103.7	190.9	0.880401	0.4	83.8	160.6	94.7	75.6	131.1	102.2	182.1	144.7	162.6	140.9	197.4	194.7	139.1	252.3	245	270.6	305.7	256.4	174.417	A
ENSG00000196419	XRCC6	155.6	175.6	0.174451	0.1	-1.047	-0.183	-1.315	-0.482	-0.004	-0.631	0.417	-0.52	-1.15	-2.251	0.543	0.111	0.948	1.483	0.913	0.004	0.718	1.425	ENSG00000196419	XRCC6	155.6	175.6	0.174451	0.1	148	170.6	141	162.8	175.3	158.9	186.3	161.8	145.3	116.5	189.6	178.3	200.2	214.2	199.3	175.5	194.2	212.7	173.917	A
ENSG00000076662	ICAM3	163	173.9	0.093386	0.2	0.054	0.446	-0.907	-0.768	0.684	-0.331	0.618	-0.936	-1.273	-1.171	0.686	-0.054	-0.558	0.06	0.853	0.665	1.031	-0.413	ENSG00000076662	ICAM3	163	173.9	0.093386	0.2	179.8	198.8	133.3	140	210.3	161.2	207.1	131.9	115.6	120.5	210.4	174.6	150.2	180.1	218.5	209.4	227.1	157.2	173.667	A
ENSG00000110848	CD69	149.1	181.1	0.280506	0.4	1.273	-1.247	-0.692	-0.519	-0.982	0.888	-0.305	-0.264	-0.322	0.816	0.709	0.268	0.264	0.333	-1.11	1.123	0.455	-0.657	ENSG00000110848	CD69	149.1	181.1	0.280506	0.4	276.2	72	117	131	93.5	245	148.3	151.7	147	239.2	230.5	194.8	194.4	200	83.1	264	209.9	119.8	173.189	A
ENSG00000196329	GIMAP5	172.3	174.2	0.0158219	0.3	-1.94	3.474	0.197	-0.973	0.01	-1.157	0.054	0.563	-0.01	1.994	-0.727	-0.527	-0.622	-0.046	-0.399	0.778	0.868	2.086	ENSG00000196329	GIMAP5	172.3	174.2	0.0158219	0.3	89.1	300.6	172.6	126.9	165.3	119.7	167	186.9	164.5	242.8	136.5	144.3	140.6	163.1	149.3	195.3	198.8	246.4	172.761	A
ENSG00000204592	HLA-E	156.6	173	0.143688	0.2	-0.928	-0.109	0.408	-0.522	-0.2	-0.226	1.315	0.109	-1.253	-0.304	1.019	-0.307	2.111	1.032	0.886	-0.707	0.642	1.159	ENSG00000204592	HLA-E	156.6	173	0.143688	0.2	136.9	162.1	178	149.4	159.3	158.5	205.9	168.8	126.9	156.1	196.8	156	230.4	197.2	192.7	143.7	185.2	201.1	172.5	A
ENSG00000089248	ERP29	143.4	174.8	0.28566	0.2	-0.674	0.171	-1.253	-0.917	-0.171	0.454	0.674	-0.592	-1.407	-1.049	0.755	-0.44	0.466	0.897	-0.308	0.201	0.871	0.806	ENSG00000089248	ERP29	143.4	174.8	0.28566	0.2	143.1	184.9	114.5	131.1	168	198.9	209.8	147.2	106.9	124.6	213.8	154.7	199.5	220.8	161.2	186.4	219.5	216.3	172.289	A
ENSG00000182196	ARL6IP4	169.7	170.1	0.00339658	0.1	2.191	0.483	-0.543	-0.189	0.686	2.593	3.324	-0.92	-0.543	2.665	-0.219	-0.423	1.856	-0.662	-0.165	-1.304	1.742	0.165	ENSG00000182196	ARL6IP4	169.7	170.1	0.00339658	0.1	198.1	169.6	152.5	158.4	173	204.8	217	146.2	152.5	206	157.9	154.5	192.5	150.5	158.8	139.8	190.6	164.3	171.5	A
ENSG00000103363	TCEB2	146.2	178.5	0.287981	0.2	0.915	-0.62	-1.474	-0.682	-0.238	0.727	0.573	-0.719	-1.09	-0.667	1.461	0.376	2.256	0.238	0.429	-0.452	2.789	-0.327	ENSG00000103363	TCEB2	146.2	178.5	0.287981	0.2	199	140.3	107.6	137.9	154.9	191.8	185.9	136.5	122.3	138.5	219.9	178.4	250.3	173.1	180.4	146.7	270.7	151.5	171.428	A
ENSG00000005022	SLC25A5	141.8	177	0.319892	0.2	-0.141	-0.339	-0.851	-0.435	0.354	-0.047	0.59	-0.701	-0.807	-1.129	0.765	0.032	2.707	0.648	0.826	0.747	0.797	-0.032	ENSG00000005022	SLC25A5	141.8	177	0.319892	0.2	156.2	146.7	122.2	142.1	179.9	160.7	191.2	129.4	124.3	108.9	199.6	164.5	292.6	194	202.5	198.7	201.1	161.4	170.889	A
ENSG00000241837	ATP5O	145.8	176	0.271585	0.2	-0.834	0.246	-1.724	-1.369	-0.023	0.39	0.629	-1.011	-1.736	-2.1	1.014	-0.014	0.72	-0.038	0.014	0.567	1.871	0.362	ENSG00000241837	ATP5O	145.8	176	0.271585	0.2	148.6	183.9	119.5	131.1	175.1	188.6	196.4	142.8	119.1	107.2	209	175.4	199.4	174.6	176.3	194.4	237	187.7	170.339	A
ENSG00000180448	HMHA1	201.5	164.3	-0.294447	0.3	0.022	1.776	1.095	0.667	-0.844	-0.216	-0.378	1.135	1.432	2.402	-1.221	0.834	0.248	-0.088	-0.361	-0.536	-0.682	-0.022	ENSG00000180448	HMHA1	201.5	164.3	-0.294447	0.3	155.9	248.1	212.3	189.8	110.4	143.4	134.9	214.4	230	281	90.6	198.6	167.8	150.1	135.8	126.6	118.9	153.6	170.122	A
ENSG00000164346	NSA2	147.5	175.5	0.250756	0.3	0.014	-0.161	-2.078	-0.077	-0.702	0.978	0.596	-0.269	-2.369	-1.807	1.086	0.284	-0.647	-0.008	0.008	1.891	2.017	2.733	ENSG00000164346	NSA2	147.5	175.5	0.250756	0.3	167.1	161.3	97.5	164.1	143.3	199.2	186.5	157.7	87.8	106.5	202.8	176.1	145.1	166.4	166.9	229.6	233.8	257.6	169.406	A
ENSG00000198821	CD247	190.7	163.8	-0.219369	0.1	1.485	0.252	1.411	1.111	0.025	0.783	-0.566	1.277	0.4	0.455	-1.31	-0.169	-0.025	-0.307	-0.991	-1.453	-1.023	-0.109	ENSG00000198821	CD247	190.7	163.8	-0.219369	0.1	199.8	173.1	198.2	191.7	168.2	184.6	155.4	195.3	176.3	177.5	139.3	164	167.1	161	146.2	136.2	145.5	165.3	169.15	A
ENSG00000168653	NDUFS5	150.8	174.2	0.208108	0.2	-0.017	0.093	-1.513	-0.681	0.668	0.888	0.017	-1.077	-1.319	-1.18	0.941	-0.306	0.731	0.185	-0.169	0.209	1.768	-0.14	ENSG00000168653	NDUFS5	150.8	174.2	0.208108	0.2	170.3	174.5	113.3	145	196.4	204.8	171.6	129.9	120.7	126	206.8	159.3	198.8	178	164.5	178.9	238.3	165.6	169.039	A
ENSG00000136732	GYPC	169.2	164.8	-0.0380133	0.2	0.084	0.858	-1.055	-0.004	0.598	-0.038	0.153	-0.204	-1.84	-0.734	-0.615	-0.397	0.747	0.833	-0.745	0.986	0.77	0.004	ENSG00000136732	GYPC	169.2	164.8	-0.0380133	0.2	174.6	211.5	120.3	170.4	199.1	168.8	177.9	160.9	82.9	135.6	141.3	151.7	206.2	210.3	135.1	217.6	207.3	170.8	169.017	A
ENSG00000185811	IKZF1	174.1	164.7	-0.0800756	0.1	1.149	-0.544	2.61	0.712	3.503	2.582	4.34	-0.237	-0.433	2.879	-0.228	0.042	-2.377	-0.637	-0.042	0.47	-4.535	-0.302	ENSG00000185811	IKZF1	174.1	164.7	-0.0800756	0.1	175.9	157.7	191.6	171.2	201.2	191.3	210.2	161	158.9	194.5	161.1	164	138	156.7	163.1	168.6	114.8	160.3	168.894	A
ENSG00000149823	VPS51	185	162.8	-0.184425	0.2	0.877	1.718	-0.498	0.384	0.939	-0.649	0.737	-1.77	-2.604	-0.175	-0.572	0.322	0.175	-0.542	-0.252	1.119	1.814	-0.7	ENSG00000149823	VPS51	185	162.8	-0.184425	0.2	192	214.9	154.6	178.6	193.7	150.5	188.2	120	97.3	163.4	152.6	176.9	172.9	153.4	161.3	198.6	217.5	149.1	168.639	A
ENSG00000115935	WIPF1	166.7	165.5	-0.0104229	0.1	-0.074	-1.509	0.499	0.49	-0.715	-0.634	0.535	0.074	0.309	-1.311	2.123	-0.336	0.408	1.383	1.148	-1.081	-1.663	-0.747	ENSG00000115935	WIPF1	166.7	165.5	-0.0104229	0.1	168.3	136.5	181	180.8	154.1	155.9	181.8	171.6	176.8	140.9	217	162.5	179	200.6	195.4	146	133.1	153.4	168.594	A
ENSG00000099783	HNRNPM	146.7	173.3	0.240403	0.1	-0.861	-0.095	-1.331	-1.642	-0.729	0.147	0.367	-0.652	-0.696	-1.47	0.858	0.22	0.359	0.337	0.696	-0.037	0.037	1.188	ENSG00000099783	HNRNPM	146.7	173.3	0.240403	0.1	150	170.9	137.2	128.7	153.6	177.5	183.5	155.7	154.5	133.4	196.9	179.5	183.3	182.7	192.5	172.5	174.5	205.9	168.489	A
ENSG00000148700	ADD3	127.5	175.4	0.460152	0.3	-1.474	0.194	-0.867	-1.125	-1.22	-0.61	0.399	1.171	0.543	0.95	-0.141	-0.639	-0.71	0.982	-0.094	0.094	0.55	1.616	ENSG00000148700	ADD3	127.5	175.4	0.460152	0.3	94.2	178.9	125	111.9	107.1	138.1	189.3	228.5	196.6	217.3	161.9	136.6	133	218.9	164.3	173.8	197	251.1	167.972	A
ENSG00000236552	RPL13AP5	172	166.1	-0.0503565	0.2	0.107	1.554	-0.718	-0.141	1.061	-0.236	-0.428	-1.66	-2.361	-1.814	0.729	0.631	-0.107	0.627	-0.303	2.466	0.42	0.91	ENSG00000236552	RPL13AP5	172	166.1	-0.0503565	0.2	169.5	207.9	147.6	162.9	194.8	160.4	155.3	122.6	104	118.5	186	183.4	163.8	183.3	158.6	232.1	177.8	190.8	167.739	A
ENSG00000214389	RPS3AP26	171.3	162.3	-0.0778622	0.3	0.289	0.344	-0.22	-0.015	2.004	0.003	1.306	-1.203	-2.296	-1.58	0.326	-0.003	-0.973	-0.264	-0.837	1.661	1.108	0.512	ENSG00000214389	RPS3AP26	171.3	162.3	-0.0778622	0.3	179.5	181.9	157.4	166.3	254	167.1	223.7	114.7	67.2	98.3	181.1	166.8	124.7	155.5	130.6	239.1	215.1	189.2	167.344	A
ENSG00000169020	ATP5I	139.8	174.9	0.323166	0.2	0.029	0.049	-1.715	-1.434	-0.481	0.832	0.517	-0.888	-1.32	-1.275	1.406	0.33	2.083	0.026	-0.277	-0.367	2.493	-0.026	ENSG00000169020	ATP5I	139.8	174.9	0.323166	0.2	168.4	169.1	105.8	115.9	150.1	197.2	185.9	135.5	120	121.6	217.8	179.2	242.1	168.3	157.4	154.2	256.8	166.4	167.317	A
ENSG00000116288	PARK7	121	176.6	0.545478	0.3	-0.707	-0.161	-1.552	-1.462	-0.45	-0.141	0.305	-0.4	-0.642	-1.335	1.004	0.48	2.502	1.752	0.737	0.63	2.442	0.141	ENSG00000116288	PARK7	121	176.6	0.545478	0.3	131.6	153.5	97.7	101.3	141.9	154.3	172.2	143.9	134.2	106.4	200.2	179.2	260.3	230.2	189.5	185.2	257.9	165.6	166.95	A
ENSG00000127483	HP1BP3	160.6	164.8	0.0372443	0.1	-0.978	0.892	-0.29	-0.72	-0.597	0.113	2.042	1.29	-0.113	-0.392	0.881	-1.107	0.634	0.484	-0.161	0.715	-2.075	0.22	ENSG00000127483	HP1BP3	160.6	164.8	0.0372443	0.1	147.5	182.3	160.3	152.3	154.6	167.8	203.7	189.7	163.6	158.4	182.1	145.1	177.5	174.7	162.7	179	127.1	169.8	166.567	A
ENSG00000163346	PBXIP1	189.3	155.3	-0.285617	0.2	-0.47	2.645	1.22	0.198	-0.908	-0.72	0.426	0.386	0.539	-1.18	-0.259	-0.198	-0.629	1.184	0.887	-0.879	-1.311	0.267	ENSG00000163346	PBXIP1	189.3	155.3	-0.285617	0.2	151.6	237.5	198.2	170	139.5	144.7	176.3	175.2	179.4	132	157.4	159.1	147.2	197.2	189	140.3	128.4	171.9	166.383	A
ENSG00000084070	SMAP2	215.1	159.4	-0.432356	0.4	0.738	-0.061	1.885	2.784	0.914	-0.554	-0.611	-0.396	-0.806	2.008	-0.403	0.033	0.923	-0.6	-0.033	1.974	-0.575	1.111	ENSG00000084070	SMAP2	215.1	159.4	-0.432356	0.4	181.3	136.2	246	296.7	191.2	108.4	105.2	117.3	94.2	252.9	116.9	141.5	191.7	105.8	137.8	251	107.2	202.3	165.756	A
ENSG00000105701	FKBP8	162.2	164.1	0.0168014	0.1	0.686	0.283	-1.011	-0.83	1.207	0.013	1.04	-1.162	-1.48	-0.416	1.07	-0.013	0.183	-0.068	0.556	-1.406	0.368	-0.663	ENSG00000105701	FKBP8	162.2	164.1	0.0168014	0.1	186.6	175.7	140.7	145.6	200.7	168.4	196.2	136.6	128	156.8	197	167.7	173	166.2	183.1	130	178	150.1	165.578	A
ENSG00000273173	SNURF	142.5	168.3	0.240073	0.2	-0.652	1.429	-1.204	-1.547	-0.338	0.577	0.862	0.251	-1.395	-0.697	0.796	-0.29	-0.251	0.635	-0.562	0.608	1.788	1.062	ENSG00000273173	SNURF	142.5	168.3	0.240073	0.2	135.9	222.1	113	98.8	148.9	186.8	198.6	173.3	105.1	134	195.9	150.9	152.5	189.2	139.6	188.1	237	206.9	165.367	A
ENSG00000177410	ZFAS1	159.3	166.6	0.0646421	0.2	0.32	0.029	-0.867	-0.029	0.914	2.518	0.648	-0.701	-2.479	-1.205	0.338	-0.241	-0.133	-0.514	-0.903	0.813	2.032	0.54	ENSG00000177410	ZFAS1	159.3	166.6	0.0646421	0.2	172	163.9	139	162.3	188.5	233.1	181.1	143.6	94.2	129.6	172.5	156.4	159.4	148.8	138	185.7	219.6	178.1	164.767	A
ENSG00000110651	CD81	131.8	168.2	0.351827	0.3	0.012	-1.091	-0.678	-1.249	-0.671	-0.296	1.288	0.345	-0.012	-1.824	6.158	0.265	-0.307	2.598	1.183	-0.068	1.365	0.149	ENSG00000110651	CD81	131.8	168.2	0.351827	0.3	153.6	122.1	133.9	117.6	134.1	144.8	190	163.1	152.9	101.2	329	160.8	144.5	227.4	187	151.3	192.2	157.5	164.611	A
ENSG00000108669	CYTH1	217.7	150.6	-0.53162	0.3	0.911	0.825	1.738	2.778	0.052	0.078	-0.485	0.524	0.508	2.148	-1.432	-0.052	-0.916	-0.348	-1.154	-0.304	-1.118	-0.462	ENSG00000108669	CYTH1	217.7	150.6	-0.53162	0.3	192.5	189.2	224.4	264.5	159.4	160.4	138.7	177.6	177	240.2	102.2	155.4	122.1	144	112.9	145.7	114.3	139.6	164.45	A
ENSG00000132819	RBM38	309	120.8	-1.35499	0.7	7.21	-0.482	4.064	5.9	3.863	2.421	1.612	-0.488	-0.077	-0.206	0.254	0.077	0.294	-0.48	-0.521	-0.828	-0.942	-0.834	ENSG00000132819	RBM38	309	120.8	-1.35499	0.7	454.6	85.7	303.7	391.8	294.1	224.9	186.1	85.4	105.1	98.9	121	112.5	122.9	85.8	83.8	69.1	63.6	68.8	164.322	A
ENSG00000136888	ATP6V1G1	157.2	161.9	0.0425018	0.2	0.736	-0.574	-0.494	-0.613	0.858	1.464	2.065	-0.578	-1.8	-1.614	1.294	0.851	-0.194	0.214	-1.207	-0.368	0.194	0.483	ENSG00000136888	ATP6V1G1	157.2	161.9	0.0425018	0.2	181.8	148.7	150.7	147.7	184.9	200.2	215.4	148.6	117.7	122.4	195.9	184.7	158.3	168.6	132.7	153.9	168.1	175.4	164.206	A
ENSG00000100450	GZMH	42.9	199.3	2.21589	1	-0.051	-0.896	-0.832	-0.831	-0.771	-0.281	1.37	0.559	0.583	0.263	5.333	1.896	0.823	-0.099	0.051	-0.067	0.589	-0.76	ENSG00000100450	GZMH	42.9	199.3	2.21589	1	113.2	14.5	21.9	22	29.1	86.3	279.3	184.6	187.3	150	742.6	340.9	215.4	107.6	125.2	111.4	188.1	30.4	163.878	A
ENSG00000251546	IGKV1D-39	61.5	199.5	1.69773	2.1	1.088	0.611	-0.411	-0.982	0.019	1.747	-0.094	0.279	-0.019	-0.788	1.808	3.2	28.411	3.78	-0.738	-0.527	-0.046	-0.592	ENSG00000251546	IGKV1D-39	61.5	199.5	1.69773	2.1	114.1	89.3	36.1	6.4	58.5	148.4	52.6	72	56.5	16.5	151.6	224	1536	254.2	19.1	30.1	55.1	26.7	163.733	A
ENSG00000214736	TOMM6	145.8	166.2	0.18893	0.2	0.192	-0.253	-1.243	-1.39	-0.693	0.587	0.355	-1.496	-2.172	-1.459	1.308	0.269	0.656	0.615	-0.558	-0.192	4.809	0.86	ENSG00000214736	TOMM6	145.8	166.2	0.18893	0.2	167	156.1	131.8	128.2	145.3	176.7	171	125.6	109	126.5	194.4	168.9	178.4	177.4	148.6	157.6	280.3	183.4	162.567	A
ENSG00000198744	RP5-857K21.11	147.4	172.4	0.226023	0.6	0.545	-0.66	-0.791	0.039	-0.556	5.781	0.145	-1.127	-1.69	-1.329	0.572	-0.008	0.689	-1.186	0.008	0.163	0.864	-1.046	ENSG00000198744	RP5-857K21.11	147.4	172.4	0.226023	0.6	193.7	120.5	112.5	163	126.8	512	169.4	92.1	57.9	79.8	195.4	160.1	202.5	88.5	161.1	170.5	213.1	97	161.994	A
ENSG00000077984	CST7	104.6	178	0.766994	0.6	-0.114	-2.04	-0.655	-0.396	-1.155	-0.562	0.74	0.114	0.136	-0.925	6.619	1.305	-0.247	0.247	0.694	0.242	0.828	-1.581	ENSG00000077984	CST7	104.6	178	0.766994	0.6	144.7	32.2	113.1	128.2	83.9	118.5	194.6	158	159.3	97.3	538	227.6	136.9	165.8	191.9	165.5	199.7	59	161.9	A
ENSG00000265401	RP11-138I1.4	129.3	168.9	0.385447	0.2	-0.018	-1.897	-2.161	-1.491	0.053	0.018	0.117	-1.054	-1.794	-1.516	2.118	0.648	0.466	0.306	-0.246	-0.701	2.143	0.089	ENSG00000265401	RP11-138I1.4	129.3	168.9	0.385447	0.2	167.9	115.1	107.7	126.5	169.9	168.9	171.7	138.8	118	125.8	227.9	186.6	181.5	177	161.5	148.7	228.6	170.9	160.722	A
ENSG00000145649	GZMA	54.9	188.5	1.77969	0.8	-0.456	-0.935	-0.808	-0.814	-0.609	-0.265	0.567	0.338	0.164	-0.854	4.356	0.946	1.127	0.652	0.697	-0.164	0.938	-0.569	ENSG00000145649	GZMA	54.9	188.5	1.77969	0.8	86.4	35.7	49.1	48.5	70.2	106.6	194.7	170.4	152	44.3	595.8	234.8	253.9	203.7	208.4	117.3	233.9	74.4	160.006	A
ENSG00000128272	ATF4	183.9	155.2	-0.244793	0.3	0.938	-0.683	0.666	1.09	-0.232	1.724	-0.148	0.23	0.697	0.835	-1.04	0.148	0.582	-0.43	-0.942	-0.84	-0.629	-0.65	ENSG00000128272	ATF4	183.9	155.2	-0.244793	0.3	208.2	117.6	193	216.7	142.8	252.1	147.5	168.6	194.7	202.4	97.6	164	188.3	131.7	103.1	108.8	120.6	119.4	159.839	A
ENSG00000197622	CDC42SE1	169.4	157.7	-0.103251	0.3	0.704	1.196	2.105	-0.124	-0.719	0.46	0.556	2.877	3.879	4.204	-0.501	0.124	-0.471	-0.22	-0.645	-0.224	-1.787	-0.759	ENSG00000197622	CDC42SE1	169.4	157.7	-0.103251	0.3	162.2	175.5	200.1	139.8	123.7	155.6	158.2	221	248.1	256.9	129.6	146.5	130.4	137.2	125.7	137.1	94.8	122.6	159.167	A
ENSG00000212994	RPS26P6	173.6	159.8	-0.1195	0.6	1.282	-1.578	0.693	-0.22	1.878	-0.424	0.424	0.656	-0.031	-0.386	0.219	0.031	-1.385	-1.363	1.011	0.191	-1.44	-1.523	ENSG00000212994	RPS26P6	173.6	159.8	-0.1195	0.6	291.8	18.7	235.6	148.4	348.7	128.9	209.9	232	166.4	132.5	190.3	172.4	37.2	39.3	265.9	187.6	31.9	24	158.972	A
ENSG00000078596	ITM2A	155.1	162.1	0.0636854	0.3	-0.734	0.189	-0.393	0.237	-1.601	-0.156	-1.516	-0.385	-3.813	-3.206	5.414	1.482	-0.938	0.452	0.178	0.156	3.287	0.615	ENSG00000078596	ITM2A	155.1	162.1	0.0636854	0.3	140	164.9	149.2	166.2	116.6	155.6	118.9	149.4	56.9	73.3	305.9	199.8	134.5	172	164.6	164	248.5	176.4	158.706	A
ENSG00000206047	DEFA1	10.9	227.9	4.386	2.8	-0.672	-0.661	0.456	-0.677	1.484	-0.105	-0.655	-0.683	2.299	1.388	-0.296	-0.386	-0.14	1.143	0.105	53.293	6.752	2.601	ENSG00000206047	DEFA1	10.9	227.9	4.386	2.8	0.5	0.9	41.9	0.3	79.6	21.3	1.1	0.1	109.5	76.1	14.3	11	20	67.1	29	1980.7	272.9	120.6	158.156	A
ENSG00000205581	HMGN1	133.4	164.8	0.304958	0.2	-1.893	0.651	-2.648	-3.083	-2.775	0.401	-0.13	0.066	0.268	0.475	0.852	-0.698	2.961	0.104	-1.872	-1.182	0.64	-0.066	ENSG00000205581	HMGN1	133.4	164.8	0.304958	0.2	130.6	178.5	116.4	108.2	114	173.8	163.8	167.5	171.3	175.2	182.3	153.1	222	168.2	131	144	178.3	165	157.956	A
ENSG00000112081	SRSF3	197.9	148.8	-0.411397	0.3	1.358	-0.013	1.677	2.553	0.187	3.111	-0.077	0.975	-0.05	0.013	-1.384	0.479	1.455	-0.421	-0.955	-0.282	-0.87	-0.338	ENSG00000112081	SRSF3	197.9	148.8	-0.411397	0.3	196.4	140.2	209.5	245.4	148.4	268.3	137.6	180.7	138.7	141.3	84	160.4	200.4	123.5	101.6	129.2	105.1	126.9	157.644	A
ENSG00000139239	RPL14P1	145.3	158.8	0.128176	0.2	0.409	0.439	-1.718	-0.886	-0.661	1.193	0.33	-0.767	-2.122	-0.74	0.144	-0.144	-0.688	0.448	-1.007	0.579	3.322	0.527	ENSG00000139239	RPL14P1	145.3	158.8	0.128176	0.2	173.2	174.2	103.2	130.6	138	199	170.6	134.5	89.9	135.4	164.5	155	137.1	174.5	126.6	178.8	269.1	177.1	157.294	A
ENSG00000159377	PSMB4	153.6	159.6	0.0552824	0.2	-1.153	-0.204	0.162	0.141	-1.482	-1.406	-1.853	-0.107	1.081	0.263	-1.326	0.171	2.219	0.837	0.107	-0.141	1.018	-0.512	ENSG00000159377	PSMB4	153.6	159.6	0.0552824	0.2	132.5	155	163.7	163.2	124.7	126.5	115.9	157.3	185.5	166.1	128.4	163.9	212.5	179.7	162.4	156.5	184	147.7	156.972	A
ENSG00000173020	ADRBK1	181	151.7	-0.254769	0.2	0.587	0.08	1.084	0.799	-0.927	-0.72	-0.535	0.629	1.579	1.296	-0.58	-0.08	0.092	-0.206	0.314	-0.836	-0.774	-0.988	ENSG00000173020	ADRBK1	181	151.7	-0.254769	0.2	178.9	158.3	199.1	187.5	117.4	125.8	133.3	180.6	219.2	207.7	131.5	151.8	158.8	146.7	167.8	121.1	123.6	114.9	156.889	A
ENSG00000230903	RPL9P8	151	159	0.0744782	0.6	2.779	-0.001	-1.537	-0.317	2.001	1.029	0.307	-0.281	-1.395	-0.627	-0.738	0.02	-0.158	0.001	-0.722	3.578	1.41	0.07	ENSG00000230903	RPL9P8	151	159	0.0744782	0.6	324.8	135.2	30.4	113.6	271.7	205.4	156.2	116.1	40.1	92.5	84.9	136.6	124.5	135.3	86	379.3	231.4	140	155.778	A
ENSG00000153187	HNRNPU	153.4	155.5	0.0196161	0.1	0.04	1.416	-1.009	-1.405	-0.501	-0.051	-0.608	0.479	0.972	-0.741	-2.101	0.211	0.592	0.752	0.559	-0.04	-2.299	1.427	ENSG00000153187	HNRNPU	153.4	155.5	0.0196161	0.1	158.6	184.3	139	131.6	148.5	156.9	146.5	166.8	176	144	118.6	161.8	168.9	171.9	168.3	157.1	114.9	184.5	155.456	A
ENSG00000100097	LGALS1	87.6	169.9	0.955683	0.6	0.251	-0.939	-0.871	-0.972	-0.479	-0.137	0.206	0.029	0.374	-1.134	2.399	1.013	0.42	1.121	2.836	-0.752	-0.029	-0.597	ENSG00000100097	LGALS1	87.6	169.9	0.955683	0.6	163.3	61.4	67.2	58.6	100.8	130.1	159.4	144.3	173.8	44.7	347.2	228.5	177.8	237.8	384.6	77.4	139.3	90.7	154.828	A
ENSG00000167863	ATP5H	111.4	163.5	0.553541	0.3	-1.613	0.115	-1.714	-1.403	-0.966	-0.047	0.145	-0.325	-0.666	-1.464	0.585	0.011	0.625	1.441	0.683	-0.011	2.085	1.439	ENSG00000167863	ATP5H	111.4	163.5	0.553541	0.3	93.2	161.6	89.2	101.5	118.8	155.2	162.8	144.2	130.7	99.1	180.2	157.5	181.8	214.1	184.1	156.6	239.6	214	154.678	A
ENSG00000162191	UBXN1	136.6	157.9	0.209054	0.2	-0.783	0.76	-1.01	-0.808	-0.686	0.592	0.142	-0.472	-1.09	-0.433	0.017	-0.054	0.837	0.663	0.142	-0.017	1.821	1.09	ENSG00000162191	UBXN1	136.6	157.9	0.209054	0.2	125.3	179.5	117.3	124.4	128.7	173.6	157.8	136.2	114.5	137.6	153.4	150.9	182.2	176.1	157.8	152.2	216.8	191.1	154.189	A
ENSG00000166913	YWHAB	147.2	155.1	0.075421	0.1	-0.68	-0.412	-0.63	1.165	-1.55	0.184	-0.669	-0.134	1.65	-1.277	-0.58	0.084	1.589	2.012	2.408	-0.084	0.502	0.803	ENSG00000166913	YWHAB	147.2	155.1	0.075421	0.1	137.5	142.3	138.4	170.6	121.9	153	137.7	147.3	179.3	126.8	139.3	151.2	178.2	185.8	192.9	148.2	158.7	164.1	154.067	A
ENSG00000172531	PPP1CA	90.2	168.5	0.901549	0.4	-0.888	-0.212	-1.006	-1.106	-0.767	-0.48	0.157	-0.264	0.203	-0.766	0.884	0.407	1.06	0.824	1.171	-0.061	0.583	0.061	ENSG00000172531	PPP1CA	90.2	168.5	0.901549	0.4	83.4	137.8	73.9	65.8	93.1	116.2	167.5	133.6	171.2	93.2	226	187.6	240.2	221.2	249.1	149.9	201.8	159.8	153.961	A
ENSG00000165949	IFI27	1.5	199	7.05166	1.3	-0.691	-0.693	-0.68	-0.686	-0.682	-0.367	0.018	0.58	3.572	0.147	2.226	-0.548	-0.018	1.515	0.475	-0.669	5.22	0.396	ENSG00000165949	IFI27	1.5	199	7.05166	1.3	1.1	0.8	2.5	1.7	2.2	42.4	91.5	163.2	544.9	107.9	373.2	19.3	86.9	282.5	149.8	3.8	755.1	139.7	153.806	A
ENSG00000110324	IL10RA	151.4	149.7	-0.016291	0.2	0.092	-1.61	0.654	-0.18	-0.044	-0.272	1.037	0.044	2.463	-2.338	0.103	0.257	-0.283	0.695	0.974	-1.889	-1.764	-1.136	ENSG00000110324	IL10RA	151.4	149.7	-0.016291	0.2	161	114.7	176.3	153.6	157.3	151.1	186.7	159.7	225.5	94.9	161.3	165.5	150.8	177.4	185	107.1	110.5	127.6	153.667	A
ENSG00000230202	RP11-632C17__A.1	158.3	152.1	-0.0576411	0.2	0.044	1.783	-0.864	-0.67	0.146	0.112	0.679	0.687	-2.221	-1.092	-0.044	0.73	-0.668	-0.816	-0.566	-0.442	1.939	0.321	ENSG00000230202	RP11-632C17__A.1	158.3	152.1	-0.0576411	0.2	157.2	221.9	123.4	130.6	161	159.7	180.8	181.1	72.9	114.9	153.9	182.7	130.7	125.2	134.5	139.1	227.7	167.5	153.6	A
ENSG00000078304	PPP2R5C	169.3	145.2	-0.221541	0.2	0.512	-0.872	0.75	1.165	-0.047	0.021	0.802	-0.021	0.318	-0.619	1.496	0.724	-0.143	0.084	-0.625	-1.082	-0.73	-0.92	ENSG00000078304	PPP2R5C	169.3	145.2	-0.221541	0.2	174.9	111.5	185.8	204.8	149.3	152.4	188.2	150.5	166	123.1	220	184.6	144.9	155.3	122.8	101.9	118	109.3	153.517	A
ENSG00000115738	ID2	134.9	165.5	0.294941	0.4	0.928	0.494	-1.185	-0.838	-1.202	0.327	-0.108	0.099	0.095	2.168	1.284	0.584	1.725	-0.755	-0.749	-0.095	-0.6	-0.276	ENSG00000115738	ID2	134.9	165.5	0.294941	0.4	211.5	180.7	61.3	86	60.1	168.8	137.9	152.6	152.3	299.7	236.8	187.1	268.2	91.9	92.3	138.8	102.9	125.9	153.044	A
ENSG00000159388	BTG2	217.4	127.5	-0.769855	0.4	2.614	0.068	1.129	1.063	-0.068	1.013	0.452	-0.45	-0.29	-0.634	0.689	0.881	-0.894	0.455	-0.66	-0.712	-0.645	-1.635	ENSG00000159388	BTG2	217.4	127.5	-0.769855	0.4	301	148.5	212.1	208.1	140.4	205.1	171.5	117.5	127.1	106.5	185.7	197.2	90.9	171.7	104.9	101.8	105.8	46.5	152.35	A
ENSG00000242371	IGKV1-39	57.1	185.6	1.70063	2.1	1.088	0.568	-0.412	-0.969	0.028	1.755	-0.099	0.257	-0.028	-0.765	1.747	3.201	28.141	3.78	-0.744	-0.529	-0.083	-0.605	ENSG00000242371	IGKV1-39	57.1	185.6	1.70063	2.1	106.9	81.5	33.6	6.4	55.1	139.5	48.9	66.3	52.4	16.4	139.1	210.1	1428.5	238.4	17.4	27.9	49.7	24.2	152.35	A
ENSG00000068831	RASGRP2	184	150.4	-0.290901	0.6	0.681	1.385	1.096	1.018	-0.824	0.076	-0.433	1.332	2.426	5.214	-0.992	0.031	-0.031	-0.557	-0.668	-0.094	-0.496	-0.413	ENSG00000068831	RASGRP2	184	150.4	-0.290901	0.6	163	203.6	186.9	182.4	76.2	128.1	98.7	200.5	263.6	424.4	66.5	125.5	121.9	91.6	85.2	118.3	95.1	99.9	151.744	A
ENSG00000146066	HIGD2A	116.4	160.2	0.460783	0.2	-0.296	-0.762	-1.563	-1.563	-0.413	0.301	0.107	-1.352	-1.204	-0.757	0.908	-0.038	0.592	0.553	0.966	0.038	1.619	0.194	ENSG00000146066	HIGD2A	116.4	160.2	0.460783	0.2	145.8	127.5	96.1	96.1	141.2	169.2	161.6	104.4	110.2	127.7	193	155.9	180.6	179.1	195.3	158.9	220.9	165	151.583	A
ENSG00000204652	RPS26P8	164.8	152.1	-0.115696	0.6	1.254	-1.56	0.69	-0.233	1.859	-0.441	0.411	0.659	-0.022	-0.395	0.221	0.022	-1.37	-1.35	1.004	0.191	-1.424	-1.501	ENSG00000204652	RPS26P8	164.8	152.1	-0.115696	0.6	276.6	17.9	224.7	139.9	332.2	120.8	199.1	221.9	159.3	125	181.6	163.3	35.4	37.2	253.6	178.9	30.4	23.3	151.172	A
ENSG00000148908	RGS10	140.4	150.6	0.101179	0.2	-0.737	1.148	-1.077	-0.16	-0.298	0.872	0.893	0.116	-1.496	-0.272	-0.282	-0.116	1.092	0.497	-1.108	0.29	0.612	1.235	ENSG00000148908	RGS10	140.4	150.6	0.101179	0.2	119.6	193.4	106.3	142.2	136.8	182.6	183.4	153	89.9	137.8	137.4	143.9	191.2	167.9	105.1	159.8	172.4	196.8	151.083	A
ENSG00000166136	NDUFB8	123.5	156.4	0.340729	0.2	-0.057	-0.225	-1.318	-0.944	-0.619	0.848	1.303	-0.501	-0.73	-0.073	1.918	0.6	2.354	1.204	0.057	-0.111	3.374	0.359	ENSG00000166136	NDUFB8	123.5	156.4	0.340729	0.2	138.6	134.2	105.6	115.4	123.9	162.3	174.2	127	121	138.2	190.3	155.8	201.7	171.6	141.6	137.2	228.4	149.5	150.917	A
ENSG00000147684	NDUFB9	123.2	154	0.321928	0.2	-0.032	-0.511	-0.947	-0.959	0.093	0.985	1.211	-0.607	-0.751	-1.187	1.154	0.315	1.117	0.511	-0.454	-0.07	0.742	0.032	ENSG00000147684	NDUFB9	123.2	154	0.321928	0.2	147.8	127.5	109	108.5	153.1	190.9	200.5	123.4	117.3	98.8	198.1	162.5	196.5	170.8	129.9	146.2	180.6	150.5	150.661	A
ENSG00000241553	ARPC4	106.3	160.8	0.597126	0.3	-1.2	-0.254	-1.041	-0.79	-0.5	-1.036	0.008	-0.008	-0.104	-1.139	0.559	0.308	1.688	1.326	2.231	0.467	1.47	0.472	ENSG00000241553	ARPC4	106.3	160.8	0.597126	0.3	88.9	132.3	96.2	107.7	121	96.4	144.3	143.6	139.2	91.7	169.6	158.1	221.4	204.8	246.3	165.4	211.4	165.6	150.217	A
ENSG00000125835	SNRPB	151.9	148.8	-0.0297473	0.2	2.91	-1.739	-0.626	0.918	0.697	0.881	0.785	-0.486	-0.516	-0.719	0.593	-0.172	2.304	0.105	-0.105	-0.652	1.805	-0.597	ENSG00000125835	SNRPB	151.9	148.8	-0.0297473	0.2	220.7	94.9	125	166.8	160.8	165.8	163.2	128.8	128	122.5	158	137.3	204.3	144.8	139.1	124.3	190.8	125.8	150.05	A
ENSG00000011304	PTBP1	159.7	146.3	-0.126435	0.1	0.644	-0.68	0.885	1.918	0.123	-0.669	-0.128	-0.94	-0.123	0.434	-0.178	-0.88	2.224	0.77	0.765	-0.333	-0.775	0.644	ENSG00000011304	PTBP1	159.7	146.3	-0.126435	0.1	158.7	132.3	163.5	184.1	148.3	132.5	143.3	127.1	143.4	154.5	142.3	128.3	190.2	161.2	161.1	139.2	130.4	158.7	149.95	A
ENSG00000244313	RP11-425L10.1	143.9	150.8	0.0675698	0.2	0.555	0.13	-1.09	-0.57	1.383	-0.13	0.773	-0.884	-2.406	-1.285	0.507	0.471	-0.636	-0.552	-1.057	0.713	2.29	0.585	ENSG00000244313	RP11-425L10.1	143.9	150.8	0.0675698	0.2	170.6	156.4	115.6	133	198.3	147.7	177.9	122.5	71.6	109.1	169	167.8	130.8	133.6	116.7	175.9	228.6	171.6	149.817	A
ENSG00000116824	CD2	125.3	154.7	0.304087	0.2	-1.629	-0.121	-1.569	-1.836	-0.142	-0.884	0.427	0.121	-0.603	-2.607	1.896	0.194	1.681	0.746	0.228	-1.034	0.565	0.345	ENSG00000116824	CD2	125.3	154.7	0.304087	0.2	117.4	152.4	118.8	112.6	151.9	134.7	165.1	158	141.2	94.7	199.2	159.7	194.2	172.5	160.5	131.2	168.3	163.2	149.756	A
ENSG00000013725	CD6	182.4	136.5	-0.418205	0.2	-0.209	1.252	0.617	2.07	-0.491	0.617	-0.092	0.934	0.092	0.505	-0.732	0.445	-1.257	0.806	-0.494	-1.137	-1.632	-0.737	ENSG00000013725	CD6	182.4	136.5	-0.418205	0.2	140.7	194.1	170.9	224	130.4	170.9	145	182.5	151.7	166.8	121.6	164.6	102.4	177.8	130.3	106.8	88.7	121.4	149.478	A
ENSG00000188612	SUMO2	127.4	152.5	0.259444	0.2	-0.618	-0.554	-1.508	-0.731	0.208	0.858	0.339	-1.367	-1.028	-2.076	0.343	-0.134	1.766	1.07	0.297	-0.434	1.872	0.134	ENSG00000188612	SUMO2	127.4	152.5	0.259444	0.2	134	135.8	108.8	130.8	157.4	175.8	161.1	112.8	122.4	92.7	161.2	147.7	201.5	181.8	159.9	139.2	204.5	155.3	149.039	A
ENSG00000211949	IGHV3-23	84.3	171.5	1.0246	2	3.417	-0.043	-0.218	-0.77	0.014	1.349	-0.472	-0.014	0.019	-0.972	1.87	1.283	26.02	4.035	-0.906	-0.229	0.579	-0.295	ENSG00000211949	IGHV3-23	84.3	171.5	1.0246	2	221.2	53.2	44.7	17.9	56	120.8	32.4	54.6	56.2	8.1	146.1	117.6	1318.7	251.2	11.3	44.2	83.4	41	148.811	A
ENSG00000243466	IGKV1-5	93.4	158.2	0.760255	1.3	2.482	0.701	0.001	-0.992	-0.001	1.585	-0.202	-0.072	0.475	-0.725	2.622	3.777	14.974	5.281	-0.307	-0.421	-0.18	-0.648	ENSG00000243466	IGKV1-5	93.4	158.2	0.760255	1.3	197.1	101.6	64.1	10.9	64	149	53.2	60.2	89.5	25.2	204.6	266.5	866.6	347.1	47.6	41.5	54.4	29.3	148.467	A
ENSG00000227507	LTB	98.4	154.8	0.653675	0.4	-1.039	-0.023	-1.54	-1.511	-0.113	0.229	1.636	-0.701	-0.278	-0.625	0.197	1.112	-0.428	2.791	0.648	0.023	5.08	2.128	ENSG00000227507	LTB	98.4	154.8	0.653675	0.4	98	133.1	80.7	81.7	130	141.8	190.4	109.7	124.3	112.3	140.7	172.3	119.1	230.3	156.3	134.7	309.4	207.4	148.456	A
ENSG00000043462	LCP2	120.1	155.7	0.374533	0.2	-2.192	0.908	-1.433	-1.976	-1.466	-0.68	-0.004	1.401	0.798	0.435	-0.421	0.004	-0.509	0.128	0.669	0.007	-2.047	0.323	ENSG00000043462	LCP2	120.1	155.7	0.374533	0.2	85.6	190.6	111.3	92.9	110.2	136.8	159.7	207.3	186.9	174.6	145.6	160	142.6	164.2	182.5	160.1	90.5	170.8	148.456	A
ENSG00000138071	ACTR2	116.3	155	0.414417	0.3	-1.511	-0.95	-0.805	-0.982	0.314	-1.511	-0.099	0.099	-0.355	-2.413	0.506	-0.165	0.314	1.306	3.295	0.736	0.465	0.613	ENSG00000138071	ACTR2	116.3	155	0.414417	0.3	102	119.8	124.4	118.8	159.9	102	146.8	153.1	138.7	73.4	166	144.7	159.9	191.4	254.5	173.3	164.7	169.4	147.933	A
ENSG00000116459	ATP5F1	108.6	156.8	0.529901	0.3	-0.801	0.126	-0.903	-0.704	0.08	-0.504	-0.163	-0.304	-0.24	-1.077	0.308	-0.08	1.111	1.187	1.044	0.645	1.272	0.737	ENSG00000116459	ATP5F1	108.6	156.8	0.529901	0.3	95	149.5	89	100.7	146.8	112.5	132.5	124.2	128	78.8	160.2	137.4	207.4	211.9	203.5	180	216.9	185.4	147.761	A
ENSG00000071127	WDR1	109.9	156.2	0.507203	0.3	-1.091	-0.027	-0.924	-0.708	-0.641	-1.015	-0.198	0.061	0.027	-0.852	1.037	0.396	0.957	1.169	2.352	0.479	-0.029	0.136	ENSG00000071127	WDR1	109.9	156.2	0.507203	0.3	89.8	142.8	98.1	108.9	112.2	93.6	134.3	147.2	145.5	101.7	195.8	163.9	191.8	202.4	261.3	168	142.7	150.9	147.272	A
ENSG00000170043	TRAPPC1	98.1	156.2	0.671069	0.3	-1.123	-0.048	-1.339	-1.498	-0.754	-0.663	0.243	-0.407	-0.335	-0.768	0.8	0.048	0.356	0.703	0.686	0.121	0.742	0.074	ENSG00000170043	TRAPPC1	98.1	156.2	0.671069	0.3	91	153.9	78.4	69.1	112.6	117.9	170.9	132.9	137.1	111.8	203.5	159.5	177.5	197.8	196.8	163.8	200.1	161	146.422	A
ENSG00000130175	PRKCSH	148.2	144.3	-0.0384741	0.1	-0.019	2.075	-0.564	-0.863	0.019	0.681	1.394	-1.161	-1.634	-0.713	0.357	0.376	0.545	-0.357	1.096	0.668	-1.213	-0.182	ENSG00000130175	PRKCSH	148.2	144.3	-0.0384741	0.1	145.5	177.8	137.1	132.5	146.1	156.3	167.3	127.9	120.6	134.8	151.3	151.6	154.2	140.3	162.7	156.1	127.1	143	146.233	A
ENSG00000186010	NDUFA13	120.4	150.4	0.320969	0.2	-0.09	-0.3	-1.074	-0.678	-0.579	0.144	0.988	-0.153	-0.706	-0.806	1.649	0.671	2.26	1.16	0.09	-0.534	2.634	0.438	ENSG00000186010	NDUFA13	120.4	150.4	0.320969	0.2	134.3	127.7	103.5	115.9	119	141.6	168	132.3	115	111.9	188.7	158.1	207.8	173.4	139.9	120.4	219.5	150.8	145.989	A
ENSG00000150459	SAP18	155.1	141.8	-0.129341	0.2	1.44	-1.138	-0.104	0.455	0.681	1.482	0.494	-0.691	-1.17	-1.19	0.166	0.317	0.366	-0.309	-0.668	-0.889	0.104	-0.699	ENSG00000150459	SAP18	155.1	141.8	-0.129341	0.2	204.2	105	144.8	166.3	175	205.8	167.8	122.2	103.8	103	155.2	161	162.9	136.9	123.1	114.6	152.8	121.9	145.906	A
ENSG00000165527	ARF6	137.7	144.8	0.072533	0.1	1.252	-1.16	-1.049	-0.211	-0.7	1.035	0.41	-0.557	-0.469	-0.649	0.917	0.211	1.002	0.774	0.248	-0.454	0.252	-1.215	ENSG00000165527	ARF6	137.7	144.8	0.072533	0.1	179.7	114.1	117.1	139.9	126.6	173.8	156.8	130.5	132.9	128	170.6	151.4	172.9	166.7	152.4	133.3	152.5	112.6	145.1	A
ENSG00000124172	ATP5E	107.1	154.3	0.52678	0.3	-0.777	-0.27	-1.249	-1.067	-0.365	0.033	0.436	-0.498	-1.339	-0.993	1.228	-0.031	0.885	0.572	1.431	0.16	2.407	0.031	ENSG00000124172	ATP5E	107.1	154.3	0.52678	0.3	109.9	131.9	89.4	97.3	127.8	145.1	162.6	122	85.5	100.5	197	142.3	182.1	168.5	205.8	150.6	248.2	145	145.083	A
ENSG00000110448	CD5	222.1	117.2	-0.922237	0.4	1.634	0.783	1.716	4.023	1.064	0.997	0.625	-0.417	-0.048	-0.975	-0.72	-0.134	-0.625	0.629	-0.117	-0.469	-1.353	0.048	ENSG00000110448	CD5	222.1	117.2	-0.922237	0.4	203.4	164	207.2	313.9	177	173.9	156.7	108.5	125.6	82.7	94.5	121.6	98.9	156.9	122.4	106.1	65.2	130	144.917	A
ENSG00000131051	RBM39	211.4	130.3	-0.698138	0.4	1.348	0.11	1.039	1.372	-0.331	1.157	-0.16	0.541	0.807	1.144	-0.478	0.052	-0.052	-0.642	-0.707	-0.587	-1.033	-0.711	ENSG00000131051	RBM39	211.4	130.3	-0.698138	0.4	242.8	140.7	217.3	244.8	104.3	227.1	118.4	176.2	198.2	226	92.2	135.9	127.3	78.6	73.3	83.2	46.4	72.9	144.756	A
ENSG00000115415	STAT1	59.3	166.3	1.48768	0.5	-1.033	-0.58	-0.674	-0.675	-0.488	-0.711	-0.338	0.305	1.557	-0.063	0.625	-0.388	1.011	1.724	1.414	0.063	1.132	1.153	ENSG00000115415	STAT1	59.3	166.3	1.48768	0.5	33.4	73.5	65.2	65.1	81.7	61.9	95	151.9	262.8	119.3	180.3	90.5	214.5	277.6	250.2	130.5	225.2	227	144.756	A
ENSG00000173113	TRMT112	116.2	150.4	0.372194	0.3	-0.399	0.651	-1.168	-1.178	-1.302	-0.037	0.037	-0.437	-0.698	-0.476	0.315	0.387	1.329	1.36	0.442	-0.744	3.337	1.422	ENSG00000173113	TRMT112	116.2	150.4	0.372194	0.3	121.4	165.2	89.3	88.9	83.7	136.5	139.6	119.8	108.9	118.2	151.2	154.2	193.5	194.8	156.5	107	277.3	197.4	144.633	A
ENSG00000145287	PLAC8	99.5	157.3	0.66075	0.3	-0.633	-0.042	-0.94	-1.055	-0.432	-0.264	-0.25	0.803	0.008	0.716	0.482	-0.181	-0.008	1.264	1.034	1.637	1.232	0.742	ENSG00000145287	PLAC8	99.5	157.3	0.66075	0.3	101.2	131	85.7	79.9	111.3	119.8	120.5	173.6	133.5	169.2	157.4	124	132.7	196.8	185.2	215.6	195.2	170.5	144.617	A
ENSG00000166337	TAF10	121.3	149.9	0.305421	0.2	0.43	-0.354	-1.464	-0.888	-0.844	0.524	0.768	-0.647	-0.702	0.735	0.403	-0.318	2.026	0.126	0.628	-0.962	1.886	-0.126	ENSG00000166337	TAF10	121.3	149.9	0.305421	0.2	157.7	129.1	88.6	109.6	111.2	161.1	170	118.4	116.4	168.8	156.7	130.4	215.9	146.6	164.9	106.9	210.8	137.4	144.472	A
ENSG00000143420	ENSA	123.6	149.5	0.274467	0.2	0.067	-0.834	-1.949	-1.274	-0.067	0.344	2.02	-0.309	-1.949	-1.956	2.304	0.38	9.617	0.373	0.188	-0.188	2.24	-0.515	ENSG00000143420	ENSA	123.6	149.5	0.274467	0.2	138.6	125.9	110.2	119.7	136.7	142.5	166.1	133.3	110.2	110.1	170.1	143	273.1	142.9	140.3	135	169.2	130.4	144.294	A
ENSG00000100219	XBP1	112.1	146.9	0.390048	0.3	0.301	-0.394	-0.925	-0.7	-0.039	-0.232	1.03	-1.068	-0.649	0.127	1.488	-0.337	0.039	1.378	1.038	0.979	2.292	-0.327	ENSG00000100219	XBP1	112.1	146.9	0.390048	0.3	148.1	113.8	87.6	98.7	131.3	121.8	184.1	80.5	101.2	139.5	206.7	116.6	135.2	201.3	184.5	181.6	246.4	117.1	144.222	A
ENSG00000197540	GZMM	116.8	145.8	0.31995	0.4	0.335	0.174	-1.615	-0.051	-0.927	0	2.375	0	-0.123	0.207	3.875	1.282	-0.463	0.776	-0.573	-0.801	4.09	-1.142	ENSG00000197540	GZMM	116.8	145.8	0.31995	0.4	141.2	134.9	65	126.1	91.9	128.1	220.9	128.1	123.3	136.2	279.5	178.2	110	158.4	105.7	96.8	287.9	83.5	144.206	A
ENSG00000163191	S100A11	74.2	164.8	1.15123	0.7	-0.671	-0.244	-1.023	-0.775	-0.534	-0.719	-0.111	-0.061	1.076	-0.678	0.061	0.179	1.191	1.291	5.794	0.256	0.94	0.362	ENSG00000163191	S100A11	74.2	164.8	1.15123	0.7	74.7	103.7	50.8	67.6	84	71.4	112.7	116.1	193.3	74.2	124.4	132.4	201.1	207.9	513.7	137.6	184.1	144.8	144.139	A
ENSG00000076928	ARHGEF1	166.6	142	-0.230497	0.4	0.952	0.22	0.882	0.792	-0.191	0.1	-0.01	0.894	2.376	3.748	-0.704	-0.089	0.01	-0.532	-0.654	-0.695	-0.918	-0.634	ENSG00000076928	ARHGEF1	166.6	142	-0.230497	0.4	180	139.2	176.1	171.1	116.3	132.5	126.4	176.8	259.4	335.9	87.7	122	127.5	97.3	90.5	88.2	75.8	91.6	144.128	A
ENSG00000170989	S1PR1	256.9	105.9	-1.2785	0.6	3.6	0.342	3.976	5.873	3.12	1.165	1.714	-0.048	0.044	-0.888	-0.344	-0.624	-0.739	0.149	-0.044	-0.551	-0.725	-0.564	ENSG00000170989	S1PR1	256.9	105.9	-1.2785	0.6	263.5	121.5	279.9	362.6	242.6	157.4	181.3	104.5	108.5	67.9	91.6	79.4	74.4	113.1	104.7	82.6	75	82	144.028	A
ENSG00000110934	BIN2	112	150.4	0.425306	0.2	-1.979	0.18	-2.267	-2.583	-2.06	0.217	1.606	0.419	0.63	-0.837	0.881	0.719	0.492	-0.61	0.561	-0.448	-1.703	-0.18	ENSG00000110934	BIN2	112	150.4	0.425306	0.2	104.2	157.5	97.1	89.3	102.2	158.4	192.7	163.4	168.6	132.4	174.8	170.8	165.2	138	166.9	142	111	148.6	143.506	A
ENSG00000120129	DUSP1	118.2	159.3	0.430516	0.6	2.262	-1.715	-0.113	0.842	-0.507	0.626	-0.228	-0.587	-1.074	0.033	1.366	0.723	4.452	-0.257	-0.033	5.244	6.931	-0.501	ENSG00000120129	DUSP1	118.2	159.3	0.430516	0.6	192.8	40.1	101.6	138.3	86.5	130	97.2	83.4	64.7	107.2	158.4	133.7	276.9	96.1	104.7	307.3	372.1	86.7	143.206	A
ENSG00000211598	IGKV4-1	89	159.2	0.838963	1.5	2.843	-0.141	0.141	-0.877	0.434	2.013	-0.072	0.072	-0.49	-0.711	1.872	4.031	15.806	3.396	-0.671	-0.362	-0.192	-0.678	ENSG00000211598	IGKV4-1	89	159.2	0.838963	1.5	219	54	69.6	13.3	85.8	173.1	57.8	65.8	34.7	22.5	165.3	284.7	935.9	249.6	24.7	41.8	51.2	24.3	142.95	A
ENSG00000147140	NONO	130.9	146.8	0.165387	0.2	-1.192	0.758	-0.415	-0.928	-1.066	-0.657	-0.402	0.701	0.805	1.179	-0.752	-0.019	0.692	0.182	0.019	0.154	-0.597	0.23	ENSG00000147140	NONO	130.9	146.8	0.165387	0.2	107.1	169.1	131.8	115.5	111.1	124.1	132.2	167.3	170.6	182.5	121.1	144.4	167	150.8	145.6	149.9	126	152.3	142.689	A
ENSG00000005844	ITGAL	113.6	152.2	0.422006	0.3	-0.627	-0.083	-0.379	-0.318	-1.067	-0.638	0.138	1.848	2.995	1.133	2.133	1.13	0.083	0.52	2.424	-0.785	-0.711	-0.638	ENSG00000005844	ITGAL	113.6	152.2	0.422006	0.3	103.1	123.9	112.6	114.9	86.3	102.7	132.3	197.6	241.4	170.3	208.5	170.2	130.2	146.9	219.6	97.1	99.9	102.7	142.233	A
ENSG00000162434	JAK1	132.2	140.8	0.0909252	0.1	-1.24	-0.345	0.216	0.002	-0.553	-0.742	0.657	0.166	-0.088	-0.839	0.828	-0.002	-0.692	1.097	0.896	0.471	-0.971	1.122	ENSG00000162434	JAK1	132.2	140.8	0.0909252	0.1	107.1	132.1	147.8	141.8	126.3	121	160.1	146.4	139.3	118.3	164.9	141.7	122.4	172.4	166.8	154.9	114.6	173.1	141.722	A
ENSG00000078369	GNB1	117	145.6	0.315502	0.2	-1.667	-0.748	-0.533	-1.04	-0.027	-0.601	0.932	-0.291	0.206	-1.64	2.196	0.923	0.027	1.587	2.635	-0.35	0.031	0.35	ENSG00000078369	GNB1	117	145.6	0.315502	0.2	102	122.5	127.3	116	138.6	125.8	160	132.7	143.8	102.6	188.2	159.8	139.8	174.6	198	131.4	139.9	147	141.667	A
ENSG00000055163	CYFIP2	117.7	148.2	0.332431	0.1	-1.662	-0.635	-1.127	-1.593	-1.21	-0.901	0	0.487	-0.492	0.714	0.148	0.513	-1.184	0.318	0	0.174	1.101	1.51	ENSG00000055163	CYFIP2	117.7	148.2	0.332431	0.1	108.3	131.9	120.6	109.9	118.7	125.8	146.5	157.7	135.2	162.9	149.9	158.3	119.3	153.8	146.5	150.5	171.8	181.2	141.6	A
ENSG00000119801	YPEL5	267.1	106.4	-1.32788	0.8	6.324	-0.9	4.841	6.801	6.684	2.858	0.912	-0.333	-0.197	-0.864	0.352	0.156	0.149	-0.165	-0.149	-0.575	-0.654	-0.695	ENSG00000119801	YPEL5	267.1	106.4	-1.32788	0.8	356.3	43	292	377	371.9	206	121.6	67.6	73.5	44.6	97.3	88.8	88.5	74.9	75.6	57.1	53.7	51.9	141.183	A
ENSG00000132274	TRIM22	75.4	164.6	1.12633	0.5	-1.135	-0.641	-0.399	-0.73	-0.529	-0.694	-0.436	0.98	3.087	3.127	0.313	-0.734	0.091	0.711	0.512	-0.091	0.655	1.005	ENSG00000132274	TRIM22	75.4	164.6	1.12633	0.5	48.8	81	96.7	75.2	88.3	77.5	94.3	186.5	323.6	326.2	143.1	74.9	128.6	169	156	116.8	165.3	188.1	141.106	A
ENSG00000127540	UQCR11	118.1	146	0.305959	0.3	0.383	-0.69	-1.61	-0.747	-0.337	0.419	0.714	-0.659	-1.592	-0.829	1.212	0.067	0.741	0.337	-0.453	-0.067	3.467	0.228	ENSG00000127540	UQCR11	118.1	146	0.305959	0.3	152.6	117.3	87	115.4	128.9	153.8	163.5	118.3	87.6	112.7	179.9	142.2	164.4	151.1	125.1	137.8	254.1	147.5	141.067	A
ENSG00000198843	SELT	156.5	135.6	-0.206805	0.3	1.734	-1.094	-0.006	0.649	0.721	0.006	0.187	-1.093	-0.821	-0.889	0.163	-0.335	1.019	-0.024	0.508	-0.7	1.239	-0.458	ENSG00000198843	SELT	156.5	135.6	-0.206805	0.3	235.6	77.3	138.2	174.9	178.9	138.9	149	77.4	92.6	88.8	147.7	119.8	195.6	137.2	167	99.4	207.9	112.9	141.061	A
ENSG00000171490	RSL1D1	153.7	135.4	-0.182889	0.2	0.336	0.382	-0.067	0.219	1.536	1.279	0.762	-0.833	-1.639	-1.21	-1.236	-0.559	-0.713	-0.636	-0.922	0.313	0.067	0.25	ENSG00000171490	RSL1D1	153.7	135.4	-0.182889	0.2	157.8	159.4	143.7	153.7	199.8	190.8	172.7	116.9	88.7	103.7	102.8	126.5	121.1	123.8	113.8	157	148.4	154.8	140.856	A
ENSG00000142089	IFITM3	54.3	167	1.62082	1.1	-0.117	-0.415	-2.067	-2.16	-0.271	-0.89	1.132	-0.181	0.158	0.202	-0.317	0.459	4.452	1.736	15.644	-1.014	2.137	0.117	ENSG00000142089	IFITM3	54.3	167	1.62082	1.1	96	84.4	20.1	16.5	90	65.9	144.6	93.5	106.7	108.4	88.2	118.4	273.8	168.1	709.4	61.1	183.7	105.1	140.772	A
ENSG00000167283	ATP5L	119.2	145.1	0.283663	0.2	-0.015	-0.446	-2.109	-1.653	0.023	-0.01	0.903	-1.364	-2.436	-2.34	1.376	0.01	1.426	0.216	-0.333	0.438	3.425	0.178	ENSG00000167283	ATP5L	119.2	145.1	0.283663	0.2	144	133.7	94	104.9	144.9	144.1	165.9	111.8	86.2	88.5	177.2	144.6	178.4	149.5	136.4	154.8	226.1	148.6	140.756	A
ENSG00000182718	ANXA2	73.7	154.4	1.06694	0.6	-0.665	-0.912	-0.575	-0.874	-0.204	-0.027	0.308	0.027	0.896	-1.276	1.501	0.386	0.977	1.422	3.298	-0.684	0.117	-0.444	ENSG00000182718	ANXA2	73.7	154.4	1.06694	0.6	80.2	62.6	86.6	65.3	112.9	125.5	149.3	129.3	191	36.8	234	154.8	196.8	228.4	361.6	78.8	135.7	95.9	140.306	A
ENSG00000219133	RP11-203F10.6	142.4	136.1	-0.0652821	0.2	0.298	0.663	-0.803	-0.409	0.686	0.108	0.99	-0.56	-1.724	-1.555	0.143	0.718	-1.014	-0.372	-0.8	0.834	0.528	-0.108	ENSG00000219133	RP11-203F10.6	142.4	136.1	-0.0652821	0.2	156.1	169.9	114.4	129.3	170.8	148.9	182.3	123.6	79.5	85.9	150.2	172	106.4	130.7	114.5	176.4	164.8	140.7	139.8	A
ENSG00000213178	RP11-641D5.1	139.6	137.8	-0.0187231	0.2	0.81	1.082	-1.357	0.017	0.159	2.702	1.646	-1.011	-2.798	-1.215	-0.455	-0.422	-0.017	-0.422	-0.539	0.501	3.391	0.451	ENSG00000213178	RP11-641D5.1	139.6	137.8	-0.0187231	0.2	155.7	162.2	103.8	136.7	140.1	201	175.7	112.1	69.3	107.2	125.4	126.2	135.9	126.2	123.4	148.3	217.5	147.1	139.656	A
ENSG00000026297	RNASET2	132.2	137.5	0.0567094	0.2	-0.245	-0.424	-0.18	0.635	-0.96	1.031	0.793	0.714	1.136	-0.582	-0.632	-0.025	0.025	0.62	1.846	-1.72	-0.987	1.35	ENSG00000026297	RNASET2	132.2	137.5	0.0567094	0.2	125.7	119.6	127.9	155.7	101.3	169.2	161.1	158.4	172.8	114.2	112.5	133.2	134.9	155.2	197	75.4	100.4	180.1	138.589	A
ENSG00000067167	TRAM1	119.8	137.6	0.199853	0.3	0.157	-1.122	-0.214	-0.192	1.63	0.049	1.208	-0.535	-0.713	-2.033	2.404	-0.7	-0.049	1.989	1.709	-0.284	0.649	0.57	ENSG00000067167	TRAM1	119.8	137.6	0.199853	0.3	135.5	95.2	123.8	124.5	181.9	132.1	168.6	113.7	108.1	66.5	206.3	108.5	129	193.2	184.4	121.6	151	148.5	138.467	A
ENSG00000092820	EZR	248.8	105.2	-1.24185	0.7	4.256	-0.865	4.766	8.74	4.705	1.289	0.442	-0.189	0.139	-0.795	0.057	-0.282	-0.057	0.526	-0.156	-0.944	-0.554	-0.848	ENSG00000092820	EZR	248.8	105.2	-1.24185	0.7	249.9	67.3	268.1	409.8	265.9	144.1	113.9	91.4	103.1	69.8	100.2	88.1	96.1	116.9	92.6	64.5	78.4	67.9	138.222	A
ENSG00000145779	TNFAIP8	127.5	137.1	0.104731	0.2	-1.628	1.24	-0.404	-1.383	-0.734	-1.342	0.238	0.578	0.061	-1.111	-0.686	0.058	-0.894	0.856	-0.058	0.629	0.234	0.663	ENSG00000145779	TNFAIP8	127.5	137.1	0.104731	0.2	95.6	180	131.6	102.8	121.9	104	150.5	160.5	145.3	110.8	123.3	145.2	117.2	168.7	141.8	162	150.4	163	137.478	A
ENSG00000173915	USMG5	87.6	150.1	0.776921	0.3	-0.984	-0.625	-1.313	-1.019	-0.569	0.967	0.145	-0.197	-0.674	-0.674	1.333	0.171	1.053	0.982	0.089	-0.089	2.501	0.421	ENSG00000173915	USMG5	87.6	150.1	0.776921	0.3	87.6	104.3	72.3	86	106.9	178.3	140.1	124.2	102	102	195.3	141.3	182.3	179	137.5	129.2	249.6	152.9	137.267	A
ENSG00000262831	RP11-498C9.2	105.2	143.1	0.443889	0.3	-0.074	-0.569	-0.807	-0.64	-0.061	-0.193	0.926	-0.526	0.061	-1.05	2.515	0.709	1.537	1.18	1.51	1.204	0.304	-0.233	ENSG00000262831	RP11-498C9.2	105.2	143.1	0.443889	0.3	122.1	103.4	94.4	100.7	122.6	117.6	159.9	105	127.2	85.2	220	151.7	183	169.5	182	170.4	136.4	116.1	137.067	A
ENSG00000130726	TRIM28	144.4	134.5	-0.102465	0.1	-1.399	2.588	-0.495	0.688	-1.651	-0.362	-0.422	0.987	0.349	0.482	-1.871	0.256	0.668	0.143	-0.754	-0.143	-2.356	0.681	ENSG00000130726	TRIM28	144.4	134.5	-0.102465	0.1	118.1	178.1	131.7	149.5	114.3	133.7	132.8	154	144.4	146.4	111	143	149.2	141.3	127.8	137	103.7	149.4	136.967	A
ENSG00000111276	CDKN1B	199.8	117.2	-0.769584	0.4	2.248	-0.21	2.441	2.528	1.29	0.33	1.012	-0.039	0.039	-0.263	0.101	0.786	-0.681	-0.668	-0.423	-0.299	-1.083	-0.754	ENSG00000111276	CDKN1B	199.8	117.2	-0.769584	0.4	222.1	111.5	230.8	234.7	179	135.8	166.5	119.2	122.7	109.1	125.5	156.3	90.3	90.9	101.9	107.5	72.2	87	136.833	A
ENSG00000269926	RP11-442H21.2	163.8	136.5	-0.263034	0.5	1.807	-0.662	-0.054	0.999	-0.206	0.929	-0.222	-0.748	-0.498	1.184	0.394	0.054	0.687	-0.398	-0.837	1.183	0.749	-0.058	ENSG00000269926	RP11-442H21.2	163.8	136.5	-0.263034	0.5	285.8	51.2	109	209	94.5	202.4	93	43	66.8	226.6	151.5	119.2	179.4	76.3	34.6	226.5	185.3	108.6	136.817	A
ENSG00000129562	DAD1	87.8	147.9	0.752329	0.3	-0.802	-0.083	-1.325	-1.352	-0.973	-0.136	0.212	-0.017	-0.801	-0.786	0.964	0.404	0.513	0.84	0.499	0.017	1.887	0.563	ENSG00000129562	DAD1	87.8	147.9	0.752329	0.3	92.7	133.2	63.3	61.8	83.1	130.2	149.8	136.9	92.8	93.6	192.1	160.6	166.7	185.1	165.9	138.8	244	169.5	136.672	A
ENSG00000166295	ANAPC16	99.4	148.1	0.575254	0.3	-1.068	0.45	-1.262	-1.303	-0.664	-0.098	0.098	-0.196	-0.937	-0.356	0.766	0.314	0.685	0.1	-0.491	1.389	1.116	1.085	ENSG00000166295	ANAPC16	99.4	148.1	0.575254	0.3	86.3	159.2	77	75	105.7	132.9	142.3	128.2	92.6	120.5	174.4	152.7	170.5	142.4	114	204.3	191.2	189.7	136.606	A
ENSG00000139193	CD27	99.1	137.3	0.470375	0.4	-1.366	1.272	-1.225	-1.467	-1.033	-0.735	0.064	-0.266	-0.614	-0.604	0.359	-0.013	1.02	2.498	0.013	0.46	0.187	1.454	ENSG00000139193	CD27	99.1	137.3	0.470375	0.4	63.3	204.3	70.8	57.9	81.1	97	139.7	122.1	103.5	104	155.5	135.6	190.8	269.8	137	160.9	146.3	214	136.311	A
ENSG00000235655	H3F3AP4	119.4	138.4	0.213041	0.2	0.091	-0.658	-1.086	-1.305	-0.091	-0.925	0.651	-0.753	-0.965	-2.285	1.89	0.618	0.124	0.651	1.119	0.691	0.526	-0.461	ENSG00000235655	H3F3AP4	119.4	138.4	0.213041	0.2	142.1	121.6	109.9	103.9	137.1	114.3	157.4	119	113.2	77.1	191.3	156.5	143	157.4	170.2	158.5	154	127	136.306	A
ENSG00000150093	ITGB1	106.9	138.5	0.373624	0.4	-0.331	-0.663	-0.267	0.058	0.762	-0.058	1.199	-0.383	0.746	-1.233	2.488	0.718	-0.15	1.155	2.031	-0.686	-0.459	0.164	ENSG00000150093	ITGB1	106.9	138.5	0.373624	0.4	105.4	88.8	108.6	124.9	160.2	119.1	182.1	102.8	159.4	60.2	246.7	158	114.5	179.9	223.8	87.6	99	130.2	136.178	A
ENSG00000211644	IGLV1-51	43.5	153.3	1.81727	1.6	1.155	-0.784	-0.225	-0.758	-0.196	1.183	0.084	-0.084	0.234	-0.539	3.309	1.951	15.999	5.946	1.688	-0.367	-0.207	-0.591	ENSG00000211644	IGLV1-51	43.5	153.3	1.81727	1.6	114.7	9.2	39.6	10.6	41.2	116.2	56.4	47.3	64.6	22.5	231.9	158	922.4	375.4	143.7	31.9	40.6	19.7	135.883	A
ENSG00000111678	C12orf57	144.9	132.8	-0.125802	0.2	2.52	1.095	-1.533	-0.073	1.755	-0.038	0.272	0.949	-4.891	-2.479	0.657	0.692	-0.575	-0.499	-0.009	-0.149	1.691	0.009	ENSG00000111678	C12orf57	144.9	132.8	-0.125802	0.2	179.4	155	110	135	166.3	135.6	140.9	152.5	52.5	93.8	147.5	148.1	126.4	127.7	136.1	133.7	165.2	136.4	135.672	A
ENSG00000104979	C19orf53	135.5	132.1	-0.0366624	0.2	0.607	0.418	-1.003	-0.477	-0.499	1.106	0.886	-1.237	-1.979	-1.43	-0.04	-0.877	0.247	0.598	-0.585	0.04	1.313	0.742	ENSG00000104979	C19orf53	135.5	132.1	-0.0366624	0.2	151.5	147.3	115.7	127.4	126.9	162.6	157.7	110.5	94	106.2	137.1	118.5	143.5	151.3	125	138.9	167.2	154.5	135.322	A
ENSG00000125347	IRF1	170.3	126.6	-0.427801	0.4	1.741	-0.932	0.598	0.69	-0.02	-0.304	0.131	-0.585	0.659	-0.875	0.02	0.711	0.08	-0.847	0.865	-0.317	-1.306	-1.2	ENSG00000125347	IRF1	170.3	126.6	-0.427801	0.4	244.7	81.2	174.8	180.4	137	119.6	146.2	102.4	178.5	84.7	139.4	181.7	143.1	86.4	191.1	118.8	58.3	64.8	135.172	A
ENSG00000167978	SRRM2	179.8	129.9	-0.468992	0.7	0.653	0.453	1.437	1.248	-0.688	0.432	-0.432	1.068	2.938	3.23	-0.934	0.536	-0.46	-0.671	-0.64	-0.67	-1.189	-0.678	ENSG00000167978	SRRM2	179.8	129.9	-0.468992	0.7	158.8	144.6	214.5	201.1	63.6	143.1	81.8	188.3	321.1	341.8	46.1	150.5	79.8	64.8	67	64.9	28	64.3	134.672	A
ENSG00000072818	ACAP1	139	136.7	-0.0240716	0.4	0.03	5.108	0.665	-0.03	-1.949	0.336	0.24	4.275	7.249	11.206	-1.037	0.108	-1.817	-0.558	-1.769	-0.132	-0.114	-0.683	ENSG00000072818	ACAP1	139	136.7	-0.0240716	0.4	115.4	200.1	126	114.4	82.4	120.5	118.9	186.2	235.8	301.8	97.6	116.7	84.6	105.6	85.4	112.7	113	103.5	134.478	A
ENSG00000130770	ATPIF1	123.2	135.8	0.140481	0.2	1.236	-0.202	-1.53	-0.712	-1.304	0.406	0.307	-0.674	-0.674	-1.023	0.971	0.211	1.912	0.653	-0.276	-0.452	1.755	0.202	ENSG00000130770	ATPIF1	123.2	135.8	0.140481	0.2	173	126.4	83.4	109.9	90.7	146.1	142.9	111.1	111.1	99.8	164.4	139.8	194.9	154.1	124	118.3	189.8	139.5	134.4	A
ENSG00000044574	HSPA5	122.5	135.3	0.14338	0.3	0.493	-1.356	-0.522	0.081	0.429	1.142	0.011	-0.812	-0.405	-1.284	1.478	0.411	0.862	0.569	-0.011	-0.833	-0.78	-0.957	ENSG00000044574	HSPA5	122.5	135.3	0.14338	0.3	162.3	72.5	113	142.3	159.2	193.8	138.9	98.9	118.7	76	210.1	158.3	180.2	166	137.8	97.9	100.5	91.9	134.35	A
ENSG00000020633	RUNX3	168.4	126.8	-0.409337	0.4	2.115	-1.422	0.915	1.847	1.499	0.663	0.098	-0.539	-0.442	0.114	1.168	0.205	-0.098	-0.723	-0.16	-0.686	-0.663	-1.003	ENSG00000020633	RUNX3	168.4	126.8	-0.409337	0.4	229.1	57.6	170.9	216.1	199.2	158.7	131.3	100.4	105.1	132.1	183.2	136.5	121.8	91.5	118.8	93.3	94.4	77.9	134.328	A
ENSG00000105698	USF2	156.5	127.2	-0.299064	0.2	1.845	0.407	0.68	0.669	-0.311	1.414	0.865	-0.069	0.069	0.911	-0.43	-0.6	0.492	-1.007	-0.419	-1.334	-1.18	-1.268	ENSG00000105698	USF2	156.5	127.2	-0.299064	0.2	181.1	143.7	150.8	150.5	125	169.9	155.6	131.3	134.9	156.8	121.9	117.5	145.9	106.9	122.2	98.4	102.4	100.1	134.161	A
ENSG00000172270	BSG	103	140.5	0.447926	0.2	-0.767	0.201	-1.94	-1.445	-0.385	-0.256	0.582	-0.201	-0.452	-1.068	2.966	0.511	2.149	1.768	1.952	-0.31	1.797	0.285	ENSG00000172270	BSG	103	140.5	0.447926	0.2	108.3	131.4	80.3	92.1	117.4	120.5	140.5	121.8	115.8	101.1	197.4	138.8	177.9	168.8	173.2	119.2	169.5	133.4	133.744	A
ENSG00000185862	EVI2B	105.4	139.7	0.406457	0.3	-1.418	-0.286	-1.256	-1.765	0.116	-0.116	0.933	-0.633	-1.28	-3.11	0.716	-0.31	0.247	0.361	4.562	0.156	0.483	1.244	ENSG00000185862	EVI2B	105.4	139.7	0.406457	0.3	99.4	128.1	103.5	90.6	138.3	132.4	159	119.3	102.9	56.5	153.5	127.5	141.6	144.5	251	139.3	147.6	166.9	133.439	A
ENSG00000125970	RALY	109.6	137.1	0.322981	0.2	-0.563	-0.022	-1.152	-0.994	-0.502	-0.337	0.857	-0.1	-0.319	-0.786	1.127	0.445	1.905	1.148	1.306	0.022	0.804	0.097	ENSG00000125970	RALY	109.6	137.1	0.322981	0.2	112.9	128	96.5	100.9	114.6	119.2	152.5	125.8	119.7	106.7	160	141	181.7	160.6	165	129.2	151	131.3	133.144	A
ENSG00000009790	TRAF3IP3	110.7	141	0.34904	0.4	-1.047	1.774	-0.49	-0.857	-1.102	-0.536	-0.381	1.479	2.603	1.626	-0.712	0.102	0.108	0.637	-0.102	-0.257	0.265	1.084	ENSG00000009790	TRAF3IP3	110.7	141	0.34904	0.4	60.1	220.1	91.7	70.9	57	89.1	97.9	203.4	267.1	211.7	79.1	125.3	125.6	155.6	113.7	104.9	134.5	181	132.706	A
ENSG00000122359	ANXA11	123.2	132.7	0.107166	0.1	-0.594	0.631	-0.862	-0.718	-0.157	0.392	0.788	-0.512	-0.854	-0.862	0.573	0.483	-0.825	0.804	1.031	0.054	-0.054	0.813	ENSG00000122359	ANXA11	123.2	132.7	0.107166	0.1	118.1	147.8	111.6	115.1	128.7	142	151.6	120.1	111.8	111.6	146.4	144.2	112.5	152	157.5	133.8	131.2	152.2	132.678	A
ENSG00000110958	PTGES3	117.4	132.4	0.173471	0.2	-1.071	0.022	-0.669	-1.209	0.223	-0.006	0.258	-0.408	-0.68	-2.487	0.886	0.392	-0.515	1.3	1.592	0.006	-1.67	1.004	ENSG00000110958	PTGES3	117.4	132.4	0.173471	0.2	108.8	136.5	119	105.3	141.6	135.8	142.5	125.6	118.7	72.9	158.4	145.9	122.9	168.9	176.3	136.1	93.6	161.4	131.678	A
ENSG00000008018	PSMB1	108.3	135.6	0.324324	0.2	-0.309	-0.588	-1.015	-1.22	-0.302	0.163	0.612	-0.737	-0.532	-1.498	1.227	0.316	1.394	1.008	0.758	-0.09	1.203	0.09	ENSG00000008018	PSMB1	108.3	135.6	0.324324	0.2	121.9	113.9	101.6	95.7	122.1	135.5	148.4	109.6	115.5	87.7	166.1	139.9	170.9	159.8	152.6	128.2	165.4	133.4	131.567	A
ENSG00000178741	COX5A	78.9	143.3	0.860941	0.3	-1.15	-0.688	-1.504	-1.086	-0.521	-0.449	0.167	-0.466	0.061	-0.97	1.529	-0.057	2.012	1.156	0.661	0.085	1.127	0.057	ENSG00000178741	COX5A	78.9	143.3	0.860941	0.3	76.9	98.7	60.2	79.9	106.6	110	139.1	109.2	134.1	85.4	203.4	128.5	226.2	185.8	162.4	135.2	184.4	133.9	131.106	A
ENSG00000096746	HNRNPH3	110.9	135.5	0.289033	0.2	-2.615	0.041	-2.003	-2.519	-4.04	0.461	0.372	-0.681	0.2	-0.475	-0.668	-0.626	1.5	0.764	0.392	-0.041	0.943	2.003	ENSG00000096746	HNRNPH3	110.9	135.5	0.289033	0.2	98.7	137.3	107.6	100.1	78	143.4	142.1	126.8	139.6	129.8	127	127.6	158.5	147.8	142.4	136.1	150.4	165.8	131.056	A
ENSG00000081320	STK17B	151.4	122.9	-0.30088	0.2	1.638	-0.873	0.759	1.346	0.371	0.714	0.248	0.032	-0.879	-0.032	-0.543	-0.527	-0.936	0.39	-0.546	1.558	-0.819	-0.635	ENSG00000081320	STK17B	151.4	122.9	-0.30088	0.2	180.4	101.3	152.7	171.2	140.5	151.3	136.6	129.8	101.1	127.8	111.7	112.2	99.3	141.1	111.6	177.9	103	108.8	131.017	A
ENSG00000180879	SSR4	108.3	134.5	0.312573	0.3	0.093	-0.37	-1.304	-0.979	-0.25	0.178	0.259	-1.31	-1.232	-1.262	2.023	0.129	1.638	1.09	0.235	-0.093	1.906	-0.166	ENSG00000180879	SSR4	108.3	134.5	0.312573	0.3	132.6	117.2	86.2	97	121.2	135.4	138.1	86	88.6	87.6	196.7	133.8	183.9	165.7	137.3	126.4	192.8	124	130.583	A
ENSG00000136527	TRA2B	136.7	128.3	-0.0914921	0.3	0.643	-0.786	0.277	0.528	-0.945	3.261	0.414	0.385	-0.277	0.305	-0.706	0.369	1.114	-0.614	-1.012	-0.824	-1.788	-1.11	ENSG00000136527	TRA2B	136.7	128.3	-0.0914921	0.3	151.7	106.8	140.2	148.1	101.8	234	144.5	143.6	122.8	141.1	109.3	143.1	166.5	112.2	99.7	105.6	75.3	96.6	130.161	A
ENSG00000110696	C11orf58	127.9	129.3	0.015706	0.1	-0.207	-0.589	0.118	0.258	-0.118	0.76	0.226	0.15	-0.786	-1.193	-0.569	-0.487	1.422	0.869	-0.894	-1.015	1.403	1.161	ENSG00000110696	C11orf58	127.9	129.3	0.015706	0.1	126.3	120.3	131.4	133.6	127.7	141.5	133.1	131.9	117.2	110.8	120.6	121.9	151.9	143.2	115.5	113.6	151.6	147.8	129.994	A
ENSG00000211893	IGHG2	58.1	152.7	1.39409	1.7	1.927	0.246	0.62	-0.586	0.729	2.441	-0.366	-0.348	-0.309	-0.602	3.24	9.58	23.81	5.388	-0.573	-0.246	-0.758	-0.892	ENSG00000211893	IGHG2	58.1	152.7	1.39409	1.7	111.1	46.3	60.7	14.2	64.9	130.9	22.7	23.4	24.9	13.6	161.7	406.1	954.6	244.5	14.7	27.3	7.6	2.4	129.533	A
ENSG00000147274	RBMX	142.9	127.3	-0.166773	0.1	1.11	0.126	0.562	0.669	1.362	0.685	-0.305	0.059	0.023	0.68	-1.398	-0.3	-0.023	-1.295	-1.152	-0.7	-1.259	-0.177	ENSG00000147274	RBMX	142.9	127.3	-0.166773	0.1	152.5	133.3	141.8	143.9	157.4	144.2	124.9	132	131.3	144.1	103.6	125	130.4	105.6	108.4	117.2	106.3	127.4	129.406	A
ENSG00000103653	CSK	100.9	137.9	0.450696	0.3	-1.026	0.357	-0.662	-1.058	-0.975	-0.945	-0.687	0.4	0.832	-0.507	-0.473	0.436	1.135	0.846	1.581	-0.24	0.24	0.315	ENSG00000103653	CSK	100.9	137.9	0.450696	0.3	79.7	148.2	97.7	78.1	82.2	83.7	96.5	150.3	171.7	105.4	107.1	152.1	186.7	172.4	208.8	118.6	142.4	146.1	129.317	A
ENSG00000175550	DRAP1	80.6	142.3	0.820084	0.3	-0.874	-0.626	-1.352	-1.383	-0.978	0.005	0.058	0.005	0.136	-0.005	0.723	-0.355	1.558	0.624	0.99	-0.974	1.35	-0.028	ENSG00000175550	DRAP1	80.6	142.3	0.820084	0.3	89.6	101.7	66.2	64.7	84.5	132.6	135.2	132.6	139	132.1	167.7	115	208.6	162.9	180.8	84.7	198.4	131	129.294	A
ENSG00000174886	NDUFA11	101.2	135.8	0.424274	0.3	-0.024	-0.2	-2.361	-1.774	-0.689	0.029	0.66	-0.782	-1.193	-0.65	2.292	0.528	2.923	1.281	0.024	-0.127	4.809	0.044	ENSG00000174886	NDUFA11	101.2	135.8	0.424274	0.3	123	119.4	75.2	87.2	109.4	124.1	137	107.5	99.1	110.2	170.4	134.3	183.3	149.7	124	120.9	221.9	124.4	128.944	A
ENSG00000115524	SF3B1	142.7	129.9	-0.135584	0.5	0.485	0.224	1.726	1.054	-0.274	0.934	-0.264	1.62	3.888	3.691	-0.664	0.906	-0.401	-0.224	-0.532	-0.685	-1.108	-0.502	ENSG00000115524	SF3B1	142.7	129.9	-0.135584	0.5	126.2	115.1	179	150.4	93.9	145.3	94.3	174.5	271	262.6	77.3	144.1	88.5	96	82.9	76.4	58.4	84.2	128.894	A
ENSG00000172354	GNB2	95.2	135.2	0.506062	0.3	-2.502	-0.003	-2.366	-2.476	-1.42	-0.834	0.081	-0.306	0.003	-2.021	0.515	0.201	2.063	2.382	4.682	-0.29	0.332	0.118	ENSG00000172354	GNB2	95.2	135.2	0.506062	0.3	82.5	130.3	85.1	83	103.2	114.4	131.9	124.5	130.4	91.7	140.2	134.2	169.8	175.9	219.9	124.8	136.7	132.6	128.394	A
ENSG00000188186	LAMTOR4	113.5	132.3	0.221121	0.2	-0.282	0.392	-2.746	-2.438	-1.881	0.891	1.001	-1.448	-1.859	-0.121	0.568	0.663	0.121	-0.495	-0.143	0.685	3.713	0.209	ENSG00000188186	LAMTOR4	113.5	132.3	0.221121	0.2	126.9	136.1	93.3	97.5	105.1	142.9	144.4	111	105.4	129.1	138.5	139.8	132.4	124	128.8	140.1	181.4	133.6	128.35	A
ENSG00000244021	RP11-50D9.1	132	124.9	-0.0797645	0.2	0.715	0.57	-0.736	-0.102	0.688	0.5	0.876	-0.465	-1.516	-1.223	0.102	0.661	-0.597	-0.271	-0.691	0.852	0.86	-0.121	ENSG00000244021	RP11-50D9.1	132	124.9	-0.0797645	0.2	154.4	149	100.4	124	153.4	146.4	160.4	110.5	71.4	82.3	131.6	152.4	105.6	117.7	102.1	159.5	159.8	123.3	128.011	A
ENSG00000122545	41889	104.9	132.9	0.341326	0.2	-1.653	-0.347	-1.364	-1.248	-0.933	-0.873	0.403	0.433	-0.524	-1.799	1.666	1.14	-0.468	0.666	0.627	0.347	0.683	0.351	ENSG00000122545	41889	104.9	132.9	0.341326	0.2	93.3	123.6	100	102.7	110	111.4	141	141.7	119.5	89.9	170.3	158.1	120.8	147.1	146.2	139.7	147.5	139.8	127.922	A
ENSG00000134308	YWHAQ	89.7	137.5	0.616252	0.3	-0.233	-0.661	-0.99	-0.688	-0.269	-0.264	0.654	-0.047	0.422	-1.012	2.928	0.863	1.543	0.846	1.109	0.047	1.007	-0.065	ENSG00000134308	YWHAQ	89.7	137.5	0.616252	0.3	106.5	88.9	75.4	87.8	105	105.2	142.9	114.1	133.4	74.5	236.3	151.5	179.4	150.8	161.6	118	157.4	113.4	127.894	A
ENSG00000241351	IGKV3-11	71.5	134.2	0.90837	1.2	1.544	-0.596	0.07	-0.994	-0.07	-0.324	-0.438	0.255	0.546	-0.934	2.57	3.176	10.435	5.143	-0.753	-0.774	0.157	-0.549	ENSG00000241351	IGKV3-11	71.5	134.2	0.90837	1.2	156.2	38.3	75	16.4	67.3	53.3	47	85.2	101.2	19.7	212.7	246.1	645.9	354.4	29.7	28.5	79.8	40.9	127.644	A
ENSG00000232112	TMA7	135	126	-0.0995357	0.3	1.623	0.361	-0.942	0.185	-0.425	0.752	0.138	-1.103	-1.939	-1.157	0.597	0.07	1.584	-0.45	-1.351	-0.07	3.349	-0.483	ENSG00000232112	TMA7	135	126	-0.0995357	0.3	171.7	136.5	100.2	131.6	114.6	147.4	130.3	95.7	72.4	94.2	143.1	128.4	170.6	113.9	88.8	124.5	219.8	113	127.594	A
ENSG00000184557	SOCS3	158.7	113.5	-0.48361	0.5	1.508	1.633	-0.607	0.005	-0.323	0.995	-0.459	-1.198	0.692	1.258	0.111	-0.005	-0.742	1.38	0.657	-0.626	-0.292	-1.292	ENSG00000184557	SOCS3	158.7	113.5	-0.48361	0.5	215.2	223.3	78.3	117.9	96.7	182	87.9	40.1	162.4	199	124.8	117.3	69.6	206.9	160.1	77.1	98.7	34	127.294	A
ENSG00000089220	PEBP1	113.7	128.4	0.175413	0.1	-0.36	0.092	-0.778	-0.792	-0.228	0.618	0.848	-0.9	-0.731	-0.092	1.911	0.308	0.613	1.135	-0.134	-0.458	1.088	0.768	ENSG00000089220	PEBP1	113.7	128.4	0.175413	0.1	115.8	125.4	106.9	106.6	118.6	136.6	141.5	104.3	107.9	121.5	164.1	130	136.5	147.6	120.6	113.7	146.6	139.8	126.889	A
ENSG00000213626	LBH	130.5	123.5	-0.0795388	0.4	-1.122	3.169	0.276	-0.359	-0.664	-1.027	-0.278	0.685	-0.254	-0.22	-0.349	-0.166	0.734	1.425	0.166	0.842	1.022	3.064	ENSG00000213626	LBH	130.5	123.5	-0.0795388	0.4	64.4	240.3	121.7	95.7	83.2	68.3	99	138.5	100	101.4	96.1	103.6	140.5	168.8	117.2	144.9	152.3	236	126.217	A
ENSG00000107738	C10orf54	95.8	136.5	0.510803	0.3	-0.711	-0.355	-0.803	-0.664	-0.371	-0.685	1.246	-0.551	-0.124	1.776	0.154	0.124	4.557	0.376	7.77	3.578	-0.463	1.771	ENSG00000107738	C10orf54	95.8	136.5	0.510803	0.3	94.3	101.2	92.5	95.2	100.9	94.8	132.3	97.4	105.7	142.6	111.1	110.5	196.6	115.4	259	177.6	99.1	142.5	126.039	A
ENSG00000143543	JTB	104.9	129.9	0.308387	0.2	-0.447	-1.103	-1.965	-1.602	-1.096	0.24	0.623	-0.973	-0.363	-0.636	2.069	0.422	0.713	1.336	0.091	-0.091	3.107	0.616	ENSG00000143543	JTB	104.9	129.9	0.308387	0.2	117.7	107.6	94.3	99.9	107.7	128.3	134.2	109.6	119	114.8	156.5	131.1	135.6	145.2	126	123.2	172.5	134.1	125.406	A
ENSG00000184897	H1FX	107.6	124.9	0.215095	0.3	-0.056	0.851	-0.987	-1.521	-1.815	0.056	1.355	0.52	-0.214	0.159	1.33	1.15	0.597	0.515	-0.14	-0.757	-0.752	-0.142	ENSG00000184897	H1FX	107.6	124.9	0.215095	0.3	122.7	159.4	85	63.4	51.5	127.2	179.8	146	116.3	131.4	178.8	171.5	149.1	145.8	119.3	94.3	94.5	119.2	125.289	A
ENSG00000127022	CANX	83	135.2	0.703912	0.3	-1.463	-0.597	-1.151	-1.373	0.333	-0.536	0.156	-0.156	-0.266	-1.489	3.247	-0.43	1.611	1.843	2.436	0.439	0.494	0.752	ENSG00000127022	CANX	83	135.2	0.703912	0.3	73.1	100	82.8	75.9	128.9	101.9	123.4	113.7	110.3	72.3	219.4	105.2	168.6	175.8	194.2	132.2	133.9	141.9	125.194	A
ENSG00000105329	TGFB1	144.5	116.8	-0.307029	0.2	2.314	-0.602	0.417	1.955	-0.446	1.563	1.596	-0.58	-0.653	-0.007	1.443	1.004	-1.102	-0.236	0.602	-0.917	0.007	-0.696	ENSG00000105329	TGFB1	144.5	116.8	-0.307029	0.2	180.1	99.7	127.8	170.2	104	159.4	160.3	100.3	98.3	116.1	156.1	144	85.9	109.8	132.9	91	116.5	97.1	124.972	A
ENSG00000215301	DDX3X	165.5	112.4	-0.558189	0.3	3.463	-0.046	2.209	2.196	3.657	1.174	0.792	0.557	-0.414	-0.884	-0.836	-0.284	-0.111	-0.029	-0.407	0.424	-1.122	0.029	ENSG00000215301	DDX3X	165.5	112.4	-0.558189	0.3	209.7	106.7	172.9	172.5	215.4	142.5	131.3	124.4	95.9	82.1	83.5	99.7	104.8	107.2	96.1	120.5	75.1	108.9	124.956	A
ENSG00000186469	GNG2	95.9	130.6	0.445552	0.2	-0.339	-1.549	-1.496	-0.313	-0.132	-0.607	0.742	0.437	0.049	-1.613	2.457	-0.049	0.754	1.187	2.51	-0.154	0.788	0.181	ENSG00000186469	GNG2	95.9	130.6	0.445552	0.2	111.4	79.3	80.7	112.1	116.9	104.3	140.1	132	121.7	77.6	185.6	119.1	140.4	151.9	187	116.3	141.3	125.2	124.606	A
ENSG00000220205	VAMP2	142.7	116.6	-0.291418	0.2	1.057	0.252	0.854	-0.223	0.168	1.132	1.028	0.31	-0.13	0.075	-0.075	0.651	-1.103	-0.614	-1.303	-0.758	-1.488	-0.698	ENSG00000220205	VAMP2	142.7	116.6	-0.291418	0.2	162.4	134.6	155.4	118.2	131.7	165	161.4	136.6	121.4	128.5	123.3	148.4	87.8	104.7	80.9	99.7	74.5	101.8	124.239	A
ENSG00000240087	RP11-254B13.1	113.3	124.5	0.135998	0.2	0.262	-0.484	-1.275	-0.746	0.701	0.537	1.337	-1.378	-2.878	-0.648	0.836	-0.07	-0.533	0.07	-0.767	0.484	2.354	0.144	ENSG00000240087	RP11-254B13.1	113.3	124.5	0.135998	0.2	133.4	115.2	95.9	108.8	144.1	140.1	159.6	93.4	56.8	111.2	147.4	125.3	114	128.7	108.3	138.8	184.4	130.5	124.217	A
ENSG00000205220	PSMB10	82.2	135.9	0.725335	0.3	-1.316	-0.171	-1.199	-1.173	-1.089	-0.923	-0.426	-0.049	0.141	-0.35	0.416	0.185	2.006	1.001	1.196	0.049	1.284	0.35	ENSG00000205220	PSMB10	82.2	135.9	0.725335	0.3	66.9	116.8	72	73.1	76.8	84	105.7	122.1	130.4	109	142.4	132.3	211.7	167.9	176.4	126.4	180.2	139.5	124.089	A
ENSG00000123146	CD97	99.8	132.9	0.413229	0.3	-0.717	-0.632	-0.977	-0.439	0.381	-0.556	-0.054	0.937	0.856	3.563	0.054	-0.973	-0.385	0.421	4.737	1.452	-1.04	0.489	ENSG00000123146	CD97	99.8	132.9	0.413229	0.3	99.2	101.1	93.4	105.4	123.7	102.8	114	136.1	134.3	194.7	116.4	93.5	106.6	124.6	220.9	147.6	92	126.1	124.022	A
ENSG00000115091	ACTR3	79.3	136.8	0.786675	0.4	-0.899	0.217	-0.885	-0.71	-0.453	-0.758	-0.639	0.071	0.143	-0.594	-0.266	-0.071	1.261	1.197	1.584	0.461	1.165	0.968	ENSG00000115091	ACTR3	79.3	136.8	0.786675	0.4	57.3	131.7	58.2	69.9	87	66.7	74.6	122	126.8	77.6	99.5	112.5	201.4	197.1	222.9	148	195	181.8	123.889	A
ENSG00000010610	CD4	120.7	120.7	0	0.3	-1.032	1.506	-0.15	-0.095	0.095	0.674	0.939	-0.612	0.344	-2.253	0.562	-0.375	-0.328	1.192	3.326	-0.674	-1.351	1.265	ENSG00000010610	CD4	120.7	120.7	0	0.3	92.7	158	115.4	116.8	121.7	136.6	143.4	103.5	128.1	61.3	133.7	109.6	110.8	149.9	204.8	101.9	84.5	151.8	123.583	A
ENSG00000205246	RPSAP58	87.5	117	0.419154	0.4	-0.691	-0.12	-0.469	-0.936	0.548	0.745	3.126	0.787	-1.077	-0.996	-0.295	-0.027	0.658	1.44	-0.822	0.359	0.027	0.278	ENSG00000205246	RPSAP58	87.5	117	0.419154	0.4	80.4	110	91.9	67.7	144.6	154.8	278.2	157	60.4	64.6	100.9	114.8	150.3	190.8	73.6	134.8	117.6	130.6	123.5	A
ENSG00000184922	FMNL1	131	120.6	-0.119337	0.2	-0.687	0.229	1.243	0.496	-1.324	-0.662	0.008	1.256	2.27	0.229	-0.123	0.577	-0.246	-0.008	0.946	-1.319	-2.32	-0.696	ENSG00000184922	FMNL1	131	120.6	-0.119337	0.2	107.2	128.8	152.7	135.1	92.2	107.8	123.6	153	176.9	128.8	120.5	137	117.6	123.2	145.7	92.3	68.7	107	123.228	A
ENSG00000155368	DBI	88.4	130	0.556393	0.3	-0.316	-0.678	-1.152	-0.891	-0.567	-0.066	0.671	-0.215	-0.357	-1.205	1.594	0.248	1.438	0.764	0.719	0.066	1.772	0.101	ENSG00000155368	DBI	88.4	130	0.556393	0.3	105.9	91.6	72.9	83.2	96	115.8	144.9	109.9	104.3	70.8	181.4	128.2	175.2	148.6	146.8	121	188.4	122.4	122.628	A
ENSG00000177105	RHOG	159.5	109.7	-0.539993	0.4	1.443	-0.672	0.764	1.224	1.194	0.176	0.205	-0.677	-0.281	-1.132	0.003	-0.307	0.091	-0.003	0.959	-0.497	-0.708	-0.682	ENSG00000177105	RHOG	159.5	109.7	-0.539993	0.4	203.8	79.3	163.8	190.9	189.1	129.2	130.9	79	102.3	52.2	119	100.8	124.2	118.7	175.3	89.6	77.2	78.7	122.444	A
ENSG00000129559	NEDD8	72.2	134.2	0.894314	0.5	-0.894	-0.191	-1.366	-2.965	-0.698	0.191	0.202	-0.303	-0.508	-0.819	0.819	0.242	1.254	0.651	0.399	0.224	2.52	-2.965	ENSG00000129559	NEDD8	72.2	134.2	0.894314	0.5	92.8	124.3	71.7	0.1	101.6	141.4	141.9	119.3	110.1	96.2	169.5	143.7	189	162	150.7	142.9	245.7	0.1	122.378	A
ENSG00000087088	BAX	100	128.6	0.362891	0.2	-0.204	-1.709	-2.844	-2.208	-1.32	0.016	1.002	-0.989	-0.016	0.412	0.652	0.185	2.293	-0.684	0.665	0.47	0.386	-1.404	ENSG00000087088	BAX	100	128.6	0.362891	0.2	123.7	100.5	83	92.8	106.5	127.1	142.3	111.6	126.6	133.2	136.9	129.7	162.2	116.3	137.1	134.1	132.8	105.2	122.311	A
ENSG00000254999	BRK1	83.7	130.2	0.63743	0.3	-1.04	-0.104	-1.401	-1.332	-0.639	-0.618	0.104	-0.703	-0.625	-1.256	0.802	0.104	0.802	0.995	0.568	0.32	1.775	0.646	ENSG00000254999	BRK1	83.7	130.2	0.63743	0.3	80.6	121.4	64.9	67.9	98.1	99	130.5	95.3	98.7	71.2	160.9	130.5	160.9	169.3	150.7	139.9	203.3	154.1	122.067	A
ENSG00000179010	MRFAP1	149.6	112.1	-0.416324	0.3	2.365	-0.714	1.324	1.619	0.943	1.682	1.069	-0.66	-0.443	-0.679	0.538	0.443	0.198	-0.242	-0.352	-0.198	-0.67	-1.182	ENSG00000179010	MRFAP1	149.6	112.1	-0.416324	0.3	188.3	90.4	155.2	164.6	143.1	166.6	147.1	92.1	99	91.5	130.2	127.2	119.4	105.4	101.9	106.8	91.8	75.5	122.006	A
ENSG00000120742	SERP1	123.6	118.8	-0.0571439	0.2	0.862	-0.814	-0.495	0.535	0.325	-0.055	0.055	-2.386	-1.932	-0.967	0.5	-1.08	0.858	1.242	0.255	-0.081	2.495	-0.172	ENSG00000120742	SERP1	123.6	118.8	-0.0571439	0.2	142.8	104.4	111.7	135.3	130.5	121.8	124.3	68.4	78.8	100.9	134.5	98.3	142.7	151.5	128.9	121.2	180.2	119.1	121.961	A
ENSG00000005059	CCDC109B	120.3	118.9	-0.0168879	0.1	-0.046	0.138	-0.337	0.23	-0.099	-0.25	0.609	-0.75	-0.827	-0.789	1.512	0.046	0.745	1.225	-0.798	-0.784	0.41	0.74	ENSG00000005059	CCDC109B	120.3	118.9	-0.0168879	0.1	119.4	123.2	113.4	125.1	118.3	115.2	132.9	104.9	103.3	104.1	151.5	121.3	135.7	145.6	103.9	104.2	128.8	135.6	121.467	A
ENSG00000105669	COPE	101	125.6	0.314481	0.2	-0.254	0.139	-1.397	-0.454	-0.871	0.012	0.962	-0.339	-0.181	-0.478	2.928	1.161	5.069	2.329	1.954	-0.181	2.904	-0.012	ENSG00000105669	COPE	101	125.6	0.314481	0.2	104.9	111.4	86	101.6	94.7	109.3	125	103.5	106.1	101.2	157.5	128.3	192.9	147.6	141.4	106.1	157.1	108.9	121.306	A
ENSG00000168961	LGALS9	45.9	141.6	1.62526	0.6	-0.691	-0.825	-0.658	-0.986	-0.587	-0.099	0.029	0.641	1.216	-0.029	0.879	-0.525	1.417	1.257	2.909	-0.315	0.828	0.378	ENSG00000168961	LGALS9	45.9	141.6	1.62526	0.6	52.9	43.4	55.3	32	60.3	94.9	104	147.4	188.2	99.9	164.3	64.7	202.5	191.1	308.3	79.6	160.7	128.8	121.017	A
ENSG00000141480	ARRB2	102.6	125	0.284897	0.1	-2.982	0.391	-2.315	-1.896	-1.518	0.267	1.69	-0.358	0.531	0.818	0.531	-0.276	0.391	0.111	3.574	-0.111	-1.213	-0.95	ENSG00000141480	ARRB2	102.6	125	0.284897	0.1	87	128	95.1	100.2	104.8	126.5	143.8	118.9	129.7	133.2	129.7	119.9	128	124.6	166.7	121.9	108.5	111.7	121.011	A
ENSG00000161203	AP2M1	93.5	125.2	0.421196	0.2	-1.656	-0.095	-1.825	-1.747	-1.198	-0.445	0.696	-0.329	-0.428	-1.345	1.388	0.143	0.294	1.133	1.405	0.095	0.653	0.212	ENSG00000161203	AP2M1	93.5	125.2	0.421196	0.2	86	122.1	82.1	83.9	96.6	114	140.4	116.7	114.4	93.2	156.4	127.6	131.1	150.5	156.8	126.5	139.4	129.2	120.383	A
ENSG00000101182	PSMA7	99.2	126.4	0.349584	0.2	-0.932	-0.456	-1.252	-0.202	-1.484	-0.29	-0.368	0.257	1.175	-0.334	0.495	0.202	3.591	1.965	1.435	-0.528	4.177	0.821	ENSG00000101182	PSMA7	99.2	126.4	0.349584	0.2	95.2	103.8	89.4	108.4	85.2	106.8	105.4	116.7	133.3	106	121	115.7	177	147.6	138	102.5	187.6	126.9	120.361	A
ENSG00000232573	RPL3P4	131.5	114.7	-0.197197	0.3	0.747	0.684	-0.486	0.161	0.787	0.657	0.694	-1.001	-1.573	-1.016	0.317	0.061	-0.428	-0.166	-0.665	-0.061	1.69	-0.771	ENSG00000232573	RPL3P4	131.5	114.7	-0.197197	0.3	149.3	146.9	102.6	127.1	150.8	145.9	147.3	83.1	61.4	82.5	133	123.3	104.8	114.7	95.8	118.7	185	91.8	120.222	A
ENSG00000154518	ATP5G3	92.4	127.4	0.463401	0.3	-0.075	-0.723	-1.134	-1.16	-0.267	0.163	0.176	-0.486	-0.834	-1.202	1.219	0.57	2.907	0.867	0.626	0.075	1.834	-0.173	ENSG00000154518	ATP5G3	92.4	127.4	0.463401	0.3	113.8	93.9	81.3	80.5	107.9	121.1	121.5	101.2	90.5	79.2	153.5	133.6	205.3	142.7	135.3	118.4	172.4	110.8	120.161	A
ENSG00000160310	PRMT2	98.6	125.1	0.343422	0.3	-0.834	1.366	-0.718	-0.799	-0.592	-0.33	0.02	-0.065	-0.186	0.836	0.378	0.631	-0.467	0.995	-0.02	1.467	1.011	1.314	ENSG00000160310	PRMT2	98.6	125.1	0.343422	0.3	71.7	172.5	77	73.3	82.8	94.8	110.8	106.9	101.4	148.2	127.2	138.8	88.5	155.5	109	177.1	156.2	170.1	120.1	A
ENSG00000105323	HNRNPUL1	141.3	112.2	-0.332689	0.2	1.494	-0.609	1.004	2.625	0.69	1.14	1.176	-0.332	-0.659	0	0	-0.554	0.268	-0.722	0.213	-0.486	-1.771	-0.799	ENSG00000105323	HNRNPUL1	141.3	112.2	-0.332689	0.2	149.3	103	138.5	174.2	131.6	141.5	142.3	109.1	101.9	116.4	116.4	104.2	122.3	100.5	121.1	105.7	77.4	98.8	119.678	A
ENSG00000106803	SEC61B	96	122.7	0.354029	0.3	0.385	-1.051	-1.045	-0.285	-0.043	0.253	0.353	-0.874	-0.475	-1.673	2.023	0.043	3.112	1.93	1.425	-0.295	1.254	-0.398	ENSG00000106803	SEC61B	96	122.7	0.354029	0.3	123.4	78.8	79	102.6	110.1	119.3	122.4	84.3	96.7	59.5	174.3	112.8	208.1	171.4	155.7	102.3	150.4	99.1	119.456	A
ENSG00000115165	CYTIP	137.4	117.4	-0.22695	0.2	3.465	-0.421	1.758	2.341	4.231	0.081	-0.64	-1.043	-1.585	2.398	-0.179	-0.363	0.576	-0.709	-0.081	3.494	-0.121	0.202	ENSG00000115165	CYTIP	137.4	117.4	-0.22695	0.2	166.5	99.1	136.9	147	179.8	107.8	95.3	88.3	78.9	148	103.3	100.1	116.4	94.1	105	167	104.3	109.9	119.317	A
ENSG00000090238	YPEL3	145.9	110.3	-0.403547	0.2	1.831	2.515	0.871	0.848	-0.351	-0.089	-0.136	0.656	-0.178	0.23	-0.693	1.199	0.089	0.37	-0.918	-0.899	-0.693	-0.15	ENSG00000090238	YPEL3	145.9	110.3	-0.403547	0.2	152.6	167.2	132.1	131.6	106	111.6	110.6	127.5	109.7	118.4	98.7	139.1	115.4	121.4	93.9	94.3	98.7	110.3	118.839	A
ENSG00000163463	KRTCAP2	92.6	122.9	0.408401	0.3	-0.625	0.436	-1.625	-1.767	-1.073	0.48	0.724	-0.571	-0.56	-1.167	2.323	0.135	-0.262	1.265	0.571	-0.135	1.942	0.814	ENSG00000163463	KRTCAP2	92.6	122.9	0.408401	0.3	100	129.2	72.5	68.6	87.7	130.4	137.1	101.5	101.8	85.1	181.1	120.9	110	152	132.9	113.5	170.6	139.6	118.583	A
ENSG00000114902	SPCS1	90.1	122.9	0.447886	0.3	-0.722	-0.104	-1.22	-1.365	-0.441	-0.293	0.545	-0.548	-0.851	-1.299	2.112	0.593	0.76	1.491	0.517	0.104	0.895	0.627	ENSG00000114902	SPCS1	90.1	122.9	0.447886	0.3	94.2	113.8	78.4	73.8	103.1	107.8	134.4	99.7	90.1	75.9	184.1	135.9	141.2	164.4	133.5	120.4	145.5	137	118.511	A
ENSG00000115875	SRSF7	165.6	106.6	-0.635495	0.4	0.889	-0.338	1.39	2.68	-0.635	1.464	-0.403	0.5	0.714	0.363	-0.169	0.245	0.169	-0.466	-0.803	-0.82	-1.11	-0.942	ENSG00000115875	SRSF7	165.6	106.6	-0.635495	0.4	152.9	94.6	176.7	238	80.5	180.2	91.5	134.4	144.6	127.9	102.6	122.3	118.7	88.5	72.5	71.7	57.9	65.9	117.856	A
ENSG00000125991	ERGIC3	105.9	118.4	0.160966	0.2	-0.595	0.246	-1.595	-1.466	0.152	0.152	0.968	-1.292	-2.088	-1.511	0.908	0.212	-0.426	0.56	-0.152	0.754	0.869	-0.371	ENSG00000125991	ERGIC3	105.9	118.4	0.160966	0.2	111.1	128	91	93.6	126.1	126.1	142.5	97.1	81.1	92.7	141.3	127.3	114.5	134.3	120	138.2	140.5	115.6	117.833	A
ENSG00000239470	RP11-16F15.2	92.4	115.7	0.324424	0.7	-1.305	0.629	-0.026	-1.323	0.768	-1.296	0.812	0.054	-0.569	-1.369	0.441	0.575	-1.355	0.026	-0.072	0.72	-1.353	0.286	ENSG00000239470	RP11-16F15.2	92.4	115.7	0.324424	0.7	15.6	201.6	138.6	13.9	214.9	16.5	219.2	146.3	86.4	9.5	183.5	196.4	10.8	143.6	134.2	210.3	11	168.6	117.828	A
ENSG00000136819	C9orf78	126.3	114.5	-0.141507	0.2	2.532	-0.753	-0.009	1.606	1.231	2.719	1.751	-0.408	-1.231	-0.632	0.674	0.082	0.009	-0.777	-0.154	-0.185	-0.674	0.118	ENSG00000136819	C9orf78	126.3	114.5	-0.141507	0.2	154.2	99.9	112.2	138.9	132.7	157.3	141.3	105.6	92	101.9	123.5	113.7	112.5	99.5	109.8	109.3	101.2	114.3	117.767	A
ENSG00000157873	TNFRSF14	100.7	122.9	0.287421	0.2	-1.665	-0.28	-0.579	-2.268	0.671	-1.786	0.28	0.146	2.659	2.9	0.479	-0.678	0.87	0.188	0.799	-0.728	-0.146	-0.607	ENSG00000157873	TNFRSF14	100.7	122.9	0.287421	0.2	94.1	113.6	109.4	85.6	127	92.4	121.5	119.6	155	158.4	124.3	108	129.8	120.2	128.8	107.3	115.5	109	117.75	A
ENSG00000079246	XRCC5	83.7	124.9	0.577474	0.3	-1.691	0.002	-1.119	-1.097	-0.755	-1.072	-0.067	0.208	-0.238	-0.923	0.48	-0.002	0.319	1.025	0.859	0.594	0.067	1.002	ENSG00000079246	XRCC5	83.7	124.9	0.577474	0.3	54.8	123.2	77.9	78.8	92.6	79.8	120.4	131.5	113.5	85.8	142.5	123	136	164.5	157.8	147.1	125.8	163.6	117.7	A
ENSG00000167895	TMC8	148	111.6	-0.40726	0.4	0.804	2.712	2.42	2.664	-0.346	0.545	0.055	2.631	3.846	4.916	-1.084	-0.075	-0.537	-0.237	-0.452	-0.184	-1.108	-0.055	ENSG00000167895	TMC8	148	111.6	-0.40726	0.4	114.8	161.9	154.7	160.7	86.4	108.4	96.3	159.9	189.9	216.3	68.2	93.1	81.7	89.1	83.8	90.4	67.6	93.6	117.6	A
ENSG00000255302	EID1	99.3	117.7	0.245249	0.2	-1.09	-1.125	-0.78	-0.319	0.526	0.056	1.483	-1.013	-0.754	-2.422	2.116	0.595	-0.039	1.017	0.207	-0.03	0.319	0.03	ENSG00000255302	EID1	99.3	117.7	0.245249	0.2	93.2	92.4	100.4	111.1	130.7	119.8	152.9	95	101	62.3	167.6	132.3	117.6	142.1	123.3	117.8	125.9	119.2	116.922	A
ENSG00000099995	SF3A1	151.5	105.2	-0.526183	0.2	1.755	0.053	2.131	3.457	2.581	-0.291	0.154	-0.076	-1.026	-0.053	-0.929	-1.246	-0.691	0.268	0.236	-0.658	-1.471	0.342	ENSG00000099995	SF3A1	151.5	105.2	-0.526183	0.2	149.4	112.3	157.6	186.5	167.4	104.8	114.5	109.5	88.8	110	90.9	84	96.1	117	116.3	96.8	79.1	118.6	116.644	A
ENSG00000142864	SERBP1	106.4	118.6	0.156606	0.1	-0.35	-0.67	-0.603	0.417	1.943	-0.704	-0.316	-0.544	0.316	-0.552	-0.409	-0.696	3.225	2.677	0.847	0.679	1.513	3.174	ENSG00000142864	SERBP1	106.4	118.6	0.156606	0.1	105.8	102	102.8	114.9	133	101.6	106.2	103.5	113.7	103.4	105.1	101.7	148.2	141.7	120	118	127.9	147.6	116.506	A
ENSG00000159692	CTBP1	102.3	120.3	0.23383	0.2	-0.918	-0.023	-0.936	-0.683	-1.607	-1.205	0.396	-0.281	0.235	2.509	-0.195	0.626	2.199	0.023	0.993	0.666	0.936	-0.098	ENSG00000159692	CTBP1	102.3	120.3	0.23383	0.2	97.4	113	97.1	101.5	85.4	92.4	120.3	108.5	117.5	157.1	110	124.3	151.7	113.8	130.7	125	129.7	111.7	115.95	A
ENSG00000135940	COX5B	99.4	119.2	0.262066	0.2	-0.077	-0.956	-1.735	-0.534	-0.815	0.581	0.674	-0.56	-0.674	-0.903	2.077	0.386	2.909	1.641	0.319	-0.574	3.292	0.077	ENSG00000135940	COX5B	99.4	119.2	0.262066	0.2	110.5	97.4	85.8	103.7	99.5	120.3	121.7	103.3	101.6	98.2	142.6	117.4	155	136.1	116.4	103.1	160.7	112.8	115.894	A
ENSG00000170348	TMED10	96.8	117.8	0.283261	0.3	0.594	-0.859	-0.691	-0.475	0.914	0.401	0.826	-0.301	-0.658	-1.231	2.385	-0.365	1.302	1.122	1.259	-0.316	0.13	-0.13	ENSG00000170348	TMED10	96.8	117.8	0.283261	0.3	128	80.4	85.9	93	138.5	121.7	135.6	98.7	87	68.2	186.7	96.6	151.2	145.3	149.8	98.2	112.8	104.3	115.661	A
ENSG00000116560	SFPQ	166.3	104	-0.677205	0.4	1.999	-0.011	2.048	1.76	1.261	0.671	-0.472	0.491	1.093	0.713	-1.118	0.011	-0.418	-0.477	-0.624	-0.678	-1.175	-0.367	ENSG00000116560	SFPQ	166.3	104	-0.677205	0.4	189.8	104	191.9	179.6	158.3	133.1	84.3	125.4	151.1	134.9	56.7	104.9	86.6	84.1	77.8	75.5	54.3	88.8	115.617	A
ENSG00000164032	H2AFZ	93	119.3	0.359291	0.3	-0.162	-0.836	-0.933	-0.609	0.165	-0.008	0.205	-0.265	0.887	-1.491	0.74	0.008	2.643	1.461	1.421	-0.539	-0.783	0.145	ENSG00000164032	H2AFZ	93	119.3	0.359291	0.3	107.2	87	84.1	93.8	117	111.8	118.2	104.1	138.6	67.4	134.2	112.3	191.2	155.8	154.6	95.9	88.6	116.4	115.456	A
ENSG00000129353	SLC44A2	99.5	119.5	0.264242	0.2	-2.145	0.166	-0.636	-1.563	-2.246	0.981	-0.184	0.731	0.464	2.157	-0.232	0.166	0.119	0.695	1.212	-0.654	-0.88	-0.119	ENSG00000129353	SLC44A2	99.5	119.5	0.264242	0.2	81	119.9	106.4	90.8	79.3	133.6	114	129.4	124.9	153.4	113.2	119.9	119.1	128.8	137.5	106.1	102.3	115.1	115.261	A
ENSG00000120727	PAIP2	118.4	112.2	-0.0775964	0.2	1.586	-0.953	-0.495	0.383	0.695	0.82	0.824	-0.866	-1.599	-1.095	0.629	-0.237	0.212	-0.137	-0.654	-0.6	1.02	0.137	ENSG00000120727	PAIP2	118.4	112.2	-0.0775964	0.2	153.4	92.4	103.4	124.5	132	135	135.1	94.5	76.9	89	130.4	109.6	120.4	112	99.6	100.9	139.8	118.6	114.861	A
ENSG00000133574	GIMAP4	84.7	121.6	0.521709	0.5	-1.632	2.074	-0.712	-1.437	-0.545	-1.119	-0.637	0.149	0.362	-0.48	-0.339	-0.149	0.519	1.837	0.861	1.403	0.446	3.039	ENSG00000133574	GIMAP4	84.7	121.6	0.521709	0.5	27.2	204.1	71.1	36.5	79.1	51.7	74.7	112.2	122.4	82.2	88.9	98	129.9	192.8	146.2	172.1	126.4	250.2	114.761	A
ENSG00000145675	PIK3R1	222.4	85.9	-1.37243	0.8	4.304	-0.54	4.506	5.677	4.974	1.538	0.975	0.015	0.844	-0.051	0.899	-0.015	-0.316	-0.591	-0.409	-0.336	-0.758	-0.536	ENSG00000145675	PIK3R1	222.4	85.9	-1.37243	0.8	259.6	39.1	268.8	322.1	290.1	133.7	108.1	64.4	102.1	61.4	104.6	63	49.3	36.8	45.1	48.4	29.2	39.3	114.728	A
ENSG00000132589	FLOT2	98	117.2	0.258119	0.2	-1.206	0.294	-0.527	-1.271	-0.687	-0.078	0.809	-0.008	-0.662	-0.76	1.345	0.45	-0.401	0.732	0.728	0.008	0.589	0.736	ENSG00000132589	FLOT2	98	117.2	0.258119	0.2	85.1	121.8	101.7	83.5	97.8	112.7	134.4	114.4	98.4	96	147.5	125.6	104.8	132.5	132.4	114.8	129	132.6	114.722	A
ENSG00000198858	R3HDM4	126.4	110.5	-0.19395	0.1	0.695	0.851	0.769	0.917	0.654	0.81	-0.489	-0.654	-0.851	0.251	-2.34	-1.164	-0.251	0.424	-0.539	-1.715	-0.539	0.358	ENSG00000198858	R3HDM4	126.4	110.5	-0.19395	0.1	125	126.9	125.9	127.7	124.5	126.4	110.6	108.6	106.2	119.6	88.1	102.4	113.5	121.7	110	95.7	110	120.9	114.65	A
ENSG00000237943	PRKCQ-AS1	97.5	119.3	0.29112	0.3	-0.754	0.405	-1.382	-0.259	0.539	0.758	0.716	0.353	-0.85	0.62	-1.339	-0.969	-0.413	-0.773	-0.664	0.259	0.53	0.685	ENSG00000237943	PRKCQ-AS1	97.5	119.3	0.29112	0.3	85.2	140.7	55.1	108.9	147.1	157.6	155.6	138.2	80.6	151	57.2	74.9	101.5	84.3	89.5	133.7	146.7	154.1	114.55	A
ENSG00000100060	MFNG	106.8	115.4	0.111732	0.2	-1.005	1.333	-0.686	-0.774	-0.233	0.025	0.413	-0.367	-1.328	-0.058	-0.728	-0.025	0.885	0.663	0.146	0.353	1.712	0.949	ENSG00000100060	MFNG	106.8	115.4	0.111732	0.2	91.2	141.8	98.1	96.2	107.9	113.5	121.9	105	84.2	111.7	97.2	112.4	132.1	127.3	116.1	120.6	150	133.5	114.483	A
ENSG00000179144	GIMAP7	124.1	112.4	-0.142861	0.3	-1.426	2.772	-0.025	-0.674	1.082	-1.466	0.23	0.025	0.149	-0.051	-1.116	-0.784	-1.215	-0.848	0.126	0.207	0.264	0.674	ENSG00000179144	GIMAP7	124.1	112.4	-0.142861	0.3	69.1	214.4	117.6	95.1	155.9	67.7	126.4	119.3	123.6	116.7	79.8	91.3	76.4	89.1	122.8	125.6	127.6	141.8	114.456	A
ENSG00000083799	CYLD	112.8	109.7	-0.0402035	0.2	0.122	-1.1	0.052	0.733	1.314	0.694	1.222	-0.052	0.336	-0.148	-0.327	-1.153	-0.773	1.567	-0.524	-1.384	-0.655	0.493	ENSG00000083799	CYLD	112.8	109.7	-0.0402035	0.2	116.7	88.7	115.1	130.7	144	129.8	141.9	112.7	121.6	110.5	106.4	87.5	96.2	149.8	101.9	82.2	98.9	125.2	114.433	A
ENSG00000123329	ARHGAP9	119.7	114.3	-0.0665977	0.2	-0.875	3.901	-0.313	-0.089	-2.408	-0.6	0.089	2.161	2.351	2.534	-0.663	1.346	0.686	-0.606	0.158	-1.237	-0.646	0.451	ENSG00000123329	ARHGAP9	119.7	114.3	-0.0665977	0.2	93	176.2	102.8	106.7	66.3	97.8	109.8	145.9	149.2	152.4	96.7	131.7	120.2	97.7	111	86.7	97	116.1	114.289	A
ENSG00000027075	PRKCH	129	108.6	-0.248347	0.2	0.126	-0.299	1.104	1.137	0.752	0.223	0.712	-0.014	0.014	-0.662	0.432	0.694	-1.079	-0.489	-0.849	-0.36	-1.065	-0.687	ENSG00000027075	PRKCH	129	108.6	-0.248347	0.2	118.1	106.3	145.3	146.2	135.5	120.8	134.4	114.2	115	96.2	126.6	133.9	84.6	101	91	104.6	85	95.5	114.122	A
ENSG00000075785	RAB7A	97.1	115.8	0.254092	0.2	-0.292	-0.106	-1.042	-0.836	0.091	-0.272	1.238	-0.091	-0.181	-1.112	0.418	-0.372	0.604	1.681	2.26	0.745	0.982	1.399	ENSG00000075785	RAB7A	97.1	115.8	0.254092	0.2	102.6	106.3	87.7	91.8	110.2	103	133	106.6	104.8	86.3	116.7	101	120.4	141.8	153.3	123.2	127.9	136.2	114.044	A
ENSG00000236439	RP11-175B9.3	107.7	113.9	0.0807495	0.3	-0.118	0.824	-0.177	0.919	1.331	2.743	2.666	-0.475	-1.879	-0.525	1.897	1.181	-0.186	-0.113	-0.027	-0.145	3.744	0.027	ENSG00000236439	RP11-175B9.3	107.7	113.9	0.0807495	0.3	97.1	117.9	95.8	120	129.1	160.3	158.6	89.2	58.2	88.1	141.6	125.8	95.6	97.2	99.1	96.5	182.4	100.3	114.044	A
ENSG00000091527	CDV3	114.8	110.3	-0.0576899	0.2	0.623	-1.2	-0.064	0.357	0.761	1.329	0.726	-0.765	-0.313	-1.538	0.064	-0.22	-0.282	0.907	0.184	-1.254	-1.431	0.242	ENSG00000091527	CDV3	114.8	110.3	-0.0576899	0.2	130.4	89.3	114.9	124.4	133.5	146.3	132.7	99.1	109.3	81.7	117.8	111.4	110	136.8	120.5	88.1	84.1	121.8	114.006	A
ENSG00000134825	TMEM258	83.8	120.9	0.528792	0.3	-0.252	-0.628	-1.246	-0.93	-0.721	0.614	0.16	-0.614	-0.888	-0.836	1.29	-0.103	1.575	0.857	0.273	0.192	1.567	0.103	ENSG00000134825	TMEM258	83.8	120.9	0.528792	0.3	103.4	89	65.3	77.4	85.4	136.6	119.2	89.5	79	81	162.5	109.1	173.4	145.9	123.5	120.4	173.1	117	113.928	A
ENSG00000084207	GSTP1	82.4	122.9	0.576769	0.3	-0.058	-0.474	-1.285	-0.659	0.058	-0.781	0.437	-0.562	-0.311	-0.374	2.54	0.69	1.682	0.818	2.759	0.728	1.46	-0.108	ENSG00000084207	GSTP1	82.4	122.9	0.576769	0.3	100.3	87	61.1	81.1	104	77.2	116.1	84.2	92.2	90.2	183.3	124.2	155.9	128.3	190.3	125.4	148.8	98.7	113.794	A
ENSG00000141524	TMC6	127.5	114.6	-0.15389	0.4	0.283	0.986	1.46	1.056	-0.964	-0.009	-0.736	1.752	3.745	3.918	-0.613	0.594	0.009	-0.194	-0.105	-0.77	-0.613	-0.385	ENSG00000141524	TMC6	127.5	114.6	-0.15389	0.4	106	128.8	144.2	131.1	65.5	96.5	72.9	153.7	218.4	224	76.9	116.1	97.1	90.5	93.4	71.8	76.9	84.3	113.783	A
ENSG00000175463	TBC1D10C	103.9	118.5	0.189691	0.4	-0.829	2.111	-0.172	-0.59	-1.537	-1.06	-0.583	2.405	4.043	4.391	-0.966	0.446	0.759	0.485	-0.09	-0.43	0.348	0.09	ENSG00000175463	TBC1D10C	103.9	118.5	0.189691	0.4	79.4	154.6	96.2	85.5	61.3	73.5	85.7	162.1	204	212.9	75.9	112	120	113	98.3	89.6	109.5	102.9	113.133	A
ENSG00000244491	RP3-508I15.18	117.4	110.8	-0.0834745	0.2	-0.409	1.803	0.04	0.067	-0.76	-0.004	0.589	-0.895	-2.082	-1.425	0.004	5.805	-1.228	0.373	-0.004	-3.494	0.535	0.886	ENSG00000244491	RP3-508I15.18	117.4	110.8	-0.0834745	0.2	108.7	133.3	113.7	114	104.8	113.2	119.8	103.3	90.1	97.4	113.3	177.8	99.6	117.4	113.2	74.4	119.2	123.1	113.128	A
ENSG00000136997	MYC	99.5	119.4	0.263034	0.6	-0.549	3.053	-0.966	-1.098	-0.782	-0.281	-0.453	0.401	-0.199	1.74	-0.154	-0.233	0.154	0.766	0.583	0.799	0.936	1.916	ENSG00000136997	MYC	99.5	119.4	0.263034	0.6	55.2	297.1	27.2	18.3	39.5	73.2	61.6	119	78.7	208.9	81.7	76.4	102.4	143.5	131.2	145.7	154.9	220.7	113.067	A
ENSG00000105968	H2AFV	102.1	114.1	0.160316	0.2	0.658	-0.644	-0.949	-0.569	-0.691	-0.149	0.752	-0.78	0.149	-2.569	2.393	0.244	6.196	2.027	0.515	0.746	-0.359	-0.373	ENSG00000105968	H2AFV	102.1	114.1	0.160316	0.2	117.3	98.1	93.6	99.2	97.4	105.4	118.7	96.1	109.8	69.7	142.9	111.2	199	137.5	115.2	118.6	102.3	102.1	113.006	A
ENSG00000205937	RNPS1	119.1	111.3	-0.0977198	0.1	3.103	-0.162	-0.688	3.278	0.54	3.791	0.054	-0.661	-0.054	-1.12	-1.282	0.391	3.318	0.513	-0.189	-1.268	-0.283	0.836	ENSG00000205937	RNPS1	119.1	111.3	-0.0977198	0.1	131.8	107.6	103.7	133.1	112.8	136.9	109.2	103.9	108.4	100.5	99.3	111.7	133.4	112.6	107.4	99.4	106.7	115	112.967	A
ENSG00000139626	ITGB7	73.7	122.4	0.731867	0.3	-1.205	-0.391	-1.023	-1.064	-1.167	-0.949	-0.19	0.586	1.091	0.288	1.279	0.482	-0.548	0.831	0.19	-0.744	0.605	0.216	ENSG00000139626	ITGB7	73.7	122.4	0.731867	0.3	60.2	98.7	68.8	66.9	62	72.3	108.2	144.9	168.8	130.8	177.7	140	91.3	156.5	126.2	82	145.8	127.4	112.694	A
ENSG00000172053	QARS	104	115.2	0.147557	0.1	-0.997	0.569	-0.688	-1.04	0.807	-1.295	0.054	-0.851	-0.661	0.217	0.352	-0.607	-0.033	0.033	1.289	1.257	0.894	-0.504	ENSG00000172053	QARS	104	115.2	0.147557	0.1	95.5	124.4	101.2	94.7	128.8	90	114.9	98.2	101.7	117.9	120.4	102.7	113.3	114.5	137.7	137.1	130.4	104.6	112.667	A
ENSG00000185187	SIGIRR	117.5	112.2	-0.0665881	0.3	0.024	1.393	-0.024	0.711	-1.543	-0.153	-0.448	1.086	2.585	3.578	-0.638	-0.226	-1.111	0.121	-0.279	-0.925	1.171	0.206	ENSG00000185187	SIGIRR	117.5	112.2	-0.0665881	0.3	105.1	139	103.9	122.1	66.3	100.7	93.4	131.4	168.5	193.1	88.7	98.9	77	107.5	97.6	81.6	133.5	109.6	112.106	A
ENSG00000187239	FNBP1	112.6	108.7	-0.0508549	0.1	-0.128	0.711	-0.208	0.004	-1.105	0.171	1.98	0.638	1.192	-2.096	-0.113	0.981	-0.004	0.74	1.287	-0.266	-2.541	-0.412	ENSG00000187239	FNBP1	112.6	108.7	-0.0508549	0.1	109.5	121	108.4	111.3	96.1	113.6	138.4	120	127.6	82.5	109.7	124.7	111.2	121.4	128.9	107.6	76.4	105.6	111.883	A
ENSG00000130741	EIF2S3	91.4	113.1	0.307333	0.3	-1.941	1.148	-1.056	-1.583	-0.606	-0.149	0.444	0.404	-1.587	-1.421	-0.079	0.208	-0.363	1.635	0.079	0.743	0.404	1.694	ENSG00000130741	EIF2S3	91.4	113.1	0.307333	0.3	62	145.8	86	71.7	98.2	110.6	126.7	125.6	71.6	76.1	112.5	120.3	104.8	159	116.8	134.8	125.6	160.6	111.594	A
ENSG00000177733	HNRNPA0	130.8	104.3	-0.326623	0.2	2.904	-0.564	0.645	1.867	0.912	2.506	1.125	-0.844	-1.111	-0.514	0.075	0.405	0.532	-0.075	-0.776	-0.17	-0.138	-0.704	ENSG00000177733	HNRNPA0	130.8	104.3	-0.326623	0.2	168.1	91.5	118.2	145.2	124.1	159.3	128.8	85.3	79.4	92.6	105.6	112.9	115.7	102.3	86.8	100.2	100.9	88.4	111.406	A
ENSG00000109062	SLC9A3R1	75.4	119.4	0.663166	0.4	-1.045	-0.014	-1.027	-1.025	-1.219	-0.641	-0.169	0.16	0.708	-0.98	0.18	0.356	1.035	0.781	1.084	-0.433	0.014	0.021	ENSG00000109062	SLC9A3R1	75.4	119.4	0.663166	0.4	60.7	117.3	61.7	61.8	51.2	82.9	108.8	126.8	156.9	64.3	127.9	137.6	174.8	160.9	177.5	94.3	118.8	119.2	111.3	A
ENSG00000004059	ARF5	95.3	111.7	0.229081	0.2	-1.094	0.087	-0.726	-1.701	0.368	-1.279	1.663	-0.314	-0.087	-2.265	1.869	0.623	0.184	1.354	1.452	0.163	-0.2	-0.135	ENSG00000004059	ARF5	95.3	111.7	0.229081	0.2	90.9	112.7	97.7	79.7	117.9	87.5	141.8	105.3	109.5	69.3	145.6	122.6	114.5	136.1	137.9	114.1	107.4	108.6	111.061	A
ENSG00000172057	ORMDL3	102.6	111.7	0.122598	0.2	0.484	0.851	-1.383	-1.09	-0.116	-0.33	0.244	0.898	-1.233	0.805	-0.309	0.116	-0.177	0.691	-1.258	-0.13	1.579	0.658	ENSG00000172057	ORMDL3	102.6	111.7	0.122598	0.2	124.1	134.4	71.8	80	107.3	101.3	117.4	135.7	76	133.1	101.9	113.8	105.6	129.9	75.3	106.9	154.8	129	111.017	A
ENSG00000211659	IGLV3-25	30.2	140.9	2.22205	2.5	1.288	-0.866	-0.143	-0.786	-0.725	1.001	-0.088	0.311	-0.181	0.088	1.766	1.083	31.77	3.059	0.143	-0.3	-0.624	-0.592	ENSG00000211659	IGLV3-25	30.2	140.9	2.22205	2.5	83.5	2.4	29.6	5.4	7.7	72.7	31.7	46.7	28.2	38.3	101.5	75.8	1231.4	150.2	40.4	23.7	11.5	12.7	110.744	A
ENSG00000136003	ISCU	103	111.8	0.118276	0.1	-0.691	0.052	-0.958	-0.56	-1.8	0.374	0.538	-0.664	-1.193	0.685	0.816	0.177	-0.052	0.134	-1.09	-0.347	1.161	1.27	ENSG00000136003	ISCU	103	111.8	0.118276	0.1	100.2	113.8	95.3	102.6	79.9	119.7	122.7	100.7	91	125.4	127.8	116.1	111.9	115.3	92.9	106.5	134.1	136.1	110.667	A
ENSG00000131171	SH3BGRL	78.7	117.7	0.580679	0.3	-0.83	-0.913	-1.254	-1.244	0.085	-0.349	0.599	-0.292	-0.609	-1.281	1.928	0.032	0.068	0.71	1.932	-0.032	0.8	0.639	ENSG00000131171	SH3BGRL	78.7	117.7	0.580679	0.3	85.6	83.1	72.9	73.2	113	100	128.4	101.7	92.2	72.1	168.2	111.4	112.5	131.7	168.3	109.5	134.4	129.6	110.433	A
ENSG00000100138	NHP2L1	123.8	104.5	-0.244508	0.2	1.73	-1.052	-0.369	1.638	0.821	0.214	0.071	-1.127	-1.345	-1.403	-0.134	-0.729	0.62	0.419	-0.025	-0.917	0.025	0.105	ENSG00000100138	NHP2L1	123.8	104.5	-0.244508	0.2	153.5	87.1	103.4	151.3	131.8	117.3	113.9	85.3	80.1	78.7	109	94.8	127	122.2	111.6	90.3	112.8	114.7	110.267	A
ENSG00000160075	SSU72	94.1	112.1	0.25252	0.2	-0.275	0.184	-1.356	-1.483	-1.165	-0.125	0.352	-0.302	-1.006	-0.674	1.46	0.674	0.302	1.129	0.779	-0.048	1.056	0.048	ENSG00000160075	SSU72	94.1	112.1	0.25252	0.2	104.2	114.3	80.4	77.6	84.6	107.5	118	103.6	88.1	95.4	142.4	125.1	116.9	135.1	127.4	109.2	133.5	111.3	109.7	A
ENSG00000087302	C14orf166	95.1	111.4	0.228232	0.2	-0.277	-0.248	-1.117	-0.689	-0.03	0.79	0.523	-0.765	-0.66	-1.335	0.192	-0.551	1.157	0.923	0.341	0.03	0.887	0.862	ENSG00000087302	C14orf166	95.1	111.4	0.228232	0.2	102.7	103.4	81.9	92.5	108.8	129.1	122.5	90.6	93.2	76.5	114.3	95.9	138.2	132.4	118	110.3	131.5	130.9	109.594	A
ENSG00000132432	SEC61G	85.7	113.5	0.405325	0.2	-0.135	-0.802	-0.826	-0.702	0.073	0.864	0.532	-0.588	-0.383	-1.254	1.698	0.349	1.056	1.096	0.647	-0.154	0.724	-0.073	ENSG00000132432	SEC61G	85.7	113.5	0.405325	0.2	101.2	79.7	78.9	82.9	107.9	133.4	122.7	86.6	93.2	65.1	160.3	116.8	139.6	140.9	126.4	100.6	128.9	103.2	109.35	A
ENSG00000175826	CTDNEP1	89	111.4	0.323872	0.2	-1.009	0.08	-1.325	-1.712	-0.42	-0.057	0.802	-0.604	-0.637	-1.231	1.627	0.712	-0.401	0.769	1.156	0.288	0.057	0.321	ENSG00000175826	CTDNEP1	89	111.4	0.323872	0.2	88.6	111.7	81.9	73.7	101.1	108.8	127	97.2	96.5	83.9	144.5	125.1	101.5	126.3	134.5	116.1	111.2	116.8	108.133	A
ENSG00000186298	PPP1CC	86.7	111.5	0.36294	0.2	-1.028	-0.805	-1.122	-1.263	-0.689	-0.047	0.475	0.163	0.63	-1.323	0.617	0.403	1.229	1.173	0.407	-0.681	-0.668	0.047	ENSG00000186298	PPP1CC	86.7	111.5	0.36294	0.2	87.3	92.5	85.1	81.8	95.2	110.2	122.4	115.1	126	80.4	125.7	120.7	140	138.7	120.8	95.4	95.7	112.4	108.078	A
ENSG00000118705	RPN2	84.7	111	0.390126	0.2	-0.259	-0.211	-0.852	-0.778	-0.422	-0.022	0.856	-0.315	0.022	-0.812	2.398	0.838	1.753	1.883	1.108	-0.17	0.571	0.419	ENSG00000118705	RPN2	84.7	111	0.390126	0.2	91.9	93.2	75.9	77.9	87.5	98.3	122	90.4	99.5	77	163.6	121.5	146.2	149.7	128.8	94.3	114.3	110.2	107.9	A
ENSG00000071073	MGAT4A	128.6	98.9	-0.378848	0.3	1.449	-0.173	0.256	1.072	0.985	1.475	1.605	0.088	-0.657	0.591	-0.088	0.268	-0.287	-0.704	-1.084	-0.468	-0.713	-0.692	ENSG00000071073	MGAT4A	128.6	98.9	-0.378848	0.3	162.4	93.6	111.8	146.4	142.7	163.5	169	104.7	73.1	126	97.2	112.3	88.8	71.1	55	81.1	70.7	71.6	107.833	A
ENSG00000162368	CMPK1	97.3	107.1	0.138447	0.2	-0.753	0.365	-0.467	-1.095	0.724	-0.625	1.496	-0.297	-1.236	-1.569	2.128	0.339	-1.535	0.591	0.228	0.467	-0.228	0.732	ENSG00000162368	CMPK1	97.3	107.1	0.138447	0.2	91.1	117.3	97.8	83.1	125.7	94.1	143.8	101.8	79.8	72	158.6	116.7	72.8	122.6	114.1	119.7	103.4	125.9	107.794	A
ENSG00000180644	PRF1	42.5	130.8	1.62183	0.6	-0.722	-1.184	-0.941	-1.03	-1.094	-1.143	-0.593	0.786	1.127	0.109	0.627	0.142	0.113	0.013	1.479	0.183	-0.413	-0.013	ENSG00000180644	PRF1	42.5	130.8	1.62183	0.6	61.8	25.7	44.7	37.7	32.7	28.9	71.9	179.9	206.6	126.9	167.4	129.5	127.2	119.4	234.1	132.7	86	117.3	107.244	A
ENSG00000116209	TMEM59	83.2	111	0.415904	0.3	-0.457	-0.431	-0.994	-1.108	-0.03	-0.059	0.808	-0.249	-0.541	-1.725	2.656	0.262	0.241	1.856	1.252	0.03	2.169	1.125	ENSG00000116209	TMEM59	83.2	111	0.415904	0.3	90.1	90.7	77.4	74.7	100.2	99.5	120	95	88.1	60.1	163.7	107.1	106.6	144.8	130.5	101.6	152.2	127.5	107.211	A
ENSG00000169813	HNRNPF	103.2	106.3	0.0426986	0.2	-0.487	0.409	-0.374	0.548	3.577	-2.184	-0.148	-1.514	-0.017	-3.159	-0.235	-0.801	2.715	2.924	2.419	0.479	0.017	2.211	ENSG00000169813	HNRNPF	103.2	106.3	0.0426986	0.2	97.3	107.6	98.6	109.2	144	77.8	101.2	85.5	102.7	66.6	100.2	93.7	134.1	136.5	130.7	108.4	103.1	128.3	106.972	A
ENSG00000186184	POLR1D	94.1	108.7	0.208085	0.2	-0.037	-0.872	-0.417	-0.663	0.507	4.039	1.655	-0.373	-0.32	-2.05	0.835	0.037	0.708	1.155	-0.686	-0.268	4.203	0.395	ENSG00000186184	POLR1D	94.1	108.7	0.208085	0.2	100.3	89.1	95.2	91.9	107.6	155	123	95.8	96.5	73.3	112	101.3	110.3	116.3	91.6	97.2	157.2	106.1	106.65	A
ENSG00000184613	NELL2	101.5	104	0.0351038	0.3	-0.43	0.624	0.025	-0.192	1.796	-0.963	1.055	-0.263	-0.725	0.233	0.131	1.116	-0.6	0.994	-1.194	-0.025	-0.814	2.445	ENSG00000184613	NELL2	101.5	104	0.0351038	0.3	88.6	119.6	102	95.6	154.1	72.9	132.3	93.5	79.9	108.1	105.1	134.1	83.6	130.5	66.1	100.5	77.3	173.2	106.5	A
ENSG00000115085	ZAP70	95	114.8	0.273123	0.6	-0.769	2.042	0.336	0.3	-1.717	-0.891	-0.923	3.192	7.627	9.31	-0.67	0.499	-0.12	0.458	0.074	-0.679	-0.074	-0.129	ENSG00000115085	ZAP70	95	114.8	0.273123	0.6	67.4	129.7	91.9	91.1	46.4	64.7	64	155.2	253.5	290.8	69.6	95.5	81.8	94.6	86.1	69.4	82.8	81.6	106.45	A
ENSG00000074370	ATP2A3	106.8	106.5	-0.00405822	0.2	-0.548	2.185	0.133	-0.534	-2.129	-1.876	-0.365	1.208	2.34	2.817	0.611	0.906	0.752	0.738	-0.379	-0.309	-0.133	-0.337	ENSG00000074370	ATP2A3	106.8	106.5	-0.00405822	0.2	94.6	133.5	104.3	94.8	72.1	75.7	97.2	119.6	135.7	142.5	111.1	115.3	113.1	112.9	97	98	100.5	97.6	106.417	A
ENSG00000087191	PSMC5	73.1	113.6	0.63602	0.2	-3.14	0.036	-3.295	-3.528	-2.191	-0.728	0.478	-0.621	-0.185	-1.242	0.597	-0.036	1.092	1.033	0.561	0.155	1.236	0.579	ENSG00000087191	PSMC5	73.1	113.6	0.63602	0.2	62.1	115.3	59.5	55.6	78	102.5	122.7	104.3	111.6	93.9	124.7	114.1	133	132	124.1	117.3	135.4	124.4	106.139	A
ENSG00000118640	VAMP8	66.4	115.9	0.803625	0.4	-1.976	-0.385	-2.348	-2.33	-0.426	-0.722	0.184	-0.125	-0.556	-1.618	0.125	0.627	0.345	1.716	0.739	0.592	5.248	1.255	ENSG00000118640	VAMP8	66.4	115.9	0.803625	0.4	61.6	97.1	53.3	53.7	96.2	89.6	109.8	102.9	93.3	69.6	108.5	119.7	113.4	144	122.2	118.9	222.8	133.7	106.128	A
ENSG00000103495	MAZ	102.7	104.2	0.0209191	0.1	-0.09	1.58	-1.529	-0.681	-1.709	-0.077	3.327	0.039	-0.167	-0.411	0.668	0.642	0.899	1.747	1.67	-1.567	0.206	-0.039	ENSG00000103495	MAZ	102.7	104.2	0.0209191	0.1	103.4	116.4	92.2	98.8	90.8	103.5	130	104.4	102.8	100.9	109.3	109.1	111.1	117.7	117.1	91.9	105.7	103.8	106.05	A
ENSG00000169976	SF3B5	100.9	106.6	0.0792813	0.2	0.729	-0.695	-0.688	0.207	-0.05	0.692	0.05	-0.763	-0.931	-0.879	0.661	0.091	1.299	0.504	-0.077	-0.227	1.521	-0.316	ENSG00000169976	SF3B5	100.9	106.6	0.0792813	0.2	125.5	83.8	84	110.2	102.7	124.4	105.6	81.8	76.9	78.4	123.5	106.8	142.2	118.9	101.9	97.5	148.7	94.9	105.983	A
ENSG00000131508	UBE2D2	90.6	108	0.253448	0.1	-1.393	0.044	-1.364	-1.583	-0.429	-0.044	0.636	-0.293	-0.743	-1.713	0.713	0.317	0.104	0.802	-0.423	0.05	0.748	1.21	ENSG00000131508	UBE2D2	90.6	108	0.253448	0.1	85.2	109.5	85.7	82	101.5	108	119.5	103.8	96.2	79.8	120.8	114.1	110.5	122.3	101.6	109.6	121.4	129.2	105.594	A
ENSG00000003056	M6PR	65.8	116	0.817965	0.4	-1.165	-0.006	-1.731	-1.394	-1.294	-0.74	-0.488	0.006	0.624	-0.725	0.557	0.364	1.77	1.201	1.312	0.57	0.3	-0.14	ENSG00000003056	M6PR	65.8	116	0.817965	0.4	62.3	107.3	40.3	53.4	57.3	78.8	88.6	107.8	131.8	79.4	129.2	121.7	176.3	154.2	158.5	129.7	119.2	102.1	105.439	A
ENSG00000172349	IL16	141.9	91.6	-0.631455	0.3	0.485	1.651	1.701	1.594	0.31	-0.577	0.524	0.68	-0.845	-1.341	-1.341	-0.734	-0.669	0.187	-0.187	-0.665	-2.018	0.585	ENSG00000172349	IL16	141.9	91.6	-0.631455	0.3	119.1	149.6	150.9	148.1	114.5	91.3	120.1	124.2	84.3	71.3	71.3	87.2	88.9	111.3	101.5	89	53.6	121.7	105.439	A
ENSG00000065427	KARS	80.8	109.9	0.443764	0.2	-1.25	-0.316	-1.31	-1.574	-0.316	0.208	0.666	-0.497	-0.445	-1.288	0.683	-0.151	0.151	1.18	0.899	0.195	1.319	0.99	ENSG00000065427	KARS	80.8	109.9	0.443764	0.2	77.6	99.2	76.2	70.1	99.2	111.3	121.9	95	96.2	76.7	122.3	103	110	133.8	127.3	111	137	129.4	105.4	A
ENSG00000244038	DDOST	81.5	110	0.432632	0.3	-0.35	-0.466	-1.01	-0.68	-0.049	-0.335	0.669	-0.945	-0.517	-0.865	2.283	0.238	2.587	1.079	0.97	0.288	1.169	0.049	ENSG00000244038	DDOST	81.5	110	0.432632	0.3	89.1	85.9	70.9	80	97.4	89.5	117.2	72.7	84.5	74.9	161.7	105.3	170.1	128.5	125.5	106.7	131	100.1	105.056	A
ENSG00000101347	SAMHD1	72.7	113.4	0.641393	0.3	-1.615	-1.332	-0.789	-0.076	-1.189	-0.649	-0.613	0.305	0.605	0.901	-0.579	-0.327	0.495	1.276	1.178	0.722	0.076	0.7	ENSG00000101347	SAMHD1	72.7	113.4	0.641393	0.3	49	59.1	78.5	104	64.2	83.5	84.8	117.6	128.3	138.9	86	95	124.4	152.3	148.8	132.5	109.4	131.7	104.889	A
ENSG00000162704	ARPC5	61.5	116.1	0.91671	0.4	-1.06	0.047	-1.06	-0.928	-0.478	-0.878	-0.255	-0.047	-0.153	-0.87	0.262	0.32	0.897	0.923	1.365	0.535	0.562	0.787	ENSG00000162704	ARPC5	61.5	116.1	0.91671	0.4	43.6	107.7	43.6	51.2	77.3	54.1	90.2	102.2	96.1	54.6	120.1	123.5	156.9	158.4	184	135.9	137.5	150.5	104.856	A
ENSG00000185896	LAMP1	93.8	105.6	0.17095	0.2	-0.618	0.206	-0.731	-0.856	0	-0.793	0.912	0	-0.306	-1.237	2.579	0.294	-0.425	1.636	1.861	-0.062	0.081	0.887	ENSG00000185896	LAMP1	93.8	105.6	0.17095	0.2	91.9	105.1	90.1	88.1	101.8	89.1	116.4	101.8	96.9	82	143.1	106.5	95	128	131.6	100.8	103.1	116	104.85	A
ENSG00000162909	CAPN2	72.6	112.2	0.628031	0.3	-0.78	-1.155	-0.959	-0.994	-0.783	-0.188	0.463	0.595	1.422	0.056	1.355	0.352	-0.056	0.657	0.692	-0.859	0.056	-0.34	ENSG00000162909	CAPN2	72.6	112.2	0.628031	0.3	79.1	66.3	73	71.8	79	99.3	121.5	126	154.2	107.6	151.9	117.7	103.8	128.1	129.3	76.4	107.6	94.1	104.817	A
ENSG00000238103	RPL9P7	97.6	105.3	0.109552	0.3	0.431	0.28	-0.867	-0.535	0.029	1.074	1.113	0.094	-0.942	-1.111	-0.702	0.194	-0.029	-0.647	-0.746	1.209	1.032	-0.043	ENSG00000238103	RPL9P7	97.6	105.3	0.109552	0.3	123.6	117.1	67.7	82	106.3	151.3	153	109.1	64.5	57.2	74.8	113.4	103.8	77.2	72.9	157.1	149.5	103.2	104.65	A
ENSG00000125971	DYNLRB1	76.1	111.8	0.554952	0.3	-0.738	-0.071	-1.148	-0.738	-0.802	0.573	0.071	-0.156	-0.27	-0.619	1.026	0.358	1.09	0.853	0.73	-0.145	1.108	0.403	ENSG00000125971	DYNLRB1	76.1	111.8	0.554952	0.3	73.7	98.8	58.3	73.7	71.3	123	104.1	95.6	91.3	78.2	140	114.9	142.4	133.5	128.9	96	143.1	116.6	104.633	A
ENSG00000171530	TBCA	64.3	114.7	0.834975	0.3	-1.254	-0.337	-1.569	-1.322	-0.987	0.394	0.272	-0.174	-0.587	-0.838	1.273	0.503	1.123	0.762	0.038	-0.038	1.814	0.484	ENSG00000171530	TBCA	64.3	114.7	0.834975	0.3	59.4	93.1	47.8	56.9	69.2	120	115.5	99.1	83.9	74.7	152.3	124	146.8	133.5	106.9	104.1	172.2	123.3	104.594	A
ENSG00000135535	CD164	83.8	108.3	0.370011	0.2	-0.938	-0.878	-0.244	-0.666	0.17	-0.804	-0.074	0.127	0.683	-1.154	0.97	-0.368	-0.234	1.512	1.498	0.241	0.074	1.044	ENSG00000135535	CD164	83.8	108.3	0.370011	0.2	76.5	78.2	96.1	84.2	107.8	80.3	100.9	106.6	122.3	70.4	130.4	92.6	96.4	145.7	145.3	109.8	105.1	132.5	104.506	A
ENSG00000116478	HDAC1	88.2	107.5	0.285486	0.2	-1.826	0.685	-2.2	-2.622	-1.875	-0.879	0.754	0.387	0.076	-1.231	0.325	0.443	1.183	0.111	-0.076	-0.526	0.664	-0.332	ENSG00000116478	HDAC1	88.2	107.5	0.285486	0.2	83.3	119.6	77.9	71.8	82.6	97	120.6	115.3	110.8	91.9	114.4	116.1	126.8	111.3	108.6	102.1	119.3	104.9	104.128	A
ENSG00000182944	EWSR1	96.4	106.4	0.142393	0.2	-0.68	0.302	-0.404	-0.172	-2.198	-0.325	-0.539	1.013	2.311	1.572	-0.42	0.607	1.69	0.9	0.855	-0.669	-0.697	0.172	ENSG00000182944	EWSR1	96.4	106.4	0.142393	0.2	88.6	106	93.5	97.6	61.7	94.9	91.1	118.6	141.6	128.5	93.2	111.4	130.6	116.6	115.8	88.8	88.3	103.7	103.917	A
ENSG00000110047	EHD1	100.1	103.2	0.044001	0.1	0.458	0.536	-0.387	-1.168	-1.601	-1.097	1.388	0.655	-0.323	-1.625	1.53	0.063	1.349	0.694	3.156	-0.56	-0.063	-0.237	ENSG00000110047	EHD1	100.1	103.2	0.044001	0.1	107.7	108.7	97	87.1	81.6	88	119.5	110.2	97.8	81.3	121.3	102.7	119	110.7	141.9	94.8	101.1	98.9	103.85	A
ENSG00000100300	TSPO	88.9	107.2	0.27005	0.2	0.025	-0.556	-1.265	-1.063	-0.025	-0.325	0.714	-1.285	-1.428	-0.635	0.03	0.798	0.394	0.098	2.526	1.379	1.054	-0.217	ENSG00000100300	TSPO	88.9	107.2	0.27005	0.2	103.9	92.1	77.7	81.8	102.9	96.8	117.9	77.3	74.4	90.5	104	119.6	111.4	105.4	154.7	131.4	124.8	99	103.644	A
ENSG00000183648	NDUFB1	80.2	108.1	0.430692	0.3	-0.968	0.009	-1.287	-1.545	-0.402	-0.508	0.469	0.034	-0.933	-1.871	0.784	0.455	1.245	0.65	-0.653	-0.009	1.655	0.696	ENSG00000183648	NDUFB1	80.2	108.1	0.430692	0.3	79.6	107.2	70.6	63.3	95.6	92.6	120.2	107.9	80.6	54.1	129.1	119.8	142.1	125.3	88.5	106.7	153.7	126.6	103.528	A
ENSG00000081154	PCNP	91.3	105	0.201703	0.1	-1.195	-0.874	-0.657	-1.055	0.259	0.245	1.419	0.07	-1.188	-1.971	2.495	-0.28	0.035	0.545	-0.692	-0.035	0.063	1.202	ENSG00000081154	PCNP	91.3	105	0.201703	0.1	87.7	92.3	95.4	89.7	108.5	108.3	125.1	105.8	87.8	76.6	140.5	100.8	105.3	112.6	94.9	104.3	105.7	122	103.517	A
ENSG00000244437	IGKV3-15	55	108.9	0.9855	1.3	0.915	-0.013	-0.085	-0.956	-0.166	1.315	-0.385	0.034	0.013	-0.76	1.273	1.996	9.295	4.285	-0.72	-0.461	0.043	-0.629	ENSG00000244437	IGKV3-15	55	108.9	0.9855	1.3	107.7	56.2	52.2	3.8	47.7	129.9	35.5	58.8	57.6	14.7	127.6	167.7	573	294.8	16.9	31.3	59.3	22	103.15	A
ENSG00000130066	SAT1	97.9	109.2	0.157592	0.4	1.14	-0.748	0.141	0.679	0.697	-0.153	-0.239	0.67	2.156	-0.141	-0.525	0.378	2.817	-0.19	2.961	-0.479	-0.736	-0.697	ENSG00000130066	SAT1	97.9	109.2	0.157592	0.4	132.1	55	91.3	113.3	114	79.3	75.8	112.9	173.6	79.8	64.1	101	200.6	77.8	206.5	66	55.5	57.1	103.094	A
ENSG00000219200	RNASEK	84.9	107	0.333774	0.2	-0.348	-0.089	-1.07	-1.606	0.093	-0.586	0.063	-0.508	-0.547	-1.675	0.763	0.897	0.175	1.07	1.926	-0.063	0.884	0.767	ENSG00000219200	RNASEK	84.9	107	0.333774	0.2	94.8	100.8	78.1	65.7	105	89.3	104.3	91.1	90.2	64.1	120.5	123.6	106.9	127.6	147.4	101.4	123.3	120.6	103.039	A
ENSG00000211663	IGLV3-19	26.5	115.4	2.12258	1.6	0.217	-1.049	-0.459	-1.182	0.025	6.448	-0.814	0.509	0.187	-0.535	-0.505	1.516	21.98	9.836	-0.92	-0.025	0.157	-0.907	ENSG00000211663	IGLV3-19	26.5	115.4	2.12258	1.6	51.7	13.5	31.3	9.5	45.9	239.7	20.6	60.5	50.8	29	29.9	90.9	708.3	341.9	17.4	44.4	49.9	17.8	102.944	A
ENSG00000084623	EIF3I	77.1	108.3	0.49023	0.2	-1.181	0.055	-1.339	-1.236	-0.055	-0.316	0.093	-0.553	-0.735	-1.301	0.817	-0.144	1.136	1.146	0.505	0.505	1.297	0.614	ENSG00000084623	EIF3I	77.1	108.3	0.49023	0.2	69.6	105.6	65	68	102.4	94.8	106.7	87.9	82.6	66.1	127.8	99.8	137.1	137.4	118.7	118.7	141.8	121.9	102.883	A
ENSG00000125356	NDUFA1	80.1	107	0.417737	0.3	-0.076	-0.444	-1.006	-0.638	-0.069	0.846	0.898	-0.517	-0.711	-0.988	1.588	0.364	1.592	0.85	-0.035	0.035	2.403	0.205	ENSG00000125356	NDUFA1	80.1	107	0.417737	0.3	93.5	82.9	66.7	77.3	93.7	120.1	121.6	80.8	75.2	67.2	141.5	106.2	141.6	120.2	94.7	96.7	165	101.6	102.583	A
ENSG00000099624	ATP5D	86.8	105.9	0.286936	0.2	-0.342	0.191	-2.015	-2.09	-1.077	-0.475	0.139	-1.187	-1.627	-0.243	1.314	0.052	1.268	0.874	0.475	-0.052	1.783	0.232	ENSG00000099624	ATP5D	86.8	105.9	0.286936	0.2	99.3	108.5	70.4	69.1	86.6	97	107.6	84.7	77.1	101	127.9	106.1	127.1	120.3	113.4	104.3	136	109.2	102.533	A
ENSG00000088832	FKBP1A	66	110.9	0.748721	0.3	-2.043	-0.218	-2.496	-2.6	-0.164	-0.59	0.721	-0.355	-0.453	-1.491	0.35	0.355	2.955	2.004	4.719	0.628	1.229	0.164	ENSG00000088832	FKBP1A	66	110.9	0.748721	0.3	62.3	95.7	54	52.1	96.7	88.9	112.9	93.2	91.4	72.4	106.1	106.2	153.8	136.4	186.1	111.2	122.2	102.7	102.461	A
ENSG00000105401	CDC37	85.4	107.7	0.33471	0.2	-0.755	0.07	-1.546	-0.997	-1.293	0.07	0.366	-0.502	1.002	1.565	0.594	-0.07	1.138	-0.206	0.337	-0.759	1.298	-0.114	ENSG00000105401	CDC37	85.4	107.7	0.33471	0.2	86.5	103.5	70.2	81.5	75.4	103.5	109.6	91.7	122.7	134.3	114.3	100.6	125.5	97.8	109	86.4	128.8	99.7	102.278	A
ENSG00000087274	ADD1	94.9	102.7	0.113956	0.1	-1.175	0.146	-0.64	-1.516	-0.994	-0.709	0.932	0	0	-0.814	0.967	0.327	-1.147	0.188	0.195	0.007	-0.876	0.014	ENSG00000087274	ADD1	94.9	102.7	0.113956	0.1	89.4	108.4	97.1	84.5	92	96.1	119.7	106.3	106.3	94.6	120.2	111	89.8	109	109.1	106.4	93.7	106.5	102.228	A
ENSG00000175215	CTDSP2	100.5	99	-0.0216951	0.2	-0.84	1.752	0.034	-0.475	-0.058	-0.744	0.994	0.677	0.062	-1.08	-0.034	-0.23	-0.605	1.608	1.483	0.322	-0.672	1.431	ENSG00000175215	CTDSP2	100.5	99	-0.0216951	0.2	80.5	134.5	98.7	88.1	96.8	82.5	118.7	112.1	99.3	75.5	97.3	93.2	85.4	131.5	128.9	104.7	84	127.8	102.194	A
ENSG00000156587	UBE2L6	43.7	117.5	1.42696	0.5	-0.857	-0.388	-0.808	-0.773	-0.6	-0.367	-0.119	0.148	0.749	-0.136	0.865	-0.212	1.625	1.339	1.394	0.119	1.564	0.59	ENSG00000156587	UBE2L6	43.7	117.5	1.42696	0.5	34.3	63.5	37.3	39.5	50.3	64.8	80.3	96.9	134.4	79.2	141.6	74.5	189	171.2	174.6	95.1	185.2	124.5	102.011	A
ENSG00000123143	PKN1	98.4	102.1	0.0532526	0.1	0.417	1.993	-1.311	-1.22	-0.758	-0.455	1.288	1.061	0.591	0.803	-0.136	1.341	-0.083	0.083	1.735	-0.591	-0.341	-0.205	ENSG00000123143	PKN1	98.4	102.1	0.0532526	0.1	104.3	125.1	81.5	82.7	88.8	92.8	115.8	112.8	106.6	109.4	97	116.5	97.7	99.9	121.7	91	94.3	96.1	101.889	A
ENSG00000163399	ATP1A1	83.9	104.5	0.31676	0.2	-2.267	1.632	-1.105	-1.411	-0.578	-0.85	-0.079	0.635	-0.011	0.045	0.504	-0.714	-0.023	2.806	2.341	0.011	0.465	2.732	ENSG00000163399	ATP1A1	83.9	104.5	0.31676	0.2	57.8	126.6	78.3	72.9	87.6	82.8	96.4	109	97.6	98.6	106.7	85.2	97.4	147.3	139.1	98	106	146	101.85	A
ENSG00000214078	CPNE1	81.2	107.9	0.410143	0.3	-1.224	-0.172	-0.44	-0.948	-1.36	-1.245	-0.322	1.617	1.542	2.201	-1.217	0.429	0.311	0.673	0.172	0.676	0.479	-0.462	ENSG00000214078	CPNE1	81.2	107.9	0.410143	0.3	66.4	95.8	88.3	74.1	62.6	65.8	91.6	145.8	143.7	162.1	66.6	112.6	109.3	119.4	105.4	119.5	114	87.7	101.706	A
ENSG00000213809	KLRK1	66.3	111.2	0.746076	0.4	-1.689	0.796	-1.902	-2.196	-2.055	-1.659	0.001	1.653	-0.457	0.355	1.605	1.893	-0.307	0.205	-0.472	0.058	0.553	-0.001	ENSG00000213809	KLRK1	66.3	111.2	0.746076	0.4	51.6	134.5	44.5	34.7	39.4	52.6	108	163.1	92.7	119.8	161.5	171.1	97.7	114.8	92.2	109.9	126.4	107.9	101.244	A
ENSG00000108561	C1QBP	81.1	104.4	0.364348	0.2	-0.839	-0.446	-1.216	-0.926	0.458	0.113	0.661	-0.625	-1.228	-1.002	0.26	-0.113	0.954	0.855	-0.363	0.272	1.407	0.688	ENSG00000108561	C1QBP	81.1	104.4	0.364348	0.2	81.5	91.4	72	79.3	114.2	105.5	119.3	86.9	71.7	77.4	109.2	99.8	126.7	124.2	93.5	109.5	138.1	120	101.122	A
ENSG00000156411	C14orf2	88.3	104.2	0.23887	0.2	0.251	-0.491	-1.55	-0.617	-0.256	1.083	0.732	-0.873	-1.805	-0.752	0.827	0.231	1.545	0.04	-0.04	0.211	2.342	-0.145	ENSG00000156411	C14orf2	88.3	104.2	0.23887	0.2	105.3	90.5	69.4	88	95.2	121.9	114.9	82.9	64.3	85.3	116.8	104.9	131.1	101.1	99.5	104.5	147	97.4	101.111	A
ENSG00000211747	TRBV20-1	106.9	94.1	-0.183995	0.4	0.109	1.03	-1.041	0.196	-0.037	0.469	0.01	-1.096	-0.01	-1.085	2.218	0.139	-1.032	1.174	-0.234	-0.88	0.281	-1.113	ENSG00000211747	TRBV20-1	106.9	94.1	-0.183995	0.4	108.6	152.1	54.3	112.7	101.7	125.6	103.9	51.7	103	52.2	208.2	110	54.7	158.9	92.4	61.9	116.7	50.9	101.083	A
ENSG00000059804	SLC2A3	215.1	69.4	-1.632	1	11.911	-0.572	9.514	14.292	14.016	6.142	1.661	-0.521	-0.373	-0.24	0.501	0.036	-0.618	0.281	-0.036	-0.731	-1.002	-1.037	ENSG00000059804	SLC2A3	215.1	69.4	-1.632	1	276.2	31.9	229.3	322.8	317.4	163.3	75.6	32.9	35.8	38.4	52.9	43.8	31	48.6	42.4	28.8	23.5	22.8	100.967	A
ENSG00000127824	TUBA4A	165.3	84.2	-0.973195	0.5	4.191	-0.234	3.306	6.571	0.131	0.393	-0.131	-1.27	-0.947	2.73	0.174	-0.677	0.238	-0.964	-1.033	0.672	-0.505	-0.204	ENSG00000127824	TUBA4A	165.3	84.2	-0.973195	0.5	182.3	79.3	161.7	237.7	87.8	93.9	81.7	55.2	62.7	148.3	88.8	69	90.3	62.3	60.7	100.4	73	80	100.839	A
ENSG00000185883	ATP6V0C	115.3	96.3	-0.259785	0.3	2.286	-1.122	0.391	0.748	0.937	0.818	0.024	-1.076	-0.688	-1.034	0.496	-0.059	0.15	-0.024	1.157	-0.661	-0.482	-0.622	ENSG00000185883	ATP6V0C	115.3	96.3	-0.259785	0.3	164.2	66.7	110	120.2	125.6	122.2	99.5	68	79.1	69.2	113	97.1	103.1	98.1	131.9	79.9	85	81	100.767	A
ENSG00000149091	DGKZ	108.2	99.7	-0.118035	0.2	-0.169	4.452	0.809	0.615	-2.504	-0.809	0.312	3.305	3.356	6.054	-0.447	1.256	0.169	-0.295	-0.354	-0.312	-0.734	-0.531	ENSG00000149091	DGKZ	108.2	99.7	-0.118035	0.2	89.3	144.1	100.9	98.6	61.6	81.7	95	130.5	131.1	163.1	86	106.2	93.3	87.8	87.1	87.6	82.6	85	100.639	A
ENSG00000198055	GRK6	86	103.1	0.261636	0.2	-1.134	0.638	-0.93	-1.018	-1.311	-0.749	-0.004	-0.073	0.004	-0.427	0.019	0.384	0.711	0.965	1.138	-0.015	0.738	0.142	ENSG00000198055	GRK6	86	103.1	0.261636	0.2	72.4	118.5	77.7	75.4	67.8	82.4	101.8	100	102	90.8	102.4	111.9	120.4	127	131.5	101.5	121.1	105.6	100.567	A
ENSG00000171159	C9orf16	90.1	102.1	0.180384	0.2	0.039	-0.17	-1.611	-1.133	-0.544	0.183	1.12	-1.486	-1.958	-0.792	1.08	-0.576	0.747	0.242	0.602	-0.039	3.444	0.131	ENSG00000171159	C9orf16	90.1	102.1	0.180384	0.2	101.7	98.5	76.5	83.8	92.8	103.9	118.2	78.4	71.2	89	117.6	92.3	112.5	104.8	110.3	100.5	153.7	103.1	100.489	A
ENSG00000159023	EPB41	103.3	97.2	-0.087812	0.2	-1.006	0.15	0.803	0.619	0.343	-0.643	-0.324	0.822	0.706	0.464	-0.812	-0.271	-0.232	1.62	-0.15	-1.422	-1.876	1.189	ENSG00000159023	EPB41	103.3	97.2	-0.087812	0.2	79.6	103.5	117	113.2	107.5	87.1	93.7	117.4	115	110	83.6	94.8	95.6	133.9	97.3	71	61.6	125	100.378	A
ENSG00000130303	BST2	43.8	115.4	1.39764	0.5	-0.688	-0.292	-0.713	-0.88	-0.68	-0.025	0.025	0.342	0.669	-0.069	1.182	-0.042	1.225	1.141	1.168	-0.109	1.472	0.594	ENSG00000130303	BST2	43.8	115.4	1.39764	0.5	40.9	66.2	39.3	28.6	41.4	83.3	86.5	106.8	127.7	80.5	160.5	82.2	163.3	157.9	159.6	77.9	179.1	122.9	100.256	A
ENSG00000137076	TLN1	77.1	105.9	0.4579	0.3	-1.228	0.504	-0.747	-1.199	-1.062	-0.866	-0.121	0.305	0.685	-0.773	0.121	1.279	-0.336	0.494	1.527	0.323	-0.664	0.39	ENSG00000137076	TLN1	77.1	105.9	0.4579	0.3	55.4	122.4	74	56.5	61.8	69.4	98.2	114.7	129.4	73	107.6	152.4	89.9	122	162	115.4	77.2	118	99.9611	A
ENSG00000187838	TMEM256-PLSCR3	75.5	103	0.448096	0.2	-1.084	0.053	-1.795	-1.17	-0.576	0.022	1.017	-0.836	0.026	-0.022	-0.175	-0.372	0.399	1.091	0.989	0.773	-0.104	0.879	ENSG00000187838	TMEM256-PLSCR3	75.5	103	0.448096	0.2	73.3	102.2	55.2	71.1	86.2	101.4	126.7	79.6	101.5	100.3	96.4	91.4	111	128.6	126	120.5	98.2	123.2	99.6	A
ENSG00000173726	TOMM20	98.8	97.7	-0.0161525	0.2	0.617	-0.694	-0.234	0.011	0.927	0.92	0.72	-0.678	-1.648	-0.935	0.625	0.103	-0.958	-0.299	-0.881	-0.011	0.491	0.671	ENSG00000173726	TOMM20	98.8	97.7	-0.0161525	0.2	116.8	82.6	94.6	101	124.9	124.7	119.5	83	57.7	76.3	117	103.4	75.7	92.9	77.7	100.4	113.5	118.2	98.8833	A
ENSG00000090266	NDUFB2	71	105.3	0.568615	0.3	-0.746	-0.483	-1.747	-1.554	-0.874	0.189	0.518	-0.526	-0.846	-1.171	1.133	-0.108	0.796	0.603	0.108	0.193	2.965	0.472	ENSG00000090266	NDUFB2	71	105.3	0.568615	0.3	81	87.8	55.1	60.1	77.7	105.2	113.7	86.7	78.4	70	129.6	97.5	120.9	115.9	103.1	105.3	177	112.5	98.75	A
ENSG00000130332	LSM7	87.7	101.9	0.216505	0.2	1.276	-0.251	-1.333	-0.732	-0.607	1.051	0.732	-0.167	-0.899	-0.193	0.722	0.042	2.808	0.146	-0.627	0.403	3.299	-0.042	ENSG00000130332	LSM7	87.7	101.9	0.216505	0.2	117.1	87.9	67.2	78.7	81.1	112.8	106.7	89.5	75.5	89	106.5	93.5	146.4	95.5	80.7	100.4	155.8	91.9	98.6778	A
ENSG00000135624	CCT7	73.9	104	0.492937	0.3	-1.12	0.157	-1.206	-0.888	-0.704	-0.657	-0.163	-0.125	-0.452	-0.737	0.487	0.125	0.811	1.144	0.472	0.318	1.319	0.692	ENSG00000135624	CCT7	73.9	104	0.492937	0.3	61.9	104.9	59	69.7	75.9	77.5	94.1	95.4	84.4	74.8	116	103.8	126.9	138.1	115.5	110.3	144	122.9	98.6167	A
ENSG00000197448	GSTK1	74.9	103.9	0.472158	0.2	-0.681	-1.133	-1.413	-1.104	-0.545	0.714	0.549	-0.816	0.668	-0.093	0.364	-0.397	0.093	0.504	1.252	-1.158	1.022	0.212	ENSG00000197448	GSTK1	74.9	103.9	0.472158	0.2	84.7	73.7	66.9	74.4	88	118.6	114.6	81.4	117.5	99	110.1	91.6	103.5	113.5	131.7	73.1	126.1	106.4	98.6	A
ENSG00000113263	ITK	108.4	98.1	-0.14404	0.4	-0.867	0.919	0.523	1.024	-0.5	0.08	-0.08	0.943	0.677	3.27	-1.219	0.235	-0.666	-0.672	-1.184	-0.086	-0.744	0.401	ENSG00000113263	ITK	108.4	98.1	-0.14404	0.4	64.9	126.2	112.6	129.8	77.5	97.4	91.9	127	117.9	206.9	52.8	102.7	71.8	71.6	54	91.7	69.1	108.4	98.5667	A
ENSG00000198832	SELM	118.3	90.9	-0.380098	0.3	1.444	0.253	1.485	0.132	1.003	0.772	0.622	-0.249	-2.846	-0.756	-0.253	-0.233	-0.367	-0.132	-1.181	-0.727	0.512	0.958	ENSG00000198832	SELM	118.3	90.9	-0.380098	0.3	133.5	104.1	134.5	101.1	122.6	116.9	113.2	91.7	27.6	79.2	91.6	92.1	88.8	94.6	68.7	79.9	110.5	121.5	98.45	A
ENSG00000214253	FIS1	89.8	99.7	0.150878	0.2	1.092	-0.252	-1.518	-0.459	-0.029	1.362	1.258	-0.195	-1.554	0.594	0.667	0.283	1.44	0.029	-0.828	-0.682	2.171	-0.433	ENSG00000214253	FIS1	89.8	99.7	0.150878	0.2	116.3	90.4	66	86.4	94.7	121.5	119.5	91.5	65.3	106.7	108.1	100.7	123	95.8	79.3	82.1	137.1	86.9	98.4056	A
ENSG00000089597	GANAB	88.7	99.9	0.171551	0.2	-1.898	0.741	-0.441	-0.991	-1.83	-1.825	-0.957	0.324	-0.034	0.162	1.187	-0.456	0.034	1.486	0.77	0.255	-0.368	0.608	ENSG00000089597	GANAB	88.7	99.9	0.171551	0.2	63.2	117	92.9	81.7	64.6	64.7	82.4	108.5	101.2	105.2	126.1	92.6	102.6	132.2	117.6	107.1	94.4	114.3	98.2389	A
ENSG00000126432	PRDX5	67.3	105.6	0.649931	0.3	-0.459	-0.275	-1.689	-1.595	-1.038	0.121	0.311	-0.581	-0.678	-0.905	1.509	0.671	1.455	1.124	0.405	-0.121	2.948	0.66	ENSG00000126432	PRDX5	67.3	105.6	0.649931	0.3	82.5	87.6	48.3	50.9	66.4	98.6	103.9	79.1	76.4	70.1	137.2	113.9	135.7	126.5	106.5	91.9	177.2	113.6	98.1278	A
ENSG00000132676	DAP3	85.3	100.1	0.230824	0.1	-1.21	0.681	-1.972	-1.494	0.236	0.203	0.887	-0.668	-1.197	-0.997	0.158	-0.248	-0.281	0.507	-0.158	0.771	1.223	0.423	ENSG00000132676	DAP3	85.3	100.1	0.230824	0.1	82	111.3	70.2	77.6	104.4	103.9	114.5	90.4	82.2	85.3	103.2	96.9	96.4	108.6	98.3	112.7	119.7	107.3	98.05	A
ENSG00000103479	RBL2	81.7	99.7	0.287257	0.2	-1.201	0.72	-0.602	-0.751	-0.645	-0.625	0.704	0.349	-0.073	2.53	0.913	-0.053	-0.917	1.213	0.321	0.053	-0.432	1.572	ENSG00000103479	RBL2	81.7	99.7	0.287257	0.2	62.9	111.6	78.1	74.3	77	77.5	111.2	102.2	91.5	157.5	116.5	92	70.1	124.1	101.5	94.7	82.4	133.2	97.6833	A
ENSG00000203747	FCGR3A	24.3	127.4	2.39034	1.4	-0.438	-0.738	-1.166	-1.199	0.091	-1.045	-0.091	1.501	0.559	-0.611	0.441	1.497	3.271	0.285	13.72	0.585	-1.076	-0.311	ENSG00000203747	FCGR3A	24.3	127.4	2.39034	1.4	43.2	30.5	12.4	11	65.6	17.5	57.9	125.3	85.4	35.9	80.4	125.1	200.2	73.8	642.5	86.5	16.2	48.6	97.6667	A
ENSG00000169718	DUS1L	93.8	99.5	0.0851086	0.2	-0.034	1.134	0.091	-0.057	-2.358	-0.952	1.19	-0.125	5.815	7.674	0.884	0.034	0.238	-0.567	-0.737	-0.612	1.666	-0.351	ENSG00000169718	DUS1L	93.8	99.5	0.0851086	0.2	91	101.3	92.1	90.8	70.5	82.9	101.8	90.2	142.6	159	99.1	91.6	93.4	86.3	84.8	85.9	106	88.2	97.6389	A
ENSG00000266192	MIR1260B	111.8	97.1	-0.203377	0.6	-0.448	-0.058	0.93	0.241	0.764	1.523	0.243	-0.948	0.303	-0.145	0.058	-1.026	0.463	-0.97	-0.964	1.52	-1.318	-0.585	ENSG00000266192	MIR1260B	111.8	97.1	-0.203377	0.6	65.6	94.9	169.3	117.4	156.8	213.9	117.6	28	122.1	88.4	103.7	22.1	134.1	26.3	26.8	213.7	0.1	55.3	97.5556	A
ENSG00000157191	NECAP2	93.8	97.8	0.0602465	0.1	-0.747	0.413	0.007	0.059	2.377	-0.661	-0.092	-0.74	0.445	-0.989	-1.159	-0.007	0.688	1.074	0.773	-0.007	-0.111	1.768	ENSG00000157191	NECAP2	93.8	97.8	0.0602465	0.1	83.4	101.1	94.9	95.7	131.1	84.7	93.4	83.5	101.6	79.7	77.1	94.7	105.3	111.2	106.6	94.7	93.1	121.8	97.4222	A
ENSG00000169926	KLF13	105.6	94.1	-0.166343	0.1	1.613	-0.811	1.075	1.642	0.215	-0.987	0.89	-0.45	0.02	0.381	0.225	0.723	-1.222	-0.02	-0.733	-0.362	-0.626	-0.156	ENSG00000169926	KLF13	105.6	94.1	-0.166343	0.1	113.1	88.3	107.6	113.4	98.8	86.5	105.7	92	96.8	100.5	98.9	104	84.1	96.4	89.1	92.9	90.2	95	97.4056	A
ENSG00000113013	HSPA9	149.8	83.2	-0.848382	0.4	8.655	-0.072	6.754	9.995	6.003	2.635	-0.272	0.145	0.598	0.326	-2.281	-0.426	0.072	-0.244	-0.987	-0.507	-1.095	-0.751	ENSG00000113013	HSPA9	149.8	83.2	-0.848382	0.4	175.4	79	154.4	190.2	146.1	108.9	76.8	81.4	86.4	83.4	54.6	75.1	80.6	77.1	68.9	74.2	67.7	71.5	97.3167	A
ENSG00000169508	GPR183	166.1	75	-1.14709	0.7	4.138	-0.5	2.353	2.079	2.576	1.716	0.011	-0.493	-0.011	-0.955	-0.374	0.055	-0.106	0.765	0.383	-0.584	-1.104	-1.07	ENSG00000169508	GPR183	166.1	75	-1.14709	0.7	262	52.3	181.3	168.9	191.4	152.5	75.4	52.6	74.4	31.7	58	77.4	70.1	109.5	92.2	48.5	25	26.5	97.2056	A
ENSG00000178952	TUFM	92	99.2	0.108706	0.1	-1.214	0.725	-0.506	-0.86	-1.492	-0.152	-1.383	0.565	0.152	0.835	-0.354	1.088	0.927	0.953	0.185	0.624	-0.194	-0.455	ENSG00000178952	TUFM	92	99.2	0.108706	0.1	83.1	106.1	91.5	87.3	79.8	95.7	81.1	104.2	99.3	107.4	93.3	110.4	108.5	108.8	99.7	104.9	95.2	92.1	97.1333	A
ENSG00000187764	SEMA4D	124.3	91.2	-0.446721	0.3	-0.081	1.065	0.748	0.932	0.081	-0.315	-0.313	0.115	0.693	1.331	-1.469	0.228	-0.422	-0.656	-0.811	0.739	-1.336	-0.448	ENSG00000187764	SEMA4D	124.3	91.2	-0.446721	0.3	93.4	140.8	127.7	135.3	100.1	83.7	83.8	101.5	125.4	151.8	36	106.2	79.3	69.6	63.2	127.3	41.5	78.2	96.9333	A
ENSG00000129968	ABHD17A	78.1	103.1	0.40065	0.3	-0.092	-0.541	-0.963	-0.565	-1.413	-1.154	-0.012	0.012	1.186	0.82	2.117	0.899	0.784	0.426	0.481	-0.024	2.041	-0.33	ENSG00000129968	ABHD17A	78.1	103.1	0.40065	0.3	89.4	78.1	67.5	77.5	56.2	62.7	91.4	92	121.5	112.3	144.9	114.3	111.4	102.4	103.8	91.1	143	83.4	96.8278	A
ENSG00000211651	IGLV1-44	28.6	111.3	1.96037	1.8	0.538	-0.931	-0.283	-1.163	-0.718	-0.009	0.328	0.009	0.631	-0.534	4.615	2.936	26.959	7.474	0.616	-1.092	-0.388	-1.366	ENSG00000211651	IGLV1-44	28.6	111.3	1.96037	1.8	55.2	16	33.3	9.8	21.7	40.6	49.6	41.1	57.7	26.6	164	119.2	760.3	240.3	57.3	11.7	30.5	4.4	96.6278	A
ENSG00000099875	MKNK2	111.7	91.7	-0.284636	0.2	4.254	-0.232	0.775	-0.555	-1.056	-1.27	-0.482	0.391	0.891	-0.867	-0.671	-0.952	0.562	0.696	0.61	-0.446	0.232	0.678	ENSG00000099875	MKNK2	111.7	91.7	-0.284636	0.2	164	90.5	107	85.2	77	73.5	86.4	100.7	108.9	80.1	83.3	78.7	103.5	105.7	104.3	87	98.1	105.4	96.6278	A
ENSG00000082074	FYB	118.3	89.4	-0.404103	0.3	-0.281	0.87	1.355	0.787	-0.108	0.048	-0.006	1.053	0.772	0.625	-1.253	-0.302	-0.724	-0.048	0.006	-1.149	-1.576	0.41	ENSG00000082074	FYB	118.3	89.4	-0.404103	0.3	86.1	124.6	140.8	121.8	91.9	97.1	95.3	130.7	121.3	116.4	53.6	85.4	71.3	93.9	95.7	57.1	42.8	109.2	96.3889	A
ENSG00000140740	UQCRC2	83.8	98.4	0.231708	0.2	-1.511	0.482	-0.53	-0.136	-0.123	-0.71	0.123	-0.166	-0.565	-1.178	0.639	-0.188	0.867	1.148	0.841	0.92	1.156	1.095	ENSG00000140740	UQCRC2	83.8	98.4	0.231708	0.2	59	104.5	81.4	90.4	90.7	77.3	96.3	89.7	80.6	66.6	108.1	89.2	113.3	119.7	112.7	114.5	119.9	118.5	96.2444	A
ENSG00000153310	FAM49B	77.8	100.2	0.36504	0.2	-0.093	-1.135	-0.881	-0.984	-0.409	-0.37	0.195	0.468	0.166	-1.5	1.48	0.911	1.51	1.3	1.753	0.088	-0.088	-0.205	ENSG00000153310	FAM49B	77.8	100.2	0.36504	0.2	91.8	70.4	75.6	73.5	85.3	86.1	97.7	103.3	97.1	62.9	124.1	112.4	124.7	120.4	129.7	95.5	91.9	89.5	96.2167	A
ENSG00000130402	ACTN4	73.8	101.9	0.465461	0.3	-0.254	-1.196	-0.746	-0.451	-1.365	-0.815	0.415	0.394	1.905	-0.829	1.167	0.603	1.171	0.574	2.193	0.21	-0.232	-0.21	ENSG00000130402	ACTN4	73.8	101.9	0.465461	0.3	85.1	58.9	71.4	79.6	54.2	69.5	103.7	103.1	145.1	69.1	124.6	108.9	124.7	108.1	153.1	98	85.7	86.3	96.0611	A
ENSG00000182568	SATB1	120.2	88.6	-0.440058	0.3	0.275	0.555	0.806	2.049	0.783	-0.043	-0.031	0.031	-0.283	2.631	-1.896	-0.783	-1.333	-0.566	-2.108	0.311	-1.302	0.098	ENSG00000182568	SATB1	120.2	88.6	-0.440058	0.3	103.8	110.9	117.3	148.9	116.7	95.7	96	97.6	89.6	163.7	48.6	76.9	62.9	82.4	43.2	104.7	63.7	99.3	95.6611	A
ENSG00000237506	RPSAP15	64.8	92.6	0.515018	0.5	-0.785	-0.075	-0.341	-0.873	0.376	0.833	1.804	0.31	-0.831	-0.863	-0.616	0.075	0.792	0.733	-0.875	0.244	-0.409	0.189	ENSG00000237506	RPSAP15	64.8	92.6	0.515018	0.5	48.4	92	75.7	43	119.7	147.7	207.3	115.6	45.6	43.6	58.8	101.2	145.2	141.6	42.9	111.6	71.5	108.2	95.5333	A
ENSG00000185043	CIB1	87.5	97.8	0.160551	0.1	-0.078	-0.692	-1.254	0.104	-1.185	0.078	-0.657	-0.095	2.119	1.557	0.337	0.744	-0.294	0.968	0.484	-1.652	3.053	-0.156	ENSG00000185043	CIB1	87.5	97.8	0.160551	0.1	92.1	85	78.5	94.2	79.3	93.9	85.4	91.9	117.5	111	96.9	101.6	89.6	104.2	98.6	73.9	128.3	91.2	95.1722	A
ENSG00000129084	PSMA1	84.5	98.5	0.221172	0.1	-0.74	-0.814	-0.665	-0.144	-0.321	-0.144	-0.247	-0.498	1.251	1.177	1.084	0.284	3.363	1.102	0.684	0.144	1.809	-0.265	ENSG00000129084	PSMA1	84.5	98.5	0.221172	0.1	82.9	82.1	83.7	89.3	87.4	89.3	88.2	85.5	104.3	103.5	102.5	93.9	127	102.7	98.2	92.4	110.3	88	95.0667	A
ENSG00000150867	PIP4K2A	74.7	97.9	0.390201	0.2	-1.821	-0.696	-1.009	-0.545	-1.342	-0.555	0.652	0.305	-0.379	-0.853	1.229	0.335	0.784	1.479	1.698	0.115	-0.115	0.159	ENSG00000150867	PIP4K2A	74.7	97.9	0.390201	0.2	58.3	81.3	74.9	84.4	68.1	84.2	108.9	101.8	87.8	78.1	120.7	102.4	111.6	125.8	130.3	97.9	93.2	98.8	94.9167	A
ENSG00000117450	PRDX1	60.8	102.1	0.74784	0.3	-1.072	-0.163	-1.387	-1.279	-0.306	-0.507	0.351	-0.434	0.147	-1.394	0.749	0.533	1.623	1.416	2.07	-0.147	1.174	0.6	ENSG00000117450	PRDX1	60.8	102.1	0.74784	0.3	57.8	86.3	47.9	51.3	81.8	75.5	102.4	77.8	96	47.7	114.9	108.1	142.3	135.8	156.3	86.8	128.2	110.2	94.8389	A
ENSG00000217716	RPS10P3	92	95.1	0.0478115	0.3	0.42	-0.044	-1.113	-0.535	1.457	0.044	0.782	-1.191	-2.911	-1.25	0.218	0.535	-0.567	-0.957	-1.186	0.342	2.31	0.085	ENSG00000217716	RPS10P3	92	95.1	0.0478115	0.3	108.1	98	74.7	87.3	130.7	99.9	116	73	35.5	71.7	103.7	110.6	86.6	78.1	73.1	106.4	149.3	100.8	94.6389	A
ENSG00000117592	PRDX6	74	101.7	0.458723	0.2	-0.429	-1.332	-1.552	-1.997	0.103	0.482	-0.442	-0.103	-1.459	1.16	2.854	0.362	-0.316	0.389	-0.681	0.768	0.668	2.303	ENSG00000117592	PRDX6	74	101.7	0.458723	0.2	87.5	73.9	70.6	63.9	95.5	101.2	87.3	92.4	72	111.4	136.9	99.4	89.2	99.8	83.7	105.5	104	128.6	94.6	A
ENSG00000117984	CTSD	64.2	102.5	0.674979	0.3	-1.13	-0.052	-1.474	-1.631	-0.821	-0.834	0.375	0.094	-0.327	-0.713	1.227	0.052	0.636	0.483	2.729	1.172	-0.163	0.073	ENSG00000117984	CTSD	64.2	102.5	0.674979	0.3	62.5	93.5	52.6	48.1	71.4	71	105.8	97.7	85.6	74.5	130.3	96.5	113.3	108.9	173.5	128.7	90.3	97.1	94.5167	A
ENSG00000090104	RGS1	200	66.8	-1.58208	1	5.127	-0.925	2.366	3.684	0.819	1.784	-0.069	-0.575	0.069	-0.631	1.047	-0.282	1.328	-0.334	-0.541	-0.435	0.107	-0.718	ENSG00000090104	RGS1	200	66.8	-1.58208	1	342.3	6.3	189	262.2	103.1	156.7	53.8	25.7	61.5	22.6	115.8	42	131.4	39.1	27.6	33.5	63.6	17.8	94.1111	A
ENSG00000177885	GRB2	82.6	94.7	0.197223	0.2	-0.044	-0.341	-0.749	-1.319	-0.096	-0.852	0.964	0.044	-0.608	-2.09	0.741	-0.111	2.335	2.001	3.335	0.259	0.067	0.341	ENSG00000177885	GRB2	82.6	94.7	0.197223	0.2	90.3	86.3	80.8	73.1	89.6	79.4	103.9	91.5	82.7	62.7	100.9	89.4	122.4	117.9	135.9	94.4	91.8	95.5	93.8056	A
ENSG00000173272	MZT2A	92.4	94.3	0.0293649	0.3	0.618	0.131	-0.487	0.46	-0.735	0.596	0.731	-1.958	-1.566	1.254	-1.137	-0.131	2.292	-0.32	0.848	-0.411	4.584	-0.451	ENSG00000173272	MZT2A	92.4	94.3	0.0293649	0.3	102.1	91.3	77.6	98.6	72.1	101.6	104.6	45	53.7	116.2	63.2	85.5	139.2	81.3	107.2	79.3	190	78.4	93.7167	A
ENSG00000122565	CBX3	76.5	98.6	0.366128	0.2	-1.835	0.25	-1.211	-1.629	-1.105	-0.474	-0.103	0.869	0.922	-0.08	-0.828	0.521	1.334	0.48	0.074	0.227	-0.074	0.963	ENSG00000122565	CBX3	76.5	98.6	0.366128	0.2	64.1	99.5	74.7	67.6	76.5	87.2	93.5	110	110.9	93.9	81.2	104.1	117.9	103.4	96.5	99.1	94	111.6	93.65	A
ENSG00000264462	MIR3648	49.3	121.9	1.30604	2.1	5.583	0.047	-0.526	-0.887	0.072	-0.721	-0.42	5.027	1.005	-0.628	-0.56	-0.047	0.259	-0.59	8.794	1.599	-0.81	35.638	ENSG00000264462	MIR3648	49.3	121.9	1.30604	2.1	156	25.5	12	3.5	26.1	7.4	14.5	142.9	48.1	9.6	11.2	23.3	30.5	10.5	231.7	62.1	5.3	864.5	93.5944	A
ENSG00000055208	TAB2	77.8	96.3	0.307766	0.2	-1.452	-0.389	-0.499	-1.061	0.97	0.96	0.7	1.036	0.213	0.238	-0.614	0.248	-1.246	0.649	-0.649	-0.213	-1.306	1.296	ENSG00000055208	TAB2	77.8	96.3	0.307766	0.2	65.8	87	84.8	73.6	114.1	113.9	108.7	115.4	99	99.5	82.5	99.7	69.9	107.7	81.8	90.5	68.7	120.6	93.5111	A
ENSG00000151366	NDUFC2	83.7	95.1	0.184218	0.3	0.589	-0.887	-0.968	0.017	-0.137	-0.017	0.153	-0.941	-0.779	-1.378	1.127	0.145	2.236	0.76	0.234	-0.23	1.61	-0.319	ENSG00000151366	NDUFC2	83.7	95.1	0.184218	0.3	107	68.8	66.7	92.2	88.2	91.3	95.7	67.4	71.6	56.1	120.9	95.5	149.6	111.4	97.8	85.8	133.4	83.5	93.4944	A
ENSG00000125944	HNRNPR	72.4	97.5	0.429413	0.2	-1.439	-0.039	-1.208	-1.087	-0.712	-0.494	0.401	-0.178	-0.22	-0.79	0.999	0.355	1.755	1.031	0.73	0.039	0.637	0.508	ENSG00000125944	HNRNPR	72.4	97.5	0.429413	0.2	61.7	91.9	66.7	69.3	77.4	82.1	101.4	88.9	88	75.7	114.3	100.4	130.6	115	108.5	93.6	106.5	103.7	93.0944	A
ENSG00000163468	CCT3	67	100.7	0.587831	0.3	-1.804	0.616	-1.929	-2.369	-0.647	-0.976	-0.702	-0.169	-0.89	-1.282	0.412	0.169	0.357	0.498	0.286	0.784	0.82	0.514	ENSG00000163468	CCT3	67	100.7	0.587831	0.3	56	117.7	52.8	41.6	85.5	77.1	84.1	97.7	79.3	69.3	112.5	106.3	111.1	114.7	109.3	122	122.9	115.1	93.0556	A
ENSG00000160710	ADAR	74.8	97.6	0.383843	0.3	-1.503	-0.204	0.639	-0.396	-0.71	-0.617	-0.22	2.544	4.096	1.652	0.204	-0.429	1.404	2.511	1.674	-0.556	-0.363	1.811	ENSG00000160710	ADAR	74.8	97.6	0.383843	0.3	54.1	77.7	93	74.2	68.5	70.2	77.4	127.6	155.8	111.4	85.1	73.6	106.9	127	111.8	71.3	74.8	114.3	93.0389	A
ENSG00000165272	AQP3	86.5	89.2	0.0443436	0.2	-2.063	0.647	-0.153	0.391	-0.433	-0.903	0.427	0.397	0.018	-1.831	-0.531	-1.093	-0.018	4.157	1.666	-0.702	0.769	1.154	ENSG00000165272	AQP3	86.5	89.2	0.0443436	0.2	57.5	101.9	88.8	97.7	84.2	76.5	98.3	97.8	91.6	61.3	82.6	73.4	91	159.4	118.6	79.8	103.9	110.2	93.0278	A
ENSG00000171314	PGAM1	62.5	99.8	0.675184	0.3	-0.75	-0.68	-1.018	-0.937	-0.299	-0.669	0.366	-0.506	0.232	-1.018	1.359	0.168	1.298	0.91	1.761	0.156	0.555	-0.156	ENSG00000171314	PGAM1	62.5	99.8	0.675184	0.3	65.8	68.2	56.6	59.4	81.3	68.6	104.1	74.2	99.5	56.6	138.2	97.3	136.1	122.8	152	96.9	110.6	86.2	93.0222	A
ENSG00000242076	IGKV1-33	26.7	111	2.05565	2	1.365	-0.749	-0.251	-0.782	-0.011	1.052	1.558	-0.116	0.011	-0.589	2.869	1.503	22.55	3.249	0.3	-0.333	-0.047	-0.6	ENSG00000242076	IGKV1-33	26.7	111	2.05565	2	80.1	3.3	21.4	2.1	30.1	68.7	87.1	26.3	30.9	9.1	134.7	85.1	849.6	148.5	41.4	18.4	28.8	8.7	93.0167	A
ENSG00000071626	DAZAP1	93.7	91.7	-0.0311273	0.2	0.443	-0.949	0.096	0.762	-0.432	1.29	1.333	-0.363	0.24	0.672	0.021	-0.021	2.111	-0.597	-0.677	-0.8	-1.082	-1.157	ENSG00000071626	DAZAP1	93.7	91.7	-0.0311273	0.2	100.3	74.2	93.8	106.3	83.9	116.2	117	85.2	96.5	104.6	92.4	91.6	131.6	80.8	79.3	77	71.7	70.3	92.9278	A
ENSG00000082153	BZW1	109.9	86.9	-0.338763	0.3	3.78	-1.752	0.973	1.354	2.389	0.722	0.34	-0.586	-0.329	-1.961	0.706	-0.497	0.544	0.162	-0.162	-0.376	-1.176	-0.643	ENSG00000082153	BZW1	109.9	86.9	-0.338763	0.3	161.4	55.6	107.7	115	134.8	102.9	95.6	77.9	82.8	51.6	102.6	79.6	99.5	92.2	86	81.9	66.6	76.8	92.8056	A
ENSG00000090621	PABPC4	98.8	91	-0.118644	0.1	0.065	2.619	0.423	0.438	0.294	3.164	-0.366	-1.457	-3.825	0.825	-1.614	-0.553	-0.065	-0.409	-0.251	1.414	0.796	-1.5	ENSG00000090621	PABPC4	98.8	91	-0.118644	0.1	93.1	110.9	95.6	95.7	94.7	114.7	90.1	82.5	66	98.4	81.4	88.8	92.2	89.8	90.9	102.5	98.2	82.2	92.65	A
ENSG00000167552	TUBA1A	90.5	90.6	0.00159326	0.3	-0.468	-0.933	-0.007	0.738	-0.115	0.772	0.089	0.007	-0.381	-2.217	0.12	0.381	0.851	1.168	2.404	-0.611	-1.908	-1.268	ENSG00000167552	TUBA1A	90.5	90.6	0.00159326	0.3	83.6	72.9	94.2	111.3	91.7	112.1	96.4	94.5	85.6	43.4	97.1	103.1	113.9	121.2	149.6	80.3	50.5	65.2	92.5889	A
ENSG00000108292	MLLT6	106.1	89.5	-0.245465	0.3	0.806	0.153	0.397	0.447	-0.386	0.145	0.428	1.066	0.543	3.271	-0.447	-0.145	-0.837	-1.2	-1.399	-1.143	-1.727	-1.15	ENSG00000108292	MLLT6	106.1	89.5	-0.245465	0.3	115.4	98.3	104.7	106	84.2	98.1	105.5	122.2	108.5	179.9	82.6	90.5	72.4	62.9	57.7	64.4	49.1	64.2	92.5889	A
ENSG00000186517	ARHGAP30	80.6	95.2	0.240182	0.2	-0.895	1.08	-0.41	-0.684	-0.741	-0.333	-0.002	0.729	0.719	-0.193	-0.046	0.505	0.665	0.735	1.303	0.002	-0.509	0.757	ENSG00000186517	ARHGAP30	80.6	95.2	0.240182	0.2	59.7	121.6	74.9	66.3	64.5	77.3	87.7	110.6	110.3	81.7	86.3	103.6	108.6	110.8	128.6	87.8	71.8	111.5	92.4222	A
ENSG00000002822	MAD1L1	82	94.5	0.20469	0.2	-1.004	0.567	-1.125	-0.474	-1.593	-0.096	-0.407	0.096	-1.257	-0.969	-0.396	0.77	0.984	0.782	0.271	1.094	0.579	0.251	ENSG00000002822	MAD1L1	82	94.5	0.20469	0.2	69.3	109.6	66.2	82.9	54.2	92.6	84.6	97.5	62.8	70.2	84.9	114.8	120.3	115.1	102	123.1	109.9	101.5	92.3056	A
ENSG00000165629	ATP5C1	67.6	98	0.535759	0.2	-1.085	-0.385	-1.391	-1.077	-1.098	-0.063	-0.08	0.084	0.063	-0.796	0.746	-0.126	2.522	1.349	0.603	0.18	1.081	0.276	ENSG00000165629	ATP5C1	67.6	98	0.535759	0.2	65.2	81.9	57.9	65.4	64.9	89.6	89.2	93.1	92.6	72.1	108.9	88.1	151.3	123.3	105.5	95.4	116.9	97.7	92.1667	A
ENSG00000198624	CCDC69	80	92.9	0.215679	0.1	-0.335	-0.922	-0.767	-2.446	0.582	-0.304	3.908	0.479	-0.015	-0.479	1.509	0.788	0.891	0.427	0.994	-0.283	-1.642	0.015	ENSG00000198624	CCDC69	80	92.9	0.215679	0.1	87.6	81.9	83.4	67.1	96.5	87.9	128.8	95.5	90.7	86.2	105.5	98.5	99.5	95	100.5	88.1	74.9	91	92.1444	A
ENSG00000155463	OXA1L	76.7	95	0.308701	0.2	-1.122	-0.382	-1.08	-1.057	-0.591	0.322	0.925	-0.501	-0.621	0.854	0.364	-1.086	-0.006	0.728	0.263	0.006	1.647	1.558	ENSG00000155463	OXA1L	76.7	95	0.308701	0.2	73.1	85.5	73.8	74.2	82	97.3	107.4	83.5	81.5	106.2	98	73.7	91.8	104.1	96.3	92	119.5	118	92.1056	A
ENSG00000075884	ARHGAP15	83.8	91.4	0.125244	0.2	-0.269	-0.622	0.026	-0.767	0.683	0.996	0.666	-0.908	0.018	-1.292	0.322	-0.423	-1.089	1.032	-0.018	-0.838	0.335	1.367	ENSG00000075884	ARHGAP15	83.8	91.4	0.125244	0.2	86.9	78.9	93.6	75.6	108.5	115.6	108.1	72.4	93.4	63.7	100.3	83.4	68.3	116.4	92.6	74	100.6	124	92.0167	A
ENSG00000104805	NUCB1	70.6	96.5	0.450861	0.2	-1.316	-0.019	-1.555	-1.649	-0.974	-0.674	0.131	-0.674	0.019	0.15	0.941	-0.342	0.834	0.96	1.368	0.033	-0.019	0.3	ENSG00000104805	NUCB1	70.6	96.5	0.450861	0.2	66.7	94.4	61.6	59.6	74	80.4	97.6	80.4	95.2	98	114.9	87.5	112.6	115.3	124	95.5	94.4	101.2	91.85	A
ENSG00000211660	IGLV2-23	39.1	98.3	1.33002	1.2	1.149	-0.837	-0.006	-0.866	0.151	1.977	0.006	0.265	-0.285	-0.728	2.399	2.542	10.34	5.421	-0.11	-0.377	-0.018	-0.621	ENSG00000211660	IGLV2-23	39.1	98.3	1.33002	1.2	92.3	10.3	44.6	9.1	51.1	126.5	45.1	55.8	33.1	14.8	143.9	149.8	471.8	268.7	40.3	29.3	44.1	19.2	91.6556	A
ENSG00000038274	MAT2B	74.8	94.4	0.335749	0.2	-2.459	0.149	-0.953	-1.526	-0.93	-1.655	-0.301	0.537	0.065	-2.066	-0.576	0.037	-0.037	1.723	0.492	0.11	0.773	2.133	ENSG00000038274	MAT2B	74.8	94.4	0.335749	0.2	52.3	98.7	79.1	68.9	79.5	66.6	90.7	105.6	97.2	59.3	85.8	96.7	95.4	126.7	104.8	98	109.8	134	91.6167	A
ENSG00000168209	DDIT4	112.6	90.4	-0.316812	0.5	2.047	-0.759	0.016	1.274	-0.331	0.59	-0.261	-0.863	-0.565	1.901	0.324	-0.016	0.77	-0.492	-0.954	1.223	0.89	-0.093	ENSG00000168209	DDIT4	112.6	90.4	-0.316812	0.5	189.3	35.8	78.2	147	59.2	109.6	63	30.1	46.4	181.3	95	76.4	119.4	50.4	25.1	144.2	126	72.2	91.5889	A
ENSG00000002586	CD99	70.4	94.9	0.430833	0.3	-0.366	-0.697	-0.19	-0.892	0.359	0.178	1.546	-0.212	0.72	-1.028	2.873	1.415	0.46	0.652	1.261	-0.178	-0.757	-0.483	ENSG00000002586	CD99	70.4	94.9	0.430833	0.3	74.9	66.1	79.6	60.9	94.2	89.4	125.8	79	103.8	57.3	161.1	122.3	96.9	102	118.2	79.9	64.5	71.8	91.5389	A
ENSG00000186470	BTN3A2	67.3	98.6	0.550981	0.3	-2.728	0.799	-2.825	-2.912	-2.202	-2.56	-1.52	0.187	0.507	0.046	-0.479	-0.414	0.485	0.815	0.55	-0.019	0.019	1.276	ENSG00000186470	BTN3A2	67.3	98.6	0.550981	0.3	52.3	117.4	50.5	48.9	62	55.4	74.6	106.1	112	103.5	93.8	95	111.6	117.7	112.8	102.3	103	126.2	91.3944	A
ENSG00000161547	SRSF2	122.7	85.8	-0.516086	0.4	1.276	0.018	1.513	2.809	-0.041	0.863	-0.363	0.714	1.996	2.522	-0.647	0.884	-0.018	-0.369	-0.629	-0.41	-0.702	-0.638	ENSG00000161547	SRSF2	122.7	85.8	-0.516086	0.4	118.3	75.3	126.4	170.7	73.3	104.2	62.3	99.1	142.9	160.9	52.6	104.9	74.1	62.1	53.2	60.7	50.7	52.9	91.3667	A
ENSG00000073584	SMARCE1	85.9	90.9	0.0816222	0.1	-0.88	0.609	-0.477	-0.066	-0.136	-0.872	1.31	-0.057	-0.477	-1.353	0.442	-0.232	2.378	1.529	0.057	0.88	1.458	0.74	ENSG00000073584	SMARCE1	85.9	90.9	0.0816222	0.1	78.2	95.2	82.8	87.5	86.7	78.3	103.2	87.6	82.8	72.8	93.3	85.6	115.4	105.7	88.9	98.3	104.9	96.7	91.3278	A
ENSG00000255717	SNHG1	123.4	85.5	-0.529346	0.5	0.621	0.151	1.881	1.813	-0.138	0.856	-0.099	1.132	1.296	2.829	-0.812	0.099	-0.356	-0.677	-1.206	-0.515	-0.672	-0.229	ENSG00000255717	SNHG1	123.4	85.5	-0.529346	0.5	103.1	83.9	154.6	151.8	72.1	112.7	73.7	124	130.7	193.3	44.6	81.8	63.2	50.1	28.5	56.7	50.3	68.4	91.3056	A
ENSG00000110711	AIP	102	87.2	-0.226169	0.1	1.569	-0.212	0.687	0.757	0.783	0.272	0.099	-0.662	-1.12	0.143	-1.82	-0.722	0.16	-0.099	-1.976	-2.036	0.411	-0.307	ENSG00000110711	AIP	102	87.2	-0.226169	0.1	112	91.4	101.8	102.6	102.9	97	95	86.2	80.9	95.5	72.8	85.5	95.7	92.7	71	70.3	98.6	90.3	91.2333	A
ENSG00000156261	CCT8	77.5	94	0.278464	0.2	-1.032	0.676	-0.673	-0.195	-0.701	0.71	0.682	-0.201	-0.304	-0.526	0.676	-0.336	1.082	0.22	-0.045	1.004	1.126	0.045	ENSG00000156261	CCT8	77.5	94	0.278464	0.2	54.2	108.9	65.7	81	64.8	110	109.1	80.8	77.5	70.4	108.9	76.5	121.9	94.3	85.8	119.4	123.3	88.7	91.1778	A
ENSG00000113141	IK	85.2	92.1	0.112348	0.2	-0.858	1.329	-0.579	-0.451	-0.85	0.499	0.028	0.794	0.97	-0.419	-0.69	-0.028	0.659	1.353	0.962	-0.227	-0.611	3.907	ENSG00000113141	IK	85.2	92.1	0.112348	0.2	76.2	103.6	79.7	81.3	76.3	93.2	87.3	96.9	99.1	81.7	78.3	86.6	95.2	103.9	99	84.1	79.3	135.9	90.9778	A
ENSG00000170571	EMB	76	91	0.259867	0.2	-0.767	-0.655	-0.179	-0.674	1.726	-0.417	2.394	0.179	0.192	-0.271	3.128	-0.661	-1.058	2.42	0.846	-0.463	0.674	1.17	ENSG00000170571	EMB	76	91	0.259867	0.2	73	74.7	81.9	74.4	110.7	78.3	120.8	87.3	87.5	80.5	131.9	74.6	68.6	121.2	97.4	77.6	94.8	102.3	90.9722	A
ENSG00000167106	FAM102A	124	82	-0.596644	0.3	0.774	2.143	2.351	1.327	0.587	-0.551	-0.815	0.124	-0.323	2.802	-1.944	-0.782	-0.433	0.238	-0.481	-0.368	-0.124	0.762	ENSG00000167106	FAM102A	124	82	-0.596644	0.3	102.5	136.2	141.3	116.1	97.9	69.9	63.4	86.5	75.5	152.4	35.6	64.2	72.8	89.3	71.6	74.4	80.4	102.2	90.6778	A
ENSG00000168003	SLC3A2	96.9	87	-0.155481	0.3	1.027	-0.957	0.471	0.652	0.697	1.782	0.811	-0.195	-0.125	-0.554	0.897	-0.319	0.211	-0.011	0.011	-0.922	-0.909	-0.763	ENSG00000168003	SLC3A2	96.9	87	-0.155481	0.3	119.8	57.3	102.3	108	109.4	143.6	113	81.3	83.5	70	115.7	77.4	94.1	87.1	87.8	58.4	58.8	63.4	90.6056	A
ENSG00000137876	RSL24D1	92.9	88.3	-0.0732652	0.3	1.125	-0.91	0.091	0.663	2.865	1.53	1.23	-0.648	-1.563	-1.83	1.225	0.215	-0.534	-0.091	-0.686	-0.329	-0.124	0.157	ENSG00000137876	RSL24D1	92.9	88.3	-0.0732652	0.3	111.4	68.7	89.7	101.7	147.9	119.9	113.6	74.2	55	49.4	113.5	92.3	76.6	85.9	73.4	80.9	85.2	91.1	90.5778	A
ENSG00000111669	TPI1	58.6	98.6	0.750687	0.3	-0.894	-0.673	-1.392	-1.333	-0.59	-0.04	0.493	-0.801	0.04	-0.611	1.569	-0.427	1.493	0.676	1.496	0.119	0.88	0.572	ENSG00000111669	TPI1	58.6	98.6	0.750687	0.3	63.8	70.2	49.4	51.1	72.6	88.5	103.9	66.5	90.8	72	135	77.3	132.8	109.2	132.9	93.1	115.1	106.2	90.5778	A
ENSG00000185989	RASA3	102.3	87.6	-0.223803	0.2	-0.27	1.314	1.296	1.128	-0.159	-0.433	-0.743	1.026	0.548	1.981	-0.588	-0.159	0.124	0.783	-0.124	-0.686	-0.663	1.751	ENSG00000185989	RASA3	102.3	87.6	-0.223803	0.2	76.6	112.4	112	108.2	79.1	72.9	65.9	105.9	95.1	127.5	69.4	79.1	85.5	100.4	79.9	67.2	67.7	122.3	90.3944	A
ENSG00000070081	NUCB2	73.2	92.3	0.334487	0.3	-1.202	0.904	-0.89	-1.359	-0.582	-0.466	0.004	0.018	-0.869	-0.456	0.06	0.333	-0.004	1.479	-1.03	2.355	0.256	0.767	ENSG00000070081	NUCB2	73.2	92.3	0.334487	0.3	57.1	117.2	66	52.6	74.8	78.1	91.5	91.9	66.6	78.4	93.1	100.9	91.3	133.6	62	158.6	98.7	113.3	90.3167	A
ENSG00000157978	LDLRAP1	88.1	89.9	0.0291791	0.5	-0.967	3.091	-0.51	-0.143	-0.656	-0.615	-0.341	0.693	-0.376	1.419	-0.827	0.143	0.708	1.582	-0.221	0.825	0.186	3.744	ENSG00000157978	LDLRAP1	88.1	89.9	0.0291791	0.5	42.3	181.6	58	70.6	53	54.4	63.8	99.3	62.6	124.2	47.1	80.4	99.8	129.8	67.9	103.8	81.9	204	90.25	A
ENSG00000179632	MAF1	88.8	89.2	0.00648403	0.1	-0.133	1.187	-0.808	-0.92	0.344	-0.049	0.105	0.049	-1.44	-2.944	-0.133	0.162	0.541	2.382	-0.119	-1.215	2.073	1.468	ENSG00000179632	MAF1	88.8	89.2	0.00648403	0.1	89	98.4	84.2	83.4	92.4	89.6	90.7	90.3	79.7	69	89	91.1	93.8	106.9	89.1	81.3	104.7	100.4	90.1667	A
ENSG00000105583	WDR83OS	72	95.2	0.402965	0.2	-0.501	-0.672	-1.025	-0.887	-0.41	0.133	0.215	-0.682	-0.601	-0.691	0.734	0.076	1.449	0.515	1.401	-0.076	2.012	0.677	ENSG00000105583	WDR83OS	72	95.2	0.402965	0.2	77.7	74.1	66.7	69.6	79.6	91	92.7	73.9	75.6	73.7	103.6	89.8	118.6	99	117.6	86.6	130.4	102.4	90.1444	A
ENSG00000168159	RNF187	71.5	93.3	0.383934	0.2	-0.936	0.653	-0.94	-1.176	-0.385	-0.594	-0.008	0.696	-0.287	-1.038	0.433	1.105	-0.153	1.605	1.593	0.429	0.008	1.318	ENSG00000168159	RNF187	71.5	93.3	0.383934	0.2	62.9	103.3	62.8	56.8	76.9	71.6	86.5	104.4	79.4	60.3	97.7	114.8	82.8	127.5	127.2	97.6	86.9	120.2	89.9778	A
ENSG00000164405	UQCRQ	71.2	94.5	0.408437	0.3	0.454	-0.672	-1.586	-0.846	-0.532	0.324	0.575	-0.774	-0.677	-0.933	1.799	0.609	3.133	0.89	-0.058	0.058	2.872	-0.276	ENSG00000164405	UQCRQ	71.2	94.5	0.408437	0.3	94.3	71	52.1	67.4	73.9	91.6	96.8	68.9	70.9	65.6	122.1	97.5	149.7	103.3	83.7	86.1	144.3	79.2	89.9111	A
ENSG00000028137	TNFRSF1B	78.6	95.4	0.27946	0.6	-0.546	-1.186	0.151	2.29	1.596	-0.88	-0.151	-0.293	0.707	-1.052	0.496	0.719	2.646	0.588	7.142	-0.205	-0.385	-0.642	ENSG00000028137	TNFRSF1B	78.6	95.4	0.27946	0.6	59.7	43	77.9	133.7	115.6	51	70	66.3	92.4	46.5	86.9	92.7	143	89.3	260.3	68.6	63.9	57.2	89.8889	A
ENSG00000013441	CLK1	135.8	79.5	-0.772457	0.5	0.89	0.042	1.22	1.706	-0.476	1.239	-0.042	0.899	0.914	0.673	-0.676	0.804	-0.075	-0.318	-0.723	-0.343	-0.504	-0.315	ENSG00000013441	CLK1	135.8	79.5	-0.772457	0.5	130.8	74.5	152.7	185	40.1	154	68.9	131.4	132.4	116.4	26.8	125.1	66.7	50.6	23.7	48.9	38.2	50.8	89.8333	A
ENSG00000128524	ATP6V1F	69.7	93.8	0.428429	0.2	-0.537	-0.093	-2.231	-1.688	-0.73	-0.415	0.555	-0.245	-1.004	-1.507	1.694	0.099	1.682	1.413	0.374	0.093	2.564	0.619	ENSG00000128524	ATP6V1F	69.7	93.8	0.428429	0.2	80	87.6	51	60.3	76.7	82.1	98.7	85	72	63.4	118.2	90.9	118	113.4	95.6	90.8	133.1	99.8	89.8111	A
ENSG00000164091	WDR82	98.6	86	-0.197251	0.1	0.274	0.704	0.665	0.358	1.851	-0.013	0.476	-0.756	-1.323	-1.421	-0.958	-0.554	-0.762	0.013	-0.684	0.626	-0.658	0.789	ENSG00000164091	WDR82	98.6	86	-0.197251	0.1	95.1	101.7	101.1	96.4	119.3	90.7	98.2	79.3	70.6	69.1	76.2	82.4	79.2	91.1	80.4	100.5	80.8	103	89.7278	A
ENSG00000180817	PPA1	64.2	96.3	0.584963	0.3	-1.369	-0.65	-0.565	-1.53	0.699	-0.095	0.203	-1.176	-0.851	-1.392	0.557	0.091	0.266	0.505	-0.091	1.004	0.93	2.104	ENSG00000180817	PPA1	64.2	96.3	0.584963	0.3	55	74.3	76.6	50.7	110.5	89.2	97.2	60.2	68.9	54.4	106.7	94.2	98.9	105.3	89.3	118.7	116.7	148.2	89.7222	A
ENSG00000077454	LRCH4	101	88.9	-0.1841	0.4	0.456	2.28	1.649	1.874	-1.574	0.137	-0.137	2.429	3.928	7.919	-1.287	0.368	-0.2	-0.306	-0.368	-0.337	-0.893	-0.406	ENSG00000077454	LRCH4	101	88.9	-0.1841	0.4	83.2	112.4	102.3	105.9	50.7	78.1	73.7	114.8	138.8	202.7	55.3	81.8	72.7	71	70	70.5	61.6	69.4	89.7167	A
ENSG00000136717	BIN1	70.9	94.2	0.409941	0.2	-2.129	0.564	-1.205	-1.382	-0.851	0.376	0.475	0.713	-0.641	-0.122	-0.492	-0.011	0.708	0.713	-0.017	0.011	1.266	2.029	ENSG00000136717	BIN1	70.9	94.2	0.409941	0.2	51.2	99.9	67.9	64.7	74.3	96.5	98.3	102.6	78.1	87.5	80.8	89.5	102.5	102.6	89.4	89.9	112.6	126.4	89.7056	A
ENSG00000108294	PSMB3	61.5	96.1	0.64395	0.3	-0.712	-0.458	-1.45	-1.093	-0.637	-0.486	0.137	-0.054	0.093	-1.418	1.113	0.522	3.216	1.664	1.438	-0.097	1.593	0.054	ENSG00000108294	PSMB3	61.5	96.1	0.64395	0.3	66.9	73.3	48.3	57.3	68.8	72.6	88.3	83.5	87.2	49.1	112.9	98	165.9	126.8	121.1	82.4	125	86.2	89.6444	A
ENSG00000169223	LMAN2	61.5	96.5	0.649943	0.3	-0.715	-0.035	-1.908	-1.601	-1.417	-0.549	-0.106	-0.465	0.083	-0.592	2.837	0.106	2.361	2.021	1.531	0.035	2.488	0.634	ENSG00000169223	LMAN2	61.5	96.5	0.649943	0.3	68.9	83.3	43.6	50.1	54	72.4	81.8	74.2	85.8	71.5	144.2	86.3	134.1	126.9	116.5	84.8	136.8	97.5	89.5944	A
ENSG00000124562	SNRPC	73.9	93	0.331656	0.2	-0.187	-1.478	-1.756	-0.6	-0.439	0.187	0.762	-0.936	-0.465	-1.614	1.317	0.239	1.872	0.633	0.716	-0.336	1.672	0.484	ENSG00000124562	SNRPC	73.9	93	0.331656	0.2	86.6	66.6	62.3	80.2	82.7	92.4	101.3	75	82.3	64.5	109.9	93.2	118.5	99.3	100.6	84.3	115.4	97	89.5611	A
ENSG00000101224	CDC25B	65.9	94.4	0.518508	0.3	-1.277	0.364	-0.936	-1.275	-1.187	-0.603	-0.25	0.632	1.561	0.39	0.212	-0.115	0.515	1.056	0.115	-0.886	-0.74	0.717	ENSG00000101224	CDC25B	65.9	94.4	0.518508	0.3	48.9	105.1	60.6	49	52	72	84.1	114.3	146.1	106	99.9	88.7	110.3	128.8	96.6	62.3	67.3	117.2	89.4	A
ENSG00000154723	ATP5J	61.6	96.2	0.643107	0.3	-0.638	-0.477	-1.607	-1.296	-0.879	0.389	0.404	-0.623	-0.96	-1.216	1.632	0.532	2.005	0.711	-0.009	0.009	2.027	0.218	ENSG00000154723	ATP5J	61.6	96.2	0.643107	0.3	71.6	76	45.1	53.6	65	99.7	100.1	72	62.8	55.8	133.7	103.6	143.9	108.5	88.8	89.3	144.5	95	89.3889	A
ENSG00000087365	SF3B2	88.9	88.1	-0.0130414	0.1	-1.332	1.785	-0.715	-0.843	-2.343	-0.215	0.517	0.215	0.285	-1.797	-0.355	1.529	0.32	0.959	0.459	-0.634	-2.378	0.448	ENSG00000087365	SF3B2	88.9	88.1	-0.0130414	0.1	79.8	106.6	85.1	84	71.1	89.4	95.7	93.1	93.7	75.8	88.2	104.4	94	99.5	95.2	85.8	70.8	95.1	89.2944	A
ENSG00000135404	CD63	60.7	98.1	0.692557	0.4	0.003	-0.834	-0.836	-0.866	-0.573	0.088	0.09	-0.003	-0.23	-0.897	2.495	0.776	-0.568	0.452	1.475	1.047	1.132	-0.047	ENSG00000135404	CD63	60.7	98.1	0.692557	0.4	83.9	53.4	53.3	52.2	62.9	87	87.1	83.7	75.4	51.1	174.8	112.1	63.1	100.3	137.6	122	125.1	82.1	89.2833	A
ENSG00000259007	RP11-463J10.3	68.4	93	0.443234	0.3	-0.631	-1.169	-1.045	-0.763	0.01	-0.73	0.772	0.254	-0.163	-1.641	1.951	0.3	-0.519	0.718	1.918	0.056	0.002	-0.002	ENSG00000259007	RP11-463J10.3	68.4	93	0.443234	0.3	74.9	61.9	64.9	71.7	90.4	72.5	108.8	96.3	86.2	50.5	137.3	97.4	77.6	107.5	136.5	91.5	90.2	90.1	89.2333	A
ENSG00000143742	SRP9	78.8	91	0.207671	0.2	-0.942	0.148	-0.646	-0.724	0.241	-1.165	-0.636	-0.288	0.049	-2.062	-0.06	-0.049	0.278	1.58	0.905	0.703	0.952	1.58	ENSG00000143742	SRP9	78.8	91	0.207671	0.2	71.1	92.1	76.8	75.3	93.9	66.8	77	83.7	90.2	49.5	88.1	88.3	94.6	119.7	106.7	102.8	107.6	119.7	89.1056	A
ENSG00000169180	XPO6	100.6	88.2	-0.18978	0.3	-0.32	0.841	0.775	0.518	-1.057	0	-0.765	0.831	0.939	2.013	-1.102	0.146	-0.073	-0.337	-0.584	0.003	-0.845	0	ENSG00000169180	XPO6	100.6	88.2	-0.18978	0.3	78.3	111.7	109.8	102.4	57.1	87.5	65.5	111.4	114.5	145.4	55.8	91.7	85.4	77.8	70.7	87.6	63.2	87.5	89.0722	A
ENSG00000108774	RAB5C	82	90	0.134301	0.1	0.353	-0.926	-0.919	0.004	-0.004	0.143	0.593	-0.787	-0.337	-0.779	1.306	-0.097	1.198	0.756	2.19	-0.415	0.903	-0.322	ENSG00000108774	RAB5C	82	90	0.134301	0.1	91.3	74.8	74.9	86.8	86.7	88.6	94.4	76.6	82.4	76.7	103.6	85.5	102.2	96.5	115	81.4	98.4	82.6	88.8	A
ENSG00000136279	DBNL	67.1	95.1	0.503133	0.2	-1.51	0.021	-1.618	-1.849	-1.392	-0.833	0.742	-0.22	-0.177	0.317	0.822	0.054	2.026	-0.328	1.94	0.118	0.607	-0.021	ENSG00000136279	DBNL	67.1	95.1	0.503133	0.2	62	90.5	60	55.7	64.2	74.6	103.9	86	86.8	96	105.4	91.1	127.8	84	126.2	92.3	101.4	89.7	88.7556	A
ENSG00000100902	PSMA6	60.2	95.4	0.664226	0.3	-0.884	-0.859	-0.877	-0.954	-0.398	-0.633	-0.023	0.023	0.075	-0.85	0.877	0.203	1.613	0.905	0.429	-0.182	0.716	0.316	ENSG00000100902	PSMA6	60.2	95.4	0.664226	0.3	60.5	61.3	60.7	58.2	76.4	68.7	88.7	90.2	91.9	61.6	118.2	96.1	142.3	119.1	103.5	83.5	112.9	99.8	88.5333	A
ENSG00000111897	SERINC1	128.7	75.6	-0.767554	0.5	4.736	-0.336	4.407	3.851	7.008	2.343	2.072	-0.051	-0.012	-0.413	0.936	-0.051	-1.076	0.085	0.012	-0.322	-1.129	-0.06	ENSG00000111897	SERINC1	128.7	75.6	-0.767554	0.5	161.2	56.3	154.4	142.9	208.2	111.7	106.1	62.2	63	54.7	82.6	62.2	41	65	63.5	56.6	39.9	62	88.5278	A
ENSG00000211668	IGLV2-11	44.5	101.1	1.18391	1.3	3.372	-0.844	-0.026	-0.622	-0.125	2.119	-0.389	0.572	-0.069	-0.727	5.965	5.415	15.584	5.317	1.53	-0.456	0.026	-0.28	ENSG00000211668	IGLV2-11	44.5	101.1	1.18391	1.3	126.9	7.2	30.4	13.5	27.6	91.3	20.1	47.4	29.2	10.5	200.5	184.9	473.6	182.1	74.6	18.2	31.9	23.2	88.5056	A
ENSG00000134884	ARGLU1	84.8	92.1	0.119137	0.4	-0.135	0.128	0.106	0.038	-1.632	0.831	-0.038	1.38	3.345	3.76	-0.629	0.391	0.413	-0.655	-1.134	-0.694	-1.261	-1.203	ENSG00000134884	ARGLU1	84.8	92.1	0.119137	0.4	80.1	87.4	86.8	84.9	38.6	106.9	82.8	122.1	176.6	188.1	66.4	94.7	95.3	65.7	52.4	64.6	48.9	50.5	88.4889	A
ENSG00000123416	TUBA1B	63.1	94.9	0.588768	0.5	-0.491	-0.595	-1.437	-0.247	-0.418	0.266	0.412	-0.388	0.546	-2.268	3.324	0.754	9.373	2.591	6.064	0.247	-1.334	-1.187	ENSG00000123416	TUBA1B	63.1	94.9	0.588768	0.5	66.4	64.7	50.9	70.4	67.6	78.8	81.2	68.1	83.4	37.3	128.9	86.8	228	116.9	173.8	78.5	52.6	55	88.2944	A
ENSG00000198771	RCSD1	83.2	88.1	0.0825585	0.2	0.304	-0.401	0.768	-0.986	-0.161	0.701	1.293	-0.274	0.026	-0.648	-0.071	-0.049	3.039	0.993	-0.026	2.267	-2.065	0.723	ENSG00000198771	RCSD1	83.2	88.1	0.0825585	0.2	88.3	78.9	94.5	71.1	82.1	93.6	101.5	80.6	84.6	75.6	83.3	83.6	124.8	97.5	83.9	114.5	56.7	93.9	88.2778	A
ENSG00000144579	CTDSP1	79.3	89.4	0.172954	0.2	-1.624	0.509	-1.363	-1.315	-1.672	-1.48	0.2	-0.681	-0.84	-1.48	0.42	0.399	-0.083	0.613	1.473	0.131	0.668	0.083	ENSG00000144579	CTDSP1	79.3	89.4	0.172954	0.2	69.5	100.5	73.3	74	68.8	71.6	96	83.2	80.9	71.6	99.2	98.9	91.9	102	114.5	95	102.8	94.3	88.2222	A
ENSG00000106948	AKNA	109.5	84.1	-0.380753	0.3	0.244	0.999	0.892	0.977	-0.813	-0.536	-0.32	0.947	1.115	1.724	-0.95	0.423	0.122	-0.502	-0.426	-0.213	-1.212	-0.122	ENSG00000106948	AKNA	109.5	84.1	-0.380753	0.3	91.9	116.7	113.2	116	57.2	66.3	73.4	115	120.5	140.5	52.7	97.8	87.9	67.4	69.9	76.9	44.1	79.9	88.1833	A
ENSG00000106028	SSBP1	65.6	94.4	0.525091	0.2	-1.553	0.012	-1.468	-1.74	-1.426	0.185	-0.471	-0.208	-0.227	-0.878	0.391	0.124	1.108	0.967	0.358	-0.012	1.567	0.93	ENSG00000106028	SSBP1	65.6	94.4	0.525091	0.2	57.8	91.2	59.6	53.8	60.5	94.9	80.9	86.5	86.1	72.2	99.3	93.6	114.6	111.6	98.6	90.7	124.4	110.8	88.1722	A
ENSG00000169230	PRELID1	60.6	94.7	0.644047	0.3	-0.672	-0.672	-1.624	-1.275	-1.133	-0.324	0.422	-0.677	0.02	-0.432	1.692	-0.02	2.811	1.565	3.252	0.054	1.776	0.319	ENSG00000169230	PRELID1	60.6	94.7	0.644047	0.3	68.5	68.5	49.1	56.2	59.1	75.6	90.8	68.4	82.6	73.4	116.7	81.8	139.5	114.1	148.5	83.3	118.4	88.7	87.9556	A
ENSG00000255072	PIGY	70.7	93.2	0.39862	0.2	-0.422	-0.374	-0.975	-0.911	0.051	-0.288	-0.051	-0.578	-0.363	-0.787	2.185	0.777	0.771	0.868	0.567	0.336	2.539	1.293	ENSG00000255072	PIGY	70.7	93.2	0.39862	0.2	75.3	76.2	65	66.2	84.1	77.8	82.2	72.4	76.4	68.5	123.8	97.6	97.5	99.3	93.7	89.4	130.4	107.2	87.9444	A
ENSG00000125818	PSMF1	70.7	91.9	0.378355	0.2	-0.731	0.028	-1.196	-1.156	-0.618	0.448	0.198	-0.181	-0.459	-0.606	2.057	-0.074	1.355	1.462	1.372	-0.028	0.822	1.122	ENSG00000125818	PSMF1	70.7	91.9	0.378355	0.2	71.3	84.7	63.1	63.8	73.3	92.1	87.7	81	76.1	73.5	120.5	82.9	108.1	110	108.4	83.7	98.7	104	87.9389	A
ENSG00000182004	SNRPE	74.9	90.4	0.271357	0.2	-0.327	-0.553	-1.485	-1.242	0.802	0.402	0.952	-0.842	-1.346	-1.555	0.385	-0.055	0.796	0.055	-0.2	0.159	1.346	0.055	ENSG00000182004	SNRPE	74.9	90.4	0.271357	0.2	84.8	80.9	64.8	69	104.3	97.4	106.9	75.9	67.2	63.6	97.1	89.5	104.2	91.4	87	93.2	113.7	91.4	87.9056	A
ENSG00000153283	CD96	76.7	86.8	0.178468	0.2	-0.292	0.326	-0.704	-0.784	0.552	-0.126	2.519	-0.007	-1.09	-1.555	4.313	-0.093	-0.804	2.04	0.645	0.007	0.173	1.688	ENSG00000153283	CD96	76.7	86.8	0.178468	0.2	77.8	87.1	71.6	70.4	90.5	80.3	120.1	82.1	65.8	58.8	147.1	80.8	70.1	112.9	91.9	82.3	84.8	107.6	87.8889	A
ENSG00000145247	OCIAD2	77.2	87.5	0.180682	0.2	0.023	-0.023	-0.727	-0.521	-0.457	0.947	1.276	0.119	-0.576	-1.088	0.832	-0.078	0.992	1.244	-0.622	-0.512	1.326	1.043	ENSG00000145247	OCIAD2	77.2	87.5	0.180682	0.2	84.5	83.5	68.1	72.6	74	104.7	111.9	86.6	71.4	60.2	102.2	82.3	105.7	111.2	70.4	72.8	113	106.8	87.8833	A
ENSG00000176731	C8orf59	68.5	92.9	0.439575	0.2	-1.898	0.413	-1.833	-1.42	-1.24	0.626	0.288	-0.386	-1.376	-1.213	0.011	-0.011	1.909	0.337	-0.381	0.723	2.567	0.468	ENSG00000176731	C8orf59	68.5	92.9	0.439575	0.2	55.4	97.9	56.6	64.2	67.5	101.8	95.6	83.2	65	68	90.5	90.1	125.4	96.5	83.3	103.6	137.5	98.9	87.8333	A
ENSG00000067066	SP100	62.5	95.4	0.610133	0.3	-0.794	-0.842	-0.242	-1.239	-1.323	0.406	0.04	2.411	3.262	2.888	0.278	-0.547	1.177	1.054	-0.04	-0.375	-0.555	0.467	ENSG00000067066	SP100	62.5	95.4	0.610133	0.3	62.2	61.1	74.7	52.1	50.2	89.4	81.1	134.9	154.2	145.7	86.5	67.8	106.9	104.1	79.3	71.7	67.6	90.8	87.7944	A
ENSG00000196954	CASP4	61.6	94.6	0.61891	0.2	-1.225	-0.739	-1.492	-1.386	-0.759	-0.676	0.045	-0.037	0.037	-0.876	0.673	0.065	1.292	0.425	0.316	0.484	0.771	-0.276	ENSG00000196954	CASP4	61.6	94.6	0.61891	0.2	61.2	73.6	54.4	57.1	73.1	75.2	93.6	91.5	93.4	70.1	109.6	94.1	125.4	103.3	100.5	104.8	112.1	85.4	87.6889	A
ENSG00000172428	MYEOV2	71.6	92.6	0.371053	0.3	0.085	-0.717	-1.757	-1.001	-0.08	0.065	-0.065	-1.364	-1.538	-1.444	1.349	0.294	1.906	0.209	-0.632	0.597	3.121	0.11	ENSG00000172428	MYEOV2	71.6	92.6	0.371053	0.3	90.3	74.2	53.3	68.5	87	89.9	87.3	61.2	57.7	59.6	115.7	94.5	126.9	92.8	75.9	100.6	151.3	90.8	87.6389	A
ENSG00000104823	ECH1	58.2	99	0.766409	0.3	-1.065	-0.062	-1.209	-1.038	-0.62	-0.017	-1.453	0.017	0.029	-0.392	0.732	-0.149	2.011	0.861	0.593	0.729	1.221	0.458	ENSG00000104823	ECH1	58.2	99	0.766409	0.3	50.8	84.2	46	51.7	65.6	85.7	37.9	86.8	87.2	73.2	110.6	81.3	153.2	114.9	106	110.5	126.9	101.5	87.4444	A
ENSG00000057608	GDI2	54.6	95.9	0.81263	0.4	-1.811	-0.03	-1.213	-1.319	-0.51	-1.074	-0.591	0.145	-0.389	-1.219	0.41	0.03	0.489	1.283	1.934	0.272	0.757	0.984	ENSG00000057608	GDI2	54.6	95.9	0.81263	0.4	30.8	89.8	50.6	47.1	73.9	55.2	71.2	95.6	77.9	50.4	104.4	91.8	107	133.3	154.9	99.8	115.9	123.4	87.3889	A
ENSG00000065518	NDUFB4	79	89.1	0.173573	0.2	0.597	-0.543	-1.163	-0.361	-0.327	1.427	0.26	-1.015	-0.752	-1.231	0.752	-0.226	2.762	0.981	0.226	-0.381	2.202	0.32	ENSG00000065518	NDUFB4	79	89.1	0.173573	0.2	93.3	76.4	67.2	79.1	79.6	105.6	88.3	69.4	73.3	66.2	95.6	81.1	125.4	99	87.8	78.8	117.1	89.2	87.3556	A
ENSG00000157601	MX1	27.5	102.2	1.89389	0.6	-0.929	-0.925	-0.574	-0.876	-0.887	-0.235	-0.336	0.611	1.187	0.413	0.322	-0.738	0.927	0.986	0.363	-0.889	0.235	0.241	ENSG00000157601	MX1	27.5	102.2	1.89389	0.6	19.4	19.7	47.2	23.5	22.7	73.7	65.8	139.9	185	124.4	117.3	34.3	164.7	169.3	120.5	22.5	110.5	111	87.3	A
ENSG00000137309	HMGA1	67.4	90.3	0.421977	0.2	-1.294	0.088	-2.208	-2.617	-0.671	0.133	0.678	-1.689	-1.106	-1.248	0.561	-0.412	2.837	1.385	0.431	0.425	0.542	-0.088	ENSG00000137309	HMGA1	67.4	90.3	0.421977	0.2	70.7	92	56.6	50.3	80.3	92.7	101.1	64.6	73.6	71.4	99.3	84.3	134.4	112	97.3	97.2	99	89.3	87.0056	A
ENSG00000165678	GHITM	68.6	90.9	0.406072	0.2	-1.178	-0.526	-1.218	-1.091	0.018	-1.161	0.105	-0.644	-0.653	-1.673	1.06	0.171	0.298	0.696	0.99	-0.018	0.788	0.482	ENSG00000165678	GHITM	68.6	90.9	0.406072	0.2	64.6	79.5	63.7	66.6	91.9	65	93.9	76.8	76.6	53.3	115.7	95.4	98.3	107.4	114.1	91.1	109.5	102.5	86.9944	A
ENSG00000224032	EPB41L4A-AS1	107	80.9	-0.403399	0.2	1.968	1.244	0.354	1.249	0.575	2.554	0.752	-0.586	-1.437	0.415	-1.05	-0.597	0.061	-1.073	-2.195	-0.304	-0.216	-0.061	ENSG00000224032	EPB41L4A-AS1	107	80.9	-0.403399	0.2	120.8	107.7	91.6	107.8	95.6	131.4	98.8	74.6	59.2	92.7	66.2	74.4	86.3	65.8	45.5	79.7	81.3	84.1	86.8611	A
ENSG00000010244	ZNF207	97.9	82.9	-0.239937	0.2	2.339	-1.272	1.078	1.32	2.244	0.884	0.642	-0.253	0.436	-0.43	0.495	-0.135	0.082	-0.082	-0.135	-0.89	-1.832	-0.707	ENSG00000010244	ZNF207	97.9	82.9	-0.239937	0.2	122.9	61.6	101.5	105.6	121.3	98.2	94.1	78.9	90.6	75.9	91.6	80.9	84.6	81.8	80.9	68.1	52.1	71.2	86.7667	A
ENSG00000013364	MVP	64.5	93	0.527932	0.3	-1.388	0.434	-1.184	-1.431	-1.04	-0.94	-0.696	0.043	1.6	0.567	0.24	-0.043	0.169	0.929	1.683	-0.653	-0.219	0.129	ENSG00000013364	MVP	64.5	93	0.527932	0.3	50.7	101.5	56.4	49.5	60.4	63.2	70	90.6	134	105.2	96.1	88.2	94.1	115.3	136.3	71.2	83.3	93	86.6111	A
ENSG00000105568	PPP2R1A	84.4	85.3	0.0153027	0.2	-1.036	0.837	0.115	-0.401	0.639	-1.924	0.036	-0.52	-0.79	-2.043	-0.036	-0.179	-0.345	1.908	1.972	0.71	0.298	1.599	ENSG00000105568	PPP2R1A	84.4	85.3	0.0153027	0.2	72.9	96.5	87.4	80.9	94	61.7	86.4	79.4	76	60.2	85.5	83.7	81.6	110	110.8	94.9	89.7	106.1	86.5389	A
ENSG00000138757	G3BP2	132.9	73.3	-0.858456	0.6	7.447	-0.869	5.667	6.264	9.782	2.421	1.971	-0.037	0.641	0.807	0.037	-0.314	-0.191	-0.105	-0.708	-0.16	-0.499	-0.339	ENSG00000138757	G3BP2	132.9	73.3	-0.858456	0.6	178.7	43.7	149.8	159.5	216.6	97.1	89.8	57.2	68.2	70.9	58.4	52.7	54.7	56.1	46.3	55.2	49.7	52.3	86.4944	A
ENSG00000176978	DPP7	81.7	88.9	0.121847	0.4	0.828	0.881	-0.709	0.156	-0.65	-0.468	0.081	1.129	4.724	4.928	-0.21	-0.032	-0.253	-0.027	0.027	-0.946	0.699	-0.828	ENSG00000176978	DPP7	81.7	88.9	0.121847	0.4	91.7	92.7	63.1	79.2	64.2	67.6	77.8	97.3	164.2	168	72.4	75.7	71.6	75.8	76.8	58.7	89.3	60.9	85.9444	A
ENSG00000099795	NDUFB7	68.3	89.5	0.390002	0.3	0.636	-0.664	-1.643	-1.403	-0.936	0.299	1.142	-0.354	-0.685	-0.653	1.583	0.783	2.285	0.653	0.506	-0.636	2.747	-0.299	ENSG00000099795	NDUFB7	68.3	89.5	0.390002	0.3	94.1	70.2	52.2	56.6	65.2	87.9	103.4	75.9	69.8	70.4	111.5	96.8	124.4	94.4	91.7	70.7	132.9	76.9	85.8333	A
ENSG00000239264	TXNDC5	36.8	96.4	1.38933	1.2	0.593	-0.139	-0.17	-0.776	0.221	0.317	0.058	-0.3	-0.058	-0.756	7.645	3.001	9.413	4.381	0.956	-0.123	-0.858	-0.801	ENSG00000239264	TXNDC5	36.8	96.4	1.38933	1.2	62.2	36.2	35.1	13.6	49	52.4	43.2	30.5	39.1	14.3	312.6	147.7	375.4	196.7	75.1	36.8	10.7	12.7	85.7389	A
ENSG00000158717	RNF166	113.4	78.9	-0.523323	0.4	3.103	-0.158	2.058	5.746	0.684	-0.114	0.127	-0.04	3.456	5.869	-0.913	-0.665	-0.152	0.04	-0.436	-0.863	0.653	-0.826	ENSG00000158717	RNF166	113.4	78.9	-0.523323	0.4	120.1	67.4	103.2	162.8	81	68.1	72	69.3	125.8	164.8	55.2	59.2	67.5	70.6	62.9	56	80.5	56.6	85.7222	A
ENSG00000132965	ALOX5AP	60	90.1	0.586565	0.4	-0.597	-0.772	-1.09	-0.527	-0.892	-0.172	0.703	0.245	0.341	-1.617	1.601	-0.524	-0.262	1.143	1.157	0.172	2.337	0.646	ENSG00000132965	ALOX5AP	60	90.1	0.586565	0.4	64.5	59.2	49.6	66.6	55.6	77.3	103.7	89.9	92.8	33.7	130.8	66.7	74.6	117	117.4	87.7	153	102	85.6722	A
ENSG00000115758	ODC1	103.5	79.8	-0.37517	0.3	2.017	-1.416	1.482	0.754	-0.166	2.12	0.509	0.219	-0.137	-0.46	0.341	0.137	0.386	-0.595	-1.188	-1.371	-1.192	-1.821	ENSG00000115758	ODC1	103.5	79.8	-0.37517	0.3	135.5	51.5	122.4	104.6	82.1	138	98.6	91.5	82.8	74.9	94.5	89.5	95.6	71.6	57.1	52.6	57	41.6	85.6333	A
ENSG00000149357	LAMTOR1	71	88.2	0.31296	0.2	-0.361	-0.604	-1.064	-1.079	-0.392	-0.018	0.745	-0.821	-1.064	-0.897	1.215	0.023	0.917	0.498	0.275	0.432	1.417	0.018	ENSG00000149357	LAMTOR1	71	88.2	0.31296	0.2	79.2	74.4	65.3	65	78.6	86	101.1	70.1	65.3	68.6	110.4	86.8	104.5	96.2	91.8	94.9	114.4	86.7	85.5167	A
ENSG00000211890	IGHA2	88.7	91.2	0.0400997	1.4	2.255	1.515	-0.042	-0.74	0.047	0.042	-0.566	-0.539	0.161	-0.689	1.922	3.006	8.336	0.486	-0.6	-0.66	-0.722	-0.794	ENSG00000211890	IGHA2	88.7	91.2	0.0400997	1.4	173.5	131.9	44.3	5	49.3	49	14.8	16.3	55.7	7.9	154.8	215.8	515.7	74	12.9	9.5	6	2	85.4667	A
ENSG00000164096	C4orf3	68.6	88.3	0.364205	0.2	-0.552	-0.04	-1.26	-1.086	-0.695	0.027	0.28	-0.672	-1.211	-0.721	0.565	0.013	0.859	1.211	0.499	-0.013	2.386	0.677	ENSG00000164096	C4orf3	68.6	88.3	0.364205	0.2	72.7	84.2	56.8	60.7	69.5	85.7	91.4	70	57.9	68.9	97.8	85.4	104.4	112.3	96.3	84.8	138.7	100.3	85.4333	A
ENSG00000159840	ZYX	63.4	89.8	0.502233	0.3	-1.175	0.34	-1.674	-2.112	-0.808	0.113	0.541	-0.294	-0.45	-0.853	0.199	0.868	-0.113	1.125	4.06	0.244	-1.12	0.224	ENSG00000159840	ZYX	63.4	89.8	0.502233	0.3	63	93.1	53.1	44.4	70.3	88.6	97.1	80.5	77.4	69.4	90.3	103.6	84.1	108.7	167	91.2	64.1	90.8	85.3722	A
ENSG00000108219	TSPAN14	73.6	89.3	0.278954	0.2	0.04	-0.04	-0.736	-1.193	-1.322	-0.29	0.51	0.668	0.62	3.702	-0.821	0.681	1.688	-0.217	0.485	1.694	-1.334	-0.046	ENSG00000108219	TSPAN14	73.6	89.3	0.278954	0.2	82.1	80.8	69.4	61.9	59.8	76.7	89.8	92.4	91.6	142.1	68	92.6	109.1	77.9	89.4	109.2	59.6	80.7	85.1722	A
ENSG00000105643	ARRDC2	179	58.3	-1.61839	0.8	3.563	-0.355	3.731	6.667	2.315	0.845	0.577	0.017	0.229	0.775	-0.557	-0.017	-0.221	-0.54	-0.786	-0.711	-0.968	-0.638	ENSG00000105643	ARRDC2	179	58.3	-1.61839	0.8	184.8	44.8	190.8	295.7	140.2	87.7	78.1	58.1	65.7	85.2	37.6	56.9	49.6	38.2	29.4	32.1	22.9	34.7	85.1389	A
ENSG00000115944	COX7A2L	65.5	89.2	0.445549	0.3	-0.975	0.193	-1.349	-1.247	-0.354	-0.047	0.181	-0.283	-1.062	-1.526	1.007	-0.11	0.381	0.802	0.047	0.893	1.542	0.547	ENSG00000115944	COX7A2L	65.5	89.2	0.445549	0.3	62.2	91.9	52.7	55.3	78	85.8	91.6	79.8	60	48.2	112.6	84.2	96.7	107.4	88.2	109.7	126.2	100.9	85.0778	A
ENSG00000141232	TOB1	70.7	91.3	0.368905	0.4	0.982	-0.308	-0.094	0.04	-0.688	1.496	1.229	-0.661	-0.592	5.961	-0.388	0.067	3.969	-0.41	-1.459	4.274	3.209	-0.04	ENSG00000141232	TOB1	70.7	91.3	0.368905	0.4	86.1	62	66	68.5	54.9	95.7	90.7	55.4	56.7	179.1	60.5	69	141.9	60.1	40.5	147.6	127.7	67	84.9667	A
ENSG00000086598	TMED2	71.1	86.8	0.287845	0.2	0.235	-1.157	-0.851	-0.45	0.338	-0.024	0.36	-0.769	-0.687	-1.679	2.002	-0.33	1.024	1.088	1.162	-0.235	0.662	0.024	ENSG00000086598	TMED2	71.1	86.8	0.287845	0.2	89.4	57.1	64.2	73.5	91.8	83.4	92.3	66.1	68	45	130.4	76.3	107.7	109.2	110.9	78.5	99.3	84.5	84.8667	A
ENSG00000161011	SQSTM1	121	75.1	-0.688122	0.3	9.113	-0.426	4.511	4.712	4.234	0.081	-0.78	-0.694	-0.081	-0.311	-1.067	-0.952	0.407	0.263	0.655	-1.574	-0.158	0.493	ENSG00000161011	SQSTM1	121	75.1	-0.688122	0.3	169.4	69.7	121.3	123.4	118.4	75	66	66.9	73.3	70.9	63	64.2	78.4	76.9	81	57.7	72.5	79.3	84.85	A
ENSG00000183617	MRPL54	83.1	83.2	0.00173505	0.3	0.627	-0.818	-0.259	0.299	0.725	1.565	0.898	-0.864	-0.528	-1.009	0.358	0.086	1.303	-0.059	-0.904	-0.722	0.059	-0.475	ENSG00000183617	MRPL54	83.1	83.2	0.00173505	0.3	104.6	57.8	75.9	94	107.8	135	113.4	56.3	67.2	51.6	95.9	87.1	126.5	82.4	55	60.9	86.2	68.9	84.8056	A
ENSG00000211648	IGLV1-47	32.5	95.4	1.55355	1.5	0.73	-0.645	0.062	-0.704	-0.067	1.292	0.307	-0.062	1.021	-0.495	2.862	1.328	12.108	3.792	-0.186	-0.714	-0.162	-0.611	ENSG00000211648	IGLV1-47	32.5	95.4	1.55355	1.5	69	11.2	40.9	8.7	35.5	92.6	51.2	35.7	81.2	17.5	158.6	94.1	547.2	197.7	30.5	8.3	31.5	12.6	84.6667	A
ENSG00000100823	APEX1	78.2	86.5	0.145532	0.2	-0.855	1.483	-0.48	-1.335	0.064	0.071	-0.064	-0.311	-1.081	0.664	-0.438	-0.509	0.685	0.692	-0.586	1.483	1.971	1.42	ENSG00000100823	APEX1	78.2	86.5	0.145532	0.2	70.3	103.4	75.6	63.5	83.3	83.4	81.5	78	67.1	91.8	76.2	75.2	92.1	92.2	74.1	103.4	110.3	102.5	84.6611	A
ENSG00000145901	TNIP1	78.1	85	0.12214	0.2	-0.613	-1.017	-0.022	-0.736	0.173	-0.44	0.137	0.022	0.988	-2.027	-0.26	1.551	0.563	1.169	1.212	-1.392	-1.717	0.123	ENSG00000145901	TNIP1	78.1	85	0.12214	0.2	77.9	72.3	86.1	76.2	88.8	80.3	88.3	86.7	100.1	58.3	82.8	107.9	94.2	102.6	103.2	67.1	62.6	88.1	84.6389	A
ENSG00000205531	NAP1L4	85.6	86.5	0.0150893	0.3	-1.225	1.911	-0.275	0.157	-2.158	-1.096	-1.748	0.888	2.068	4.339	-1.681	0.393	-0.011	0.433	-0.461	0.011	-0.253	0.253	ENSG00000205531	NAP1L4	85.6	86.5	0.0150893	0.3	61.3	117.1	78.2	85.9	44.7	63.6	52	98.9	119.9	160.3	53.2	90.1	82.9	90.8	74.9	83.3	78.6	87.6	84.6278	A
ENSG00000135441	BLOC1S1	61.4	90.3	0.556487	0.3	-0.185	-0.172	-1.214	-0.957	-0.309	0.508	0.633	0.031	-0.318	-0.716	1.144	0.753	1.878	0.953	1.787	-0.031	2.127	-0.039	ENSG00000135441	BLOC1S1	61.4	90.3	0.556487	0.3	72.2	72.5	47.4	53.6	69.2	88.9	91.9	77.4	69	59.4	104.2	94.8	121.9	99.6	119.7	75.9	127.9	75.7	84.5111	A
ENSG00000105220	GPI	63.4	89	0.489322	0.2	-0.955	-0.019	-0.912	-1.202	-0.506	-0.402	0.201	-0.209	-0.363	-0.843	1.303	0.108	0.912	1.001	1.268	1.09	0.019	0.201	ENSG00000105220	GPI	63.4	89	0.489322	0.2	58.7	82.9	59.8	52.3	70.3	73	88.6	78	74	61.6	117.1	86.2	107	109.3	116.2	111.6	83.9	88.6	84.3944	A
ENSG00000178927	C17orf62	63.6	89.9	0.499294	0.3	-1.769	0.275	-1.494	-1.442	-2.028	-1.369	-0.493	0.65	1.276	1.224	-1.086	-0.578	0.699	0.622	0.38	0.028	0.307	-0.028	ENSG00000178927	C17orf62	63.6	89.9	0.499294	0.3	47.2	97.8	54	55.3	40.8	57.1	78.8	107.1	122.6	121.3	64.1	76.7	108.3	106.4	100.4	91.7	98.6	90.3	84.3611	A
ENSG00000069493	CLEC2D	80.4	84.6	0.0734622	0.3	-1.925	0.602	0.729	-0.081	-1.518	-0.62	0.037	1.373	2.578	1.316	0.55	-0.037	-0.23	0.488	-1.504	-0.975	-1.141	0.392	ENSG00000069493	CLEC2D	80.4	84.6	0.0734622	0.3	40.3	98	100.9	82.4	49.6	70.1	85.1	115.6	143.1	114.3	96.8	83.4	79	95.4	49.9	62	58.2	93.2	84.2944	A
ENSG00000146007	ZMAT2	79.4	83.9	0.0795318	0.1	-0.701	0.055	-0.655	-0.42	0.068	-0.342	0.811	-0.766	-1.365	-1.75	0.134	-0.733	0.694	0.544	0.349	-0.055	1.294	0.896	ENSG00000146007	ZMAT2	79.4	83.9	0.0795318	0.1	75.2	86.8	75.9	79.5	87	80.7	98.4	74.2	65	59.1	88	74.7	96.6	94.3	91.3	85.1	105.8	99.7	84.2944	A
ENSG00000125910	S1PR4	106.4	75.9	-0.487326	0.3	0.501	-0.021	1.607	2.394	1.2	-1.342	-0.121	-1.278	-0.345	-1.488	-0.24	-1.004	0.542	0.807	0.277	-0.514	0.926	0.021	ENSG00000125910	S1PR4	106.4	75.9	-0.487326	0.3	92.8	81.4	117	134.2	108.1	52.5	79.2	53.9	74.3	49.3	76.6	59.9	93.7	99.5	87.9	70.6	102.1	82.3	84.1833	A
ENSG00000196776	CD47	92.8	80.9	-0.197985	0.2	0.909	-1.623	1.892	0.686	1.983	-0.034	0.6	0.166	0.314	-0.915	0.663	-0.086	-0.297	-0.486	0.034	-0.709	-1.652	-2.001	ENSG00000196776	CD47	92.8	80.9	-0.197985	0.2	100.5	56.2	117.7	96.6	119.3	84	95.1	87.5	90.1	68.6	96.2	83.1	79.4	76.1	85.2	72.2	55.7	49.6	84.0611	A
ENSG00000113648	H2AFY	65.4	89.5	0.452597	0.2	-1.388	0.056	-0.655	-1.157	-0.694	-0.452	-0.226	0.102	0.627	-0.508	-0.525	-0.056	3.341	1.219	2.111	1.496	0.756	0.694	ENSG00000113648	H2AFY	65.4	89.5	0.452597	0.2	54.7	80.3	67.7	58.8	67	71.3	75.3	81.1	90.4	70.3	70	78.3	138.5	100.9	116.7	105.8	92.7	91.6	83.9667	A
ENSG00000159352	PSMD4	59.9	89.3	0.576104	0.2	-2.067	0.107	-1.812	-1.98	-1.232	-0.596	0.092	-0.081	-0.484	-1.176	0.753	0.081	1.507	0.896	1.054	-0.097	0.524	0.504	ENSG00000159352	PSMD4	59.9	89.3	0.576104	0.2	47.5	90.2	52.5	49.2	63.9	76.4	89.9	86.5	78.6	65	102.9	89.7	117.7	105.7	108.8	86.2	98.4	98	83.7278	A
ENSG00000089159	PXN	82.8	83.7	0.0155969	0.1	-0.498	-0.876	0.029	1.115	-1.032	-1.073	0.531	-0.284	0.761	2.653	0.588	-0.029	-0.909	-0.144	0.58	0.777	-1.978	0.169	ENSG00000089159	PXN	82.8	83.7	0.0155969	0.1	77.4	72.8	83.8	97	70.9	70.4	89.9	80	92.7	115.7	90.6	83.1	72.4	81.7	90.5	92.9	59.4	85.5	83.7056	A
ENSG00000164754	RAD21	88	81.6	-0.108934	0.1	-0.603	0.099	0.998	0.791	1.79	-0.863	-0.297	0.612	0.261	-2.176	-0.962	0.36	-0.225	0.782	-0.369	-0.099	-2.041	0.737	ENSG00000164754	RAD21	88	81.6	-0.108934	0.1	77.7	85.5	95.5	93.2	104.3	74.8	81.1	91.2	87.3	60.2	73.7	88.4	81.9	93.1	80.3	83.3	61.7	92.6	83.6556	A
ENSG00000160654	CD3G	62.8	85	0.436698	0.3	-1.693	0.65	-0.913	-1.499	-1.147	-1.041	0.189	-0.031	0.097	-0.699	0.114	0.048	-0.449	1.512	-0.248	0.699	0.031	1.028	ENSG00000160654	CD3G	62.8	85	0.436698	0.3	37.6	108.8	61.3	43.5	54.2	57.4	94.8	88.1	92	67.8	92.5	90.5	75.4	135	81.5	110.3	90	120.3	83.3889	A
ENSG00000141293	SKAP1	75.9	82.1	0.113282	0.2	-1.239	1.199	-0.692	-0.334	-0.623	-0.375	0.536	0.461	-0.657	-1.303	0.98	0.334	-0.565	2.11	0.692	-0.392	1.551	1.026	ENSG00000141293	SKAP1	75.9	82.1	0.113282	0.2	59	101.3	68.5	74.7	69.7	74	89.8	88.5	69.1	57.9	97.5	86.3	70.7	117.1	92.5	73.7	107.4	98.3	83.1111	A
ENSG00000067082	KLF6	55.4	91.1	0.717565	0.3	-0.263	-0.72	-1.304	-1.391	-1.806	0.439	-0.629	0.538	0.015	0.88	-0.015	0.732	1.074	0.892	0.808	-0.324	0.139	-0.569	ENSG00000067082	KLF6	55.4	91.1	0.717565	0.3	77.1	62	42.7	39.8	26.1	100.3	65	103.6	86.3	114.9	85.3	110	121.3	115.3	112.5	75.1	90.4	67	83.0389	A
ENSG00000106244	PDAP1	61.9	87.7	0.502637	0.2	-1.616	-0.036	-1.858	-1.842	-1.286	-0.223	0.564	-0.713	-0.719	-0.57	0.796	0.173	2.029	0.636	0.438	0.036	0.928	0.135	ENSG00000106244	PDAP1	61.9	87.7	0.502637	0.2	56.8	85.5	52.4	52.7	62.8	82.1	96.4	73.2	73.1	75.8	100.6	89.3	123	97.7	94.1	86.8	103	88.6	82.9944	A
ENSG00000120690	ELF1	112.6	73.6	-0.613429	0.3	2.85	-0.471	2.714	2.274	2.864	0.78	1.033	0.016	-0.429	-0.733	0.733	-0.616	0.049	-0.433	-0.499	-0.016	-1.567	-0.391	ENSG00000120690	ELF1	112.6	73.6	-0.613429	0.3	134.1	63.2	131.2	121.8	134.4	89.9	95.3	73.6	64.1	57.6	88.9	60.1	74.3	64	62.6	72.9	39.8	64.9	82.9278	A
ENSG00000136286	MYO1G	66.4	86.8	0.386512	0.2	-0.566	-0.051	-0.943	-1.298	-0.795	-0.429	0.806	0.497	1.995	-0.023	1.446	0.8	0.434	0.783	2.486	-0.503	0.023	-0.537	ENSG00000136286	MYO1G	66.4	86.8	0.386512	0.2	69	78	62.4	56.2	65	71.4	93	87.6	113.8	78.5	104.2	92.9	86.5	92.6	122.4	70.1	79.3	69.5	82.9111	A
ENSG00000142634	EFHD2	58.2	90.5	0.636899	0.4	0.819	-1.08	-0.755	-0.57	-0.594	-0.433	0.785	0.895	0.81	-0.138	2.666	1.922	0.548	0.138	2.408	-0.184	-0.406	-0.46	ENSG00000142634	EFHD2	58.2	90.5	0.636899	0.4	98.2	35.7	46.4	52.5	51.7	57	97.1	100.7	97.9	66.7	159	134.5	89.3	75.8	150.5	65.2	57.9	56.1	82.9	A
ENSG00000178913	TAF7	91.9	79.7	-0.205485	0.2	-0.024	1.428	0.829	-0.072	-0.341	0.795	0.024	0.093	-1.71	-2.509	0.176	0.747	-1.153	-0.231	-1.222	0.946	-0.024	0.602	ENSG00000178913	TAF7	91.9	79.7	-0.205485	0.2	83.7	104.8	96.1	83	79.1	95.6	84.4	85.4	59.2	47.6	86.6	94.9	67.3	80.7	66.3	97.8	83.7	92.8	82.7222	A
ENSG00000139641	ESYT1	67.9	84.9	0.322353	0.3	-1.253	1.139	-0.623	-0.905	-0.891	-1.005	-0.148	0.692	0.657	-0.482	0.024	0.582	-0.158	1.445	1.411	0.217	-0.024	1.084	ENSG00000139641	ESYT1	67.9	84.9	0.322353	0.3	43.4	112.9	61.7	53.5	53.9	50.6	75.5	99.9	98.9	65.8	80.5	96.7	75.2	121.8	120.8	86.1	79.1	111.3	82.6444	A
ENSG00000237550	RPL9P9	98	82.7	-0.244894	0.7	2.564	-0.275	-0.23	0.429	1.848	0.773	-0.327	0.11	-1.002	-0.497	0.612	0.759	-0.737	-0.11	-0.766	1.92	1.617	-0.452	ENSG00000237550	RPL9P9	98	82.7	-0.244894	0.7	206.4	47.9	50.4	87.2	166.4	106.4	45	69.4	7.3	35.5	97.4	105.6	22.1	57.1	20.5	170.4	153.5	38	82.5833	A
ENSG00000115232	ITGA4	67.8	84.9	0.324479	0.2	-1.392	-0.272	-0.143	-0.787	-0.972	-0.896	0.067	1.32	1.764	-0.024	0.744	-0.2	0.605	1.502	0.024	-1.058	0.267	0.415	ENSG00000115232	ITGA4	67.8	84.9	0.324479	0.2	52.2	75.7	78.4	64.9	61	62.6	82.8	109.1	118.4	80.9	97	77.2	94.1	112.9	81.9	59.2	87	90.1	82.5222	A
ENSG00000137959	IFI44L	5.1	99.8	4.29047	0.9	-0.645	-0.684	-0.598	-0.69	-0.665	-0.046	0.046	1.563	1.968	1.286	0.744	-0.55	0.473	1.77	-0.414	-0.604	1.55	0.723	ENSG00000137959	IFI44L	5.1	99.8	4.29047	0.9	5.9	2.7	9.7	2.2	4.2	54.9	62.4	186.6	219.7	163.9	119.5	13.6	97.4	203.5	24.8	9.2	185.5	117.8	82.4167	A
ENSG00000118363	SPCS2	53.3	89.5	0.747752	0.4	-0.444	-0.007	-0.902	-0.625	-0.355	-0.266	-0.218	0.007	-0.122	-0.735	2.136	0.724	3.611	2.473	1.571	0.07	2.369	1.09	ENSG00000118363	SPCS2	53.3	89.5	0.747752	0.4	54.7	66.5	42.3	49.8	57.1	59.5	60.8	66.9	63.4	46.8	124.5	86.3	164.4	133.6	109.2	68.6	130.8	96.2	82.3	A
ENSG00000113088	GZMK	55.1	85	0.625411	0.7	-1.285	-1.046	0.082	0.082	-0.059	-0.515	0.399	-0.697	-0.488	-1.356	4.218	0.059	0.652	1.461	0.155	-0.873	1.408	-0.829	ENSG00000113088	GZMK	55.1	85	0.625411	0.7	22.5	33	82.5	82.5	76.3	56.3	96.4	48.3	57.5	19.4	264	81.5	107.5	143	85.7	40.6	140.7	42.5	82.2333	A
ENSG00000137441	FGFBP2	29.9	93	1.63709	0.8	0.277	-1.054	-0.98	-0.968	-0.931	-0.357	2.427	1.691	0.23	0.035	3.782	2.536	0.705	-0.035	0.644	-0.271	-0.197	-0.506	ENSG00000137441	FGFBP2	29.9	93	1.63709	0.8	76.6	11.7	15.3	15.9	17.7	45.7	181.5	145.6	74.3	64.8	247.6	186.8	97.5	61.4	94.5	49.9	53.5	38.4	82.15	A
ENSG00000164691	TAGAP	88.9	82.4	-0.109539	0.3	2.137	0.834	-0.037	-1.419	-1.595	-0.709	-0.44	0.649	-0.589	0.185	-0.7	-0.25	0.417	-0.964	0.037	1.789	0.515	1.215	ENSG00000164691	TAGAP	88.9	82.4	-0.109539	0.3	126.8	98.7	79.9	50.1	46.3	65.4	71.2	94.7	68	84.7	65.6	75.3	89.7	59.9	81.5	119.3	91.8	106.9	81.9889	A
ENSG00000121774	KHDRBS1	70.5	83.6	0.24588	0.1	-1.393	0.051	-1.034	-1.393	-0.356	-0.654	0.342	-0.336	-0.756	-1.678	0.695	0.295	0.234	1.027	0.79	0.112	-0.051	1.061	ENSG00000121774	KHDRBS1	70.5	83.6	0.24588	0.1	63.8	85.1	69.1	63.8	79.1	74.7	89.4	79.4	73.2	59.6	94.6	88.7	87.8	99.5	96	86	83.6	100	81.8556	A
ENSG00000142327	RNPEPL1	74.9	82.4	0.137679	0.2	-0.647	0.702	-0.105	-0.762	-0.894	-0.587	0.617	0.37	1.364	-0.063	1.226	1.093	-0.762	1.045	1.677	-0.4	-0.009	0.009	ENSG00000142327	RNPEPL1	74.9	82.4	0.137679	0.2	67.5	89.9	76.5	65.6	63.4	68.5	88.5	84.4	100.9	77.2	98.6	96.4	65.6	95.6	106.1	71.6	78.1	78.4	81.8222	A
ENSG00000166562	SEC11C	52	85.9	0.724147	0.5	0.002	-0.481	-0.863	-0.592	-0.002	0.579	0.8	-0.265	-0.057	-1.402	5.407	2.051	3.735	3.714	1.461	-0.588	0.757	-0.185	ENSG00000166562	SEC11C	52	85.9	0.724147	0.5	63.4	52	43	49.4	63.3	77	82.2	57.1	62	30.3	190.8	111.7	151.4	150.9	97.8	49.5	81.2	59	81.7778	A
ENSG00000162645	GBP2	66.9	86.7	0.374026	0.3	-1.17	0.034	-0.034	-0.393	2.152	-0.845	-0.102	-0.137	3.185	-0.179	0.504	-0.043	5.644	1.895	4.448	-0.854	0.188	1.503	ENSG00000162645	GBP2	66.9	86.7	0.374026	0.3	57.8	71.9	71.1	66.9	96.7	61.6	70.3	69.9	108.8	69.4	77.4	71	137.6	93.7	123.6	61.5	73.7	89.1	81.7778	A
ENSG00000119048	UBE2B	118.2	70.6	-0.74349	0.4	3.72	-0.083	3.441	3.988	4.736	0.767	0.083	-0.582	-0.582	-1.581	-0.826	0.16	-1.426	0.434	-0.446	-0.79	-0.351	0.208	ENSG00000119048	UBE2B	118.2	70.6	-0.74349	0.4	134.2	70.2	129.5	138.7	151.3	84.5	73	61.8	61.8	45	57.7	74.3	47.6	78.9	64.1	58.3	65.7	75.1	81.7611	A
ENSG00000106682	EIF4H	83.1	79.6	-0.06208	0.2	0.79	-0.601	0.013	-0.013	0.879	0.806	0.884	-0.748	-0.853	-1.268	0.811	-0.218	0.034	0.134	0.412	-0.407	-0.911	-0.144	ENSG00000106682	EIF4H	83.1	79.6	-0.06208	0.2	97.2	70.7	82.4	81.9	98.9	97.5	99	67.9	65.9	58	97.6	78	82.8	84.7	90	74.4	64.8	79.4	81.7278	A
ENSG00000132522	GPS2	81	81.6	0.0106472	0.1	1.179	-0.095	-0.738	-0.284	-1.494	2.414	0.611	-0.107	1.204	0.107	0.095	1.683	1.179	0.145	-0.107	-2.175	-0.347	-1.305	ENSG00000132522	GPS2	81	81.6	0.0106472	0.1	90.2	80.1	75	78.6	69	100	85.7	80	90.4	81.7	81.6	94.2	90.2	82	80	63.6	78.1	70.5	81.7167	A
ENSG00000108639	SYNGR2	63.4	88	0.473021	0.3	0.179	-0.948	-0.885	-1.186	0.103	-0.849	-0.726	-0.528	-0.5	-1.055	0.107	-0.083	0.98	0.623	2.404	0.083	2.15	0.397	ENSG00000108639	SYNGR2	63.4	88	0.473021	0.3	85.8	57.4	59	51.4	83.9	59.9	63	68	68.7	54.7	84	79.2	106	97	141.9	83.4	135.5	91.3	81.6722	A
ENSG00000211673	IGLV3-1	40.7	94.5	1.21529	1.6	2.24	-0.805	-0.058	-0.916	0.058	1.647	-0.172	0.403	0.12	-0.467	2.182	2.809	16.864	3.122	-0.421	-0.682	-0.667	-0.59	ENSG00000211673	IGLV3-1	40.7	94.5	1.21529	1.6	109.8	10.7	35	7.1	38.8	90.5	31.3	50	40.8	21.7	107.9	128.3	585.7	138.5	23.2	14.7	15.2	17.7	81.4944	A
ENSG00000070423	RNF126	100.3	76.7	-0.387023	0.3	1.7	-0.348	1.047	0.941	0.228	0.998	0.019	-0.019	0.888	1.679	-0.429	-0.231	0.228	-0.334	-0.69	-1.128	-0.659	-0.825	ENSG00000070423	RNF126	100.3	76.7	-0.387023	0.3	124.8	66.8	106.3	103.3	83.1	104.9	77.2	76.1	101.8	124.2	64.5	70.1	83.1	67.2	57.1	44.7	58	53.3	81.4722	A
ENSG00000166888	STAT6	73.7	85.4	0.212571	0.3	-0.655	1.245	-0.132	-0.761	-0.863	-0.694	-0.336	1.618	1.76	2.149	-0.844	0.297	-0.147	0.073	0.891	-0.053	0.053	0.435	ENSG00000166888	STAT6	73.7	85.4	0.212571	0.3	59	107.3	72.3	56.3	53.7	58	67.1	116.8	120.4	130.3	54.2	83.2	71.9	77.5	98.3	74.3	77	86.7	81.35	A
ENSG00000072786	STK10	99.2	77.2	-0.361739	0.2	0.441	0.295	0.773	0.623	-0.747	0.474	-0.248	0.394	0.901	0.726	-1.035	0.248	-0.613	-0.788	-0.551	-1.079	-1.189	-0.762	ENSG00000072786	STK10	99.2	77.2	-0.361739	0.2	96.7	92.7	105.8	101.7	64.1	97.6	77.8	95.4	109.3	104.5	56.2	91.4	67.8	63	69.5	55	52	63.7	81.3444	A
ENSG00000144895	EIF2A	77	79.6	0.04791	0.2	-0.493	0.709	-0.355	0.47	2.293	0.76	1.593	-0.483	-0.686	-0.041	-0.285	-0.727	-0.783	0.663	0.041	-0.262	1.211	1.377	ENSG00000144895	EIF2A	77	79.6	0.04791	0.2	64.5	90.6	67.5	85.4	125	91.7	109.8	64.7	60.3	74.3	69	59.4	58.2	89.6	76.1	69.5	101.5	105.1	81.2333	A
ENSG00000133606	MKRN1	79.5	80.9	0.0251848	0.2	0.078	-1.341	1.028	-0.078	1.228	1.551	1.357	0.143	0.305	0.246	0.521	-1.157	-0.278	-0.828	-0.148	-0.861	-1.325	-0.246	ENSG00000133606	MKRN1	79.5	80.9	0.0251848	0.2	82.4	56.1	100	79.5	103.7	109.7	106.1	83.6	86.6	85.5	90.6	59.5	75.8	65.6	78.2	65	56.4	76.4	81.15	A
ENSG00000145912	NHP2	62.2	85.9	0.465744	0.3	-0.541	-0.016	-1.487	-1.116	-0.794	0.016	0.165	-0.604	-1.003	-0.134	0.84	0.029	1.342	0.79	-0.233	0.378	2.836	0.745	ENSG00000145912	NHP2	62.2	85.9	0.465744	0.3	67.7	79.3	46.8	55	62.1	80	83.3	66.3	57.5	76.7	98.2	80.3	109.3	97.1	74.5	88	142.3	96.1	81.1389	A
ENSG00000138085	ATRAID	72.3	82.4	0.188649	0.2	0.022	-0.031	-0.75	-0.546	-0.439	1.744	1.495	-0.022	-0.963	-0.599	2.862	0.102	0.794	1.265	-0.191	-0.351	3.075	0.812	ENSG00000138085	ATRAID	72.3	82.4	0.188649	0.2	76.2	75.6	67.5	69.8	71	95.6	92.8	75.7	65.1	69.2	108.2	77.1	84.9	90.2	73.8	72	110.6	85.1	81.1333	A
ENSG00000111786	SRSF9	74	83.4	0.172522	0.1	0.147	-0.589	-1.214	-1.251	-1.386	-0.503	-1.079	0.258	1.582	0.552	-0.638	0.711	3.838	1.324	1.018	-0.147	0.331	-0.466	ENSG00000111786	SRSF9	74	83.4	0.172522	0.1	81.1	75.1	70	69.7	68.6	75.8	71.1	82	92.8	84.4	74.7	85.7	111.2	90.7	88.2	78.7	82.6	76.1	81.0278	A
ENSG00000272256	RP11-489E7.4	120.2	71.1	-0.757515	0.4	1.704	-0.088	1.515	3.815	0.937	0.191	-0.962	-0.822	-1.302	0.088	-0.912	-0.527	0.334	-0.338	-1.154	-0.4	0.133	0.088	ENSG00000272256	RP11-489E7.4	120.2	71.1	-0.757515	0.4	119.4	75.7	114.8	170.9	100.7	82.5	54.4	57.8	46.1	80	55.6	65	86	69.6	49.7	68.1	81.1	80	80.9667	A
ENSG00000105063	PPP6R1	67.4	84.5	0.326203	0.2	-1.512	0.452	-1.343	-1.825	-2.084	-1.524	-0.151	0.59	0.909	1.108	0.006	0.139	0.873	0.325	0.759	-0.518	-0.572	-0.006	ENSG00000105063	PPP6R1	67.4	84.5	0.326203	0.2	59.8	92.4	62.6	54.6	50.3	59.6	82.4	94.7	100	103.3	85	87.2	99.4	90.3	97.5	76.3	75.4	84.8	80.8667	A
ENSG00000220749	RPL21P28	81.3	78.6	-0.048726	0.2	0.231	0.532	-0.741	-0.51	0.972	0.075	1.127	-0.608	-1.899	-1.526	0.173	0.843	-1.052	-0.337	-0.874	0.998	0.067	-0.067	ENSG00000220749	RPL21P28	81.3	78.6	-0.048726	0.2	89.2	96	67.3	72.5	105.9	85.7	109.4	70.3	41.2	49.6	87.9	103	60.3	76.4	64.3	106.5	85.5	82.5	80.75	A
ENSG00000102572	STK24	69.4	82	0.240688	0.2	-1.409	-0.004	-1.019	-0.948	-0.863	-0.756	0.309	0.018	0.55	-1.495	0.039	0.004	0.749	1.771	2.098	-0.259	-0.06	0.6	ENSG00000102572	STK24	69.4	82	0.240688	0.2	61.4	81.2	66.9	67.9	69.1	70.6	85.6	81.5	89	60.2	81.8	81.3	91.8	106.2	110.8	77.6	80.4	89.7	80.7222	A
ENSG00000164111	ANXA5	47.3	89	0.911965	0.4	-0.708	-0.669	-0.943	-0.775	-0.563	-0.432	0.161	0.378	0.3	-1.133	1.392	0.68	1.574	1.107	2.621	-0.275	0.337	-0.161	ENSG00000164111	ANXA5	47.3	89	0.911965	0.4	49.6	51	41.2	47.2	54.8	59.5	80.7	88.5	85.7	34.4	124.8	99.3	131.3	114.6	168.8	65.1	87	69.2	80.7056	A
ENSG00000089737	DDX24	109.3	72.3	-0.596226	0.3	2.255	-0.54	2.241	2.751	1.12	1.773	0.146	0.22	0.415	0.679	-0.452	-0.29	-0.679	-0.146	-0.67	-1.171	-1.115	-0.313	ENSG00000089737	DDX24	109.3	72.3	-0.596226	0.3	121.8	61.5	121.5	132.5	97.3	111.4	76.3	77.9	82.1	87.8	63.4	66.9	58.5	70	58.7	47.9	49.1	66.4	80.6111	A
ENSG00000143321	HDGF	67.1	83.6	0.31719	0.2	-1.481	-0.142	-2.322	-1.461	-1.755	-0.777	0.279	-0.562	0.445	-1.823	0.474	-0.181	3.309	1.188	2.81	0.484	0.142	0.572	ENSG00000143321	HDGF	67.1	83.6	0.31719	0.2	65.8	79.5	57.2	66	63	73	83.8	75.2	85.5	62.3	85.8	79.1	114.8	93.1	109.7	85.9	82.4	86.8	80.4944	A
ENSG00000182952	HMGN4	57.2	83.9	0.552656	0.2	-1.577	-0.593	-1.035	-1.414	-0.756	-0.544	0.408	0.336	0.169	-1.473	0.372	-0.327	-0.169	1.672	0.878	0.3	0.954	0.896	ENSG00000182952	HMGN4	57.2	83.9	0.552656	0.2	47.8	69.6	59.8	51.4	66	70.7	91.8	90.2	86.5	50.1	91	75.5	79	119.8	102.2	89.4	103.9	102.6	80.4056	A
ENSG00000071051	NCK2	73.4	82	0.159844	0.2	-1.881	-0.411	0.039	-0.419	0.428	0.843	1.258	-1.786	-1.172	2.841	0.074	-0.039	0.117	-0.774	-1.405	0.48	-0.575	1.111	ENSG00000071051	NCK2	73.4	82	0.159844	0.2	59.4	76.4	81.6	76.3	86.1	90.9	95.7	60.5	67.6	114	82	80.7	82.5	72.2	64.9	86.7	74.5	94	80.3333	A
ENSG00000156471	PTDSS1	68.6	80.9	0.237931	0.2	-0.991	0.393	-0.856	-1.06	0.463	-0.194	0.558	-0.448	-1.09	-1.269	0.229	-0.408	-0.055	1.354	0.871	0.791	0.055	0.861	ENSG00000156471	PTDSS1	68.6	80.9	0.237931	0.2	61.3	89.1	64	59.9	90.5	77.3	92.4	72.2	59.3	55.7	85.8	73	80.1	108.4	98.7	97.1	82.3	98.5	80.3111	A
ENSG00000108679	LGALS3BP	37.3	88.9	1.25301	0.4	-1.323	-0.693	-1.011	-1.157	-0.638	-0.344	0.457	0.656	1.495	1.407	0.355	-0.591	-0.309	1.94	0.309	-0.347	1.923	1.565	ENSG00000108679	LGALS3BP	37.3	88.9	1.25301	0.4	27.8	49.4	38.5	33.5	51.3	61.4	88.9	95.7	124.5	121.5	85.4	52.9	62.6	139.8	83.8	61.3	139.2	126.9	80.2444	A
ENSG00000130511	SSBP4	62.4	84.4	0.435697	0.3	0.087	-0.895	-1.172	-0.829	-1.002	-0.128	0.6	-0.087	0.808	0.274	0.749	0.531	0.316	-0.114	1.214	-0.978	0.555	-1.515	ENSG00000130511	SSBP4	62.4	84.4	0.435697	0.3	85.1	56.8	48.8	58.7	53.7	78.9	99.9	80.1	105.9	90.5	104.2	97.9	91.7	79.3	117.6	54.4	98.6	38.9	80.0556	A
ENSG00000095787	WAC	99.5	75.2	-0.403964	0.2	1.747	0.109	1.362	2.056	0.308	0.642	-0.392	0.816	0.148	-0.109	-1.208	0.251	-0.251	-0.713	-0.707	-1.021	-1.561	-0.27	ENSG00000095787	WAC	99.5	75.2	-0.403964	0.2	106.2	80.7	100.2	111	83.8	89	72.9	91.7	81.3	77.3	60.2	82.9	75.1	67.9	68	63.1	54.7	74.8	80.0444	A
ENSG00000215492	HNRNPA1P7	74	79.9	0.11067	0.2	-0.404	-0.056	-0.653	-0.821	0.752	0.939	1.162	-1.075	-1.635	-1.573	0.193	-0.491	-0.696	0.056	0.274	0.932	0.373	0.609	ENSG00000215492	HNRNPA1P7	74	79.9	0.11067	0.2	75.3	80.9	71.3	68.6	93.9	96.9	100.5	64.5	55.5	56.5	84.9	73.9	70.6	82.7	86.2	96.8	87.8	91.6	79.9111	A
ENSG00000105221	AKT2	82.1	78.9	-0.0573569	0.1	0.913	-0.104	-0.042	-0.021	-1.287	-1.764	-0.083	0.052	0.623	1.93	0.903	-1.307	0.021	0.301	1.505	-1.702	-0.726	0.042	ENSG00000105221	AKT2	82.1	78.9	-0.0573569	0.1	89.1	79.3	79.9	80.1	67.9	63.3	79.5	80.8	86.3	98.9	89	67.7	80.5	83.2	94.8	63.9	73.3	80.7	79.9	A
ENSG00000162430	SEPN1	77.2	81.5	0.0781992	0.3	-0.313	0.991	-0.386	-0.524	1.565	0.707	1.216	0.773	-2.004	0.559	-0.521	-0.417	0.949	-1.444	0.642	0.313	-0.967	-0.496	ENSG00000162430	SEPN1	77.2	81.5	0.0781992	0.3	69.8	107.5	67.7	63.7	124.1	99.3	114	101.2	20.9	95	63.8	66.8	106.3	37.1	97.4	87.9	50.9	64.5	79.8833	A
ENSG00000242534	IGKV2D-28	31.5	96.9	1.62114	2	2.133	-0.734	0.296	-0.78	-0.014	1.082	0.014	-0.023	-0.085	-0.581	4.624	3.59	27.904	3.912	-0.925	-0.308	0.581	-0.614	ENSG00000242534	IGKV2D-28	31.5	96.9	1.62114	2	77.5	8.2	33.1	7.1	25.6	52.1	26.3	25.4	23.9	11.9	137.7	112.7	700.3	120.5	3.6	18.5	40	11.1	79.75	A
ENSG00000111796	KLRB1	83	75.7	-0.132818	0.5	1.602	-0.532	-0.354	0.213	-0.302	-0.066	1.11	-0.129	-0.817	-1.826	2.154	0.138	-1.165	0.129	2.022	0.066	1.021	-0.834	ENSG00000111796	KLRB1	83	75.7	-0.132818	0.5	130.6	56.4	62.6	82.3	64.4	72.6	113.5	70.4	46.5	11.4	149.8	79.7	34.4	79.4	145.2	77.2	110.4	45.9	79.5944	A
ENSG00000100664	EIF5	122.9	66.8	-0.879565	0.4	4.324	-0.975	2.702	3.291	1.771	1.041	0.369	-0.105	0.105	0.228	-0.176	-0.628	0.189	-0.373	-0.571	-0.721	-1.648	-0.997	ENSG00000100664	EIF5	122.9	66.8	-0.879565	0.4	168.1	47.5	131.2	144.6	110	93.4	78.1	67.3	72.1	74.9	65.7	55.4	74	61.2	56.7	53.3	32.2	47	79.5944	A
ENSG00000254709	IGLL5	29.6	94.2	1.67013	1.6	1.143	-0.475	-0.069	-0.887	0.091	0.734	-0.321	-0.161	-0.161	-0.772	5.164	1.98	17.251	4.122	0.756	-0.424	0.069	-0.615	ENSG00000254709	IGLL5	29.6	94.2	1.67013	1.6	67.6	17	29.7	4.1	34.7	54.8	21.8	26.8	26.8	7.7	193.4	93.8	571.5	160.8	55.5	18.6	34	12.6	79.5111	A
ENSG00000138279	ANXA7	77.6	77.7	0.00185795	0.1	-0.4	-0.47	0.157	0.131	0.583	-1.288	1.236	-0.705	-0.896	-2.454	1.01	-0.644	-0.357	1.044	1.392	-0.131	0.574	1.279	ENSG00000138279	ANXA7	77.6	77.7	0.00185795	0.1	74.7	73.9	81.1	80.8	86	64.5	93.5	71.2	69	51.1	90.9	71.9	75.2	91.3	95.3	77.8	85.9	94	79.3389	A
ENSG00000105254	TBCB	62.4	82.7	0.406341	0.2	-0.064	-0.151	-1.158	-0.869	-0.261	0.064	0.747	-0.221	0.563	-0.646	1.014	0.664	0.865	0.756	1.408	-0.685	1.36	-0.134	ENSG00000105254	TBCB	62.4	82.7	0.406341	0.2	73.7	71.7	48.7	55.3	69.2	76.6	92.2	70.1	88	60.4	98.3	90.3	94.9	92.4	107.3	59.5	106.2	72.1	79.2722	A
ENSG00000140853	NLRC5	91.6	80.2	-0.191745	0.6	0.207	0.847	1.733	1.105	-0.661	0.353	-0.207	2.113	3.937	4.376	-0.716	0.831	-0.265	-0.426	-0.518	-0.6	-0.688	-0.646	ENSG00000140853	NLRC5	91.6	80.2	-0.191745	0.6	66.4	87.4	116.5	95.9	37.9	71.2	52.8	129	188.9	203.3	36.1	86.9	50.9	45.6	42.6	39.9	37	38.4	79.2611	A
ENSG00000168918	INPP5D	64.1	84.9	0.40544	0.3	-2.698	0.18	-0.01	0.266	-0.899	-0.833	-0.376	1.103	1.003	0.786	-0.563	-0.093	0.799	0.01	1.212	0.12	-0.903	-0.22	ENSG00000168918	INPP5D	64.1	84.9	0.40544	0.3	0.1	86.5	80.8	89.1	54.1	56.1	69.8	114.2	111.2	104.7	64.2	78.3	105.1	81.4	117.5	84.7	54	74.5	79.2333	A
ENSG00000088247	KHSRP	81.1	79.1	-0.0360242	0.2	1.203	1.041	-0.221	0.308	-0.599	-0.308	-0.707	0.156	1.721	1.516	-1.711	-0.308	5.239	0.642	0.815	-0.2	-1.721	-0.156	ENSG00000088247	KHSRP	81.1	79.1	-0.0360242	0.2	86.8	85.3	73.6	78.5	70.1	72.8	69.1	77.1	91.6	89.7	59.8	72.8	124.2	81.6	83.2	73.8	59.7	74.2	79.1056	A
ENSG00000112514	CUTA	67.1	81	0.271609	0.2	-0.094	-0.094	-1.341	-1.196	-0.481	0.981	0.433	-0.782	-1.174	-1.04	1.094	0.105	0.142	0.852	0.013	-0.013	1.373	0.567	ENSG00000112514	CUTA	67.1	81	0.271609	0.2	78	78	54.8	57.5	70.8	98	87.8	65.2	57.9	60.4	100.1	81.7	82.4	95.6	80	79.5	105.3	90.3	79.0722	A
ENSG00000108622	ICAM2	64.8	81.7	0.334342	0.3	-1.19	0.924	-0.7	-0.324	-0.729	-0.535	-0.649	0.091	0.488	-0.755	-0.315	0.15	0.493	2.159	1.672	-0.091	2.091	2.129	ENSG00000108622	ICAM2	64.8	81.7	0.334342	0.3	44.3	94.3	55.9	64.8	55.2	59.8	57.1	74.6	84	54.6	65	76	84.1	123.5	112	70.3	121.9	122.8	78.9	A
ENSG00000112096	SOD2	100.2	71.4	-0.488887	0.4	2.083	-0.605	1.009	2.027	2.322	0.764	0.827	-0.433	-0.041	-0.651	-0.449	-0.134	-0.698	0.041	2.173	0.313	-0.744	-0.333	ENSG00000112096	SOD2	100.2	71.4	-0.488887	0.4	129	47.9	96.6	127.3	136.2	89.2	91.1	53.1	64.9	46.5	52.6	62.1	45.1	67.4	131.7	75.6	43.7	56.1	78.6722	A
ENSG00000197006	METTL9	73.5	77.8	0.0820259	0.2	-0.073	-0.314	-1.296	-0.528	0.681	-0.447	0.661	-1.389	-1.77	-2.397	0.922	0.127	-0.681	0.808	0.073	0.788	0.668	0.227	ENSG00000197006	METTL9	73.5	77.8	0.0820259	0.2	80.7	77.1	62.4	73.9	92	75.1	91.7	61	55.3	45.9	95.6	83.7	71.6	93.9	82.9	93.6	91.8	85.2	78.5222	A
ENSG00000106560	GIMAP2	61.2	81.9	0.420332	0.3	-1.856	1.318	-1.406	-1.618	-0.661	-0.538	0.009	0.15	-1.146	-0.688	0.485	-0.137	0.053	0.974	0.123	-0.009	0.697	1.953	ENSG00000106560	GIMAP2	61.2	81.9	0.420332	0.3	39.3	111.3	49.5	44.7	66.4	69.2	81.6	84.8	55.4	65.8	92.4	78.3	82.6	103.5	84.2	81.2	97.2	125.7	78.5056	A
ENSG00000125148	MT2A	39.3	90.2	1.1986	0.5	-0.131	-1.244	-0.725	-1.288	0.198	0.795	-0.152	-0.108	0.597	0.624	2.453	-0.935	3.356	1.224	1.442	-0.294	-0.621	0.108	ENSG00000125148	MT2A	39.3	90.2	1.1986	0.5	63.9	25.7	43.5	24.2	75.2	95.7	63.2	64.7	88.9	89.8	152.6	36.3	183.6	110.4	117.9	58.3	47.1	72.1	78.5056	A
ENSG00000154217	PITPNC1	85.9	74.1	-0.213185	0.2	0.041	0.638	0.114	0.638	0.801	0.711	1.267	0.008	-2.641	-1.635	0.564	-0.221	-1.006	-0.008	-1.349	-1.112	-0.899	-0.466	ENSG00000154217	PITPNC1	85.9	74.1	-0.213185	0.2	82	89.3	82.9	89.3	91.3	90.2	97	81.6	49.2	61.5	88.4	78.8	69.2	81.4	65	67.9	70.5	75.8	78.4056	A
ENSG00000112335	SNX3	58.4	83.3	0.512348	0.3	-0.504	-0.336	-1.185	-1.141	-0.181	-0.283	0.181	-0.239	-0.69	-1.3	1.172	0.217	0.734	0.885	1.101	0.641	1.906	0.659	ENSG00000112335	SNX3	58.4	83.3	0.512348	0.3	64.9	68.7	49.5	50.5	72.2	69.9	80.4	70.9	60.7	46.9	102.8	81.2	92.9	96.3	101.2	90.8	119.4	91.2	78.3556	A
ENSG00000177889	UBE2N	82.7	76.9	-0.104904	0.2	2.144	-1.356	0.021	0.518	2.627	0.007	0.014	-1.072	-1.306	-2.236	-0.092	-0.831	1.25	-0.007	-0.234	-0.213	0.987	0.206	ENSG00000177889	UBE2N	82.7	76.9	-0.104904	0.2	108.2	58.9	78.3	85.3	115	78.1	78.2	62.9	59.6	46.5	76.7	66.3	95.6	77.9	74.7	75	91.9	80.9	78.3333	A
ENSG00000126934	MAP2K2	66.3	81.3	0.294246	0.1	-1.142	-0.09	-2.383	-2.068	-1.664	0.225	0.09	-0.764	-0.333	0.621	0.665	0.621	0.935	0.207	0.683	-0.827	0.27	-1.304	ENSG00000126934	MAP2K2	66.3	81.3	0.294246	0.1	69.4	81.1	55.6	59.1	63.6	84.6	83.1	73.6	78.4	89	89.5	89	92.5	84.4	89.7	72.9	85.1	67.6	78.2333	A
ENSG00000140299	BNIP2	85.4	74.1	-0.204763	0.3	1.691	-1.269	1.016	0.735	1.686	1.246	1.649	-0.379	-0.422	-0.998	0.614	0.145	-0.468	-0.337	-0.117	0.117	-0.787	-0.459	ENSG00000140299	BNIP2	85.4	74.1	-0.204763	0.3	109.9	46.7	95.5	89.5	109.8	100.4	109	65.7	64.8	52.5	86.9	76.9	63.8	66.6	71.3	76.3	57	64	78.1444	A
ENSG00000112308	C6orf62	78.4	77.5	-0.0166573	0.2	-0.793	1.265	0.831	-0.427	-0.617	-0.533	-1.09	1.379	1.227	-0.358	-0.602	0.503	-0.046	1.966	0.046	0.137	-0.732	1.402	ENSG00000112308	C6orf62	78.4	77.5	-0.0166573	0.2	65.1	92.1	86.4	69.9	67.4	68.5	61.2	93.6	91.6	70.8	67.6	82.1	74.9	101.3	76.1	77.3	65.9	93.9	78.0944	A
ENSG00000137575	SDCBP	129.5	63.8	-1.02132	0.6	4.996	-0.14	3.341	5.204	6.064	1.464	0.83	-0.706	-0.191	-0.506	-0.098	-0.115	0.021	-0.021	0.902	0.706	-0.643	-0.277	ENSG00000137575	SDCBP	129.5	63.8	-1.02132	0.6	168.2	47.5	129.3	173.1	193.3	85.2	70.3	34.2	46.3	38.9	48.5	48.1	51.3	50.3	72	67.4	35.7	44.3	77.9944	A
ENSG00000124942	AHNAK	78.5	76.6	-0.0353483	0.3	-0.623	-0.597	0.739	0.512	-0.208	0.199	0.418	0.726	1.869	-1.475	-0.156	0.906	-1.445	0.135	1.54	-1.501	-1.244	-0.135	ENSG00000124942	AHNAK	78.5	76.6	-0.0353483	0.3	63.8	64.4	95.6	90.3	73.5	83	88.1	95.3	122	43.9	74.7	99.5	44.6	81.5	114.3	43.3	49.3	75.2	77.9056	A
ENSG00000140350	ANP32A	59.4	82.7	0.477424	0.3	-0.895	0.463	-0.788	-1.002	-0.782	-0.637	-0.466	-0.048	0.022	-0.747	0.042	-0.022	1.356	0.892	0.846	0.541	0.17	0.712	ENSG00000140350	ANP32A	59.4	82.7	0.477424	0.3	47.7	94.5	51.4	44	51.6	56.6	62.5	76.9	79.3	52.8	80	77.8	125.3	109.3	107.7	97.2	84.4	103.1	77.8944	A
ENSG00000108523	RNF167	57.9	82.5	0.510831	0.3	-1.266	0.258	-1.288	-1.347	-1.299	-0.754	-0.18	0.106	0.017	-0.821	1.106	0.673	0.717	0.676	0.476	-0.361	0.165	-0.017	ENSG00000108523	RNF167	57.9	82.5	0.510831	0.3	48.3	89.4	47.7	46.1	47.4	62.1	77.6	85.3	82.9	60.3	112.3	100.6	101.8	100.7	95.3	72.7	86.9	82	77.7444	A
ENSG00000140990	NDUFB10	56.2	82.9	0.560802	0.2	-0.813	-0.173	-1.323	-1.198	-0.575	0.009	0.29	-0.45	-0.009	-1.016	1.695	0.549	1.224	0.882	0.83	-0.03	0.774	0.294	ENSG00000140990	NDUFB10	56.2	82.9	0.560802	0.2	57.7	72.5	45.9	48.8	63.2	76.7	83.2	66.1	76.3	53	115.7	89.2	104.8	96.9	95.7	75.8	94.4	83.3	77.7333	A
ENSG00000131504	DIAPH1	64.3	80.1	0.316984	0.2	-1.288	0.402	-0.565	-0.974	-0.902	-0.988	-0.252	0.511	0.67	-0.829	0.216	0.679	-0.32	1.269	1.547	0.198	-0.198	0.77	ENSG00000131504	DIAPH1	64.3	80.1	0.316984	0.2	49.3	86.5	65.2	56.2	57.8	55.9	72.1	88.9	92.4	59.4	82.4	92.6	70.6	105.6	111.7	82	73.3	94.6	77.5833	A
ENSG00000106588	PSMA2	63.1	80.2	0.345962	0.2	-0.54	-1.005	-1.268	-0.994	0.199	-0.803	-0.048	-1.072	-0.546	-2.566	0.949	0.048	2.32	1.257	0.473	0.311	0.372	0.417	ENSG00000106588	PSMA2	63.1	80.2	0.345962	0.2	70.4	62.1	57.4	62.3	83.6	65.7	79.2	60.9	70.3	34.2	97	80.9	121.5	102.5	88.5	85.6	86.7	87.5	77.5722	A
ENSG00000074201	CLNS1A	58.1	80.6	0.472242	0.3	-1.434	0.994	-1.371	-1.084	-0.553	-0.436	-0.045	0.045	-0.773	-0.531	0.346	-0.207	0.391	2.095	0.576	0.908	2.302	1.394	ENSG00000074201	CLNS1A	58.1	80.6	0.472242	0.3	42.3	96.3	43.7	50.1	61.9	64.5	73.2	75.2	57	62.4	81.9	69.6	82.9	120.8	87	94.4	125.4	105.2	77.4333	A
ENSG00000154978	VOPP1	70.4	77.1	0.131155	0.2	-0.418	-0.609	-0.846	-0.352	0.806	0.267	0.214	-0.964	-0.26	-2.418	1.109	0.793	-0.135	1.537	0.74	-1.727	0.306	0.135	ENSG00000154978	VOPP1	70.4	77.1	0.131155	0.2	72.5	69.6	66	73.5	91.1	82.9	82.1	64.2	74.9	42.1	95.7	90.9	76.8	102.2	90.1	52.6	83.5	80.9	77.3111	A
ENSG00000078808	SDF4	68.2	79.1	0.213906	0.2	-0.42	-0.713	-1.489	-0.305	-1.845	0.102	1.502	-0.496	-0.064	-0.115	3.932	0.115	2.927	1.196	1.96	-0.636	2.011	0.064	ENSG00000078808	SDF4	68.2	79.1	0.213906	0.2	70.6	68.3	62.2	71.5	59.4	74.7	85.7	70	73.4	73	104.8	74.8	96.9	83.3	89.3	68.9	89.7	74.4	77.2722	A
ENSG00000149932	TMEM219	71.2	77	0.112981	0.1	-0.093	0.093	-1.298	-1.526	-0.261	0.126	1.425	-1.147	-1.619	-1.341	1.526	0.126	-1.029	0.413	0.371	-0.481	0.868	0.253	ENSG00000149932	TMEM219	71.2	77	0.112981	0.1	78.5	80.7	64.2	61.5	76.5	81.1	96.5	66	60.4	63.7	97.7	81.1	67.4	84.5	84	73.9	89.9	82.6	77.2333	A
ENSG00000101558	VAPA	85	73.3	-0.21365	0.3	2.614	-1.295	0.36	1.055	2.962	1.193	0.911	-0.725	-0.779	-1.745	0.594	-0.624	-0.132	0.342	-0.042	-0.552	-0.408	0.042	ENSG00000101558	VAPA	85	73.3	-0.21365	0.3	117.2	52	79.6	91.2	123	93.5	88.8	61.5	60.6	44.5	83.5	63.2	71.4	79.3	72.9	64.4	66.8	74.3	77.0944	A
ENSG00000184110	EIF3C	57.8	84	0.53932	0.2	-1.7	1.476	-3.573	-2.779	0.358	-0.32	-0.69	0.513	-0.389	-0.536	0.813	-0.181	1.037	-0.066	0.066	1.037	0.659	1.415	ENSG00000184110	EIF3C	57.8	84	0.53932	0.2	57.1	98.3	32.8	43.1	83.8	75	70.2	85.8	74.1	72.2	89.7	76.8	92.6	78.3	80	92.6	87.7	97.5	77.0889	A
ENSG00000173436	MINOS1	61.5	81.4	0.404442	0.3	-1.153	0.307	-1.414	-1.066	-0.926	0.36	-0.094	-0.51	-0.834	-0.81	0.157	0.094	1.11	0.37	0.099	-0.539	2.473	0.936	ENSG00000173436	MINOS1	61.5	81.4	0.404442	0.3	54.8	85	49.4	56.6	59.5	86.1	76.7	68.1	61.4	61.9	81.9	80.6	101.6	86.3	80.7	67.5	129.8	98	76.9944	A
ENSG00000175115	PACS1	86.1	72.6	-0.246044	0.1	-0.203	1.715	2.495	1.243	0.122	0.301	2.04	-0.024	-0.561	0.983	-0.122	-0.756	-3.08	0.024	-0.544	-1.926	-5.697	0.593	ENSG00000175115	PACS1	86.1	72.6	-0.246044	0.1	76.8	88.6	93.4	85.7	78.8	79.9	90.6	77.9	74.6	84.1	77.3	73.4	59.1	78.2	74.7	66.2	43	81.7	76.8889	A
ENSG00000077238	IL4R	100.3	71.5	-0.488306	0.3	0.686	0.328	1.105	1.639	0.152	0.221	-0.713	0.796	-0.252	1.376	-1.703	-0.884	-0.663	-0.351	-0.77	0.24	-0.24	-0.152	ENSG00000077238	IL4R	100.3	71.5	-0.488306	0.3	93.6	84.2	104.6	118.6	79.6	81.4	56.9	96.5	69	111.7	30.9	52.4	58.2	66.4	55.4	81.9	69.3	71.6	76.7889	A
ENSG00000115234	SNX17	59.5	80.4	0.434306	0.2	-1.419	0.052	-0.747	-1.053	-0.909	-0.733	-0.052	-0.417	-0.079	-0.431	0.277	0.196	0.67	1.049	1.13	0.232	1.198	0.679	ENSG00000115234	SNX17	59.5	80.4	0.434306	0.2	45.6	78.2	60.5	53.7	56.9	60.8	75.9	67.8	75.3	67.5	83.2	81.4	91.9	100.3	102.1	82.2	103.6	92.1	76.6111	A
ENSG00000102096	PIM2	69.5	77.1	0.149718	0.3	-0.339	3.179	-1.329	-2.664	-0.346	0.793	-0.475	-0.027	0.82	1.64	-0.556	1.051	-0.475	2.149	0.027	0.488	-0.969	0.352	ENSG00000102096	PIM2	69.5	77.1	0.149718	0.3	68.7	120.6	54.1	34.4	68.6	85.4	66.7	73.3	85.8	97.9	65.5	89.2	66.7	105.4	74.1	80.9	59.4	78.9	76.4222	A
ENSG00000063244	U2AF2	72.9	78.2	0.10125	0.2	-0.215	0.764	-0.704	-0.495	-2.373	-1.134	-0.425	0.834	1.714	2.553	-0.025	0.645	2.503	0.025	0.635	-0.814	0.165	-0.345	ENSG00000063244	U2AF2	72.9	78.2	0.10125	0.2	72.4	82.2	67.5	69.6	50.8	63.2	70.3	82.9	91.7	100.1	74.3	81	99.6	74.8	80.9	66.4	76.2	71.1	76.3889	A
ENSG00000100632	ERH	65.8	78.7	0.258276	0.2	0.139	-1.497	-1.201	-0.879	-0.131	0.635	0.609	-0.583	-0.635	-2.306	1.488	0.957	2.985	0.714	-0.313	-0.374	1.262	0.131	ENSG00000100632	ERH	65.8	78.7	0.258276	0.2	77.3	58.5	61.9	65.6	74.2	83	82.7	69	68.4	49.2	92.8	86.7	110	83.9	72.1	71.4	90.2	77.2	76.3389	A
ENSG00000170004	CHD3	91.5	73.8	-0.310151	0.4	-0.182	1.585	0.775	0.461	-0.563	0.67	-0.013	1.037	1.968	2.245	-0.766	0.303	-0.679	-0.408	-0.752	-0.591	-0.989	0.013	ENSG00000170004	CHD3	91.5	73.8	-0.310151	0.4	61.7	124.3	95.6	84.5	48.2	91.9	67.7	104.9	137.9	147.7	41	78.9	44.1	53.7	41.5	47.2	33.1	68.6	76.25	A
ENSG00000099341	PSMD8	56	80.1	0.516375	0.3	-0.74	-0.609	-1.537	-0.84	-0.579	-0.554	0.323	-0.449	0.093	-1.161	1.101	0.108	2.42	1.377	1.316	-0.093	0.97	0.163	ENSG00000099341	PSMD8	56	80.1	0.516375	0.3	59.8	62.4	43.9	57.8	63	63.5	81	65.6	76.4	51.4	96.5	76.7	122.8	102	100.8	72.7	93.9	77.8	76	A
ENSG00000101361	NOP56	89.4	74.7	-0.259167	0.4	-0.236	0.665	0.74	1.11	-0.847	-0.011	-0.583	1.159	1.845	1.874	-1.078	0.063	0.255	-0.437	-0.977	-0.486	-0.684	0.011	ENSG00000101361	NOP56	89.4	74.7	-0.259167	0.4	64.6	92.3	94.6	106	45.8	71.5	53.9	107.5	128.6	129.5	38.7	73.8	79.7	58.4	41.8	56.9	50.8	72.2	75.9222	A
ENSG00000122122	SASH3	69.5	77.4	0.155321	0.3	0.824	0.267	0.027	-0.842	-0.531	-1.238	-0.429	1.46	2.029	-0.818	-0.465	0.417	3.45	1.562	2.695	-0.255	-0.195	-0.027	ENSG00000122122	SASH3	69.5	77.4	0.155321	0.3	82.1	72.8	68.8	54.3	59.5	47.7	61.2	92.7	102.2	54.7	60.6	75.3	125.9	94.4	113.3	64.1	65.1	67.9	75.7	A
ENSG00000163660	CCNL1	107	71.4	-0.583615	0.6	1.068	0.104	1.169	1.415	-0.395	1.321	-0.307	1.144	1.317	2.194	-0.721	0.67	-0.104	-0.278	-0.679	-0.303	-0.511	-0.386	ENSG00000163660	CCNL1	107	71.4	-0.583615	0.6	114.1	60.8	119.7	133.3	33.2	128.1	38.1	118.3	127.9	176.4	15.2	92.1	49.3	39.7	17.5	38.3	26.8	33.7	75.6944	A
ENSG00000101421	CHMP4B	63.3	77.6	0.293851	0.2	-0.21	0.073	-1.365	-1.64	-0.129	0.226	1.704	-0.153	-0.46	-1.696	1.196	2.06	1.599	0.889	1.777	-0.073	0.267	-0.17	ENSG00000101421	CHMP4B	63.3	77.6	0.293851	0.2	70.4	73.9	56.1	52.7	71.4	75.8	94.1	71.1	67.3	52	87.8	98.5	92.8	84	95	72.1	76.3	70.9	75.6778	A
ENSG00000099204	ABLIM1	81.4	72.1	-0.17503	0.2	-0.799	1.474	0.245	0.42	-0.046	-0.323	0.046	0.818	-0.508	0.513	-0.984	-0.822	-0.813	1.03	-0.628	0.36	-0.721	2.037	ENSG00000099204	ABLIM1	81.4	72.1	-0.17503	0.2	56.8	106	79.4	83.2	73.1	67.1	75.1	91.8	63.1	85.2	52.8	56.3	56.5	96.4	60.5	81.9	58.5	118.2	75.6611	A
ENSG00000254505	CHMP4A	47.4	81.5	0.781913	0.4	-1.565	-0.29	-1.763	-4.337	-2.115	0.27	0.196	0.072	-0.072	-0.548	0.493	0.126	1.223	0.741	0.657	-0.692	1.317	-4.337	ENSG00000254505	CHMP4A	47.4	81.5	0.781913	0.4	56	81.7	52	0.1	44.9	93	91.5	89	86.1	76.5	97.5	90.1	112.2	102.5	100.8	73.6	114.1	0.1	75.6389	A
ENSG00000100453	GZMB	19.6	96.4	2.29818	0.7	-0.259	-0.877	-0.726	-0.822	-0.623	-0.487	-0.147	0.88	1.254	0.787	0.947	0.151	1.257	0.004	0.991	0.107	-0.382	-0.004	ENSG00000100453	GZMB	19.6	96.4	2.29818	0.7	49	4.9	15.7	8.8	23	32.7	57	130.2	156.9	123.6	135	78.2	157.1	67.7	138.1	75.1	40.2	67.2	75.5778	A
ENSG00000186854	TRABD2A	93.6	69.6	-0.427421	0.4	-0.252	3.362	-0.285	0.128	-0.742	1.06	0.503	0.628	-0.057	1.322	-1.302	0.057	-0.721	-0.305	-1.258	0.161	-0.95	0.983	ENSG00000186854	TRABD2A	93.6	69.6	-0.427421	0.4	64.1	171.8	63.1	75.4	49.5	103.2	86.6	90.3	69.9	111	32.8	73.3	50.1	62.5	34.1	76.4	43.3	100.9	75.4611	A
ENSG00000166925	TSC22D4	54.6	81.1	0.570801	0.3	-3.351	1.605	-3.077	-3.719	-3.776	-2.124	-0.725	-0.624	-0.307	-0.032	0.573	0.285	0.473	0.588	1.497	0.032	0.263	1.086	ENSG00000166925	TSC22D4	54.6	81.1	0.570801	0.3	37.7	106.4	41.5	32.6	31.8	54.7	74.1	75.5	79.9	83.7	92.1	88.1	90.7	92.3	104.9	84.6	87.8	99.2	75.4222	A
ENSG00000113575	PPP2CA	97.9	68.4	-0.517313	0.4	3.264	-0.767	0.991	2.25	2.545	1.498	0.586	-0.499	-0.275	-0.763	0.901	-0.322	1.557	0.083	-0.083	-0.397	-0.44	-0.429	ENSG00000113575	PPP2CA	97.9	68.4	-0.517313	0.4	144.4	41.9	86.6	118.6	126.1	99.5	76.3	48.7	54.4	42	84.3	53.2	101	63.5	59.3	51.3	50.2	50.5	75.1	A
ENSG00000183726	TMEM50A	70.2	74.1	0.0780025	0.2	1.059	-1.569	-0.249	-0.93	0.408	0.249	0.39	-0.648	-0.537	-2.513	0.701	-0.472	0.425	1.211	0.883	-1.44	1.065	-0.437	ENSG00000183726	TMEM50A	70.2	74.1	0.0780025	0.2	95.4	50.6	73.1	61.5	84.3	81.6	84	66.3	68.2	34.5	89.3	69.3	84.6	98	92.4	52.8	95.5	69.9	75.0722	A
ENSG00000273047	RP4-583P15.14	64.8	74.2	0.195425	0.2	-1.266	0.791	-1.152	-0.845	-0.257	0.244	1.993	-0.798	-0.417	-0.331	0.117	1.005	0.11	1.526	0.504	-0.644	0.705	-0.11	ENSG00000273047	RP4-583P15.14	64.8	74.2	0.195425	0.2	55.1	85.9	56.8	61.4	70.2	77.7	103.9	62.1	67.8	69.1	75.8	89.1	75.7	96.9	81.6	64.4	84.6	72.4	75.0278	A
ENSG00000143621	ILF2	79.4	73.4	-0.113359	0.1	2.047	-0.958	0.986	0.707	1.926	1.247	0.549	-0.251	0.074	-0.688	-0.074	-0.167	1.368	0.14	-0.661	-0.14	-0.8	-0.158	ENSG00000143621	ILF2	79.4	73.4	-0.113359	0.1	93.9	61.6	82.5	79.5	92.6	85.3	77.8	69.2	72.7	64.5	71.1	70.1	86.6	73.4	64.8	70.4	63.3	70.2	74.9722	A
ENSG00000185627	PSMD13	59.1	78.4	0.407696	0.2	-1.627	-0.058	-1.417	-0.819	-1.123	-1.171	-0.073	0.178	0.11	-1.045	0.058	-0.094	1.596	0.94	0.745	0.173	0.604	0.336	ENSG00000185627	PSMD13	59.1	78.4	0.407696	0.2	46.8	76.7	50.8	62.2	56.4	55.5	76.4	81.2	79.9	57.9	78.9	76	108.2	95.7	92	81.1	89.3	84.2	74.9556	A
ENSG00000125107	CNOT1	84.3	73.6	-0.195827	0.2	0.882	-0.622	0.18	0.736	-0.795	0.535	-0.727	0.153	1.237	0.449	-1.328	0.18	-0.03	-0.49	-0.727	-0.905	-1.133	0.03	ENSG00000125107	CNOT1	84.3	73.6	-0.195827	0.2	97.2	64.2	81.8	94	60.4	89.6	61.9	81.2	105	87.7	48.7	81.8	77.2	67.1	61.9	58	53	78.5	74.9556	A
ENSG00000129351	ILF3	86.1	73.3	-0.2322	0.3	0.411	0.884	0.963	0.625	-1.391	0.406	-0.446	0.724	2.352	3.044	-1.257	-0.217	0.217	-0.59	-0.55	-0.734	-1.162	-0.45	ENSG00000129351	ILF3	86.1	73.3	-0.2322	0.3	79.9	89.4	91	84.2	43.7	79.8	62.7	86.2	118.9	132.8	46.4	67.3	76	59.8	60.6	56.9	48.3	62.6	74.8056	A
ENSG00000100385	IL2RB	56.4	80.6	0.515085	0.4	-0.107	-1.714	-0.525	0.223	0.107	-0.93	-0.196	1.193	0.819	-1.011	2.377	0.303	-0.151	0.908	3.673	-0.151	-0.53	0.864	ENSG00000100385	IL2RB	56.4	80.6	0.515085	0.4	65.9	29.8	56.5	73.3	70.7	47.4	63.9	95.1	86.7	45.6	121.7	75.1	64.9	88.7	150.8	64.9	56.4	87.7	74.7278	A
ENSG00000189043	NDUFA4	60.7	76.5	0.333763	0.2	-0.079	-0.686	-1.006	-1.051	-0.017	1.096	1.31	0.051	-0.927	-0.371	0.967	0.348	0.776	0.663	-0.54	-0.259	1.062	0.017	ENSG00000189043	NDUFA4	60.7	76.5	0.333763	0.2	71.8	61	55.3	54.5	72.9	92.7	96.5	74.1	56.7	66.6	90.4	79.4	87	85	63.6	68.6	92.1	73.5	74.5389	A
ENSG00000184840	TMED9	56.4	79.1	0.487983	0.3	-0.173	-0.203	-1.015	-0.725	-0.103	-0.634	-0.043	-0.308	0.043	-1.106	1.642	0.715	2.304	1.672	2.204	0.529	1.642	0.379	ENSG00000184840	TMED9	56.4	79.1	0.487983	0.3	63.5	62.9	46.7	52.5	64.9	54.3	66.1	60.8	67.8	44.9	99.7	81.2	112.9	100.3	110.9	77.5	99.7	74.5	74.5056	A
ENSG00000267165	RP11-78A19.3	98.4	67.5	-0.543771	0.3	2.395	-0.842	0.957	2.208	1.054	0.944	0.231	-0.524	-0.643	-1.003	0.134	0.036	-0.036	-0.448	-0.706	-0.129	0.235	-0.927	ENSG00000267165	RP11-78A19.3	98.4	67.5	-0.543771	0.3	127	50.7	93.1	122.6	95.4	92.8	76	58.2	55.4	46.9	73.7	71.4	69.7	60	53.9	67.5	76.1	48.7	74.3944	A
ENSG00000244116	IGKV2-28	30.1	89.8	1.57695	1.9	2.146	-0.71	0.381	-0.762	0.022	1.196	-0.022	-0.035	-0.044	-0.556	4.774	3.753	26.704	4.051	-0.907	-0.254	0.53	-0.639	ENSG00000244116	IGKV2-28	30.1	89.8	1.57695	1.9	73.1	7.9	32.8	6.7	24.6	51.4	23.6	23.3	23.1	11.4	133.1	109.8	633.8	116.6	3.4	18.3	36.2	9.5	74.3667	A
ENSG00000196843	ARID5A	150.9	53.7	-1.4906	0.8	6.919	-0.306	6.85	10.012	5.312	2.514	0.985	0.021	0.775	3.388	-0.095	-0.227	-0.021	-0.385	-0.49	-0.527	-1.112	-0.574	ENSG00000196843	ARID5A	150.9	53.7	-1.4906	0.8	170.8	33.7	169.5	229.5	140.3	87.2	58.2	39.9	54.2	103.8	37.7	35.2	39.1	32.2	30.2	29.5	18.4	28.6	74.3333	A
ENSG00000154473	BUB3	81.1	72.5	-0.161721	0.1	0.664	1.09	-0.056	0.685	0.157	-1.952	-1.395	1.029	-0.076	-1.405	-1.141	-0.634	1.466	0.614	-0.117	0.37	-1.141	0.056	ENSG00000154473	BUB3	81.1	72.5	-0.161721	0.1	81.8	86	74.7	82	76.8	56	61.5	85.4	74.5	61.4	64	69	89.7	81.3	74.1	78.9	64	75.8	74.2722	A
ENSG00000171791	BCL2	56.6	78.9	0.479223	0.3	-0.745	-0.662	-0.799	-0.131	0.94	0.401	0.347	-0.442	-0.608	1.31	0.131	-0.687	-0.882	0.546	-0.513	1.28	1.683	1.488	ENSG00000171791	BCL2	56.6	78.9	0.479223	0.3	52.7	54.7	51.4	67.5	93.3	80.3	79	60	56	102.2	73.8	54.1	49.4	83.8	58.3	101.5	111.2	106.5	74.2056	A
ENSG00000136238	RAC1	70.3	74.7	0.0875836	0.2	0.75	-1.067	0.104	-0.51	0.237	0.947	-0.104	-0.649	-0.7	-1.238	1.27	-0.25	1.08	0.744	1.32	-0.522	0.225	-0.522	ENSG00000136238	RAC1	70.3	74.7	0.0875836	0.2	85	56.3	74.8	65.1	76.9	88.1	71.5	62.9	62.1	53.6	93.2	69.2	90.2	84.9	94	64.9	76.7	64.9	74.1278	A
ENSG00000041357	PSMA4	56.9	79.5	0.482526	0.4	-0.671	-0.814	-0.942	-0.799	0.151	-0.414	-0.196	-0.173	1.635	-2.125	0.678	0.143	6.918	1.439	3.572	0.083	0.362	-0.083	ENSG00000041357	PSMA4	56.9	79.5	0.482526	0.4	58.7	56.8	55.1	57	69.6	62.1	65	65.3	89.3	39.4	76.6	69.5	159.4	86.7	115	68.7	72.4	66.5	74.0611	A
ENSG00000105223	PLD3	64.5	75.2	0.221434	0.1	-0.777	-0.127	-1.23	-1.337	-1.123	0.284	1.189	-0.67	-0.572	-0.012	1.509	0.802	0.045	0.605	0.21	-1.016	0.012	0.679	ENSG00000105223	PLD3	64.5	75.2	0.221434	0.1	65.6	73.5	60.1	58.8	61.4	78.5	89.5	66.9	68.1	74.9	93.4	84.8	75.6	82.4	77.6	62.7	75.2	83.3	74.0167	A
ENSG00000125952	MAX	89.3	68.4	-0.384664	0.2	1.1	1.041	1.106	1.177	1.597	0.284	-0.284	-0.367	-0.521	-0.438	-1.349	-0.645	-0.314	0.994	-0.704	0.337	-0.396	0.97	ENSG00000125952	MAX	89.3	68.4	-0.384664	0.2	89.2	88.2	89.3	90.5	97.6	75.4	65.8	64.4	61.8	63.2	47.8	59.7	65.3	87.4	58.7	76.3	63.9	87	73.9722	A
ENSG00000109787	KLF3	104.3	63.1	-0.725027	0.4	1.143	-0.554	1.599	1.878	1.23	0.82	1.246	-0.301	0.147	-0.079	0.385	0.079	-0.415	-0.608	-0.421	-0.741	-1.053	-0.852	ENSG00000109787	KLF3	104.3	63.1	-0.725027	0.4	108.9	46.4	125.7	136	112.1	97	112.7	55.7	72.2	63.9	81	69.7	51.5	44.4	51.3	39.5	28	35.4	73.9667	A
ENSG00000239975	IGKV1D-33	21.6	88	2.02647	2	1.434	-0.749	-0.24	-0.787	0.004	1.119	1.628	-0.141	-0.004	-0.533	2.949	1.568	22.791	3.344	0.321	-0.328	-0.032	-0.6	ENSG00000239975	IGKV1D-33	21.6	88	2.02647	2	64.6	2.8	17.2	1.7	24.1	55.7	70.1	20	23.9	8.9	107.5	68.4	669.4	118.7	33.1	14.7	23.1	7	73.9389	A
ENSG00000245164	LINC00861	62.2	75.5	0.279562	0.2	-0.263	0.896	-1.819	-1.713	-0.482	1.382	0.825	0.938	-0.648	1.358	0.559	0.476	-0.204	0.648	-1.92	-0.701	0.038	-0.038	ENSG00000245164	LINC00861	62.2	75.5	0.279562	0.2	70	89.6	43.7	45.5	66.3	97.8	88.4	90.3	63.5	97.4	83.9	82.5	71	85.4	42	62.6	75.1	73.8	73.8222	A
ENSG00000146386	ABRACL	55.4	77.3	0.480582	0.3	-0.869	0.545	-1.101	-0.756	-0.397	-0.614	0.021	-0.176	-0.511	-1.021	-0.021	0.29	0.511	1.252	1.408	0.735	1.321	0.99	ENSG00000146386	ABRACL	55.4	77.3	0.480582	0.3	46	87	39.3	49.3	59.7	53.4	71.8	66.1	56.4	41.6	70.6	79.6	86	107.5	112	92.5	109.5	99.9	73.7889	A
ENSG00000089063	TMEM230	51.9	78.5	0.596958	0.3	-1.081	-0.212	-0.766	-0.778	-0.789	-0.26	0.212	-0.519	-0.369	-0.703	1.501	0.392	0.309	1.178	0.646	0.44	1.681	1.1	ENSG00000089063	TMEM230	51.9	78.5	0.596958	0.3	42	65.2	50.4	50.1	49.8	63.9	76.5	57	61	52.1	110.9	81.3	79.1	102.3	88.1	82.6	115.7	100.2	73.7889	A
ENSG00000116171	SCP2	48.6	79.5	0.709999	0.3	-1.337	-0.414	-1.321	-1.294	-0.647	-0.738	0.237	-0.189	-0.087	-1.246	1.097	0.087	0.158	0.702	1.219	0.229	1.116	0.536	ENSG00000116171	SCP2	48.6	79.5	0.709999	0.3	42.4	65.8	42.8	43.5	59.9	57.6	82.3	71.5	74.1	44.7	104.1	78.5	80.3	94.1	107.2	82.1	104.6	89.9	73.6333	A
ENSG00000213553	RPLP0P6	69.6	74.7	0.102021	0.3	0.647	-0.285	-0.866	0.197	1.459	0.784	1.217	-1.014	-2.276	0.044	-0.219	-0.044	0.466	-0.828	-0.055	0.702	2.939	-0.378	ENSG00000213553	RPLP0P6	69.6	74.7	0.102021	0.3	82.8	65.8	55.2	74.6	97.6	85.3	93.2	52.5	29.5	71.8	67	70.2	79.5	55.9	70	83.8	124.6	64.1	73.5222	A
ENSG00000146457	WTAP	101.2	65.4	-0.629847	0.3	4.709	-0.695	4.461	4.494	4.419	2.16	0.819	-0.348	0.041	-1.183	0.414	0.24	-0.141	-0.041	-0.902	-0.207	-0.654	-0.48	ENSG00000146457	WTAP	101.2	65.4	-0.629847	0.3	118.9	53.6	115.9	116.3	115.4	88.1	71.9	57.8	62.5	47.7	67	64.9	60.3	61.5	51.1	59.5	54.1	56.2	73.4833	A
ENSG00000022840	RNF10	86.3	70.4	-0.293785	0.2	1.289	0.193	1.249	0.571	0.299	0.086	-0.99	0.824	1.728	0.485	-1.761	-0.279	-0.392	-0.086	-0.565	-1.189	-1.236	-0.777	ENSG00000022840	RNF10	86.3	70.4	-0.293785	0.2	93.3	76.8	92.7	82.5	78.4	75.2	59	86.3	99.9	81.2	47.4	69.7	68	72.6	65.4	56	55.3	62.2	73.4389	A
ENSG00000144567	FAM134A	68.7	73	0.0875864	0.1	-0.037	0.037	-0.587	-1.636	1.661	-0.612	4.784	-0.737	-0.812	-2.66	5.084	-0.312	0.187	2.236	3.735	-0.412	0.462	0.562	ENSG00000144567	FAM134A	68.7	73	0.0875864	0.1	70.8	71.1	68.6	64.4	77.6	68.5	90.1	68	67.7	60.3	91.3	69.7	71.7	79.9	85.9	69.3	72.8	73.2	73.3833	A
ENSG00000109180	OCIAD1	63.2	75.9	0.264175	0.2	-1.131	0.868	-0.682	-0.736	-0.706	-0.261	-0.222	0.74	-0.667	-0.452	0.056	-0.056	0.33	0.868	0.257	0.369	1.215	1.581	ENSG00000109180	OCIAD1	63.2	75.9	0.264175	0.2	48.6	89.5	57.8	56.7	57.3	66.4	67.2	86.9	58.1	62.5	72.9	70.6	78.5	89.5	77	79.3	96.6	104.1	73.3056	A
ENSG00000215845	TSTD1	65.9	76.2	0.209513	0.3	0.439	0.115	-0.905	-0.822	-0.258	1.175	0.518	0.007	-1.091	0.164	-0.007	-0.709	1.337	-0.64	-1.607	-0.066	2.642	0.959	ENSG00000215845	TSTD1	65.9	76.2	0.209513	0.3	80.8	74.2	53.4	55.1	66.6	95.8	82.4	72	49.6	75.2	71.7	57.4	99.1	58.8	39.1	70.5	125.7	91.4	73.2667	A
ENSG00000117614	SYF2	83	69.3	-0.260256	0.2	3.222	-0.524	0.917	1.412	1.546	3.314	1.596	-0.532	-0.892	-1.135	-0.247	-0.046	0.189	0.013	-0.499	-0.817	-0.013	0.473	ENSG00000117614	SYF2	83	69.3	-0.260256	0.2	106.4	61.7	78.9	84.8	86.4	107.5	87	61.6	57.3	54.4	65	67.4	70.2	68.1	62	58.2	67.8	73.6	73.2389	A
ENSG00000149781	FERMT3	53.4	79.2	0.568661	0.3	-0.916	0.011	-1.254	-1.257	-1.268	-0.986	-0.678	0.121	1.034	0.169	-0.07	-0.011	0.693	0.671	0.986	-0.073	0.337	0.183	ENSG00000149781	FERMT3	53.4	79.2	0.568661	0.3	51.7	77	42.5	42.4	42.1	49.8	58.2	80	104.9	81.3	74.8	76.4	95.6	95	103.6	74.7	85.9	81.7	73.2	A
ENSG00000159199	ATP5G1	55	77.4	0.492902	0.2	-0.801	0.005	-1.508	-1.279	-0.866	0.229	-0.005	-0.055	-0.642	-0.707	0.991	0.602	1.697	1.025	-0.189	0.219	1.279	0.05	ENSG00000159199	ATP5G1	55	77.4	0.492902	0.2	56.9	73.1	42.7	47.3	55.6	77.6	72.9	71.9	60.1	58.8	92.9	85.1	107.1	93.6	69.2	77.4	98.7	74	73.05	A
ENSG00000137497	NUMA1	88.4	69.9	-0.338754	0.4	0.056	1.757	0.937	0.503	-0.813	0.42	-0.056	1.963	1.649	2.394	-1.227	0.134	-0.408	-0.581	-0.61	-0.739	-1.972	-0.226	ENSG00000137497	NUMA1	88.4	69.9	-0.338754	0.4	70.1	111.2	91.4	80.9	49.1	78.9	67.4	116.2	108.6	126.6	39.1	72	58.9	54.7	54	50.9	21.1	63.3	73.0222	A
ENSG00000173933	RBM4	72.8	72.1	-0.0139392	0.1	0.281	1.014	-0.55	-0.475	0.799	-0.054	-0.054	-0.227	-1.295	-1.781	-0.281	-1.273	0.971	1.273	0.054	0.194	1.554	1.23	ENSG00000173933	RBM4	72.8	72.1	-0.0139392	0.1	74.8	81.6	67.1	67.8	79.6	71.7	71.7	70.1	60.2	55.7	69.6	60.4	81.2	84	72.7	74	86.6	83.6	72.9111	A
ENSG00000153113	CAST	61.3	73.9	0.269687	0.3	-0.415	-0.333	-0.298	0.321	0.023	-0.526	-0.023	1.203	2.383	-1.185	1.291	1.069	-0.123	2.926	2.967	-0.438	-0.823	0.823	ENSG00000153113	CAST	61.3	73.9	0.269687	0.3	57.3	58.7	59.3	69.9	64.8	55.4	64	85	105.2	44.1	86.5	82.7	62.3	114.5	115.2	56.9	50.3	78.5	72.8111	A
ENSG00000159140	SON	85	69.9	-0.28217	0.2	0.888	-0.033	0.921	1.013	-0.07	1.056	0	0.628	0.358	0.78	-1.436	0	0.07	-0.721	-0.905	-0.287	-1.446	-0.168	ENSG00000159140	SON	85	69.9	-0.28217	0.2	88.5	71.5	89.1	90.8	70.8	91.6	72.1	83.7	78.7	86.5	45.6	72.1	73.4	58.8	55.4	66.8	45.4	69	72.7667	A
ENSG00000138641	HERC3	65	73.8	0.183181	0.2	-0.469	-0.276	-0.504	-0.67	0.276	-0.451	0.854	-0.679	-1.082	-1.415	2.387	0.521	-0.381	1.196	0.714	0.565	2.142	0.907	ENSG00000138641	HERC3	65	73.8	0.183181	0.2	65.1	67.3	64.7	62.8	73.6	65.3	80.2	62.7	58.1	54.3	97.7	76.4	66.1	84.1	78.6	76.9	94.9	80.8	72.7556	A
ENSG00000073849	ST6GAL1	61.5	74.5	0.276654	0.3	-0.961	2.128	-1.625	-2.106	-1.801	-1.502	-0.543	0.672	0.12	-0.65	0.34	-0.083	0.458	1.684	0.083	0.677	-0.201	2.54	ENSG00000073849	ST6GAL1	61.5	74.5	0.276654	0.3	55.5	113.2	43.1	34.1	39.8	45.4	63.3	86	75.7	61.3	79.8	71.9	82	104.9	75	86.1	69.7	120.9	72.65	A
ENSG00000182220	ATP6AP2	56.7	74.9	0.401617	0.2	-0.743	-0.376	-0.732	-1.16	0.458	-0.332	1.253	-0.206	-0.524	-1.505	2.065	0.381	-0.617	0.968	1.352	0.6	0.206	1.023	ENSG00000182220	ATP6AP2	56.7	74.9	0.401617	0.2	56.9	63.6	57.1	49.3	78.8	64.4	93.3	66.7	60.9	43	108.1	77.4	59.2	88.1	95.1	81.4	74.2	89.1	72.5889	A
ENSG00000225067	RPL23AP2	60.7	71.7	0.240277	0.3	-1.045	0.433	-0.709	-1.41	0.409	0.109	1.361	-1.11	-1.503	-1.175	1.191	0.292	-1.26	0.502	-0.425	-0.041	0.041	0.64	ENSG00000225067	RPL23AP2	60.7	71.7	0.240277	0.3	51.7	88.2	60	42.7	87.6	80.2	111.1	50.1	40.4	48.5	106.9	84.7	46.4	89.9	67	76.5	78.5	93.3	72.4278	A
ENSG00000143727	ACP1	65.8	73.6	0.161618	0.1	-0.408	-0.681	-0.668	-0.755	-0.025	0.953	1.151	-0.26	-1.398	-1.287	1.485	0.606	2.092	0.495	-0.309	0.025	1.535	0.582	ENSG00000143727	ACP1	65.8	73.6	0.161618	0.1	67.6	65.4	65.5	64.8	70.7	78.6	80.2	68.8	59.6	60.5	82.9	75.8	87.8	74.9	68.4	71.1	83.3	75.6	72.3056	A
ENSG00000143772	ITPKB	101.6	63.1	-0.687188	0.3	1.596	1.079	1.477	1.216	0.658	0.055	0.316	0.014	-0.773	-0.014	-1.061	0.384	-0.567	-0.69	-1.084	-0.334	-1.788	-0.466	ENSG00000143772	ITPKB	101.6	63.1	-0.687188	0.3	107.1	95.8	104.5	98.8	86.6	73.4	79.1	72.5	55.3	71.9	49	80.6	59.8	57.1	48.5	64.9	33.1	62	72.2222	A
ENSG00000103769	RAB11A	56.7	75.1	0.405464	0.2	-0.334	-0.185	-1.542	-1.164	-0.022	-0.563	0.022	-0.119	0.482	-1.371	0.571	-0.252	1.431	2.298	2.335	0.778	2.253	1.171	ENSG00000103769	RAB11A	56.7	75.1	0.405464	0.2	63.1	65.1	46.8	51.9	67.3	60	67.9	66	74.1	49.1	75.3	64.2	86.9	98.6	99.1	78.1	98	83.4	71.9389	A
ENSG00000168175	MAPK1IP1L	98.1	63.8	-0.620697	0.5	2.662	-0.76	1.102	1.798	2.101	2.179	0.9	-0.213	-0.003	0.129	0.825	-0.059	0.003	-0.151	-0.205	-0.609	-0.74	-0.561	ENSG00000168175	MAPK1IP1L	98.1	63.8	-0.620697	0.5	150.2	28.2	94.6	119.4	130.2	133	87.4	47.7	55.2	59.9	84.7	53.2	55.4	49.9	48	33.6	28.9	35.3	71.9333	A
ENSG00000023892	DEF6	65.8	74.4	0.177215	0.3	-0.767	1.111	-0.445	-0.35	-1.098	-0.771	-0.629	0.81	1.617	2.21	-0.685	-0.032	0.75	0.664	0.032	-0.208	0.079	0.376	ENSG00000023892	DEF6	65.8	74.4	0.177215	0.3	50.6	94.3	58.1	60.3	42.9	50.5	53.8	87.3	106.1	119.9	52.5	67.7	85.9	83.9	69.2	63.6	70.3	77.2	71.8944	A
ENSG00000140497	SCAMP2	61	73.7	0.272855	0.2	-1.341	0.184	-0.69	-0.927	-0.314	-0.659	-0.23	0.107	0.1	-1.249	1.303	0.368	0.92	2.115	1.633	-0.1	-0.199	1.479	ENSG00000140497	SCAMP2	61	73.7	0.272855	0.2	52.5	72.4	61	57.9	65.9	61.4	67	71.4	71.3	53.7	87	74.8	82	97.6	91.3	68.7	67.4	89.3	71.8111	A
ENSG00000129355	CDKN2D	59	71.9	0.285277	0.3	0.473	-0.04	-0.859	-1.162	-0.057	2.271	2.023	0.057	0.04	-0.364	1.296	0.666	-0.502	0.317	1.027	-1.254	-0.683	-0.742	ENSG00000129355	CDKN2D	59	71.9	0.285277	0.3	79.7	67.5	48	40.8	67.1	122.5	116.6	69.8	69.4	59.8	99.3	84.3	56.5	76	92.9	38.6	52.2	50.8	71.7667	A
ENSG00000175166	PSMD2	58.1	74.6	0.360637	0.3	-1.568	0.544	-1.124	-1.162	-1.465	-1.471	-0.805	0.041	0.469	-0.041	0.214	-0.138	2.002	1.617	1.167	-0.366	0.225	0.198	ENSG00000175166	PSMD2	58.1	74.6	0.360637	0.3	44.4	83.4	52.6	51.9	46.3	46.2	58.5	74.1	82	72.6	77.3	70.8	110.3	103.2	94.9	66.6	77.5	77	71.6444	A
ENSG00000136930	PSMB7	66.7	72.4	0.118303	0.2	0.222	-0.34	-0.871	-0.271	0.527	-0.241	-0.222	-0.793	-0.97	-2.171	0.921	-0.3	2.693	1.482	1.019	0.556	1.403	0.34	ENSG00000136930	PSMB7	66.7	72.4	0.118303	0.2	72.1	66.4	61	67.1	75.2	67.4	67.6	61.8	60	47.8	79.2	66.8	97.2	84.9	80.2	75.5	84.1	73.3	71.5333	A
ENSG00000023445	BIRC3	84	70.1	-0.260975	0.4	1.25	-0.867	1.187	0.6	1.62	-0.061	0.061	0.233	0.864	1.84	-0.568	0.686	-0.663	-0.734	-0.817	-0.39	-0.648	-0.52	ENSG00000023445	BIRC3	84	70.1	-0.260975	0.4	107.8	36.4	105.7	85.9	120.3	63.6	67.7	73.5	94.8	127.7	46.5	88.8	43.3	40.9	38.1	52.5	43.8	48.1	71.4111	A
ENSG00000105993	DNAJB6	99.7	62.9	-0.664533	0.4	4.588	-0.295	1.884	4.556	4.186	1.488	1.424	-0.126	-0.042	-1.184	0.743	0.036	-0.036	-0.574	0.243	-0.204	-0.937	-0.606	ENSG00000105993	DNAJB6	99.7	62.9	-0.664533	0.4	129.1	53.8	87.4	128.6	122.9	81.3	80.3	56.4	57.7	40.1	69.8	58.9	57.8	49.5	62.1	55.2	43.9	49	71.3222	A
ENSG00000213246	SUPT4H1	60.1	72.8	0.276573	0.2	0.269	-0.68	-0.92	-0.674	0.125	-0.077	0.642	-0.435	-0.914	-1.288	0.717	-0.045	1.576	0.674	1.197	0.045	1.373	-0.115	ENSG00000213246	SUPT4H1	60.1	72.8	0.276573	0.2	74.5	56.7	52.2	56.8	71.8	68	81.5	61.3	52.3	45.3	82.9	68.6	99	82.1	91.9	70.3	95.2	67.3	70.9833	A
ENSG00000197324	LRP10	54.1	73.5	0.442116	0.2	-0.805	0.317	-1.207	-1.598	-0.589	-0.176	0.76	-0.011	0.215	-1.003	1.661	0.181	-0.074	1.615	1.967	-0.17	0.011	1.315	ENSG00000197324	LRP10	54.1	73.5	0.442116	0.2	54.4	74.2	47.3	40.4	58.2	65.5	82	68.4	72.4	50.9	97.9	71.8	67.3	97.1	103.3	65.6	68.8	91.8	70.9611	A
ENSG00000232869	TRBV29-1	70.5	68.6	-0.0394147	0.4	-0.164	0.769	2.373	-0.208	0.874	0.13	2.168	-0.386	-1.069	-0.364	2.429	-0.214	-0.58	0.891	1.813	-0.13	4.76	-0.241	ENSG00000232869	TRBV29-1	70.5	68.6	-0.0394147	0.4	55.1	71.9	100.8	54.3	73.8	60.4	97.1	51.1	38.8	51.5	101.8	54.2	47.6	74.1	90.7	55.7	143.8	53.7	70.9111	A
ENSG00000265150	RN7SL2	47.8	85.4	0.837225	1.1	2.746	1.005	-1.236	0.086	-0.693	-0.086	-0.441	4.348	1.838	0.43	-0.365	-0.521	13.366	-0.193	1.311	-0.435	-0.656	13.527	ENSG00000265150	RN7SL2	47.8	85.4	0.837225	1.1	86.8	54.4	12.7	37.3	22.8	34.1	27.5	116.6	69.9	43.7	28.9	26	284.4	32.1	60.1	27.6	23.5	287.4	70.8778	A
ENSG00000162385	MAGOH	73.2	69.5	-0.0748307	0.2	2.143	-0.842	-0.012	1.177	0.427	2.694	0.762	-0.587	-0.906	-1.329	-0.012	-0.068	2.415	0.563	-0.18	-0.076	1.449	0.012	ENSG00000162385	MAGOH	73.2	69.5	-0.0748307	0.2	92.3	54.9	65.3	80.2	70.8	99.2	75	58.1	54.1	48.8	65.3	64.6	95.7	72.5	63.2	64.5	83.6	65.6	70.7611	A
ENSG00000127922	SHFM1	54	75.7	0.487334	0.3	-0.874	0.137	-0.981	-0.297	-0.059	0.891	-0.333	-0.517	-0.333	-0.808	0.059	0.565	4.742	1.747	1.581	-0.434	2.942	0.784	ENSG00000127922	SHFM1	54	75.7	0.487334	0.3	47.8	64.8	46	57.5	61.5	77.5	56.9	53.8	56.9	48.9	63.5	72	142.3	91.9	89.1	55.2	112	75.7	70.7389	A
ENSG00000164985	PSIP1	76.7	68.1	-0.171572	0.2	-0.808	1.647	0.671	0.075	-0.678	-0.286	-0.075	0.808	0.771	-0.249	-1.368	0.398	-1.206	0.516	-0.454	0.168	-1.486	1.971	ENSG00000164985	PSIP1	76.7	68.1	-0.171572	0.2	57.3	96.8	81.1	71.5	59.4	65.7	69.1	83.3	82.7	66.3	48.3	76.7	50.9	78.6	63	73	46.4	102	70.6722	A
ENSG00000011600	TYROBP	32.9	87.7	1.41449	1.3	0.65	-0.843	-0.855	-1.063	0.161	-0.858	-0.673	0.676	0.194	-0.893	-0.057	0.156	1.907	0.057	8.633	0.444	-1.073	-0.087	ENSG00000011600	TYROBP	32.9	87.7	1.41449	1.3	82.7	19.5	19	10.2	62	18.9	26.7	83.8	63.4	17.4	52.8	61.8	135.9	57.6	420.6	74	9.8	51.5	70.4222	A
ENSG00000157216	SSBP3	61.2	71.7	0.228441	0.2	-0.445	-0.129	-0.775	-0.746	-1.196	0.206	1.292	0.914	0.402	0.249	0.741	0.608	-0.77	-0.416	-0.832	-0.89	0.206	0.129	ENSG00000157216	SSBP3	61.2	71.7	0.228441	0.2	62.8	69.4	55.9	56.5	47.1	76.4	99.1	91.2	80.5	77.3	87.6	84.8	56	63.4	54.7	53.5	76.4	74.8	70.4111	A
ENSG00000211662	IGLV3-21	32.2	66	1.03541	1.3	1.294	-0.787	-0.038	-0.665	-0.162	0.948	-0.714	0.038	0.138	-0.657	2.746	4.031	3.67	7.502	0.194	-0.577	-0.362	-0.684	ENSG00000211662	IGLV3-21	32.2	66	1.03541	1.3	87.2	1.9	32.6	6.9	27.5	73	4.9	35.7	39.8	7.2	146.7	199.4	184.6	341.7	42.1	10.5	19.3	6.1	70.3944	A
ENSG00000184900	SUMO3	71.1	67.3	-0.0792431	0.2	0.858	-1.035	0.118	0.018	1.035	0.621	1.432	-1.006	-0.781	-1.124	0.349	0	-0.728	0.45	-0.396	-0.751	0	-0.041	ENSG00000184900	SUMO3	71.1	67.3	-0.0792431	0.2	85.8	53.8	73.3	71.6	88.8	81.8	95.5	54.3	58.1	52.3	77.2	71.3	59	78.9	64.6	58.6	71.3	70.6	70.3778	A
ENSG00000021355	SERPINB1	49.8	76.3	0.615537	0.3	-1.83	-1.794	-1.239	-1.653	0.057	-0.225	-0.057	-0.727	1.23	-0.075	0.392	-0.242	0.075	1.424	0.771	6.326	0.313	0.622	ENSG00000021355	SERPINB1	49.8	76.3	0.615537	0.3	47.5	47.9	54.2	49.5	68.9	65.7	67.6	60	82.2	67.4	72.7	65.5	69.1	84.4	77	140	71.8	75.3	70.3722	A
ENSG00000104852	SNRNP70	67.3	76.1	0.17729	0.7	0.325	0.762	0.762	0.827	-0.714	-0.015	-0.723	1.727	5.826	7.79	-0.626	0.015	0.757	-0.159	-0.317	-0.635	-0.592	-0.561	ENSG00000104852	SNRNP70	67.3	76.1	0.17729	0.7	59.4	69.4	69.4	70.9	35.6	51.6	35.4	91.5	185.4	230.4	37.6	52.3	69.3	48.3	44.7	37.4	38.4	39.1	70.3389	A
ENSG00000163513	TGFBR2	98.1	62.4	-0.652707	0.3	1.923	0.473	2.266	3.006	2.958	-0.035	0.497	0.225	-1.201	-0.509	-0.497	-0.006	-0.882	-0.923	-0.84	0.444	-2.018	0.006	ENSG00000163513	TGFBR2	98.1	62.4	-0.652707	0.3	98.2	73.7	104	116.5	115.7	65.1	74.1	69.5	45.4	57.1	57.3	65.6	50.8	50.1	51.5	73.2	31.6	65.8	70.2889	A
ENSG00000099860	GADD45B	108.4	58	-0.90224	0.5	4.756	-0.407	1.8	4.131	0.873	2.678	0.977	-0.198	-0.298	-0.367	0.431	0.818	0.015	-0.015	-0.169	-1.408	-0.531	-1.037	ENSG00000099860	GADD45B	108.4	58	-0.90224	0.5	152.5	48.4	92.9	139.9	74.2	110.6	76.3	52.6	50.6	49.2	65.3	73.1	56.9	56.3	53.2	28.2	45.9	35.7	70.1	A
ENSG00000211953	IGHV3-30	21.8	90.2	2.0488	2.4	0.544	-0.622	-0.225	-1.645	0.212	0.459	0.075	-0.147	-0.075	-1.287	0.674	2.447	47.367	2.095	-0.85	-1.111	0.674	-0.694	ENSG00000211953	IGHV3-30	21.8	90.2	2.0488	2.4	37.6	19.7	25.8	4	32.5	36.3	30.4	27	28.1	9.5	39.6	66.8	756.1	61.4	16.2	12.2	39.6	18.6	70.0778	A
ENSG00000107372	ZFAND5	81.7	67.6	-0.273313	0.3	0.888	-0.943	0.647	1.05	0.427	0.964	-0.134	0.138	0.007	-0.255	-0.884	-0.007	0.654	-0.43	0.719	-0.695	-1.249	-0.726	ENSG00000107372	ZFAND5	81.7	67.6	-0.273313	0.3	95.6	42.4	88.6	100.3	82.2	97.8	65.9	73.8	70	62.4	44.1	69.6	88.8	57.3	90.7	49.6	33.5	48.7	70.0722	A
ENSG00000115128	SF3B14	63.2	70.6	0.159744	0.2	0.418	-1.065	-1.102	-0.62	0.143	1.242	0.729	-0.784	-1.096	-1.865	0.583	-0.064	0.797	0.272	0.064	-0.815	0.369	-0.259	ENSG00000115128	SF3B14	63.2	70.6	0.159744	0.2	79.7	55.4	54.8	62.7	75.2	93.2	84.8	60	54.9	42.3	82.4	71.8	85.9	77.3	73.9	59.5	78.9	68.6	70.0722	A
ENSG00000117602	RCAN3	83.6	64.4	-0.376442	0.2	-0.303	1.103	1.075	0.977	1.44	0.309	0.697	0.063	-0.652	0.572	-1.663	-0.497	-1.721	-0.063	-1.206	-0.429	-1.195	0.412	ENSG00000117602	RCAN3	83.6	64.4	-0.376442	0.2	65.8	90.4	89.9	88.2	96.3	76.5	83.3	72.2	59.7	81.1	42	62.4	41	70	50	63.6	50.2	78.3	70.05	A
ENSG00000010256	UQCRC1	49.7	75	0.593645	0.3	-0.857	-0.207	-1.089	-1.151	-0.764	-0.634	-0.038	0.038	0.403	-0.715	1.289	0.265	1.765	1.066	1.436	-0.091	0.354	0.238	ENSG00000010256	UQCRC1	49.7	75	0.593645	0.3	49	63.6	43.8	42.4	51.1	54	67.4	69.1	77.3	52.2	97.2	74.2	107.9	92.2	100.5	66.2	76.2	73.6	69.8833	A
ENSG00000147010	SH3KBP1	71.9	68.6	-0.0677832	0.1	0.027	0.091	-0.294	1.215	-0.551	-0.294	-0.027	0.112	0.391	-1.322	-0.723	-0.733	0.937	0.883	1.954	-0.626	-0.98	0.723	ENSG00000147010	SH3KBP1	71.9	68.6	-0.0677832	0.1	69.7	70.3	66.7	80.8	64.3	66.7	69.2	70.5	73.1	57.1	62.7	62.6	78.2	77.7	87.7	63.6	60.3	76.2	69.8556	A
ENSG00000169764	UGP2	45.6	76.3	0.742649	0.3	-1.89	0.167	-1.349	-1.435	-0.642	-0.566	0.005	-0.005	-0.131	0.571	0.707	-0.212	-0.045	1.202	0.707	1.016	1.93	1.738	ENSG00000169764	UGP2	45.6	76.3	0.742649	0.3	30.5	71.2	41.2	39.5	55.2	56.7	68	67.8	65.3	79.2	81.9	63.7	67	91.7	81.9	88	106.1	102.3	69.8444	A
ENSG00000080822	CLDND1	63.8	68.8	0.108852	0.4	0.413	-1.836	-0.056	-0.22	0.064	0.607	0.993	0.056	1.585	-0.249	0.413	-0.742	1.993	0.15	-1.429	-1.742	-1.577	-1.618	ENSG00000080822	CLDND1	63.8	68.8	0.108852	0.4	84.2	29.5	72.8	68.8	75.7	88.9	98.3	75.5	112.7	68.1	84.2	56.1	122.6	77.8	39.4	31.8	35.8	34.8	69.8333	A
ENSG00000053254	FOXN3	79.2	65	-0.285061	0.3	1.075	-0.724	1.333	1.385	1.897	1.318	1.649	-0.062	-0.589	-0.351	0.625	-0.853	0.078	-0.16	-0.052	-0.527	-1.075	0.052	ENSG00000053254	FOXN3	79.2	65	-0.285061	0.3	85.1	50.3	90.1	91.1	101	89.8	96.2	63.1	52.9	57.5	76.4	47.8	65.8	61.2	63.3	54.1	43.5	65.3	69.6944	A
ENSG00000166848	TERF2IP	80.4	65.9	-0.286917	0.3	2.206	-0.501	0.905	0.72	1.693	1.636	1.28	-0.007	-0.026	-0.074	1.095	0.321	0.007	-0.563	-0.629	-0.525	-0.805	-0.924	ENSG00000166848	TERF2IP	80.4	65.9	-0.286917	0.3	109.3	52.3	81.9	78	98.5	97.3	89.8	62.7	62.3	61.3	85.9	69.6	63	51	49.6	51.8	45.9	43.4	69.6444	A
ENSG00000131238	PPT1	53.2	72.9	0.454493	0.3	-0.818	0.504	-0.867	-1.128	0.168	-0.221	0.756	-0.168	-0.597	-0.765	0.916	-0.287	-0.195	0.708	2.11	0.641	0.5	1.455	ENSG00000131238	PPT1	53.2	72.9	0.454493	0.3	47.7	77.6	46.6	40.7	70	61.2	83.3	62.4	52.7	48.9	86.9	59.7	61.8	82.2	113.9	80.7	77.5	99.1	69.6056	A
ENSG00000111371	SLC38A1	72.6	68.2	-0.0901978	0.1	0.017	-0.645	1.207	1.022	1.902	-0.62	-0.017	0.528	-0.762	-0.101	0.134	-0.947	-0.276	0.654	-0.695	1.106	-0.796	0.938	ENSG00000111371	SLC38A1	72.6	68.2	-0.0901978	0.1	68	60.1	82.2	80	90.5	60.4	67.6	74.1	58.7	66.6	69.4	56.5	64.5	75.6	59.5	81	58.3	79	69.5556	A
ENSG00000189159	HN1	37.5	77.3	1.04358	0.5	-0.764	-0.316	-1.15	-0.971	-0.761	-0.301	0.14	-0.165	0.588	-0.792	1.32	0.165	2.795	1.338	1.706	-0.106	0.557	0.106	ENSG00000189159	HN1	37.5	77.3	1.04358	0.5	38.7	53.2	26.2	32	38.8	53.7	68	58.1	82.5	37.8	106.2	68.8	154	106.8	118.7	60	81.5	66.9	69.55	A
ENSG00000196352	CD55	89.6	65.4	-0.454208	0.5	0.03	-0.03	0.68	3.115	3.626	-0.172	-0.68	-0.655	-0.669	0.485	-1.205	-0.999	-0.453	0.069	-0.903	0.84	0.79	0.389	ENSG00000196352	CD55	89.6	65.4	-0.454208	0.5	63.7	62	82	150.6	165	58	43.7	44.4	44	76.5	28.9	34.7	50.1	64.8	37.4	86.5	85.1	73.8	69.5111	A
ENSG00000140612	SEC11A	48.4	74.3	0.618355	0.3	-1.256	-0.909	-1.538	-1.65	-0.195	-0.093	0.157	-0.301	-0.611	-2.162	0.845	0.093	0.451	0.85	1.25	0.221	0.738	0.285	ENSG00000140612	SEC11A	48.4	74.3	0.618355	0.3	49.9	56.4	44.6	42.5	69.8	71.7	76.4	67.8	62	32.9	89.3	75.2	81.9	89.4	96.9	77.6	87.3	78.8	69.4667	A
ENSG00000125995	ROMO1	51.2	74.9	0.548822	0.4	0.652	-0.697	-1.645	-0.849	-0.567	0.703	0.014	-0.601	-1.216	-0.443	1.719	0.545	3.378	1.182	-0.031	0.065	4.868	-0.014	ENSG00000125995	ROMO1	51.2	74.9	0.548822	0.4	74	50.1	33.3	47.4	52.4	74.9	62.7	51.8	40.9	54.6	92.9	72.1	122.3	83.4	61.9	63.6	148.7	62.2	69.4	A
ENSG00000213445	SIPA1	70.8	70.5	-0.0061261	0.2	-0.542	0.972	-0.829	0.484	-2.45	-1.754	-0.829	0.463	0.291	0.994	-0.061	0.613	1.51	-0.735	0.061	1.123	-0.118	-0.613	ENSG00000213445	SIPA1	70.8	70.5	-0.0061261	0.2	62.9	84	58.9	77.2	36.3	46	58.9	76.9	74.5	84.3	69.6	79	91.5	60.2	71.3	86.1	68.8	61.9	69.35	A
ENSG00000171608	PIK3CD	100.1	61.5	-0.702784	0.4	0.381	0.852	1.697	1.666	0.129	0.169	-0.245	0.937	0.734	1.697	-1.059	-0.129	-0.433	-0.229	-0.746	-0.615	-0.752	-0.208	ENSG00000171608	PIK3CD	100.1	61.5	-0.702784	0.4	74.8	90.3	118.1	117.1	66.5	67.8	54.2	93.1	86.4	118.1	27.4	58	48	54.7	37.7	42	37.5	55.4	69.2833	A
ENSG00000184990	SIVA1	76.2	67.1	-0.183478	0.2	3.16	-0.234	0.038	1.67	-0.691	0.745	0.658	-1.039	-1.082	-0.234	0.364	-0.103	2.616	0.027	-1.496	-0.277	3.193	-0.027	ENSG00000184990	SIVA1	76.2	67.1	-0.183478	0.2	94.6	63.4	65.9	80.9	59.2	72.4	71.6	56	55.6	63.4	68.9	64.6	89.6	65.8	51.8	63	94.9	65.3	69.2722	A
ENSG00000158869	FCER1G	14.1	91.6	2.69965	1.6	-0.839	-0.686	-0.992	-1.133	0.553	-0.834	-0.688	0.224	0.475	-0.663	-0.751	0.279	1.57	0.435	11.319	-0.153	0.241	0.153	ENSG00000158869	FCER1G	14.1	91.6	2.69965	1.6	17	23.1	10.9	5.3	72.4	17.2	23	59.3	69.3	24	20.5	61.5	112.9	67.7	501	44.3	60	56.5	69.2167	A
ENSG00000182054	IDH2	38.6	76.4	0.984972	0.4	-0.699	-0.699	-1.369	-1.104	-0.528	-0.456	0.65	0.074	0.578	-0.578	2.691	0.618	3.707	1.72	1.751	-0.074	1.477	-0.497	ENSG00000182054	IDH2	38.6	76.4	0.984972	0.4	44.6	44.6	29.7	35.6	48.4	50	74.6	61.8	73	47.3	120	73.9	142.6	98.4	99.1	58.5	93	49.1	69.1222	A
ENSG00000204397	CARD16	34.9	79.5	1.18773	0.4	-1.425	-0.636	-1.864	-1.914	-1.304	0.018	-0.018	0.031	0.152	-0.731	0.645	-0.359	2.604	0.686	1.824	-0.323	3.245	0.663	ENSG00000204397	CARD16	34.9	79.5	1.18773	0.4	35.7	53.3	25.9	24.8	38.4	67.9	67.1	68.2	70.9	51.2	81.9	59.5	125.6	82.8	108.2	60.3	139.9	82.3	69.1056	A
ENSG00000261552	RP11-264B17.5	65.7	68.4	0.058103	0.2	-0.952	2.063	-0.628	-0.721	-1.316	-0.291	0.575	0.879	0.972	-0.198	0.291	1.904	-0.02	1.157	0.251	-1.038	-0.013	0.013	ENSG00000261552	RP11-264B17.5	65.7	68.4	0.058103	0.2	52.2	97.8	57.1	55.7	46.7	62.2	75.3	79.9	81.3	63.6	71	95.4	66.3	84.1	70.4	50.9	66.4	66.8	69.0611	A
ENSG00000013374	NUB1	58.5	71.7	0.293536	0.2	-1.367	-0.055	0.018	-0.602	-0.51	0.775	-0.747	1.322	2.133	0.283	1.221	-0.419	-0.018	2.57	1.595	-0.374	-0.264	2.68	ENSG00000013374	NUB1	58.5	71.7	0.293536	0.2	49	63.4	64.2	57.4	58.4	72.5	55.8	78.5	87.4	67.1	77.4	59.4	63.8	92.2	81.5	59.9	61.1	93.4	69.0222	A
ENSG00000142507	PSMB6	53.5	72.7	0.442416	0.2	-0.291	-0.958	-1.31	-0.857	-0.291	-0.061	0.061	-0.47	0.083	-1.632	1.898	0.477	3.003	1.726	1.589	-0.492	1.905	0.298	ENSG00000142507	PSMB6	53.5	72.7	0.442416	0.2	61.3	52	47.1	53.4	61.3	64.5	66.2	58.8	66.5	42.6	91.8	72	107.2	89.4	87.5	58.5	91.9	69.5	68.9722	A
ENSG00000079805	DNM2	73.2	69	-0.0852473	0.3	0.606	-0.014	0.489	0.619	-0.73	-0.496	-0.957	1.246	2.705	3.29	-0.791	-0.337	0.592	0.014	0.034	-1.287	-1.659	-0.957	ENSG00000079805	DNM2	73.2	69	-0.0852473	0.3	75.8	66.8	74.1	76	56.4	59.8	53.1	85.1	106.3	114.8	55.5	62.1	75.6	67.2	67.5	48.3	42.9	53.1	68.9111	A
ENSG00000134046	MBD2	59.8	70.2	0.231326	0.2	-0.015	-0.708	-0.358	-0.641	0.304	0.334	1.189	0.015	-0.238	-1.009	0.635	1.003	1.268	0.22	2.55	-0.942	-0.834	-0.774	ENSG00000134046	MBD2	59.8	70.2	0.231326	0.2	66.7	55.2	61	56.3	72	72.5	86.7	67.2	63	50.2	77.5	83.6	88	70.6	109.3	51.3	53.1	54.1	68.7944	A
ENSG00000113712	CSNK1A1	77.6	66.2	-0.229225	0.2	1.102	-0.13	1.026	1.504	1.605	0.088	-0.147	-0.339	0.063	-0.985	-1.429	-1.119	0.867	0.029	-0.029	-0.289	-0.482	1.085	ENSG00000113712	CSNK1A1	77.6	66.2	-0.229225	0.2	80.3	65.6	79.4	85.1	86.3	68.2	65.4	63.1	67.9	55.4	50.1	53.8	77.5	67.5	66.8	63.7	61.4	80.1	68.7556	A
ENSG00000165280	VCP	66.4	69	0.0554131	0.2	0.112	-0.547	-0.172	0.637	0.532	-2.106	-2.825	-0.712	2.316	-1.896	-0.112	0.397	4.609	4.309	2.885	-0.412	-1.192	0.532	ENSG00000165280	VCP	66.4	69	0.0554131	0.2	67.1	62.7	65.2	70.6	69.9	52.3	47.5	61.6	81.8	53.7	65.6	69	97.1	95.1	85.6	63.6	58.4	69.9	68.7056	A
ENSG00000150753	CCT5	43.8	76.3	0.800752	0.4	-1.062	0.116	-0.951	-0.762	-0.587	-0.795	-0.578	-0.035	0.506	-0.368	0.035	-0.059	1.335	0.963	1.221	0.503	0.933	1.026	ENSG00000150753	CCT5	43.8	76.3	0.800752	0.4	30.6	69.8	34.3	40.6	46.4	39.5	46.7	64.8	82.8	53.7	67.1	64	110.4	98	106.6	82.7	97	100.1	68.6167	A
ENSG00000184752	NDUFA12	49.2	72.2	0.553341	0.3	-1.101	-0.188	-1.529	-0.801	-0.077	-0.403	0.385	-0.668	-0.681	-1.315	0.133	0.077	1.182	0.955	0.278	0.116	1.499	0.839	ENSG00000184752	NDUFA12	49.2	72.2	0.553341	0.3	44.6	65.9	34.6	51.6	68.5	60.9	79.3	54.7	54.4	39.6	73.4	72.1	97.9	92.6	76.8	73	105.3	89.9	68.6167	A
ENSG00000089289	IGBP1	53.2	70.7	0.410284	0.2	-1.109	0.005	-1.029	-1.144	-0.07	0.56	0.824	-0.38	-1.074	-1.024	0.575	-0.045	0	0.849	0	0.415	0.909	0.774	ENSG00000089289	IGBP1	53.2	70.7	0.410284	0.2	47.4	69.7	49	46.7	68.2	80.8	86.1	62	48.1	49.1	81.1	68.7	69.6	86.6	69.6	77.9	87.8	85.1	68.5278	A
ENSG00000147443	DOK2	56.5	71.4	0.337673	0.4	0.378	-1.057	-1.547	-0.232	-1.194	-0.644	-0.284	-0.12	0.902	-3.222	0.705	0.601	4.322	2.105	6.375	-0.249	0.412	0.12	ENSG00000147443	DOK2	56.5	71.4	0.337673	0.4	68	51.3	45.6	60.9	49.7	56.1	60.3	62.2	74.1	26.1	71.8	70.6	113.9	88.1	137.8	60.7	68.4	65	68.3667	A
ENSG00000136536	41705	79.7	64.2	-0.312006	0.2	-0.171	0.607	2.056	1.035	1.556	-0.735	0.05	-0.05	-0.492	-1.506	-0.614	-0.507	-1.178	0.271	0.143	1.014	-1.742	1.463	ENSG00000136536	41705	79.7	64.2	-0.312006	0.2	64.9	75.8	96.1	81.8	89.1	57	68	66.6	60.4	46.2	58.7	60.2	50.8	71.1	69.3	81.5	42.9	87.8	68.2333	A
ENSG00000086232	EIF2AK1	57.9	70.3	0.279961	0.1	-0.174	-1.053	-1.921	-1.002	-0.695	0.215	0.93	0.296	-0.654	-0.777	1.952	-0.204	2.136	0.777	0.511	0.235	-0.358	0.174	ENSG00000086232	EIF2AK1	57.9	70.3	0.279961	0.1	66.3	57.7	49.2	58.2	61.2	70.1	77.1	70.9	61.6	60.4	87.1	66	88.9	75.6	73	70.3	64.5	69.7	68.2111	A
ENSG00000165637	VDAC2	58.5	69.4	0.246499	0.2	-2.358	-0.498	-1.385	-0.693	0.207	0.17	0.656	-0.45	-1.118	-2.589	1.531	-0.656	-0.17	2.2	1.373	0.644	0.45	1.811	ENSG00000165637	VDAC2	58.5	69.4	0.246499	0.2	49.2	64.5	57.2	62.9	70.3	70	74	64.9	59.4	47.3	81.2	63.2	67.2	86.7	79.9	73.9	72.3	83.5	68.2	A
ENSG00000211671	IGLV2-8	28.2	81.4	1.52933	1.6	0.485	-0.582	0.085	-0.739	0.529	2.08	0.44	-0.61	-0.145	-0.872	3.32	2.403	18.845	2.452	-0.085	-0.271	-0.82	-0.82	ENSG00000211671	IGLV2-8	28.2	81.4	1.52933	1.6	44.8	18.4	34.9	14.5	45.9	84.3	43.7	17.7	29.2	11.2	115	92.3	499.4	93.5	30.7	26.1	12.5	12.5	68.1444	A
ENSG00000163220	S100A9	21.5	89.2	2.05271	2.4	2.083	-0.766	-0.619	-0.828	2.32	-0.611	0.288	-0.513	-0.456	-0.223	-0.738	0.591	1.073	0.73	2.921	28.453	-0.088	0.088	ENSG00000163220	S100A9	21.5	89.2	2.05271	2.4	73.2	3.5	7.1	2	79	7.3	29.3	9.7	11.1	16.8	4.2	36.7	48.5	40.1	93.7	718.3	20.1	24.4	68.0556	A
ENSG00000182162	P2RY8	97.8	56.5	-0.791584	0.4	0.934	0.081	8.751	9.27	5.719	-0.104	4.727	-0.438	-0.277	-2.179	-0.081	0.634	-0.819	0.104	-0.369	-1.464	-0.715	0.092	ENSG00000182162	P2RY8	97.8	56.5	-0.791584	0.4	64.6	57.2	132.4	136.9	106.1	55.6	97.5	52.7	54.1	37.6	55.8	62	49.4	57.4	53.3	43.8	50.3	57.3	68	A
ENSG00000105122	RASAL3	57.9	71.5	0.30438	0.3	-1.073	1.425	-1.157	-1.165	-1.485	-0.885	-0.348	0.701	0.749	1.305	0.02	0.624	0.004	-0.004	0.204	0.092	-0.648	-0.072	ENSG00000105122	RASAL3	57.9	71.5	0.30438	0.3	43.4	105.8	41.3	41.1	33.1	48.1	61.5	87.7	88.9	102.8	70.7	85.8	70.3	70.1	75.3	72.5	54	68.4	67.8222	A
ENSG00000182149	IST1	95.4	61	-0.64518	0.3	2.017	0.668	3.084	2.707	2.663	0.166	-0.775	-0.009	0.361	0.662	-1.176	-0.706	-0.681	-0.235	-0.649	-0.292	-0.875	0.009	ENSG00000182149	IST1	95.4	61	-0.64518	0.3	93.8	72.3	110.8	104.8	104.1	64.3	49.3	61.5	67.4	72.2	42.9	50.4	50.8	57.9	51.3	57	47.7	61.8	67.7944	A
ENSG00000163565	IFI16	44.8	74.6	0.735677	0.4	-1.094	-0.318	-0.24	-0.673	-0.676	-0.587	-0.29	1.464	2.474	0.404	0.057	0.205	2.131	1.218	1.433	-0.057	-0.7	0.856	ENSG00000163565	IFI16	44.8	74.6	0.735677	0.4	31.6	51.5	53.5	42.4	42.3	44.6	52.2	97.2	123.1	70	61.1	64.9	114.3	90.9	96.4	58.2	41.7	81.6	67.6389	A
ENSG00000135829	DHX9	83.3	63.5	-0.39156	0.2	1.385	1.24	1.296	1.474	-0.254	0.327	-0.578	0.844	0.408	-0.545	-1.773	0.771	-0.868	-0.368	-0.521	-0.254	-1.313	0.254	ENSG00000135829	DHX9	83.3	63.5	-0.39156	0.2	83.7	81.9	82.6	84.8	63.4	70.6	59.4	77	71.6	59.8	44.6	76.1	55.8	62	60.1	63.4	50.3	69.7	67.6	A
ENSG00000163902	RPN1	53.3	69.6	0.384952	0.3	-0.521	-0.545	-0.975	-0.692	-0.009	-1.37	-0.462	-0.657	0.009	-1.835	1.694	0.156	1.758	2.613	2.053	0.027	1.152	0.356	ENSG00000163902	RPN1	53.3	69.6	0.384952	0.3	56	55.6	48.3	53.1	64.7	41.6	57	53.7	65	33.7	93.6	67.5	94.7	109.2	99.7	65.3	84.4	70.9	67.4444	A
ENSG00000170540	ARL6IP1	60.5	67.7	0.162221	0.2	0.128	-1.644	-0.522	-0.512	0.857	-0.158	0.63	-0.236	-0.128	-3.299	1.723	0.66	1.674	1.851	1.438	-1.182	-0.689	0.128	ENSG00000170540	ARL6IP1	60.5	67.7	0.162221	0.2	68.3	50.3	61.7	61.8	75.7	65.4	73.4	64.6	65.7	33.5	84.5	73.7	84	85.8	81.6	55	60	68.3	67.4056	A
ENSG00000151702	FLI1	49.5	72.4	0.548561	0.3	-1.351	0.831	-1.393	-1.328	-1.094	-0.616	0.035	0.569	-0.035	-0.054	-0.293	0.246	0.733	0.532	1.417	1.126	-0.068	1.225	ENSG00000151702	FLI1	49.5	72.4	0.548561	0.3	37.9	84.5	37	38.4	43.4	53.6	67.5	78.9	66	65.6	60.5	72	82.4	78.1	97	90.8	65.3	92.9	67.3222	A
ENSG00000124181	PLCG1	76.7	69.1	-0.150541	0.7	0.024	1.457	0.985	0.687	-0.684	0.027	-0.516	1.852	2.987	5.588	-1.076	0.137	-0.432	-0.422	-0.888	-0.341	-0.665	-0.024	ENSG00000124181	PLCG1	76.7	69.1	-0.150541	0.7	53.1	97.4	82.8	73.6	31.2	53.2	36.4	109.6	144.7	225.1	19.1	56.6	39	39.3	24.9	41.8	31.8	51.6	67.2889	A
ENSG00000147457	CHMP7	86.7	61.7	-0.490762	0.3	1.12	1.965	1.011	-0.347	-0.809	0.729	0.006	0.62	-0.006	1.734	-1.507	0.275	-0.187	-0.368	-1.103	-0.153	-1.254	0.338	ENSG00000147457	CHMP7	86.7	61.7	-0.490762	0.3	91	111.1	88.4	56.1	45.1	81.7	64.5	79.1	64.2	105.6	28.5	70.9	59.9	55.6	38.1	60.7	34.5	72.4	67.0778	A
ENSG00000177479	ARIH2	64.3	66.9	0.0571875	0.2	0.885	-1.707	-0.833	0.116	-0.559	0.717	0.506	0.485	-0.032	0.032	2.55	-0.495	1.107	0.632	-1.043	-1.886	-0.516	-1.57	ENSG00000177479	ARIH2	64.3	66.9	0.0571875	0.2	76.3	51.7	60	69	62.6	74.7	72.7	72.5	67.6	68.2	92.1	63.2	78.4	73.9	58	50	63	53	67.05	A
ENSG00000116030	SUMO1	62.1	67	0.109568	0.2	0.096	-1.162	-1.706	-0.221	0.743	-0.198	0.119	-1.457	-1.003	-3.883	0.606	-0.278	1.309	1.842	0.606	-0.096	1.026	0.357	ENSG00000116030	SUMO1	62.1	67	0.109568	0.2	69.5	58.4	53.6	66.7	75.2	66.9	69.7	55.8	59.8	34.4	74	66.2	80.2	84.9	74	67.8	77.7	71.8	67.0333	A
ENSG00000125753	VASP	35.7	77.4	1.11641	0.6	-1.046	-0.181	-1.171	-1.057	-0.898	-0.952	-0.667	0.181	0.218	-0.682	-0.232	0.258	1.16	0.716	3.863	0.437	0.269	0.258	ENSG00000125753	VASP	35.7	77.4	1.11641	0.6	29.3	59.7	24.9	28.9	34.5	32.6	42.6	72.4	73.7	42.1	57.9	75.1	106.8	91.2	201.8	81.4	75.5	75.1	66.9722	A
ENSG00000014641	MDH1	52.6	69.6	0.404025	0.2	-1.135	-0.175	-0.718	-0.684	-0.703	-0.665	0.026	-0.122	0.449	-1.006	0.295	0.223	0.881	1.126	0.742	-0.026	0.943	0.641	ENSG00000014641	MDH1	52.6	69.6	0.404025	0.2	43.1	63.1	51.8	52.5	52.1	52.9	67.3	64.2	76.1	45.8	72.9	71.4	85.1	90.2	82.2	66.2	86.4	80.1	66.8556	A
ENSG00000160201	U2AF1	67.4	68.1	0.0149062	0.2	-1.3	0.256	-0.276	1.103	0.118	-0.729	-2.777	-0.62	0.345	-0.935	-1.891	-0.61	2.57	0.778	0.384	-0.118	0.522	1.231	ENSG00000160201	U2AF1	67.4	68.1	0.0149062	0.2	54.7	70.5	65.1	79.1	69.1	60.5	39.7	61.6	71.4	58.4	48.7	61.7	94	75.8	71.8	66.7	73.2	80.4	66.8	A
ENSG00000111481	COPZ1	47.5	71	0.579892	0.3	-0.994	-0.002	-0.756	-0.887	-0.604	-0.389	0.019	-0.192	-0.282	-0.773	0.745	0.002	0.908	0.908	0.967	0.15	0.846	0.483	ENSG00000111481	COPZ1	47.5	71	0.579892	0.3	37.8	66.5	44.7	40.9	49.1	55.3	67.1	61	58.4	44.2	88.1	66.6	92.8	92.8	94.5	70.9	91	80.5	66.7889	A
ENSG00000143870	PDIA6	38.3	73.3	0.936469	0.4	-0.654	-0.695	-1.285	-1.108	-0.171	-0.415	0.08	-0.394	0.415	-1.355	3.381	0.877	1.17	1.887	1.949	0.184	0.547	-0.08	ENSG00000143870	PDIA6	38.3	73.3	0.936469	0.4	45.1	44.1	29.8	34.1	56.8	50.9	62.9	51.4	71	28.1	142.9	82.2	89.3	106.7	108.2	65.4	74.2	59	66.7833	A
ENSG00000130520	LSM4	54.8	70.7	0.367534	0.2	-0.653	0.549	-2.166	-1.397	-0.696	-0.264	0.385	-1.12	-1.345	0.022	0.93	-0.022	3.29	-0.039	0.739	0.402	3.221	0.376	ENSG00000130520	LSM4	54.8	70.7	0.367534	0.2	57.8	71.7	40.3	49.2	57.3	62.3	69.8	52.4	49.8	65.6	76.1	65.1	103.4	64.9	73.9	70	102.6	69.7	66.7722	A
ENSG00000126261	UBA2	56	68.5	0.290677	0.2	-2.857	0.476	-1.984	-2.517	-0.011	-1.213	0.159	-0.011	-1.326	-2.494	0.068	0.34	0.079	1.258	-0.873	0.385	0.011	1.383	ENSG00000126261	UBA2	56	68.5	0.290677	0.2	46	75.4	53.7	49	71.1	60.5	72.6	71.1	59.5	49.2	71.8	74.2	71.9	82.3	63.5	74.6	71.3	83.4	66.7278	A
ENSG00000084754	HADHA	57.2	68.8	0.266393	0.2	-1.725	0.863	-0.889	-1.485	0.454	-0.506	0.279	-0.791	-1.472	-1.92	0.195	0.558	-0.363	0.201	1.2	1.913	-0.071	0.071	ENSG00000084754	HADHA	57.2	68.8	0.266393	0.2	43.1	83	56	46.8	76.7	61.9	74	57.5	47	40.1	72.7	78.3	64.1	72.8	88.2	99.2	68.6	70.8	66.7111	A
ENSG00000136280	CCM2	75	63.4	-0.242408	0.2	-0.627	0.634	0.832	0.715	-1.199	-0.121	0.026	0.253	0.29	-1.037	-1.037	0.26	0.722	-0.026	0.378	-1.375	-1.705	-0.949	ENSG00000136280	CCM2	75	63.4	-0.242408	0.2	61.1	78.3	81	79.4	53.3	68	70	73.1	73.6	55.5	55.5	73.2	79.5	69.3	74.8	50.9	46.4	56.7	66.6444	A
ENSG00000077312	SNRPA	57.4	68.2	0.248721	0.2	0.464	-0.657	-1.585	-1.489	-0.026	1.585	1.226	-0.692	-0.692	0.026	0.902	0.657	1.682	0.254	0.403	-0.613	-0.604	-1.069	ENSG00000077312	SNRPA	57.4	68.2	0.248721	0.2	72	59.2	48.6	49.7	66.4	84.8	80.7	58.8	58.8	67	77	74.2	85.9	69.6	71.3	59.7	59.8	54.5	66.5556	A
ENSG00000166012	TAF1D	84.2	62.7	-0.425355	0.3	0.479	0.544	2.116	2.197	-0.284	1.682	0.079	1.308	1.276	1.969	-0.609	-0.149	-0.295	-0.74	-1.341	-0.382	-1.065	-0.079	ENSG00000166012	TAF1D	84.2	62.7	-0.425355	0.3	68.4	69.6	98.6	100.1	54.3	90.6	61	83.7	83.1	95.9	48.3	56.8	54.1	45.9	34.8	52.5	39.9	58.1	66.4278	A
ENSG00000115541	HSPE1	61	68.6	0.169399	0.2	0.683	-0.453	-1.402	0.142	0.79	0.399	-0.87	-0.745	0.204	-0.683	-0.142	-0.169	3.204	0.763	-0.666	-0.657	3.133	0.382	ENSG00000115541	HSPE1	61	68.6	0.169399	0.2	71.6	58.8	48.1	65.5	72.8	68.4	54.1	55.5	66.2	56.2	62.3	62	100	72.5	56.4	56.5	99.2	68.2	66.35	A
ENSG00000211788	TRAV13-1	48.7	69.4	0.511014	0.3	-1.695	0.338	-0.541	-1.298	-0.808	-0.857	0.46	0.371	0.65	-1.31	-0.561	1.464	0.589	0.699	1.035	-0.338	-0.642	0.853	ENSG00000211788	TRAV13-1	48.7	69.4	0.511014	0.3	26.6	76.8	55.1	36.4	48.5	47.3	79.8	77.6	84.5	36.1	54.6	104.6	83	85.7	94	60.1	52.6	89.5	66.2667	A
ENSG00000114416	FXR1	69.4	64.6	-0.103401	0.1	0.53	0.661	0.177	0.701	1.421	1.919	1.788	-0.177	-1.604	-1.382	-0.452	0.203	-0.255	-0.596	-0.688	0.963	-1.12	-0.229	ENSG00000114416	FXR1	69.4	64.6	-0.103401	0.1	69.5	70.5	66.8	70.8	76.3	80.1	79.1	64.1	53.2	54.9	62	67	63.5	60.9	60.2	72.8	56.9	63.7	66.2389	A
ENSG00000164733	CTSB	53.5	67.4	0.33321	0.3	-0.554	-0.463	-0.142	-0.247	1.078	-0.65	1.126	0.017	0.698	-1.054	0.29	-0.78	1.227	1.063	3.339	-0.017	-0.718	0.367	ENSG00000164733	CTSB	53.5	67.4	0.33321	0.3	49.3	51.2	57.9	55.7	83.3	47.3	84.3	61.2	75.4	38.9	66.9	44.6	86.4	83	130.4	60.5	45.9	68.5	66.15	A
ENSG00000260032	LINC00657	74.1	63.1	-0.231834	0.2	0.174	0.099	1.498	0.737	1.986	-1.2	-0.314	-0.819	0.025	-0.77	-0.778	-0.505	-1.961	0.612	-0.257	0.083	-0.025	0.877	ENSG00000260032	LINC00657	74.1	63.1	-0.231834	0.2	68.6	67.7	84.6	75.4	90.5	52	62.7	56.6	66.8	57.2	57.1	60.4	42.8	73.9	63.4	67.5	66.2	77.1	66.1389	A
ENSG00000079459	FDFT1	53.2	66.6	0.324096	0.2	-0.575	-0.798	-0.541	-0.831	-1.463	1.054	1.183	0.446	0.323	-1.05	0.123	0	0	0.85	-0.323	-0.774	0.071	1.012	ENSG00000079459	FDFT1	53.2	66.6	0.324096	0.2	55.5	50.8	56.2	50.1	36.8	89.8	92.5	77	74.4	45.5	70.2	67.6	67.6	85.5	60.8	51.3	69.1	88.9	66.0889	A
ENSG00000224041	IGKV3D-15	39.6	68.8	0.796908	1.2	1.234	0.28	-0.012	-0.981	-0.07	1.519	-0.349	0.076	-0.043	-0.714	1.665	2.318	9.279	4.405	-0.684	-0.477	0.012	-0.665	ENSG00000224041	IGKV3D-15	39.6	68.8	0.796908	1.2	75.9	44.5	34.9	3	33	85.3	23.8	37.8	33.9	11.8	90.1	111.6	340.7	180.3	12.8	19.6	35.7	13.4	66.0056	A
ENSG00000100225	FBXO7	67.4	64.5	-0.0634494	0.2	0.048	-1.927	1.333	1.959	5.348	-0.546	2.007	-2.12	-0.594	-2.778	0.562	0.45	-0.048	0.305	-0.241	0.305	-1.012	-0.755	ENSG00000100225	FBXO7	67.4	64.5	-0.0634494	0.2	65.5	53.2	73.5	77.4	98.5	61.8	77.7	52	61.5	47.9	68.7	68	64.9	67.1	63.7	67.1	58.9	60.5	65.9944	A
ENSG00000103275	UBE2I	74.9	63.6	-0.235939	0.1	3.34	-0.563	1.113	1.925	-0.118	0.904	-0.537	-0.707	0.406	1.048	-0.681	-0.38	0.799	-0.092	0.092	-1.873	0.668	-0.55	ENSG00000103275	UBE2I	74.9	63.6	-0.235939	0.1	89.3	59.5	72.3	78.5	62.9	70.7	59.7	58.4	66.9	71.8	58.6	60.9	69.9	63.1	64.5	49.5	68.9	59.6	65.8333	A
ENSG00000127084	FGD3	85.4	59.9	-0.51168	0.4	-0.285	2.196	0.774	0.852	-0.748	-0.108	0.108	1.146	0.601	1.838	-1.02	0.212	-2.802	-0.372	-0.294	-0.29	-1.418	0.285	ENSG00000127084	FGD3	85.4	59.9	-0.51168	0.4	58.3	115.7	82.8	84.6	47.6	62.4	67.4	91.4	78.8	107.4	41.3	69.8	0.1	56.3	58.1	58.2	32.1	71.5	65.7611	A
ENSG00000158941	CCAR2	73.1	64.8	-0.173878	0.3	-1.263	1.489	0.731	0.269	-0.355	-1.177	-1.204	1.053	1.602	-0.021	-1.521	-0.468	0.118	0.021	0.253	-0.473	-1.295	0.618	ENSG00000158941	CCAR2	73.1	64.8	-0.173878	0.3	43.9	95.1	81	72.4	60.8	45.5	45	87	97.2	67	39.1	58.7	69.6	67.8	72.1	58.6	43.3	78.9	65.7222	A
ENSG00000180628	PCGF5	54.2	68.3	0.333593	0.2	0.094	-1.765	-0.836	-0.487	1.204	0.403	0.81	-0.849	-0.797	1.313	0.92	-0.681	-0.397	0.171	-0.203	0.668	0.481	-0.094	ENSG00000180628	PCGF5	54.2	68.3	0.333593	0.2	67.2	38.4	52.8	58.2	84.4	72	78.3	52.6	53.4	86.1	80	55.2	59.6	68.4	62.6	76.1	73.2	64.3	65.7111	A
ENSG00000134758	RNF138	97.8	56.6	-0.789032	0.4	3.986	0.037	3.144	6.087	4.321	1.124	-0.037	-0.527	-1.917	0.102	-0.503	-1.451	0.086	-0.192	-1.124	-0.429	-0.822	0.519	ENSG00000134758	RNF138	97.8	56.6	-0.789032	0.4	106	57.7	95.7	131.7	110.1	71	56.8	50.8	33.8	58.5	51.1	39.5	58.3	54.9	43.5	52	47.2	63.6	65.6778	A
ENSG00000167323	STIM1	65.6	65	-0.0132561	0.1	-0.161	-0.674	0.819	-0.707	0.626	-1.542	0.626	0.98	-0.337	0.594	0.434	-1.67	-1.204	0.434	0.161	1.959	-2.666	-0.674	ENSG00000167323	STIM1	65.6	65	-0.0132561	0.1	65.7	62.5	71.8	62.3	70.6	57.1	70.6	72.8	64.6	70.4	69.4	56.3	59.2	69.4	67.7	78.9	50.1	62.5	65.6611	A
ENSG00000126457	PRMT1	49.4	70.3	0.509014	0.2	-1.676	0.659	-1.682	-1.7	-1.234	-0.932	-0.454	0.121	-0.369	-0.2	0.321	0.665	1.385	0.75	-0.121	0.188	1.446	0.684	ENSG00000126457	PRMT1	49.4	70.3	0.509014	0.2	39.9	78.5	39.8	39.5	47.2	52.2	60.1	69.6	61.5	64.3	72.9	78.6	90.5	80	65.6	70.7	91.5	78.9	65.6278	A
ENSG00000132530	XAF1	14.1	84.2	2.57813	0.9	-0.956	-0.71	-0.582	-0.908	-0.92	0.15	-0.262	4.126	3.439	2.677	0.317	-0.46	1.17	0.722	0.386	-0.639	-0.15	0.493	ENSG00000132530	XAF1	14.1	84.2	2.57813	0.9	7.1	17.4	22.8	9.1	8.6	53.5	36.2	220.3	191.5	159.5	60.5	27.9	96.3	77.5	63.4	20.4	40.9	67.9	65.6	A
ENSG00000228502	EEF1A1P11	62.1	65.7	0.0813001	0.3	-0.009	0.009	-0.711	-0.601	2.467	0.638	1.811	0.222	-4.444	-2.365	1.266	-0.508	-1.598	-0.619	-0.129	1.922	2.245	0.379	ENSG00000228502	EEF1A1P11	62.1	65.7	0.0813001	0.3	65.5	65.7	57.9	59.1	92.3	72.5	85.2	68	17.5	40	79.3	60.1	48.3	58.9	64.2	86.4	89.9	69.7	65.5833	A
ENSG00000126524	SBDS	83.3	59.5	-0.485427	0.5	2.112	-0.788	0.539	0.681	0.514	2.344	0.959	0.057	-0.175	-0.057	0.329	0.413	-0.343	-0.667	-0.852	-0.687	-0.989	-0.922	ENSG00000126524	SBDS	83.3	59.5	-0.485427	0.5	136	32.4	79.8	84.9	78.9	144.3	94.8	62.6	54.3	58.5	72.3	75.3	48.3	36.7	30.1	36	25.2	27.6	65.4444	A
ENSG00000141759	TXNL4A	53	68.3	0.365893	0.2	0.215	-0.535	-1.489	-1.386	-0.392	-0.003	0.235	-0.93	-0.896	-0.794	2.231	0.085	0.957	0.875	0.555	0.003	2.306	-0.215	ENSG00000141759	TXNL4A	53	68.3	0.365893	0.2	67.9	56.9	42.9	44.4	59	64.7	68.2	51.1	51.6	53.1	97.5	66	78.8	77.6	72.9	64.8	98.6	61.6	65.4222	A
ENSG00000135426	TESPA1	73.3	63	-0.218461	0.3	-1.179	2.089	0.956	0.544	0.19	-0.19	-0.576	0.445	1.329	0.393	-2.017	-1.041	-0.773	0.563	-0.491	-0.308	-0.819	2.416	ENSG00000135426	TESPA1	73.3	63	-0.218461	0.3	46.1	96	78.7	72.4	67	61.2	55.3	70.9	84.4	70.1	33.3	48.2	52.3	72.7	56.6	59.4	51.6	101	65.4	A
ENSG00000170345	FOS	51.9	70.5	0.441889	0.6	1.834	-0.505	-0.68	-0.555	-0.396	1.266	-0.201	-0.76	-0.605	1.273	0.201	0.669	0.769	0.692	-0.512	1.654	2.125	-0.326	ENSG00000170345	FOS	51.9	70.5	0.441889	0.6	131.6	28.6	20.9	26.4	33.4	106.6	42	17.4	24.2	106.9	59.7	80.3	84.7	81.3	28.3	123.7	144.4	36.5	65.3833	A
ENSG00000103266	STUB1	56.3	66.8	0.246713	0.2	-0.103	0.103	-2.161	-1.498	-1.509	-0.377	1.498	-0.652	-0.32	-0.24	2.264	0.697	1.189	0.88	0.16	-0.64	2.664	0.171	ENSG00000103266	STUB1	56.3	66.8	0.246713	0.2	63.4	65.2	45.4	51.2	51.1	61	77.4	58.6	61.5	62.2	84.1	70.4	74.7	72	65.7	58.7	87.6	65.8	65.3333	A
ENSG00000131446	MGAT1	55.6	67.1	0.271228	0.2	-1.335	1.13	-0.692	-1.109	-0.452	-0.767	0.089	-0.452	-0.383	-0.089	0.418	-0.5	1.411	1.37	1.76	0.657	0.342	1.472	ENSG00000131446	MGAT1	55.6	67.1	0.271228	0.2	43.4	79.4	52.8	46.7	56.3	51.7	64.2	56.3	57.3	61.6	69	55.6	83.5	82.9	88.6	72.5	67.9	84.4	65.2278	A
ENSG00000104897	SF3A2	69.1	63.8	-0.115129	0.2	1.676	-0.204	1.145	0.123	-0.695	2.555	0.123	0.02	-0.94	4.21	0.654	-1.553	-0.123	-0.02	-0.327	-2.473	-6.336	0.429	ENSG00000104897	SF3A2	69.1	63.8	-0.115129	0.2	73.9	64.7	71.3	66.3	62.3	78.2	66.3	65.8	61.1	86.3	68.9	58.1	65.1	65.6	64.1	53.6	34.7	67.8	65.2278	A
ENSG00000132967	HMGB1P5	43	70.1	0.705078	0.3	-1.696	-1.614	-0.634	-0.784	-0.222	-0.646	0.122	-0.665	0.571	-1.077	2.426	1.333	3.045	2.158	0.684	0.64	-0.059	0.059	ENSG00000132967	HMGB1P5	43	70.1	0.705078	0.3	34.8	36.1	51.8	49.4	58.4	51.6	63.9	51.3	71.1	44.7	100.8	83.3	110.7	96.5	72.9	72.2	61	62.9	65.1889	A
ENSG00000132182	NUP210	60.1	66.1	0.137285	0.1	-1.947	0.521	-0.629	-1.18	-0.858	-0.337	1.027	-0.72	2.253	1.947	0.368	0.368	1.441	0.015	0.015	-0.307	-2.836	-0.015	ENSG00000132182	NUP210	60.1	66.1	0.137285	0.1	52.7	68.8	61.3	57.7	59.8	63.2	72.1	60.7	80.1	78.1	67.8	67.8	74.8	65.5	65.5	63.4	46.9	65.3	65.0833	A
ENSG00000162521	RBBP4	55.3	67.1	0.279033	0.2	-1.249	0.014	-0.6	-1.078	-0.457	-1.599	-0.728	0.621	0.971	-1.42	0.05	-0.014	1.642	1.592	0.899	0.521	-0.371	0.535	ENSG00000162521	RBBP4	55.3	67.1	0.279033	0.2	48	65.7	57.1	50.4	59.1	43.1	55.3	74.2	79.1	45.6	66.2	65.3	88.5	87.8	78.1	72.8	60.3	73	64.9778	A
ENSG00000171603	CLSTN1	59.2	64.6	0.125937	0.1	-0.594	-0.252	-1.6	-0.252	-0.309	0.32	1.955	-0.011	0.926	0.011	0.755	0.755	-0.892	1.006	0.446	-0.926	-1.875	0.069	ENSG00000171603	CLSTN1	59.2	64.6	0.125937	0.1	59.9	62.9	51.1	62.9	62.4	67.9	82.2	65	73.2	65.2	71.7	71.7	57.3	73.9	69	57	48.7	65.7	64.8722	A
ENSG00000023734	STRAP	83.3	58.8	-0.5025	0.3	6.234	-1.22	2.991	4.667	3.877	0.252	0.552	-1.397	-0.143	-2.514	0.143	-0.361	-0.225	0.688	0.375	-1.165	-0.661	-0.293	ENSG00000023734	STRAP	83.3	58.8	-0.5025	0.3	105.8	51.1	82	94.3	88.5	61.9	64.1	49.8	59	41.6	61.1	57.4	58.4	65.1	62.8	51.5	55.2	57.9	64.8611	A
ENSG00000126698	DNAJC8	60.5	64.6	0.094599	0.2	-0.81	-0.241	-1.204	-0.118	-1.012	-0.924	0.416	-0.399	-0.845	-2.562	0.688	0.407	0.688	0.854	0.118	0.206	0.206	0.661	ENSG00000126698	DNAJC8	60.5	64.6	0.094599	0.2	58	64.5	53.5	65.9	55.7	56.7	72	62.7	57.6	38	75.1	71.9	75.1	77	68.6	69.6	69.6	74.8	64.7944	A
ENSG00000173757	STAT5B	65.9	63.6	-0.0512517	0.2	-0.993	0.612	0.709	0.709	-0.419	-0.218	0.024	1.048	1.954	1.124	-0.64	-0.024	-0.813	1	-0.093	-0.771	-0.412	0.488	ENSG00000173757	STAT5B	65.9	63.6	-0.0512517	0.2	47.8	71	72.4	72.4	56.1	59	62.5	77.3	90.4	78.4	52.9	61.8	50.4	76.6	60.8	51	56.2	69.2	64.7889	A
ENSG00000171222	SCAND1	66.2	64.1	-0.0465069	0.2	1.593	-1.009	-0.497	0.678	-0.997	1.051	-0.105	-0.671	-0.557	0.105	0.503	0.268	1.912	0.37	-0.816	-0.425	1.159	-0.75	ENSG00000171222	SCAND1	66.2	64.1	-0.0465069	0.2	89.5	46.3	54.8	74.3	46.5	80.5	61.3	51.9	53.8	64.8	71.4	67.5	94.8	69.2	49.5	56	82.3	50.6	64.7222	A
ENSG00000115350	POLE4	58.1	64.3	0.146281	0.2	-0.198	-0.006	-1.083	-0.879	-0.439	0.093	0.941	-0.699	-1.256	-1.337	0.86	0.136	0.006	0.743	-0.65	0.043	1.287	0.08	ENSG00000115350	POLE4	58.1	64.3	0.146281	0.2	63.6	66.7	49.3	52.6	59.7	68.3	82	55.5	46.5	45.2	80.7	69	66.9	78.8	56.3	67.5	87.6	68.1	64.6833	A
ENSG00000116741	RGS2	126.5	47	-1.4284	0.8	3.789	-1.021	2.378	2.415	1.031	1.156	-0.238	-0.468	0.06	-0.934	-0.008	-0.255	0.25	0.008	0.028	-0.078	-0.881	-1.091	ENSG00000116741	RGS2	126.5	47	-1.4284	0.8	202.4	10.2	146	147.5	92.2	97.2	41.5	32.3	53.4	13.7	50.7	40.8	61	51.3	52.1	47.9	15.8	7.4	64.6333	A
ENSG00000090060	PAPOLA	63.4	64.6	0.0270513	0.1	1.912	-0.043	-1.714	-0.922	-1.083	-0.452	-0.637	0.934	-0.031	-1.924	0.204	0.303	0.575	1.231	0.476	0.031	-0.712	1.12	ENSG00000090060	PAPOLA	63.4	64.6	0.0270513	0.1	80.4	64.6	51.1	57.5	56.2	61.3	59.8	72.5	64.7	49.4	66.6	67.4	69.6	74.9	68.8	65.2	59.2	74	64.6222	A
ENSG00000125384	PTGER2	23.8	78.4	1.71989	0.7	-1.156	-0.144	-1.493	-1.385	-0.983	-0.421	-0.379	-0.431	0.212	0.402	0.487	-0.382	0.144	0.862	1.12	1.695	4.498	2.505	ENSG00000125384	PTGER2	23.8	78.4	1.71989	0.7	20.4	51.4	10.1	13.4	25.7	42.9	44.2	42.6	62.3	68.1	70.7	44.1	60.2	82.2	90.1	107.7	193.5	132.5	64.5611	A
ENSG00000219928	RP11-40C6.2	68.5	63.6	-0.107077	0.4	1.87	-0.37	-0.766	1.609	-0.052	2.328	0.766	-0.583	-1.823	-0.005	0.448	0.255	0.917	-0.24	-0.849	-0.234	3.615	0.005	ENSG00000219928	RP11-40C6.2	68.5	63.6	-0.107077	0.4	93.1	50.1	42.5	88.1	56.2	101.9	71.9	46	22.2	57.1	65.8	62.1	74.8	52.6	40.9	52.7	126.6	57.3	64.55	A
ENSG00000198355	PIM3	97.3	55.2	-0.817772	0.7	4.629	-0.67	0.531	0.592	1.205	2.057	0.279	-0.689	0.457	-0.35	0.215	0.879	-0.215	-0.534	-0.679	-1.238	-1.351	-1.344	ENSG00000198355	PIM3	97.3	55.2	-0.817772	0.7	201.4	37.2	74.4	76.3	95.3	121.7	66.6	36.6	72.1	47.1	64.6	85.2	51.3	41.4	36.9	19.6	16.1	16.3	64.45	A
ENSG00000163956	LRPAP1	60.3	64.3	0.0926607	0.1	-0.198	-0.35	-0.898	0.055	-0.805	0.308	0.738	-0.738	-0.822	-1.008	0.637	0.476	1.227	0.805	0.712	-0.055	0.19	-0.316	ENSG00000163956	LRPAP1	60.3	64.3	0.0926607	0.1	62.1	60.3	53.8	65.1	54.9	68.1	73.2	55.7	54.7	52.5	72	70.1	79	74	72.9	63.8	66.7	60.7	64.4222	A
ENSG00000133275	CSNK1G2	73.7	63.6	-0.212638	0.3	0.256	0.882	1.549	1.999	-1.289	-0.242	-0.608	1.057	3.109	4.781	-0.783	0.432	0.172	-0.334	-0.172	-0.65	-0.699	-0.193	ENSG00000133275	CSNK1G2	73.7	63.6	-0.212638	0.3	60.7	69.6	79.1	85.5	38.7	53.6	48.4	72.1	101.3	125.1	45.9	63.2	59.5	52.3	54.6	47.8	47.1	54.3	64.3778	A
ENSG00000051108	HERPUD1	78.1	61.3	-0.349435	0.4	2.639	-1.69	0.726	0.374	0.648	0.672	0.051	-0.652	-0.742	0.37	0.677	-0.051	0.493	-0.897	-0.807	-0.726	-0.493	-1.461	ENSG00000051108	HERPUD1	78.1	61.3	-0.349435	0.4	130.1	24.2	83.3	74.7	81.4	82	66.8	49.6	47.4	74.6	82.1	64.3	77.6	43.6	45.8	47.8	53.5	29.8	64.3667	A
ENSG00000108312	UBTF	73.7	61.4	-0.263426	0.2	-0.555	3.568	1.109	0.668	-1.135	-0.668	0.076	2.005	0.53	0.681	-2.61	0.252	-0.076	-0.202	-0.782	-1.009	-2.017	0.517	ENSG00000108312	UBTF	73.7	61.4	-0.263426	0.2	59.8	92.5	73	69.5	55.2	58.9	64.8	80.1	68.4	69.6	43.5	66.2	63.6	62.6	58	56.2	48.2	68.3	64.3556	A
ENSG00000160410	SHKBP1	55.7	65.7	0.238216	0.2	-0.887	-0.222	-0.63	-1.393	-2.006	-0.55	0.373	0.435	1.038	0.737	0.311	0.142	0.719	1.26	1.899	-0.763	-0.142	-0.568	ENSG00000160410	SHKBP1	55.7	65.7	0.238216	0.2	54.5	62	57.4	48.8	41.9	58.3	68.7	69.4	76.2	72.8	68	66.1	72.6	78.7	85.9	55.9	62.9	58.1	64.3444	A
ENSG00000007255	TRAPPC6A	54.6	66.6	0.286621	0.2	-0.132	0.132	-2.775	-1.996	0.34	-1.031	0.494	-1.031	-2.325	-0.57	0.823	-0.844	0.318	0.472	-0.143	0.504	4.639	0.779	ENSG00000007255	TRAPPC6A	54.6	66.6	0.286621	0.2	64.3	66.7	40.2	47.3	68.6	56.1	70	56.1	44.3	60.3	73	57.8	68.4	69.8	64.2	70.1	107.8	72.6	64.3111	A
ENSG00000111335	OAS2	18.9	73.3	1.95543	0.7	-0.701	-0.267	-0.5	-0.707	-0.648	-0.387	-0.115	1.086	1.582	0.109	0.798	-0.365	1.468	2.368	1.308	-0.109	0.537	1.327	ENSG00000111335	OAS2	18.9	73.3	1.95543	0.7	11.1	32.5	21	10.8	13.7	26.6	40	99.3	123.8	51.1	85.1	27.7	118.2	162.6	110.3	40.3	72.2	111.2	64.3056	A
ENSG00000099817	POLR2E	51.8	67.3	0.377654	0.2	-1.281	0.864	-1.448	-1.181	-1.355	-0.323	0.106	-0.361	-0.535	0.137	0.497	-0.106	1.392	0.814	1.25	-0.124	1.585	0.398	ENSG00000099817	POLR2E	51.8	67.3	0.377654	0.2	43.4	77.9	40.7	45	42.2	58.8	65.7	58.2	55.4	66.2	72	62.3	86.4	77.1	84.1	62	89.5	70.4	64.2944	A
ENSG00000160714	UBE2Q1	61.2	64.1	0.0667927	0.1	0.248	-0.169	-1.498	-1.399	-2.986	-0.486	-0.069	0.069	0.645	-1.28	0.962	0.149	1.835	2.847	0.605	-0.704	0.565	-1.022	ENSG00000160714	UBE2Q1	61.2	64.1	0.0667927	0.1	66	63.9	57.2	57.7	49.7	62.3	64.4	65.1	68	58.3	69.6	65.5	74	79.1	67.8	61.2	67.6	59.6	64.2778	A
ENSG00000175482	POLD4	52.6	67.9	0.368349	0.2	-0.679	0.67	-0.759	-1.417	-0.63	-0.847	-0.614	-0.028	-0.044	0.63	-0.124	0.028	2.276	1.634	2.517	0.478	3.248	0.687	ENSG00000175482	POLD4	52.6	67.9	0.368349	0.2	50.9	67.7	49.9	41.7	51.5	48.8	51.7	59	58.8	67.2	57.8	59.7	87.7	79.7	90.7	65.3	99.8	67.9	64.2111	A
ENSG00000105402	NAPA	53.2	67	0.332735	0.2	-1.143	-0.255	-1.012	-0.214	-1.209	-0.436	-0.074	-0.033	1.053	0.058	1.522	0.033	2.369	1.39	2.122	-0.633	0.716	0.173	ENSG00000105402	NAPA	53.2	67	0.332735	0.2	47.3	58.1	48.9	58.6	46.5	55.9	60.3	60.8	74	61.9	79.7	61.6	90	78.1	87	53.5	69.9	63.3	64.1889	A
ENSG00000174231	PRPF8	77.7	61.1	-0.346742	0.2	-0.387	0.498	1.441	1.114	-0.83	-0.761	-1.051	0.661	0.677	0.429	-1.425	0.266	-0.846	0.071	-0.071	-0.198	-1.093	0.672	ENSG00000174231	PRPF8	77.7	61.1	-0.346742	0.2	57.7	74.5	92.4	86.2	49.3	50.6	45.1	77.6	77.9	73.2	38	70.1	49	66.4	63.7	61.3	44.3	77.8	64.1722	A
ENSG00000178035	IMPDH2	49	68.9	0.491722	0.3	-1.832	1.863	-1.648	-1.694	-0.537	-0.115	-0.046	-0.092	-0.812	0.291	-0.046	0.253	0.161	0.95	0.046	2.46	5.02	1.725	ENSG00000178035	IMPDH2	49	68.9	0.491722	0.3	35.9	84.1	38.3	37.7	52.8	58.3	59.2	58.6	49.2	63.6	59.2	63.1	61.9	72.2	60.4	91.9	125.3	82.3	64.1111	A
ENSG00000140575	IQGAP1	44.5	68.6	0.624403	0.4	-0.779	-0.076	-0.666	-0.909	-0.892	-0.863	-0.32	0.683	1.075	-0.627	0.139	0.991	0.076	1.358	1.782	0.461	-0.111	0.217	ENSG00000140575	IQGAP1	44.5	68.6	0.624403	0.4	39.6	59.5	42.8	35.9	36.4	37.2	52.6	81	92.1	43.9	65.6	89.7	63.8	100.1	112.1	74.7	58.5	67.8	64.0722	A
ENSG00000142208	AKT1	50.6	67.3	0.411469	0.2	-0.846	-0.714	-1.42	-1.807	-1.049	-0.732	0.714	-0.053	0.547	0.635	2.178	0.141	0.309	0.529	2.143	-0.361	0.053	-0.485	ENSG00000142208	AKT1	50.6	67.3	0.411469	0.2	54.6	56.1	48.1	43.7	52.3	55.9	72.3	63.6	70.4	71.4	88.9	65.8	67.7	70.2	88.5	60.1	64.8	58.7	64.0611	A
ENSG00000075142	SRI	47.6	67.2	0.4975	0.2	-0.872	-0.313	-1.206	-1.3	-0.674	-0.115	0.071	-0.219	-0.066	-0.943	0.696	0.592	0.066	1.338	0.713	0.274	0.834	0.674	ENSG00000075142	SRI	47.6	67.2	0.4975	0.2	48.5	58.7	42.4	40.7	52.1	62.3	65.7	60.4	63.2	47.2	77.1	75.2	65.6	88.8	77.4	69.4	79.6	76.7	63.9444	A
ENSG00000229344	RP5-857K21.7	52.9	66.7	0.334419	0.4	-0.552	0.112	-0.083	-0.415	0.083	0.53	2.038	-0.797	-2.081	-1.836	4.909	1.23	-0.422	-0.335	3.445	2.42	1.872	-0.184	ENSG00000229344	RP5-857K21.7	52.9	66.7	0.334419	0.4	48.5	57.7	55	50.4	57.3	63.5	84.4	45.1	27.3	30.7	124.2	73.2	50.3	51.5	103.9	89.7	82.1	53.6	63.8	A
ENSG00000144381	HSPD1	53	67.2	0.342469	0.2	-1.726	0.329	-1.118	-0.79	-1.594	-1.09	-1.391	0.112	0.559	0.049	-0.28	-0.049	1.894	1.44	-0.105	0.433	0.454	1.615	ENSG00000144381	HSPD1	53	67.2	0.342469	0.2	40.1	69.5	48.8	53.5	42	49.2	44.9	66.4	72.8	65.5	60.8	64.1	91.9	85.4	63.3	71	71.3	87.9	63.8	A
ENSG00000184203	PPP1R2	61.7	63.3	0.036935	0.1	-0.078	-0.035	-0.575	-0.49	-0.632	1.498	0.93	0.092	-1.739	-0.689	0.035	0.206	0.916	1.115	-0.958	0.66	-2.009	1.867	ENSG00000184203	PPP1R2	61.7	63.3	0.036935	0.1	63.2	63.5	59.7	60.3	59.3	74.3	70.3	64.4	51.5	58.9	64	65.2	70.2	71.6	57	68.4	49.6	76.9	63.7944	A
ENSG00000177700	POLR2L	52	67.8	0.382774	0.3	0.053	-0.106	-1.92	-1.043	-0.997	-0.053	-0.319	-1.203	-1.602	-0.684	1.708	0.665	1.927	0.352	0.326	0.472	2.891	0.1	ENSG00000177700	POLR2L	52	67.8	0.382774	0.3	64.1	61.7	34.4	47.6	48.3	62.5	58.5	45.2	39.2	53	89	73.3	92.3	68.6	68.2	70.4	106.8	64.8	63.7722	A
ENSG00000163947	ARHGEF3	50.5	66.4	0.3949	0.2	-1.212	-0.608	-0.55	-1.163	-0.741	0.252	1.212	2.057	2.421	2.305	0.319	0.501	-0.459	0.964	0.418	-0.252	-1.212	-0.352	ENSG00000163947	ARHGEF3	50.5	66.4	0.3949	0.2	46.5	53.8	54.5	47.1	52.2	64.2	75.8	86	90.4	89	65	67.2	55.6	72.8	66.2	58.1	46.5	56.9	63.7667	A
ENSG00000133561	GIMAP6	49.7	67	0.430915	0.3	-1.818	1.571	-0.904	-1.987	-0.778	-1.315	-0.305	0.319	-0.131	0.131	-0.571	-0.382	0.222	0.894	0.846	0.488	0.203	1.62	ENSG00000133561	GIMAP6	49.7	67	0.430915	0.3	28.3	98.4	47.2	24.8	49.8	38.7	59.6	72.5	63.2	68.6	54.1	58	70.5	84.4	83.4	76	70.1	99.4	63.7222	A
ENSG00000100028	SNRPD3	51.6	66.9	0.374635	0.2	-1.328	0.287	-1.553	-0.912	-0.57	-0.779	-0.004	0.204	-0.329	-0.804	-0.204	0.004	2.802	0.937	1.003	0.154	2.769	0.537	ENSG00000100028	SNRPD3	51.6	66.9	0.374635	0.2	46.2	65.6	43.5	51.2	55.3	52.8	62.1	64.6	58.2	52.5	59.7	62.2	95.8	73.4	74.2	64	95.4	68.6	63.6278	A
ENSG00000113811	SELK	87.9	53.6	-0.71363	0.8	-1.819	-0.604	2.825	4.732	3.885	-1.819	1.342	-0.109	-0.014	-0.572	-1.819	0.798	0.745	0.332	0.014	-0.311	0.208	-0.173	ENSG00000113811	SELK	87.9	53.6	-0.71363	0.8	0.1	34.5	131.6	185.6	161.6	0.1	89.6	48.5	51.2	35.4	0.1	74.2	72.7	61	52	42.8	57.5	46.7	63.6056	A
ENSG00000115685	PPP1R7	52.6	64.8	0.300931	0.2	-0.881	0.031	-0.745	-1.09	-0.745	0.326	0.856	-0.37	-0.246	-1.429	0.912	0.234	1.675	0.979	0.604	-0.511	0.517	-0.031	ENSG00000115685	PPP1R7	52.6	64.8	0.300931	0.2	49.2	64	51.4	45.8	51.4	68.8	77.4	57.5	59.5	40.3	78.3	67.3	90.7	79.4	73.3	55.2	71.9	63	63.5778	A
ENSG00000174780	SRP72	59.5	63.3	0.0893158	0.1	-0.215	-0.567	-0.464	-0.034	0.911	-0.541	0.739	0.034	-0.954	-1.555	0.902	-0.249	0.61	0.894	0.859	0.172	-1.143	1.065	ENSG00000174780	SRP72	59.5	63.3	0.0893158	0.1	60.7	56.6	57.8	62.8	73.8	56.9	71.8	63.6	52.1	45.1	73.7	60.3	70.3	73.6	73.2	65.2	49.9	75.6	63.5	A
ENSG00000129103	SUMF2	53.4	67.5	0.338048	0.2	-1.857	-0.176	-1.22	-1.561	-0.656	-1.044	0.619	0.222	0.684	1.903	1.266	-0.453	0.277	-1.894	-2.421	0.176	0.638	0.665	ENSG00000129103	SUMF2	53.4	67.5	0.338048	0.2	46.3	64.5	53.2	49.5	59.3	55.1	73.1	68.8	73.8	87	80.1	61.5	69.4	45.9	40.2	68.3	73.3	73.6	63.4944	A
ENSG00000134352	IL6ST	69.6	63.9	-0.123271	0.6	0.011	0.087	0.236	1.364	-0.247	0.988	-0.011	1.478	0.201	4.974	-1.25	-0.836	-0.388	-0.779	-1.265	0.57	-1.17	-0.551	ENSG00000134352	IL6ST	69.6	63.9	-0.123271	0.6	58.7	60.7	64.6	94.3	51.9	84.4	58.1	97.3	63.7	189.3	25.5	36.4	48.2	37.9	25.1	73.4	27.6	43.9	63.3889	A
ENSG00000100796	SMEK1	89	57.2	-0.63779	0.3	1.337	0.006	1.898	3.736	0.415	1.495	-0.665	0.641	0.116	-0.006	-1.892	0.299	-0.055	-0.684	-1.044	-0.751	-1.404	-0.171	ENSG00000100796	SMEK1	89	57.2	-0.63779	0.3	82.3	60.5	91.5	121.6	67.2	84.9	49.5	70.9	62.3	60.3	29.4	65.3	59.5	49.2	43.3	48.1	37.4	57.6	63.3778	A
ENSG00000155508	CNOT8	72.6	59.6	-0.284657	0.2	3.144	-0.249	1.66	0.726	2.522	1.235	0.955	-0.249	-0.01	-1.463	-0.28	0.01	-1.048	0.654	-0.695	-0.571	-0.042	0.176	ENSG00000155508	CNOT8	72.6	59.6	-0.284657	0.2	90.2	57.5	75.9	66.9	84.2	71.8	69.1	57.5	59.8	45.8	57.2	60	49.8	66.2	53.2	54.4	59.5	61.6	63.3667	A
ENSG00000062582	MRPS24	60.1	63	0.0679868	0.2	0.964	-0.025	-0.721	-0.117	0.025	1.341	0.888	-0.628	-0.964	-0.394	0.846	0.251	2.631	1.072	-0.26	-0.243	0.737	-0.092	ENSG00000062582	MRPS24	60.1	63	0.0679868	0.2	71.3	59.5	51.2	58.4	60.1	75.8	70.4	52.3	48.3	55.1	69.9	62.8	91.2	72.6	56.7	56.9	68.6	58.7	63.3222	A
ENSG00000043143	PHF15	67.7	60.9	-0.152714	0.2	-0.947	1.797	1.264	1.434	0.04	-0.312	-0.686	1.037	-0.04	-1.219	-0.414	-0.051	-0.538	2.579	0.164	0.312	-0.663	3.146	ENSG00000043143	PHF15	67.7	60.9	-0.152714	0.2	51.5	75.7	71	72.5	60.2	57.1	53.8	69	59.5	49.1	56.2	59.4	55.1	82.6	61.3	62.6	54	87.6	63.2333	A
ENSG00000184076	UQCR10	46.2	67.8	0.553392	0.3	-0.794	-0.501	-1.741	-1.093	-0.583	-0.051	0.051	-0.514	-0.732	-0.726	1.066	0.174	1.993	1.114	0.535	0.412	3.069	0.623	ENSG00000184076	UQCR10	46.2	67.8	0.553392	0.3	49.7	54	35.8	45.3	52.8	60.6	62.1	53.8	50.6	50.7	77	63.9	90.6	77.7	69.2	67.4	106.4	70.5	63.2278	A
ENSG00000185115	NDNL2	90.6	54.9	-0.722705	0.4	2.984	-0.659	1.158	3.048	1.453	1.667	0.268	-0.504	-0.659	-0.69	0.799	0.604	-0.091	0.091	-0.899	-0.309	-0.263	-0.949	ENSG00000185115	NDNL2	90.6	54.9	-0.722705	0.4	120.3	40.1	80.1	121.7	86.6	91.3	60.5	43.5	40.1	39.4	72.2	67.9	52.6	56.6	34.8	47.8	48.8	33.7	63.2222	A
ENSG00000067955	CBFB	45.4	67.4	0.570056	0.2	-1.205	-0.86	-1.255	-1.205	-0.345	-0.464	0.238	-0.238	-0.508	0.508	0.696	-0.621	0.653	1.085	0.546	1.023	0.897	0.841	ENSG00000067955	CBFB	45.4	67.4	0.570056	0.2	44.2	49.7	43.4	44.2	57.9	56	67.2	59.6	55.3	71.5	74.5	53.5	73.8	80.7	72.1	79.7	77.7	76.8	63.2111	A
ENSG00000120963	ZNF706	57.2	64.7	0.177751	0.2	-0.473	1.235	-0.751	-0.656	-0.392	-0.312	-0.641	0.15	-0.15	-0.4	-0.693	0.656	2.071	1.602	0.847	1.147	0.839	0.942	ENSG00000120963	ZNF706	57.2	64.7	0.177751	0.2	52.9	76.2	49.1	50.4	54	55.1	50.6	61.4	57.3	53.9	49.9	68.3	87.6	81.2	70.9	75	70.8	72.2	63.1556	A
ENSG00000099797	TECR	85.4	56.8	-0.588345	0.3	-0.051	1.722	2.579	4.811	-0.848	-0.704	-1.213	0.39	1.111	0.059	-0.271	-0.305	-0.271	0.925	0.051	-1.052	-0.645	0.509	ENSG00000099797	TECR	85.4	56.8	-0.588345	0.3	58.1	79	89.1	115.4	48.7	50.4	44.4	63.3	71.8	59.4	55.5	55.1	55.5	69.6	59.3	46.3	51.1	64.7	63.15	A
ENSG00000069424	KCNAB2	64.1	62	-0.0480561	0.5	-0.731	0.133	-0.317	0.627	-1.046	-0.681	0.007	0.772	0.999	0.999	-0.174	-0.248	0.668	0.012	-1.827	0.816	-1.827	-0.007	ENSG00000069424	KCNAB2	64.1	62	-0.0480561	0.5	40.1	71.6	55.2	89.6	28.6	41.9	67	94.9	103.2	103.2	60.4	57.7	91.1	67.2	0.1	96.5	0.1	66.5	63.0389	A
ENSG00000100221	JOSD1	113.7	48.6	-1.2262	0.7	4.733	-0.708	4.666	7.514	4.197	2.609	0.931	-0.178	0.474	-0.256	0.775	0.139	-0.295	-0.139	-0.29	-0.591	-0.864	-0.641	ENSG00000100221	JOSD1	113.7	48.6	-1.2262	0.7	125.9	28.3	124.7	175.8	116.3	87.8	57.7	37.8	49.5	36.4	54.9	43.5	35.7	38.5	35.8	30.4	25.5	29.5	63	A
ENSG00000114779	ABHD14B	59.4	62.2	0.0664516	0.2	-0.649	0.744	-0.7	-0.867	0.226	0.036	0.9	-0.733	-1.374	-0.967	0.978	0.209	-1.134	-0.036	0.081	0.22	-0.242	0.181	ENSG00000114779	ABHD14B	59.4	62.2	0.0664516	0.2	54.3	79.3	53.4	50.4	70	66.6	82.1	52.8	41.3	48.6	83.5	69.7	45.6	65.3	67.4	69.9	61.6	69.2	62.8333	A
ENSG00000171522	PTGER4	108.3	50.9	-1.0893	0.7	7.276	-0.918	2.768	3.861	1.62	2.954	-0.115	-0.797	-0.527	0.261	0.266	-0.01	2.773	0.01	-0.221	-0.196	-0.552	-1.108	ENSG00000171522	PTGER4	108.3	50.9	-1.0893	0.7	188.6	25.2	98.7	120.5	75.8	102.4	41.2	27.6	33	48.7	48.8	43.3	98.8	43.7	39.1	39.6	32.5	21.4	62.7167	A
ENSG00000134283	PPHLN1	57.7	63.4	0.135912	0.1	-2.195	-0.869	-0.434	-1.006	-0.114	0.046	0.96	0.594	-0.64	-2.949	0.434	0.069	1.898	1.829	-0.709	0.366	-0.046	3.247	ENSG00000134283	PPHLN1	57.7	63.4	0.135912	0.1	53	58.8	60.7	58.2	62.1	62.8	66.8	65.2	59.8	49.7	64.5	62.9	70.9	70.6	59.5	64.2	62.4	76.8	62.7167	A
ENSG00000224578	HNRNPA1P48	58.3	62.8	0.107269	0.2	-0.439	0.284	-0.756	-0.697	0.711	0.881	1.028	-1.065	-1.5	-1.404	0.018	-0.35	-0.38	-0.018	0.35	0.763	0.652	0.512	ENSG00000224578	HNRNPA1P48	58.3	62.8	0.107269	0.2	57.8	67.6	53.5	54.3	73.4	75.7	77.7	49.3	43.4	44.7	64	59	58.6	63.5	68.5	74.1	72.6	70.7	62.6889	A
ENSG00000155957	TMBIM4	48.7	66.2	0.442909	0.3	-0.83	0.073	-0.443	-0.689	-0.073	-0.519	-0.202	-0.284	-0.179	-1.023	0.66	0.372	1.481	1.721	2.038	0.853	1.827	1.463	ENSG00000155957	TMBIM4	48.7	66.2	0.442909	0.3	42.6	58	49.2	45	55.5	47.9	53.3	51.9	53.7	39.3	68	63.1	82	86.1	91.5	71.3	87.9	81.7	62.6667	A
ENSG00000177731	FLII	53.6	66.5	0.311121	0.3	-1.206	0.888	-0.378	-0.477	-1.415	-0.982	-0.664	0.921	2.725	2.204	-0.685	0.483	0.559	0.472	1.316	0	-0.115	0	ENSG00000177731	FLII	53.6	66.5	0.311121	0.3	36.9	75.1	52	50.2	33.1	41	46.8	75.7	108.6	99.1	46.4	67.7	69.1	67.5	82.9	58.9	56.8	58.9	62.5944	A
ENSG00000198189	HSD17B11	58.5	62.5	0.0954196	0.2	-0.61	-0.096	-0.313	-0.739	0.49	0.554	1.02	-1.156	-2.08	-2.192	1.148	-0.442	-1.229	0.096	1.726	0.385	0.827	0.538	ENSG00000198189	HSD17B11	58.5	62.5	0.0954196	0.2	56.4	62.8	60.1	54.8	70.1	70.9	76.7	49.6	38.1	36.7	78.3	58.5	48.7	65.2	85.5	68.8	74.3	70.7	62.5667	A
ENSG00000132471	WBP2	65.4	61.4	-0.091052	0.1	0.169	0.595	1.322	0.24	-1.34	0.222	-1.127	1.482	0.754	-0.541	-0.169	-0.47	-0.275	1.535	2.05	-1.766	-0.328	-1.145	ENSG00000132471	WBP2	65.4	61.4	-0.091052	0.1	63.1	65.5	69.6	63.5	54.6	63.4	55.8	70.5	66.4	59.1	61.2	59.5	60.6	70.8	73.7	52.2	60.3	55.7	62.5278	A
ENSG00000029363	BCLAF1	84.2	56.4	-0.578125	0.3	2.656	-0.538	2.388	2.799	1.737	2.18	0.31	0.942	0.577	0.609	-0.714	-0.31	-0.635	-0.577	-0.863	-0.603	-2.167	-0.596	ENSG00000029363	BCLAF1	84.2	56.4	-0.578125	0.3	96.9	47.9	92.8	99.1	82.8	89.6	60.9	70.6	65	65.5	45.2	51.4	46.4	47.3	42.9	46.9	22.9	47	62.2833	A
ENSG00000169189	NSMCE1	47.3	64.8	0.454154	0.2	-1.446	0.754	-1.646	-1.457	-0.913	-0.133	0.313	-0.41	-0.816	-0.682	0.036	-0.036	0.19	0.846	0.549	0.113	0.667	0.816	ENSG00000169189	NSMCE1	47.3	64.8	0.454154	0.2	37.6	80.5	33.7	37.4	48	63.2	71.9	57.8	49.9	52.5	66.5	65.1	69.5	82.3	76.5	68	78.8	81.7	62.2722	A
ENSG00000100201	DDX17	57.8	68.3	0.240816	0.9	-0.116	1.979	2.02	0.707	-1.024	0.069	-0.642	4.551	9.852	11.231	-1.179	0.594	-0.051	0.051	-0.242	-0.469	-1.549	-0.463	ENSG00000100201	DDX17	57.8	68.3	0.240816	0.9	36.6	71.7	72.4	50.4	21.4	39.7	27.8	114.8	203.6	226.7	18.8	48.5	37.7	39.4	34.5	30.7	12.6	30.8	62.1167	A
ENSG00000117676	RPS6KA1	37	68.8	0.894883	0.3	-2.531	-0.46	-2.708	-3.015	-2.347	-2.32	-0.358	0.208	0.433	-1.107	0.412	-0.208	0.937	0.794	2.306	0.501	0.487	0.555	ENSG00000117676	RPS6KA1	37	68.8	0.894883	0.3	31.8	62.2	29.2	24.7	34.5	34.9	63.7	72	75.3	52.7	75	65.9	82.7	80.6	102.8	76.3	76.1	77.1	62.0833	A
ENSG00000110031	LPXN	41.1	66.4	0.692045	0.4	-1.47	0.114	-1.21	-1.261	-1.102	-1.116	-0.604	0.2	0.045	-0.896	0.103	-0.045	0.262	1.264	0.745	-0.103	0.763	0.597	ENSG00000110031	LPXN	41.1	66.4	0.692045	0.4	26.9	70.8	34.1	32.7	37.1	36.7	50.9	73.2	68.9	42.8	70.5	66.4	74.9	102.7	88.3	64.8	88.8	84.2	61.9278	A
ENSG00000242485	MRPL20	58.4	62.8	0.104796	0.2	-0.983	0.94	-0.339	0.017	-0.07	-0.601	-0.975	-0.748	-0.017	0.07	-0.801	-0.139	1.401	1.654	0.496	0.357	2.646	1.001	ENSG00000242485	MRPL20	58.4	62.8	0.104796	0.2	48.1	70.2	55.5	59.6	58.6	52.5	48.2	50.8	59.2	60.2	50.2	57.8	75.5	78.4	65.1	63.5	89.8	70.9	61.8944	A
[truncated: 23,016 more rows]
[truncated: 108 more columns]

## Sheet: notes
Column Key	Description
ENSG	Ensemble Gene ID	The columns at left are present in
[truncated: 75 more rows]

## Sheet: ClinicalData
	ID	L005	L137	L101	L062	L149	L140	L031	L072	L133	L074	L078	L102	L115	L027
[truncated: 188 more rows]
