# Supplementary material for: T Cell Transcriptomes Describe Patient Subtypes in Systemic Lupus Erythematosus
Source: PLoS One. 2015 Nov 6;10(11):e0141171. doi: 10.1371/journal.pone.0141171 (PMC4636226; doi:10.1371/journal.pone.0141171)
Supplement: S3 Table — (XLS) [file pone.0141171.s005.xls]

## Sheet: matrix_comparisons
noVyes	CONvSLE	CONvSLE_f	MvFi	MvFii	CONAvBC	CONAvBC_f	CONvT0	CONvA	CONvB	CONvC	BvC	CONvLOW_f	CONvLplus	LvH_f_noCON	DSabNEGvPOS	DSabCONvNEG	DSabCONvPOS	REGvLOCOMP	HEMAT_NvP	PROT_NvP	NEPHR_NvP	PRED_NvP	HYDXY_NvP	CONvCON
N048	no	no	NA	NA	no	no	no	no	no	no	NA	no	no	NA	NA	no	no	NA	NA	NA	NA	NA	NA	no
N068	no	no	NA	NA	no	no	no	no	no	no	NA	no	no	NA	NA	no	no	NA	NA	NA	NA	NA	NA	yes
N090	no	no	NA	NA	no	no	no	no	no	no	NA	no	no	NA	NA	no	no	NA	NA	NA	NA	NA	NA	no
N098	no	no	NA	NA	no	no	no	no	no	no	NA	no	no	NA	NA	no	no	NA	NA	NA	NA	NA	NA	yes
L005	yes	yes	NA	NA	no	no	yes	NA	NA	NA	NA	yes	yes	no	no	yes	NA	NA	NA	NA	NA	no	yes	NA
L137	yes	yes	NA	NA	no	no	yes	NA	NA	NA	NA	NA	NA	yes	NA	NA	yes	NA	yes	yes	yes	yes	no	NA
L101	yes	yes	NA	NA	no	no	yes	NA	NA	NA	NA	yes	yes	no	no	yes	NA	no	no	no	no	no	yes	NA
L062	yes	yes	NA	NA	no	no	NA	yes	NA	NA	NA	yes	yes	no	no	yes	NA	NA	NA	NA	NA	no	yes	NA
L149	yes	NA	no	no	no	NA	NA	yes	NA	NA	NA	NA	NA	NA	NA	NA	yes	NA	NA	NA	NA	NA	NA	NA
L140	yes	NA	no	no	no	NA	NA	yes	NA	NA	NA	NA	yes	NA	NA	NA	NA	NA	NA	NA	NA	NA	NA	NA
L031	yes	yes	NA	NA	yes	yes	NA	NA	yes	NA	no	yes	yes	no	yes	NA	yes	yes	no	no	no	NA	yes	NA
L072	yes	yes	NA	NA	yes	yes	NA	NA	yes	NA	no	NA	yes	yes	no	yes	NA	yes	yes	NA	yes	yes	no	NA
L133	yes	yes	NA	yes	yes	yes	NA	NA	yes	NA	no	NA	NA	yes	yes	NA	yes	yes	no	no	no	yes	no	NA
L074	yes	yes	NA	NA	yes	yes	NA	NA	yes	NA	no	NA	NA	yes	yes	NA	yes	yes	yes	yes	yes	yes	no	NA
L078	yes	yes	NA	yes	yes	yes	NA	NA	yes	NA	no	NA	yes	yes	NA	NA	NA	no	no	no	no	NA	yes	NA
L102	yes	yes	yes	NA	yes	yes	NA	NA	NA	yes	yes	NA	NA	yes	no	yes	NA	no	yes	yes	yes	yes	yes	NA
L115	yes	yes	NA	NA	yes	yes	NA	NA	NA	yes	yes	NA	NA	yes	yes	NA	yes	yes	NA	yes	yes	NA	no	NA
L027	yes	yes	yes	NA	yes	yes	NA	NA	NA	yes	yes	NA	yes	yes	yes	NA	yes	no	no	no	no	NA	NA	NA

## Sheet: matrix_counts
index	ENSG	N048	N068	N090	N098	L005	L137	L101	L062	L149	L140	L031	L072	L133	L074	L078	L102	L115	L027
1	ENSG00000000003	241	294	140	215	198	127	108	171	109	103	50	119	110	99	87	227	48	83
2	ENSG00000000005	0	0	0	0	0	0	0	0	0	1	0	0	0	0	0	0	0	0
3	ENSG00000000419	3611	1664	2615	3304	3210	2004	2002	1523	1764	1114	1554	1671	2418	1685	1418	1611	1671	1672
4	ENSG00000000457	693	1867	1382	1407	1232	825	1203	1813	1513	1459	906	1420	1384	1266	1148	1287	1100	1434
5	ENSG00000000460	170	175	265	177	208	209	183	420	391	430	305	256	495	237	295	185	217	225
6	ENSG00000000938	1926	1684	939	577	1862	943	2486	7960	7796	2514	4482	6551	6095	4668	18509	4802	4559	2602
7	ENSG00000000971	794	339	309	413	372	277	711	285	1146	79	983	601	81	1298	1146	457	1344	763
8	ENSG00000001036	355	374	314	249	382	314	437	843	750	344	748	732	877	1148	1143	562	627	483
9	ENSG00000001084	2231	1856	2544	2547	2612	1407	2581	2674	2352	1393	2366	2641	2239	2355	2833	2384	2074	2097
10	ENSG00000001167	3518	2793	2960	3186	2692	2196	2885	2650	2374	2111	2439	2895	2794	2792	2186	3164	2955	2726
11	ENSG00000001460	207	487	254	282	251	266	306	404	714	275	191	381	358	386	252	320	418	425
12	ENSG00000001461	4548	5801	4939	4964	5229	3739	5235	5217	5874	5319	3690	4598	4481	5627	4273	4696	5792	5883
13	ENSG00000001497	2697	3713	3110	3236	2527	2746	3385	3452	3527	3292	3357	3474	3703	3454	3231	2903	3412	3315
14	ENSG00000001561	1581	929	1232	1002	1395	883	1894	1696	1919	860	2257	1754	876	1471	1159	1627	1257	929
15	ENSG00000001617	13	1	5	12	3	1	1	3	2	1	1	1	4	0	0	1	0	2
16	ENSG00000001626	0	0	0	0	0	0	0	0	0	0	0	0	0	0	0	0	0	0
17	ENSG00000001629	2218	3370	3732	3752	2540	1800	2165	4207	5079	2912	2389	2919	3854	4027	3237	2939	2923	3489
18	ENSG00000001630	343	25	146	261	164	83	46	27	26	36	63	28	76	49	42	34	36	35
19	ENSG00000001631	852	1482	1054	1019	642	622	754	1630	2018	1747	573	1042	858	857	703	1007	881	905
20	ENSG00000002016	260	833	248	340	132	203	197	737	685	751	72	382	259	210	140	230	216	343
21	ENSG00000002079	0	2	2	0	2	1	0	1	4	5	0	0	2	0	0	1	2	4
22	ENSG00000002330	459	368	269	332	316	283	476	342	293	289	370	478	601	353	390	333	520	283
23	ENSG00000002549	2535	1995	2861	2506	2565	2777	3607	4939	7661	2733	6603	2833	10823	7796	7777	2555	5049	4366
24	ENSG00000002586	0	0	0	0	0	0	0	0	0	0	0	0	0	0	0	0	0	0
25	ENSG00000002587	23	9	18	4	11	5	7	66	2	3	15	11	49	26	9	41	279	92
26	ENSG00000002726	0	3	0	0	0	0	1	1	4	0	1	1	0	3	4	19	6	0
27	ENSG00000002745	24	8	7	1	14	5	1	35	7	9	18	9	6	20	2	25	69	13
28	ENSG00000002746	1	3	5	2	5	0	4	8	2	0	0	2	7	6	4	4	3	5
29	ENSG00000002822	4113	5868	3707	4901	2929	3902	4633	5206	3719	3713	4278	5814	6934	5556	5459	5971	5632	4813
30	ENSG00000002834	10525	14176	8331	8027	9599	7238	13315	15384	17419	6993	15548	14183	19615	20455	24738	14178	15326	16106
31	ENSG00000002919	1804	1388	1224	1265	1073	894	1197	1581	1784	1056	1363	1465	2058	1317	2330	1786	1922	1813
32	ENSG00000002933	12	26	8	2	82	4	21	12	134	9	1	5	162	18	108	23	16	35
33	ENSG00000003056	3629	8346	2338	3052	3291	3468	6199	8235	8637	4044	9640	8651	10304	11180	13279	10791	8744	8343
34	ENSG00000003096	38	142	44	57	32	65	93	46	44	20	34	70	24	64	51	130	26	72
35	ENSG00000003137	7	0	0	2	0	0	2	1	1	0	1	1	0	1	4	4	0	0
36	ENSG00000003147	428	219	134	134	100	112	256	274	420	182	267	345	544	387	315	555	417	304
37	ENSG00000003249	222	523	246	125	229	482	113	190	136	341	34	90	209	84	301	467	324	327
38	ENSG00000003393	1120	966	1044	872	749	535	730	1028	1155	569	751	658	670	478	650	881	401	435
39	ENSG00000003400	1175	3979	1772	1411	1291	1541	1892	3852	4055	3942	1331	2213	2294	2361	2378	3202	1653	2795
40	ENSG00000003402	11238	9356	12824	10821	8702	8645	10301	13415	18546	12496	9398	12292	13610	9480	10017	10256	8108	8311
41	ENSG00000003436	3	4	49	10	13	11	2	10	42	4	8	28	13	6	51	184	4	4
42	ENSG00000003509	477	574	610	748	312	365	371	783	861	670	273	498	572	378	411	362	374	444
43	ENSG00000003756	3579	6434	7038	7071	1969	2511	1878	6663	7329	7613	1061	3068	2722	1990	1808	2732	1552	2508
44	ENSG00000003987	61	80	105	124	99	81	56	108	107	102	36	114	48	69	55	71	60	77
45	ENSG00000003989	0	0	0	0	0	0	0	0	0	0	0	0	0	0	0	0	0	0
46	ENSG00000004059	4602	4716	4275	3915	4988	3109	5951	4411	4573	2702	5763	5230	5309	5698	5626	4737	5102	4211
47	ENSG00000004139	0	0	0	0	0	0	0	0	0	0	0	0	0	0	0	0	0	0
48	ENSG00000004142	67	62	78	77	79	73	112	85	71	82	97	101	139	91	96	78	79	79
49	ENSG00000004399	2639	982	3710	4513	794	1229	1669	1832	2664	1182	2367	1819	1376	922	2810	1411	1085	930
50	ENSG00000004455	3744	6089	4199	4375	4600	3668	5637	6798	7151	4600	6826	6332	9744	7941	8075	7583	8159	7423
51	ENSG00000004468	1587	2064	1249	819	1419	1526	2277	5512	6432	1763	7665	3557	13770	7689	4773	3306	1927	2740
52	ENSG00000004478	1263	2720	1210	1212	1155	1108	1439	2073	2502	1875	1510	2165	2931	2948	2902	2469	3313	3129
53	ENSG00000004487	3445	4553	3779	4245	2648	2416	2973	4259	4406	3528	2986	3806	4444	4209	3721	3776	2702	4013
54	ENSG00000004534	3616	9173	5065	4557	2482	3686	5217	8586	11826	9379	3179	7309	4410	4644	5635	5785	3523	5146
55	ENSG00000004660	607	691	396	536	541	345	382	778	543	647	292	522	490	314	300	417	184	455
56	ENSG00000004700	1507	3134	2504	2363	2168	1589	2976	3911	4609	2670	3089	2988	4336	4954	4307	3550	4227	3928
57	ENSG00000004766	737	1503	1074	1141	556	600	743	1547	1335	1134	529	1175	999	1248	968	1093	1011	1224
58	ENSG00000004776	0	0	0	0	0	1	0	1	1	0	0	0	1	3	0	3	0	0
59	ENSG00000004777	628	419	678	636	182	443	267	685	1352	1062	100	267	215	138	135	159	82	151
60	ENSG00000004779	2164	1740	1592	1906	1917	1506	2246	1786	1750	1224	2294	2198	3306	2511	2035	2054	2999	1973
61	ENSG00000004799	49	26	20	11	366	12	15	123	24	3	9	30	663	70	1459	36	3	4
62	ENSG00000004809	1	2	4	0	5	0	0	1	7	2	4	3	4	0	12	109	9	3
63	ENSG00000004838	41	46	17	18	9	15	12	62	45	80	11	36	24	24	33	23	16	13
64	ENSG00000004846	0	1	0	2	1	0	0	1	2	1	0	0	0	3	1	0	0	0
65	ENSG00000004848	1	0	0	2	2	0	3	2	4	3	0	2	3	7	3	1	0	0
66	ENSG00000004864	651	365	839	861	447	334	391	535	633	418	343	404	399	395	442	350	259	271
67	ENSG00000004866	333	163	253	328	241	179	287	182	219	112	400	337	516	247	437	260	92	123
68	ENSG00000004897	3096	2750	4062	3869	4030	2519	3146	3769	4211	2549	2714	3171	3241	3490	2755	2540	2106	2860
69	ENSG00000004939	24	40	2	4	1494	5	17	22	2	69	36	21	3	4	7	45	120	20
70	ENSG00000004948	0	0	0	0	0	0	0	0	0	0	0	0	0	0	0	0	0	0
71	ENSG00000004961	864	525	689	691	824	415	550	562	558	391	605	507	812	760	761	477	678	633
72	ENSG00000004975	2139	3215	1756	1949	1403	2002	2249	3263	2602	2603	2298	2914	2884	2762	2211	2349	3213	2535
73	ENSG00000005001	29	4	9	54	6	11	5	6	9	4	4	5	2	1	1	1	4	8
74	ENSG00000005007	10283	7212	10531	12931	8102	4539	4256	7517	8335	7821	2935	5731	6465	4729	5009	4794	4081	5366
75	ENSG00000005020	856	675	875	748	934	554	666	1346	1124	405	2370	1231	2280	2461	4283	2019	1851	1239
76	ENSG00000005022	11516	9866	8410	10672	12363	8815	13214	8726	8265	6149	13138	11306	21700	13119	13614	13618	15083	10225
77	ENSG00000005059	10116	10834	9727	11408	10595	9167	12351	8798	8311	6552	12287	10904	11912	12595	9427	8862	12005	11390
78	ENSG00000005073	0	0	0	0	0	0	1	0	0	0	0	0	0	0	0	0	0	0
79	ENSG00000005075	2422	1615	1506	1981	1661	1695	2229	1620	1096	1137	1911	1511	2870	1756	1680	1811	2363	1615
80	ENSG00000005100	874	1333	986	1017	912	746	935	1517	1584	1439	754	1167	1490	1061	911	1134	891	1014
81	ENSG00000005102	165	373	98	222	411	200	376	280	502	220	258	144	583	452	639	498	1412	591
82	ENSG00000005108	29	1	36	46	8	1	0	0	27	0	0	7	10	3	20	4	0	1
83	ENSG00000005156	889	1544	1229	980	586	570	714	1312	1500	1383	870	1017	1512	1136	1206	1125	1158	1173
84	ENSG00000005175	1273	2259	1473	1524	1493	1207	1634	2161	2302	1024	1530	1755	2328	2664	2350	2041	2252	2746
85	ENSG00000005187	216	464	311	228	488	221	287	337	188	279	354	424	199	385	304	572	413	456
86	ENSG00000005189	57	43	117	92	70	52	70	80	191	34	98	92	189	86	142	168	18	26
87	ENSG00000005194	2344	3010	2200	2341	2541	1648	2424	2585	2474	4031	2477	2477	3970	2604	2391	5339	2749	3253
88	ENSG00000005206	2418	2859	3090	2599	740	1012	906	3705	5824	6852	604	1561	1339	1281	984	1193	1278	1256
89	ENSG00000005238	306	583	211	201	424	199	384	777	1137	409	360	688	988	852	1776	645	582	409
90	ENSG00000005243	55	29	38	21	50	74	106	94	72	57	143	77	73	65	124	83	68	82
91	ENSG00000005249	116	224	122	99	237	101	158	101	142	73	137	312	158	207	369	398	97	120
92	ENSG00000005302	2807	5668	4243	4048	2037	2409	3092	7221	8215	7658	3433	4092	4457	5803	4594	2891	4163	6079
93	ENSG00000005339	23623	14694	25359	27113	16280	15108	13830	17358	16706	13639	6908	12821	12348	10318	10614	9462	5374	11308
94	ENSG00000005379	2371	554	1503	1097	374	738	831	2139	4604	1919	978	1470	670	456	630	502	327	328
95	ENSG00000005381	65	48	967	39	815	801	37	6	2422	905	477	401	438	347	1151	59519	2826	992
96	ENSG00000005421	0	0	0	2	0	0	0	0	1	0	0	0	0	0	0	0	0	2
97	ENSG00000005436	818	1398	829	1040	889	909	1046	1760	1363	1079	1012	1373	1125	1426	1153	1267	1214	1456
98	ENSG00000005448	1112	1191	785	906	893	849	1055	1197	1312	956	1359	1264	1206	1223	1189	1071	1539	972
99	ENSG00000005469	488	595	637	494	544	337	418	834	1233	761	380	605	475	582	441	404	565	458
100	ENSG00000005471	111	19	109	15	35	7	2	127	19	12	8	20	49	31	12	79	70	68
101	ENSG00000005483	22606	12085	24982	28423	19571	15626	14122	17669	15243	11607	8293	12552	11808	9126	9015	9659	5150	10131
102	ENSG00000005486	0	0	0	0	0	0	0	0	0	0	0	0	0	0	0	0	0	0
103	ENSG00000005513	194	451	309	318	207	360	297	248	284	336	153	335	283	282	175	300	281	514
104	ENSG00000005700	2959	4453	3528	3736	2965	2747	4239	5421	5730	2935	5314	4975	6412	6349	5465	4942	4057	5071
105	ENSG00000005801	1356	1421	1984	1897	1460	1127	1253	1710	1819	1364	1106	1267	1246	996	852	1083	859	1100
106	ENSG00000005810	12320	17967	20815	19643	11063	10035	11402	23611	19436	13200	6401	13913	14436	13916	11831	12593	8585	16823
107	ENSG00000005812	14270	4539	11595	13017	13644	6254	8243	5013	5179	3868	4949	4968	3727	3789	4099	4432	2153	3796
108	ENSG00000005844	24479	29218	25273	25070	20299	15992	32227	46478	53267	27459	49412	40496	31778	37076	52112	23678	24652	23421
109	ENSG00000005882	723	1444	971	840	1095	668	1157	1197	671	484	965	1141	1341	1388	1392	1095	1085	1108
110	ENSG00000005884	644	328	633	598	735	616	728	547	968	533	885	805	879	1153	769	633	564	671
111	ENSG00000005889	5263	6645	7288	5837	6137	4121	5892	6734	4287	2793	3012	5664	3662	4751	4107	5434	2669	4517
112	ENSG00000005893	4811	5946	5407	5119	6506	3384	6928	5921	6189	2820	7337	6283	6739	8554	8935	8834	6739	6826
113	ENSG00000005955	252	46	208	154	130	106	33	99	69	119	127	129	182	125	105	71	109	11
114	ENSG00000005961	147	92	296	278	125	49	30	37	238	56	70	167	54	28	283	188	14	15
115	ENSG00000005981	0	0	0	0	1	0	0	0	0	0	0	0	0	0	0	0	0	0
116	ENSG00000006007	3249	1867	2390	2646	3032	2243	3651	2711	2957	1488	3865	2689	4853	3182	3696	2631	2348	2206
117	ENSG00000006015	3494	3008	2385	3234	2620	2266	2463	2818	3587	4020	2727	2660	3174	2546	1816	2312	4274	2063
118	ENSG00000006016	16	8	16	26	2	21	3	18	21	13	1	10	14	7	6	11	8	3
119	ENSG00000006025	1363	1918	1751	1646	603	1047	1434	3008	4525	4265	1290	1766	1614	1330	1038	1241	843	964
120	ENSG00000006042	4	2	14	0	4	5	3	2	4	2	23	1	17	3	61	71	0	2
121	ENSG00000006047	3	1	7	2	3	0	2	8	9	20	0	0	6	9	2	8	0	3
122	ENSG00000006059	0	0	0	0	0	0	0	0	0	0	0	0	0	0	0	0	0	0
123	ENSG00000006062	4724	3826	4906	4373	3184	2931	2516	4670	4478	3658	1087	3808	2907	1881	2269	1903	1509	2332
124	ENSG00000006071	0	0	0	0	1	0	0	0	0	0	0	0	0	0	0	0	0	0
125	ENSG00000006074	1	0	1	0	0	0	1	2	4	0	3	0	0	1	2	3	0	0
126	ENSG00000006075	142	3	77	23	83	27	20	59	60	33	100	44	241	40	50	30	30	31
127	ENSG00000006114	7822	13817	10989	10609	7769	6147	9172	15457	13898	9290	5516	12054	11312	13266	8572	12576	10404	12417
128	ENSG00000006116	0	0	0	0	0	0	2	0	0	0	0	0	7	0	0	0	0	0
129	ENSG00000006118	14	9	6	11	8	9	2	11	7	6	4	7	14	1	3	11	7	7
130	ENSG00000006125	9500	18870	11607	10928	13236	10157	17849	18810	19732	10770	24218	19119	15689	27672	24397	19642	21058	22628
131	ENSG00000006128	0	0	0	0	0	0	0	0	0	0	0	0	0	0	0	1	0	0
132	ENSG00000006194	4100	3659	4870	5283	4269	3199	3430	3738	3198	2907	2453	3183	2863	2787	2498	2614	2587	2927
133	ENSG00000006210	0	0	0	0	0	0	0	0	0	2	0	0	0	0	0	0	0	1
134	ENSG00000006282	989	393	1839	1684	684	836	833	506	2674	2882	777	423	1386	387	299	1138	1092	457
135	ENSG00000006283	0	0	0	1	0	0	2	0	0	0	2	0	0	1	0	1	0	0
136	ENSG00000006327	17	7	20	45	16	5	6	6	21	10	8	10	15	6	8	10	5	4
137	ENSG00000006377	0	0	1	0	0	0	0	0	2	0	0	0	0	0	0	1	0	0
138	ENSG00000006432	1128	900	1485	954	1016	666	789	724	636	832	491	809	1017	704	575	962	881	699
139	ENSG00000006451	2732	3456	3433	3956	5198	1813	2215	2650	2790	2024	1987	2761	3253	3519	2712	2977	3870	4149
140	ENSG00000006453	97	64	117	94	184	89	82	88	73	83	32	76	55	122	142	109	40	97
141	ENSG00000006459	7457	5095	12516	12027	5729	6301	5436	7673	6176	4177	2261	5142	3784	4367	2421	2775	2617	3409
142	ENSG00000006468	2	23	14	24	28	8	21	2	28	3	13	14	38	20	16	11	10	9
143	ENSG00000006530	815	858	828	1035	830	667	951	1092	1355	818	1461	987	1741	1304	1298	1024	1149	828
144	ENSG00000006534	144	141	140	44	418	30	82	340	403	47	51	376	1038	270	3324	663	50	120
145	ENSG00000006555	459	729	405	475	291	308	442	813	957	825	436	641	458	430	516	515	466	394
146	ENSG00000006576	1961	1493	2226	2150	1802	1064	1677	1882	2998	1215	1512	1693	2250	2656	3649	1540	2053	1821
147	ENSG00000006606	0	0	0	0	0	0	0	0	0	0	0	0	0	0	0	0	0	0
148	ENSG00000006607	941	388	734	671	555	314	342	507	567	617	436	448	707	558	722	413	455	375
149	ENSG00000006611	0	0	0	0	0	0	0	0	0	0	0	0	0	0	0	0	0	0
150	ENSG00000006625	652	949	488	573	648	680	870	867	1008	716	953	1014	2170	1281	1158	1240	1476	1258
151	ENSG00000006634	5485	1232	4373	5165	4567	2942	2632	1715	1970	969	1871	1820	2471	1596	1262	1365	956	1127
152	ENSG00000006638	120	487	174	93	172	212	215	173	149	304	103	207	137	261	74	243	292	369
153	ENSG00000006652	3286	1382	3026	4557	2006	2213	781	1598	1735	1073	377	1462	1257	1482	931	1180	1164	1544
154	ENSG00000006659	10	10	2	12	10	6	8	8	9	3	3	1	3	8	17	4	17	7
155	ENSG00000006695	859	1402	961	1028	1205	1219	1513	1647	1489	1234	1379	1567	2127	1659	1405	1725	1301	1419
156	ENSG00000006704	0	0	0	0	0	0	0	0	0	0	0	0	0	0	0	0	0	0
157	ENSG00000006712	2978	3596	2839	4456	3404	1674	1677	2715	2971	1734	2008	2752	3858	3698	3315	2836	2955	3422
158	ENSG00000006715	947	1833	1393	1494	1317	622	1015	1714	2092	955	1329	1389	2001	2556	2101	2107	2003	2082
159	ENSG00000006740	6	35	17	16	17	14	12	39	30	34	51	37	80	68	10	17	14	13
160	ENSG00000006744	2662	4517	3939	4447	2701	1700	2234	4548	4997	3988	2647	3159	4506	4720	3896	3662	2928	3954
161	ENSG00000006747	4	6	17	5	6	4	7	10	11	12	39	10	15	7	28	7	1	2
162	ENSG00000006756	116	129	181	146	181	142	252	431	556	211	433	393	232	420	872	665	722	387
163	ENSG00000006757	366	757	421	356	493	336	465	941	307	212	433	550	629	766	559	817	804	908
164	ENSG00000006788	2	0	0	0	0	0	0	0	0	0	0	0	0	0	0	0	0	0
165	ENSG00000006831	2870	2676	3018	3719	3118	2267	3824	3730	4530	3166	4239	4006	4810	3773	3635	3692	3050	2463
166	ENSG00000006837	7	5	13	9	12	5	8	18	9	9	8	10	9	9	7	10	7	6
167	ENSG00000007001	1	5	6	4	6	2	4	6	7	3	3	3	9	4	2	4	5	1
168	ENSG00000007038	34	86	18	190	68	103	76	103	571	143	192	16	110	26	90	61	233	62
169	ENSG00000007047	1669	1658	1511	1478	1159	1293	1838	1739	2308	1154	2252	2336	2287	1890	2010	1802	1424	1358
170	ENSG00000007062	13	22	83	11	46	18	3	5	119	5	39	71	12	16	156	493	5	11
171	ENSG00000007080	2458	2367	1553	1923	1668	1985	2438	2031	1913	1778	2629	2387	3618	2337	2648	2122	3450	1942
172	ENSG00000007129	774	1243	702	746	776	707	828	1165	1270	1019	646	908	1190	955	849	989	999	1028
173	ENSG00000007168	6149	7868	12441	12809	12901	5427	7779	9289	9617	6496	5847	7221	7717	7366	7072	6807	5452	6852
174	ENSG00000007171	5	12	2	30	4	11	5	15	7	34	7	8	3	5	7	19	2	8
175	ENSG00000007174	1	0	1	1	0	2	0	2	7	4	0	0	0	0	1	0	0	1
176	ENSG00000007202	6149	7478	7368	7525	5528	4398	6251	8299	9138	6113	5959	7025	8293	9255	8540	7491	7448	8251
177	ENSG00000007216	0	0	0	0	0	0	0	0	0	0	0	0	0	0	0	0	0	0
178	ENSG00000007237	1685	369	853	1203	685	548	589	1287	1075	562	1455	1121	900	784	2235	1205	376	695
179	ENSG00000007255	3145	3010	1798	2378	2993	1963	3094	2510	1918	2240	3112	2530	3339	3080	2794	3112	5280	2991
180	ENSG00000007264	5241	2159	2386	2839	3201	1922	5225	3831	3437	2575	8624	5835	2816	3598	5756	4342	8068	2732
181	ENSG00000007306	0	0	0	0	0	0	0	0	0	0	0	0	0	0	0	0	0	0
182	ENSG00000007312	1869	2147	2222	583	1623	870	1345	4662	1865	611	1986	2908	6676	4670	5163	3524	13688	5078
183	ENSG00000007314	24	5	24	2	4	2	0	15	12	3	3	16	4	8	1	7	25	4
184	ENSG00000007341	390	433	386	410	242	383	260	498	406	400	349	343	405	403	253	363	343	506
185	ENSG00000007350	0	0	0	0	0	0	0	0	0	0	0	0	0	0	0	0	0	0
186	ENSG00000007372	234	261	328	344	315	252	329	374	261	180	275	323	242	278	253	331	150	292
187	ENSG00000007376	2098	1667	1466	1856	1206	1178	1773	1504	1898	1625	1414	1919	2996	1521	1514	1472	1465	1248
188	ENSG00000007384	6	5	5	5	5	6	0	7	9	4	3	8	7	4	6	6	2	2
189	ENSG00000007392	1861	2550	2539	2591	408	1218	837	3462	5847	5347	365	1368	1412	727	524	699	477	678
190	ENSG00000007402	746	314	450	390	212	309	1050	1037	1058	1074	1019	1293	201	353	525	292	268	261
191	ENSG00000007516	943	493	460	821	175	308	186	511	780	352	316	437	332	203	336	226	147	120
192	ENSG00000007520	2485	2502	1855	2075	2050	1853	2671	2169	2295	1997	2987	2767	3279	2995	2737	2479	3810	2395
193	ENSG00000007541	1415	1843	1572	1757	886	913	1178	1539	2427	2461	965	1364	1478	1338	1105	970	887	978
194	ENSG00000007545	1121	1331	965	1089	648	651	735	1481	1769	1665	421	1038	799	698	651	842	595	857
195	ENSG00000007866	5	11	4	12	5	4	3	7	8	12	7	11	7	4	4	8	3	8
196	ENSG00000007908	11	1	13	9	20	12	7	5	21	9	6	6	22	6	7	9	1	9
197	ENSG00000007923	1315	1680	1665	1714	986	904	1121	1879	1978	1782	953	1234	1714	1244	1297	1136	951	1131
198	ENSG00000007933	0	0	0	0	0	0	0	0	0	0	0	0	0	0	0	0	0	0
199	ENSG00000007944	11300	6127	9681	10453	5188	10336	14026	9325	10138	16663	9808	10686	10418	7589	5382	9709	6267	6472
200	ENSG00000007952	5	15	3	4	3	0	4	9	11	19	3	5	11	2	8	8	8	6
201	ENSG00000007968	515	377	331	406	540	394	669	784	1911	178	808	816	2703	1290	1511	365	274	279
202	ENSG00000008018	7973	6689	6251	6475	7055	6410	8646	6645	6959	4783	9276	8216	10984	9270	8737	7497	10611	7226
203	ENSG00000008056	25	23	13	16	29	10	44	28	52	46	26	13	37	25	33	17	86	47
204	ENSG00000008083	8149	3570	7761	7341	4853	3771	4128	4267	4296	3747	2183	3291	3457	2305	2406	2722	1472	2160
205	ENSG00000008086	113	84	135	106	85	78	125	163	107	88	97	73	112	90	134	132	50	88
206	ENSG00000008118	0	0	0	0	0	0	0	2	0	0	0	0	0	0	0	0	0	0
207	ENSG00000008128	144	87	171	215	15	57	9	139	200	227	11	64	50	38	26	53	23	23
208	ENSG00000008130	2992	4310	2630	2573	2351	2462	3902	5475	6696	4166	4865	4470	7832	5252	9022	4610	5829	3915
209	ENSG00000008196	0	0	0	0	0	0	2	0	0	0	0	0	0	0	0	0	0	0
210	ENSG00000008197	2	0	1	1	0	1	2	0	0	0	0	0	0	1	0	1	0	0
211	ENSG00000008226	176	237	250	233	46	184	89	402	707	650	29	124	66	58	70	75	95	77
212	ENSG00000008256	805	531	1293	1893	575	328	570	628	680	344	415	438	237	665	849	452	490	570
213	ENSG00000008277	213	357	327	327	208	182	284	297	247	266	212	245	125	177	180	309	254	255
214	ENSG00000008282	5314	3776	5470	4878	6230	2679	3479	2971	2635	1461	2780	3188	2092	3819	3716	4603	2819	4322
215	ENSG00000008283	2197	1139	1937	2100	2242	1490	1717	1433	3046	858	1805	1507	890	2183	2387	650	1736	1124
216	ENSG00000008294	3102	2235	4720	4939	2874	1760	1936	3243	3973	2314	1288	2355	2273	1914	2121	1815	1082	1831
217	ENSG00000008300	412	388	649	792	242	257	280	816	1337	917	292	425	477	463	281	199	179	365
218	ENSG00000008311	158	113	203	99	129	108	68	150	190	191	67	146	99	89	33	156	59	121
219	ENSG00000008323	8	5	4	2	1	5	8	12	7	5	5	10	5	7	17	13	6	7
220	ENSG00000008324	2557	1501	1670	2481	2165	1943	1961	1343	1403	802	1714	1718	2228	1657	1160	1599	1904	1456
221	ENSG00000008382	441	565	479	513	481	481	676	476	435	501	654	556	820	625	770	590	710	449
222	ENSG00000008394	9	5	21	2	31	16	7	7	23	3	8	19	8	13	52	365	4	10
223	ENSG00000008405	3632	2571	3183	3423	2451	1344	1981	2189	1892	1296	1376	2032	1640	1862	1575	2036	1348	1945
224	ENSG00000008438	6	7	6	3	34	0	1	9	10	15	0	1	2	9	8	433	1	10
225	ENSG00000008441	406	1566	508	491	478	420	402	1037	525	575	843	579	639	870	896	580	315	589
226	ENSG00000008513	12127	18488	14156	17765	12427	12419	15553	17512	15564	13597	13210	14546	12109	13740	11408	13078	12062	15520
227	ENSG00000008516	427	76	572	486	192	109	127	181	493	134	364	214	177	112	344	737	67	75
228	ENSG00000008517	39244	40531	25129	29223	26013	32154	46192	35450	29768	26916	47572	48508	49503	55689	49347	29608	61627	20176
229	ENSG00000008710	5543	6946	6996	7739	3698	3582	3733	6717	6856	8670	2234	4945	3296	3534	3241	3275	2745	3888
230	ENSG00000008735	21	33	25	27	29	10	15	26	32	44	11	18	49	10	11	14	10	20
231	ENSG00000008838	3368	5194	3707	3751	3095	2378	3890	5503	6475	5185	3494	4305	5690	4669	5011	4074	4013	4374
232	ENSG00000008853	575	731	709	521	496	357	473	1042	731	524	482	756	753	971	843	866	893	822
233	ENSG00000008869	4415	4220	5220	5801	3590	2736	3493	5496	5561	4986	1977	3295	2585	2632	2406	3129	1882	3249
234	ENSG00000008952	9299	5616	8758	9651	10603	4823	5141	5047	4080	3114	3888	4564	4855	5270	4039	5103	5688	6680
235	ENSG00000008988	166178	140025	93582	136801	149001	149851	151443	92483	62153	85415	142502	123932	145018	129996	104806	150172	254459	127752
236	ENSG00000009307	56552	51528	55981	56911	64667	42608	55287	46166	39849	30866	48273	44419	45510	55769	50054	52306	50606	52285
237	ENSG00000009335	6761	6724	7757	8183	8506	4719	6924	6776	7402	4668	7042	7425	7504	8592	7476	7528	7691	7422
238	ENSG00000009413	2697	2486	3985	3696	2512	1868	2240	3474	3299	1879	1084	2191	2163	2046	1977	1796	1319	2807
239	ENSG00000009694	812	668	1455	1221	288	574	422	1218	1577	1137	169	594	263	526	295	315	252	329
240	ENSG00000009709	0	0	0	0	0	0	0	0	0	0	0	0	0	0	0	0	0	0
241	ENSG00000009724	212	282	427	325	71	217	95	589	595	729	25	210	89	98	60	108	20	100
242	ENSG00000009765	0	0	0	0	0	0	0	0	0	0	0	0	0	0	0	0	0	0
243	ENSG00000009780	1202	1096	1205	1444	841	909	1071	1340	1177	862	659	1099	816	831	735	696	482	730
244	ENSG00000009790	5901	22234	8507	7486	5408	6444	8831	20199	24793	17221	7483	11652	13812	15110	11389	9873	14159	16284
245	ENSG00000009830	348	322	328	321	107	244	189	382	514	456	174	255	226	211	222	212	183	139
246	ENSG00000009844	1662	2171	2060	2415	2379	967	1203	1961	1810	910	1017	1614	2173	2348	2183	1773	2019	2553
247	ENSG00000009950	0	0	0	0	0	0	0	0	0	0	0	0	0	0	0	0	0	0
248	ENSG00000009954	0	0	0	0	0	0	0	0	0	0	0	0	0	0	0	0	0	0
249	ENSG00000010017	5222	3698	4825	4826	4271	3500	4781	4771	5135	2791	3551	4452	4804	4096	3451	2988	2634	2747
250	ENSG00000010030	110	15	56	120	174	204	93	124	776	192	155	293	490	277	418	204	776	583
251	ENSG00000010072	1734	515	1220	1484	1340	775	926	583	653	469	738	583	771	524	623	591	485	420
252	ENSG00000010165	975	2358	949	1046	1155	723	849	1411	1388	841	1032	1283	2274	2379	2135	1957	2224	2678
253	ENSG00000010219	387	540	465	381	320	281	411	537	457	367	334	358	683	641	374	511	551	482
254	ENSG00000010244	13693	8251	12175	13082	12384	8148	9865	10308	14566	10714	9142	9881	9434	8748	8411	7728	6388	7570
255	ENSG00000010256	3610	4677	2712	3237	3355	3122	4746	4654	5210	3274	6327	5386	8867	6342	7279	4738	6567	4627
256	ENSG00000010270	1290	1025	812	1043	1173	1059	1486	1524	1646	697	1648	1512	1982	2093	1738	1818	2576	1553
257	ENSG00000010278	825	379	626	1018	296	329	323	450	417	107	308	565	334	470	296	621	795	495
258	ENSG00000010282	0	1	0	2	0	0	0	0	3	1	0	0	0	0	1	0	0	0
259	ENSG00000010292	3710	9022	3677	4085	4411	4262	7182	8725	7789	4714	8538	8370	13648	11708	10076	10408	6608	8342
260	ENSG00000010295	1561	2474	1809	1921	631	1004	1125	3148	4973	5004	668	1639	1419	1022	823	924	786	892
261	ENSG00000010310	63	124	166	65	37	70	53	241	573	587	41	83	54	32	34	21	32	49
262	ENSG00000010318	556	283	537	484	304	293	299	384	538	446	252	282	291	243	270	261	146	211
263	ENSG00000010319	112	103	253	236	103	168	152	196	576	220	164	266	429	342	189	170	378	378
264	ENSG00000010322	8212	9705	9716	9694	4460	5665	6587	11000	12235	12031	5626	7596	6364	5589	4851	6126	4483	5487
265	ENSG00000010327	6	9	8	12	35	6	1	16	26	68	4	15	8	22	20	33	8	5
266	ENSG00000010361	379	558	323	405	267	311	251	572	585	484	287	345	509	397	324	307	472	281
267	ENSG00000010379	16	10	21	6	4	0	2	6	9	13	2	2	0	6	8	4	6	3
268	ENSG00000010404	1086	521	802	690	749	973	906	1609	1716	845	1895	1535	942	1119	1596	1344	1112	701
269	ENSG00000010438	11	3	5	12	6	4	1	0	18	0	0	3	14	1	10	10	0	1
270	ENSG00000010539	563	791	1383	1491	1337	349	461	552	467	396	294	451	555	385	484	557	327	582
271	ENSG00000010610	20552	33189	23891	26242	24877	22199	29770	21562	26654	10675	27121	23043	25017	31739	42553	21446	19844	29923
272	ENSG00000010626	0	0	0	0	0	0	0	0	0	0	0	0	0	0	0	0	0	0
273	ENSG00000010671	0	0	0	0	0	0	0	0	0	0	0	0	0	0	0	0	0	0
274	ENSG00000010704	72	160	103	76	95	86	120	281	352	250	136	161	196	240	292	103	250	250
275	ENSG00000010803	1685	1243	1492	1793	1044	1086	1075	1380	1398	983	773	1210	831	889	968	981	833	950
276	ENSG00000010810	19794	29126	30644	32403	21335	19081	29016	27955	30891	22959	35181	31226	36690	33095	27843	27545	25910	24566
277	ENSG00000010818	10075	16609	18932	16772	12935	9320	13012	21499	17153	10052	8733	15289	13086	16113	12582	11224	7487	13876
278	ENSG00000010932	1	1	2	0	0	0	1	4	1	1	5	8	1	4	1	1	27	12
279	ENSG00000011007	5057	1754	4308	4793	3767	3391	3666	2454	2740	1664	2541	2837	3026	2083	2248	1942	1439	1659
280	ENSG00000011009	2459	4670	2143	2384	2189	2297	3626	4117	4524	3551	4606	4472	5155	5516	5699	4811	6709	5149
281	ENSG00000011021	712	717	1085	1046	253	412	277	1055	1111	1247	164	518	410	291	318	392	435	410
282	ENSG00000011028	274	292	199	110	127	177	98	520	554	768	37	185	126	195	128	169	69	120
283	ENSG00000011052	0	0	0	0	0	0	0	0	0	0	0	0	0	0	0	0	0	0
284	ENSG00000011083	0	0	0	0	0	0	0	0	0	0	0	0	0	0	0	0	0	0
285	ENSG00000011105	55	40	76	77	40	29	14	30	12	27	15	58	26	20	26	39	8	15
286	ENSG00000011114	2273	2017	2234	2444	2207	1563	1954	2651	2694	1584	1549	2261	2073	1886	1909	2051	1715	1836
287	ENSG00000011132	1864	2375	2094	1917	1225	1415	1741	2647	3272	2510	1744	2426	2537	2166	1584	1439	2254	1772
288	ENSG00000011143	305	721	362	455	297	277	397	729	648	705	302	462	475	489	411	531	395	438
289	ENSG00000011198	627	175	563	612	469	228	279	293	418	188	341	279	568	305	389	344	175	196
290	ENSG00000011201	0	1	1	0	0	0	0	0	74	40	0	0	0	3	0	2	0	0
291	ENSG00000011243	5606	4911	5729	6064	3970	4363	4887	5732	6475	7553	3946	4736	4394	3137	2548	2873	2357	2751
292	ENSG00000011258	2246	2384	3704	3630	1794	1912	1459	3218	3134	2614	853	2072	1523	1568	1115	1611	1289	1742
293	ENSG00000011260	2673	2942	2476	2845	2657	2328	2234	2817	2684	1879	2050	2770	3180	3149	2510	2769	2717	3943
294	ENSG00000011275	7565	8044	8698	9877	5067	4824	5744	7530	8933	9211	3905	6506	5823	5348	4628	5712	4131	5974
295	ENSG00000011295	2496	2690	3230	3594	2832	1798	2972	3383	3322	2064	3175	3334	2934	2656	2417	3188	2454	2784
296	ENSG00000011304	21867	21491	22526	27005	20932	12511	19700	19526	21807	17843	19821	20606	27641	24046	22787	21474	20917	21162
297	ENSG00000011332	9	4	8	10	12	1	1	8	11	4	4	11	24	3	9	37	3	2
298	ENSG00000011347	3	6	2	5	0	1	3	5	1	0	1	6	2	2	5	0	0	0
299	ENSG00000011376	1314	1221	1220	1427	1264	658	974	1064	1234	839	837	992	1469	1129	1207	1286	1042	1198
300	ENSG00000011405	1253	1824	2309	2196	1144	1061	1164	2435	2258	1758	978	1496	1408	1573	1097	1428	950	1589
301	ENSG00000011422	1449	100	467	746	1177	96	155	129	245	31	43	417	545	200	1149	266	47	77
302	ENSG00000011426	165	42	58	91	74	44	101	99	201	28	120	95	434	145	170	164	13	34
303	ENSG00000011451	2955	3507	2626	2845	2012	1494	2176	2960	3439	3581	1544	2466	2326	2046	2002	2470	1873	2112
304	ENSG00000011454	2030	3551	2972	2856	2134	1852	2075	3348	3073	2307	1418	2663	2451	2683	2267	2351	1925	2959
305	ENSG00000011465	7	2	7	17	3	2	0	2	5	0	0	0	2	0	3	0	0	1
306	ENSG00000011478	460	544	348	301	299	260	414	447	463	395	506	645	793	452	362	311	197	341
307	ENSG00000011485	2169	2583	1733	1784	1562	1296	2292	2597	3063	2368	2358	2807	3985	2253	2232	2523	2630	1847
308	ENSG00000011523	4717	4093	6585	4329	4422	2910	2977	3419	2914	3268	1705	2753	1940	2799	2075	2940	2248	3653
309	ENSG00000011566	1209	559	1301	1361	1005	633	545	938	861	749	340	723	345	410	288	386	318	373
310	ENSG00000011590	197	170	264	348	100	98	82	197	295	102	246	187	872	697	227	117	104	63
311	ENSG00000011600	2783	578	576	355	1893	470	814	2586	1837	447	1518	1881	4705	1769	12567	2279	323	1468
312	ENSG00000011638	587	643	489	580	766	424	512	417	455	289	506	548	454	635	693	705	627	588
313	ENSG00000011677	0	0	0	0	0	0	0	0	0	0	0	0	0	0	0	0	0	1
314	ENSG00000012048	114	237	171	149	137	139	279	337	608	151	387	336	1456	474	614	405	87	210
315	ENSG00000012061	1460	1714	1350	1334	1323	1400	1531	1911	1809	1890	1763	1683	1653	1806	2135	1444	1888	1354
316	ENSG00000012124	4000	328	1866	291	1116	295	185	3375	244	229	417	462	2012	1455	106	1936	6148	2345
317	ENSG00000012171	0	0	0	0	0	0	0	0	0	0	0	0	0	0	0	0	0	0
318	ENSG00000012174	539	470	884	891	829	393	449	533	557	437	541	518	765	829	694	559	599	565
319	ENSG00000012211	19	41	26	23	8	13	18	47	38	47	16	35	37	27	21	21	52	34
320	ENSG00000012223	2	2	21	0	615	8	1	1	2	45	1	0	6	136	11	5212	11	53
321	ENSG00000012232	2187	2519	1783	2154	2206	1389	2811	2900	2335	1446	2958	3221	3071	3067	3927	2911	2695	2287
322	ENSG00000012504	0	0	0	0	0	0	0	0	0	0	0	0	0	0	0	0	0	0
323	ENSG00000012660	8698	6837	10296	11408	12012	5938	9273	8474	9809	4653	10317	8657	10197	12241	12029	8654	10119	9068
324	ENSG00000012779	9	8	5	0	6	1	4	8	17	4	2	7	15	14	29	12	67	19
325	ENSG00000012817	0	0	0	0	0	0	0	0	10225	7867	0	0	6	0	0	9	0	0
326	ENSG00000012822	4890	5451	5172	5066	3602	3600	4834	6157	8671	6361	5408	4769	4855	5228	4869	3835	3960	4119
327	ENSG00000012963	1716	2539	1932	2159	1949	1501	2377	2640	2730	1396	2960	2871	3870	3540	3599	2949	2494	2906
328	ENSG00000012983	2011	1450	2000	2091	979	1617	1168	2572	2634	2010	715	2076	1463	913	681	974	697	727
329	ENSG00000013016	519	827	504	396	452	281	554	628	588	406	1008	811	1052	1128	1018	1302	927	655
330	ENSG00000013275	2970	3371	2512	2935	2489	2043	2686	3251	4204	2314	3343	3713	6086	4480	5080	3326	5006	3633
331	ENSG00000013288	5011	8424	6765	6521	5038	4859	8366	7516	7305	7521	7949	8690	8261	7658	8435	7118	6841	8282
332	ENSG00000013293	2	0	0	1	0	0	0	0	1	0	0	0	0	0	0	0	0	2
333	ENSG00000013297	3	1	4	0	2	0	1	2	4	2	0	3	0	2	0	1	0	3
334	ENSG00000013306	6840	6792	5065	5542	8808	4529	6826	5278	5815	6195	6373	6381	7331	5722	5350	5309	8178	5447
335	ENSG00000013364	8870	16468	8926	8841	9611	7913	11300	13620	20033	12953	14887	14465	16752	18830	21520	11850	15275	14056
336	ENSG00000013374	5479	7543	6573	6842	6140	5661	6411	8529	9509	5892	7953	6907	8084	10276	9146	6938	8028	9889
337	ENSG00000013375	601	664	851	839	431	360	385	724	837	656	273	514	518	445	327	391	319	333
338	ENSG00000013392	433	612	542	460	321	411	481	582	499	454	413	501	363	395	299	420	250	323
339	ENSG00000013441	16919	7274	19162	25935	4585	14367	6163	15088	15604	12302	2280	11062	8579	4864	2278	4743	4068	4052
340	ENSG00000013503	492	640	524	655	407	410	406	545	502	408	322	539	660	409	375	524	306	443
341	ENSG00000013523	1368	3308	1542	1667	1573	1222	2070	2491	1824	1955	2203	2331	2641	3087	2390	2901	2659	3075
342	ENSG00000013561	1106	1668	1297	1108	1781	902	1483	1658	1641	869	1496	1831	1398	2049	1890	1641	1771	1699
343	ENSG00000013563	44	42	0	2	0	6	0	53	0	0	0	10	0	0	100	0	0	0
344	ENSG00000013573	1303	1603	1341	1550	588	908	691	1617	4203	2510	209	265	1365	733	744	771	159	1246
345	ENSG00000013583	456	1052	418	406	570	481	596	649	429	441	508	738	563	807	1121	987	973	719
346	ENSG00000013588	3	1	1	1	6	4	3	1	4	15	0	1	2	1	2	0	4	6
347	ENSG00000013619	0	11	7	3	8	0	0	4	0	9	4	7	0	6	10	9	0	0
348	ENSG00000013725	31329	39624	33498	49262	25780	27348	30248	36508	30471	28111	24188	34065	23133	36390	26168	21754	20242	23458
349	ENSG00000013810	4987	8189	6107	7533	4216	3356	4361	5694	6152	5579	3295	4865	7164	5547	4652	5168	3259	5444
350	ENSG00000014123	1795	2483	3236	3138	2638	1282	1543	3046	3188	2515	1437	2230	2069	2279	2243	1991	1641	2410
351	ENSG00000014138	798	1476	750	695	661	684	945	1288	1698	1039	1270	1266	2268	1282	1547	1175	914	1149
352	ENSG00000014164	1982	2723	1946	2244	1526	1495	2015	2395	2628	2789	1599	2164	2443	2020	1881	1958	1178	2116
353	ENSG00000014216	6165	10353	6461	6429	6565	4983	10258	10005	11635	7338	12349	10564	9933	13053	14769	10491	13296	10234
354	ENSG00000014257	29	21	16	1	144	7	18	83	70	4	5	105	164	74	322	53	1	6
355	ENSG00000014641	3706	5300	4361	4676	4245	3305	5659	5363	6395	3333	5717	5934	7466	7617	6841	5641	7522	6440
356	ENSG00000014824	2818	2706	3106	3087	2863	2146	2962	2861	2971	2026	2608	2869	2844	2832	2379	2792	2300	2468
357	ENSG00000014914	0	0	0	0	0	0	0	0	0	0	0	0	0	0	0	0	0	0
358	ENSG00000014919	1075	2096	1134	1024	1215	904	1302	2363	2002	1280	1489	1927	2540	2333	2416	1999	1906	2082
359	ENSG00000015133	25430	17497	21658	23013	10502	14962	14032	19743	21249	23374	6534	16071	13010	8054	7424	9345	4392	8842
360	ENSG00000015153	1218	1001	1581	1694	1496	738	851	1418	1403	806	807	1145	1185	1286	1071	954	947	1286
361	ENSG00000015171	4852	6171	4991	5826	4854	4482	6041	7025	6577	5494	5698	6534	5617	5746	4916	5694	4640	5460
362	ENSG00000015285	0	2	0	0	0	2	0	0	0	0	0	0	0	0	1	0	0	0
363	ENSG00000015413	2	2	1	0	2	2	2	0	0	1	2	9	7	2	1	0	0	0
364	ENSG00000015475	1453	1532	1241	1277	1810	1085	1733	1756	1987	1223	1719	2189	3259	2294	4563	1946	2327	1659
365	ENSG00000015479	39769	30125	39832	40177	39677	24285	32405	31428	32123	20959	26829	31180	28106	34306	29726	31774	29829	33978
366	ENSG00000015520	3	7	9	5	1	5	1	7	7	7	0	3	1	0	2	4	1	2
367	ENSG00000015532	1412	2274	1730	1629	964	1147	1310	1942	1861	2104	875	1502	1423	1090	1037	1545	1121	1515
368	ENSG00000015568	15	3	4	1	4	8	4	6	8	5	6	9	2	3	2	4	1	5
369	ENSG00000015592	4	0	0	5	1	0	3	11	3	2	1	5	7	6	3	0	1	2
370	ENSG00000015676	6277	7179	7759	8243	6544	4926	5986	6623	5957	5465	4909	5909	5486	6907	5432	6437	7118	7385
371	ENSG00000016082	0	0	0	0	0	0	0	0	0	0	0	0	0	0	0	0	0	0
372	ENSG00000016391	139	54	59	93	64	43	65	30	150	7	34	43	89	15	122	14	33	37
373	ENSG00000016402	0	0	0	0	0	0	0	0	0	0	0	0	0	0	0	0	0	0
374	ENSG00000016490	0	0	0	0	0	0	0	0	0	0	0	0	0	1	0	0	0	0
375	ENSG00000016602	0	0	1	0	1	4	1	1	4	0	0	1	2	0	0	0	0	2
376	ENSG00000016864	1508	2894	1869	1808	1802	1641	2308	2753	2700	2090	2536	2789	2798	2791	2465	2487	2517	2355
377	ENSG00000017260	2631	2698	2911	2911	1992	2080	2594	3820	4865	2881	2482	3091	3465	3910	3369	2877	2651	2477
378	ENSG00000017373	9	4	8	10	10	3	3	7	5	11	10	12	1	3	3	1	12	8
379	ENSG00000017427	29	39	27	9	22	18	16	4	22	7	298	65	290	126	29	15	1	1
380	ENSG00000017483	4	6	4	4	7	10	3	10	18	14	13	6	16	14	10	6	15	5
381	ENSG00000017621	1	14	9	10	3	5	1	8	8	12	11	13	11	10	11	5	17	9
382	ENSG00000017797	1796	6827	1956	1973	2653	2041	3660	4522	4481	2525	4083	4692	5282	5722	5457	5311	5481	4862
383	ENSG00000018189	805	1087	1008	940	653	813	740	1706	1615	1701	644	911	607	958	901	732	1114	817
384	ENSG00000018236	0	0	1	0	0	0	0	0	1	0	0	0	0	0	4	0	0	0
385	ENSG00000018280	366	318	134	82	507	114	223	682	816	101	112	578	2268	520	4789	430	101	146
386	ENSG00000018408	34	51	42	45	15	35	41	81	95	34	46	60	83	66	33	31	26	48
387	ENSG00000018510	2819	2437	2918	2806	3118	2288	3369	3417	3860	2107	2955	2372	3657	3405	3797	5147	2659	2894
388	ENSG00000018607	0	0	2	0	0	0	0	0	0	0	0	0	0	0	0	1	0	0
389	ENSG00000018610	1562	1416	1544	1710	1356	1064	1327	1273	1435	893	885	1262	1339	1164	1194	1119	1015	1346
390	ENSG00000018625	0	0	1	0	0	0	2	0	1	0	0	2	0	0	2	0	0	2
391	ENSG00000018699	1178	1908	1410	1502	1022	1632	2125	2238	2070	1478	1591	2194	1929	2511	1703	2057	1784	2449
392	ENSG00000018869	194	293	367	317	375	189	203	245	178	133	139	229	152	202	174	216	254	274
393	ENSG00000019102	13	59	16	11	30	29	84	20	48	127	12	51	75	42	28	38	57	25
394	ENSG00000019144	4	7	10	6	2	0	3	7	5	7	0	0	1	3	1	1	5	0
395	ENSG00000019169	0	3	4	0	28	0	6	12	13	3	2	9	8	9	206	11	3	3
396	ENSG00000019186	10	63	36	43	24	24	31	2	54	4	2	35	22	21	6	7	3	28
397	ENSG00000019485	169	305	286	372	281	163	145	300	238	246	221	260	284	238	266	335	208	326
398	ENSG00000019505	0	0	3	2	3	0	0	0	0	0	0	0	0	0	0	0	0	0
399	ENSG00000019549	0	0	0	0	0	0	0	1	0	0	0	0	0	0	0	0	0	0
400	ENSG00000019582	135538	22987	77431	36753	67362	30368	40666	63551	42143	19262	107647	57217	99246	79954	106070	64142	139617	59705
401	ENSG00000019991	45	8	51	24	28	21	14	44	105	2	22	26	72	28	279	54	0	5
402	ENSG00000019995	7158	3661	6759	6987	6908	4321	4447	3982	3778	2522	2813	4115	3410	3410	2905	3545	2963	3459
403	ENSG00000020129	1809	3074	1546	1900	1390	1349	1847	2420	3017	2139	1799	2236	3077	2887	2131	2213	2283	2354
404	ENSG00000020181	53	25	13	19	15	27	25	31	44	20	31	26	10	15	43	44	11	25
405	ENSG00000020219	0	0	3	0	0	3	1	1	0	1	1	1	0	0	0	0	0	0
406	ENSG00000020256	576	902	467	491	630	503	701	935	781	478	728	886	1286	985	813	932	691	834
407	ENSG00000020426	367	363	344	392	379	423	541	439	437	349	598	463	610	443	372	386	435	301
408	ENSG00000020577	200	46	148	90	95	55	54	184	262	64	41	91	251	94	548	97	105	68
409	ENSG00000020633	67888	15760	47568	64657	54538	35042	36024	27959	30157	30186	48930	37790	36098	25433	32516	26009	28605	19951
410	ENSG00000020922	637	910	1046	825	556	457	521	1536	2014	935	737	679	1144	807	786	684	467	749
411	ENSG00000021300	2477	5708	2793	2569	3311	2857	3900	3401	2556	3233	3327	4464	2976	4309	2978	3838	4757	5562
412	ENSG00000021355	5693	6340	6801	6482	7408	5720	8220	7418	10323	6657	7649	7889	8063	9987	9191	16274	10154	8420
413	ENSG00000021461	4	0	3	0	0	0	0	1	1	3	0	0	0	0	0	0	0	0
414	ENSG00000021488	3	8	22	8	2	3	1	14	12	36	0	5	1	1	2	1	0	1
415	ENSG00000021574	1360	2341	1616	1540	1773	1213	2274	3264	2906	1593	1909	2704	2804	2506	3043	2968	1532	2241
416	ENSG00000021645	0	0	0	0	0	0	0	0	0	0	0	0	0	0	0	0	0	0
417	ENSG00000021762	1356	739	863	676	452	396	755	2609	3032	3934	1463	1962	922	748	2180	1704	790	1315
418	ENSG00000021776	4612	3522	4926	5628	3775	3039	3530	4594	4775	3464	2583	3290	3776	3184	3537	3178	2134	3151
419	ENSG00000021826	19	21	11	16	4	13	15	11	31	27	5	19	21	9	0	17	2	6
420	ENSG00000021852	0	0	0	0	0	0	1	0	0	0	0	0	0	2	0	0	0	1
421	ENSG00000022267	2346	1709	1969	2822	2719	2258	3063	1436	1965	1664	2469	2410	1129	2335	3545	3820	1315	2823
422	ENSG00000022277	3471	5099	2825	3665	3249	2896	4382	4354	3707	2783	4636	4489	6056	5212	5659	5207	5927	5139
423	ENSG00000022355	0	0	0	0	0	0	0	0	0	0	0	0	0	0	0	0	0	0
424	ENSG00000022556	0	0	0	0	0	0	0	0	0	0	0	0	0	0	0	0	0	0
425	ENSG00000022567	987	933	1332	1419	737	512	637	1152	1446	1194	410	733	1037	730	634	871	535	859
426	ENSG00000022840	12898	11155	12847	12504	12598	7983	9360	11596	13598	8225	7818	10034	11267	11667	11032	9184	9034	9261
427	ENSG00000022976	1339	1561	1713	1646	895	999	920	1419	1717	1906	644	1176	884	753	620	878	682	838
428	ENSG00000023041	2445	2453	2779	2707	1486	1642	2144	3238	3582	2720	2050	2603	2787	2858	2209	1895	2420	2023
429	ENSG00000023171	708	509	606	980	523	448	792	767	1547	462	244	557	1003	337	519	356	383	226
430	ENSG00000023191	7426	7852	6173	8798	5025	4513	5904	7022	8182	6425	6035	6805	8460	8223	11888	5924	7837	6882
431	ENSG00000023228	4472	3557	5301	5290	4908	2929	4084	4517	4004	2740	3538	3981	4498	4588	3406	3911	2726	3755
432	ENSG00000023287	7138	4689	10149	9882	6974	3484	4116	5317	4916	3283	2454	4213	3761	3726	3011	3350	2350	3869
433	ENSG00000023318	3089	3340	2681	2895	2953	2685	3652	4081	4429	2318	4897	4288	5076	5453	5426	3818	4729	4285
434	ENSG00000023330	946	1133	968	1069	1122	575	651	1027	1341	554	812	1073	1747	1551	1421	1665	852	1097
435	ENSG00000023445	36513	11266	32950	29386	37600	15273	21205	22857	29630	32663	14300	26967	14891	13006	12082	16607	15140	14489
436	ENSG00000023516	6269	5838	8782	7519	8478	4644	6671	7702	7631	4665	5480	5694	4811	6470	5390	5697	4316	6080
437	ENSG00000023572	198	121	126	196	138	90	122	134	176	147	114	120	267	163	157	156	158	127
438	ENSG00000023608	283	305	314	511	334	140	197	324	192	136	127	273	189	199	161	285	236	260
439	ENSG00000023697	835	982	729	828	844	656	918	1150	933	607	1166	1067	1674	1334	1352	1145	1137	970
440	ENSG00000023734	12277	5794	8626	11187	9925	5257	7034	5510	6201	3808	6736	6374	7177	7516	7115	6029	6971	6172
441	ENSG00000023839	99	162	198	155	43	74	72	254	301	312	37	109	68	70	40	81	25	76
442	ENSG00000023892	7738	12827	8027	9188	6326	5735	7968	11886	14437	12607	7388	9509	13883	12273	10270	9394	11584	10780
443	ENSG00000023902	242	174	177	152	119	152	174	183	160	64	94	174	271	127	300	107	159	107
444	ENSG00000023909	681	750	825	1148	868	408	526	712	965	503	566	797	727	1024	1109	833	1058	900
445	ENSG00000024048	4491	3599	7010	6646	3305	3280	3109	6284	8314	6098	2164	3939	3101	2755	2143	2262	1715	2744
446	ENSG00000024422	8	4	55	0	7	12	1	8	36	1	11	26	7	10	103	195	2	6
447	ENSG00000024526	25	13	14	21	33	19	58	38	117	6	119	54	292	126	93	62	2	12
448	ENSG00000024862	2356	1282	2221	2136	2382	1029	1512	1266	1389	800	1187	1143	1341	1554	1080	1141	1789	1655
449	ENSG00000025039	847	466	730	899	1303	630	792	396	449	289	416	367	300	628	834	866	542	587
450	ENSG00000025156	3152	1572	2704	2541	2404	1318	1184	1618	1418	2154	619	1360	1109	683	548	1247	529	870
451	ENSG00000025293	5441	5943	5262	5987	4785	4483	5281	5607	5071	4320	3661	5337	5269	5057	4835	6911	4110	5628
452	ENSG00000025423	19	54	8	16	22	21	37	36	26	20	52	38	42	56	38	37	61	49
453	ENSG00000025434	145	219	134	141	94	88	142	276	298	131	137	176	315	203	241	246	125	152
454	ENSG00000025708	746	588	823	509	1064	1170	1721	2863	9242	2135	3246	2073	6501	3656	11879	737	2448	1185
455	ENSG00000025770	3208	2907	3266	4280	1521	2032	1933	3135	3794	3581	2325	2786	3437	2687	2493	1925	2911	2173
456	ENSG00000025772	1381	1171	1186	1345	1229	756	793	1139	663	839	815	1076	1633	1353	1126	1153	1032	1297
457	ENSG00000025796	4589	5040	4639	4888	4560	4051	5070	5529	5154	3368	4754	5381	5351	5385	5298	4691	4772	5195
458	ENSG00000025800	6098	3845	6027	5276	4676	3508	3811	4468	4838	4274	1811	3576	2886	2724	2383	2905	1764	2495
459	ENSG00000026025	18699	25633	15679	18710	23046	24925	28800	27532	22830	15373	29559	30044	20116	37381	43452	25719	27465	32925
460	ENSG00000026036	110	126	155	201	10	38	18	234	399	396	0	37	38	19	10	24	13	10
461	ENSG00000026103	4148	1503	3952	3189	4749	2532	3820	3079	6041	1352	3811	4142	3868	3992	4606	2521	3319	1931
462	ENSG00000026297	6191	5049	6714	8645	3583	4874	5023	6056	7624	5681	3696	4899	6264	5539	6775	2681	4543	6012
463	ENSG00000026508	51959	48445	62309	64838	67475	42187	61434	42783	37126	22555	46359	47411	38821	56417	55962	33964	35696	42461
464	ENSG00000026559	68	10	39	3	43	6	1	37	5	7	3	2	48	32	9	13	1	25
465	ENSG00000026652	711	508	561	849	248	470	400	891	1231	1414	409	681	630	371	374	474	317	262
466	ENSG00000026751	2001	1065	1802	1162	1216	1710	3871	5627	6053	1669	10325	6707	11021	7394	5712	2482	5070	1592
467	ENSG00000026950	6414	7858	8274	8603	5872	3962	4301	12623	24751	13545	5698	5078	6408	6952	6482	4804	5462	6442
468	ENSG00000027001	386	561	410	436	325	419	532	639	679	455	646	658	888	734	626	727	763	678
469	ENSG00000027075	23751	18849	26584	29466	24419	16833	24058	21012	20951	15243	21717	23925	17059	18106	16227	19150	16806	16380
470	ENSG00000027644	0	2	6	6	3	2	3	2	19	7	0	3	1	0	0	2	0	1
471	ENSG00000027697	6558	1686	5827	7302	5954	1639	1689	1858	2170	1675	1717	1680	2064	1721	2939	2272	2279	1850
472	ENSG00000027847	1085	1145	1114	1261	718	677	817	1271	1332	1548	797	1048	1168	1152	939	821	1257	1041
473	ENSG00000027869	1726	2233	2130	3101	1706	1421	2070	2846	3100	2630	3092	2444	2992	2999	3137	2499	2563	2174
474	ENSG00000028116	874	563	816	971	944	666	842	1010	1176	592	1094	644	1458	1181	1209	708	1122	825
475	ENSG00000028137	16899	11161	20332	38528	29743	10454	18107	17151	23885	10156	21809	23749	40799	23309	66711	17845	18303	13945
476	ENSG00000028203	1452	2112	2522	2919	1866	1120	1608	2251	2171	1340	1598	1703	2086	2601	2026	2001	1890	2236
477	ENSG00000028277	3283	2659	2871	2702	1841	2061	1505	3584	3897	2264	745	2987	4557	2121	4210	1306	1877	1805
478	ENSG00000028310	2760	3575	3914	4523	1667	1890	2009	4154	5054	4453	1662	2766	2447	1988	2074	1960	1618	1993
479	ENSG00000028528	2743	7995	3975	4301	3488	2788	4367	6627	7914	5987	3408	6024	6594	7099	6446	7231	6350	7487
480	ENSG00000028839	2557	1332	1664	1567	1804	1454	1874	1567	1425	861	2075	1852	1611	1570	1431	1644	1674	1493
481	ENSG00000029153	34	43	43	70	50	48	85	108	129	18	161	85	247	114	71	68	23	31
482	ENSG00000029363	29730	16748	28664	32225	24287	20334	18542	20608	21099	16339	12289	17398	12922	12273	11638	13231	6781	12307
483	ENSG00000029364	3844	2279	4114	3570	4116	2073	2463	3113	3143	2146	2289	2783	2541	2714	2261	2608	1747	1847
484	ENSG00000029534	1580	797	842	865	1142	718	1402	1153	1363	256	468	1255	312	553	1243	232	652	861
485	ENSG00000029559	0	0	0	0	0	0	0	0	0	0	0	0	0	0	0	0	0	0
486	ENSG00000029639	394	558	373	410	384	300	425	574	496	382	405	591	514	504	474	491	393	492
487	ENSG00000029725	3916	3987	5183	5130	3085	3407	4182	5901	5157	4080	2408	4210	4520	3755	3520	3103	3186	3623
488	ENSG00000029993	0	0	0	0	0	0	0	0	0	0	0	0	0	0	0	0	0	0
489	ENSG00000030066	2996	4577	4951	5404	3091	2461	2793	5351	5170	4940	2104	3532	3167	3376	2740	4085	2862	4048
490	ENSG00000030110	3295	1424	2193	2599	1888	1566	1978	1904	2834	1718	1733	1867	4199	2148	1878	1267	1208	1005
491	ENSG00000030304	0	0	0	0	0	0	0	0	0	0	0	0	0	0	0	0	0	0
492	ENSG00000030419	3461	2707	4489	2640	2581	2566	4891	7458	8769	3667	7042	6701	4280	6316	3839	5033	3069	4290
493	ENSG00000030582	2942	2942	2790	1902	4087	1958	4023	3294	3379	2095	4244	3637	4867	5207	10665	6620	3720	3636
494	ENSG00000031003	4678	3405	4849	4953	4402	2344	3948	4140	4762	2617	3331	4037	3844	3892	4154	4226	3277	3512
495	ENSG00000031081	1158	1120	1145	896	1221	644	892	986	1077	267	789	1226	683	1315	2248	1127	808	905
496	ENSG00000031544	4	5	14	12	8	12	4	4	12	5	4	5	8	1	3	6	5	1
497	ENSG00000031691	151	300	233	297	184	83	127	235	186	84	137	190	346	267	193	243	322	319
498	ENSG00000031698	4133	8306	5141	6089	4750	3366	4118	7944	7407	5980	4629	6100	7254	9326	7604	6577	9040	9225
499	ENSG00000031823	5747	5327	6659	6780	4424	3308	4146	4853	5254	5180	2674	4506	4780	3410	3663	3532	2761	3400
500	ENSG00000032219	4394	2700	5592	4865	3672	2716	1992	3845	4685	2952	964	2476	2030	1368	1286	1489	881	1721
501	ENSG00000032389	1885	2357	1629	1749	1550	1442	2093	2105	1931	1500	1857	2118	3686	2433	2045	2190	2749	1871
502	ENSG00000032444	5683	5694	5404	5749	4256	3627	5451	5743	7394	6061	5402	5905	5727	5330	8075	4875	5681	4510
503	ENSG00000032742	618	733	590	591	466	423	459	727	671	427	433	838	486	617	611	714	487	716
504	ENSG00000033011	787	831	572	696	662	419	719	891	929	563	1064	876	1513	1078	1020	781	935	805
505	ENSG00000033030	1716	2241	1961	2037	839	1339	1144	2346	2266	1478	798	1464	1328	1285	1117	1283	999	1573
506	ENSG00000033050	1690	4002	1459	1803	1758	1428	2360	3479	3581	2375	2433	3082	4104	4561	4049	3718	3670	4704
507	ENSG00000033100	4762	3660	4351	4444	3294	3144	4011	4550	5697	4288	4654	4789	5207	5045	4893	3675	4478	3458
508	ENSG00000033122	84	96	213	358	25	136	116	140	208	203	17	80	56	41	61	64	68	261
509	ENSG00000033170	2895	988	2491	2524	2697	1423	1920	1376	1418	962	1324	1174	1790	1657	1196	1032	678	760
510	ENSG00000033178	1537	2083	2486	2067	1432	1033	1437	2658	3073	1626	1003	2104	1741	2332	1628	1664	1118	1641
511	ENSG00000033327	1643	231	1396	1831	1479	805	626	752	1117	314	387	723	1076	617	2127	650	313	339
512	ENSG00000033627	482	665	513	393	312	279	408	738	566	518	314	373	769	569	713	525	437	614
513	ENSG00000033800	3839	3101	4829	5253	4210	2498	3536	3790	3213	3078	3146	2582	2523	2435	2657	3337	1689	2880
514	ENSG00000033867	2557	2099	3597	3616	1824	1266	1350	3153	3934	2400	1202	2100	1675	2273	1537	1616	1256	1802
515	ENSG00000034053	4752	8225	6077	6492	3907	3266	4368	6956	4247	10358	3049	5749	7377	5106	3727	12317	3117	5641
516	ENSG00000034063	234	276	128	215	125	156	250	409	859	270	228	431	2057	385	591	411	75	150
517	ENSG00000034152	5598	3582	4138	4295	4806	2471	3926	3831	4696	2613	4230	4837	7433	4737	7606	4679	4069	3329
518	ENSG00000034239	2	0	1	0	0	0	0	0	1	1	0	0	0	0	0	10	0	0
519	ENSG00000034510	89270	80464	48477	71714	65782	87418	99675	74919	61235	67438	94805	79451	128965	102987	80708	91469	165242	90513
520	ENSG00000034533	1331	755	1177	1287	927	791	933	823	790	631	586	980	530	543	547	603	488	540
521	ENSG00000034677	7733	2992	8525	11805	8206	5386	4412	6100	6922	5385	3624	5420	4255	3897	3032	2856	2701	2758
522	ENSG00000034693	375	806	501	581	579	431	703	788	726	565	625	730	1000	864	652	775	678	789
523	ENSG00000034713	3547	4116	2936	3047	3659	2329	3496	3611	3314	2007	3377	4276	4491	4924	3638	3753	5640	4339
524	ENSG00000034971	0	0	0	0	0	0	0	0	1	0	0	0	0	0	0	0	0	0
525	ENSG00000035115	4320	6455	5261	3793	6489	3290	4266	3687	3172	3115	2921	4903	5291	6640	4244	7976	8421	4329
526	ENSG00000035141	1406	1062	1450	1741	1340	1095	1084	1557	2428	1650	1343	1260	2509	1795	1283	1201	1459	1292
527	ENSG00000035403	2816	4377	2561	2720	1821	1721	3737	5828	6178	2320	3096	4577	3512	3788	8049	4802	4296	4259
528	ENSG00000035499	99	48	52	89	60	60	149	126	273	51	335	193	810	304	320	179	24	49
529	ENSG00000035664	180	31	139	195	64	92	75	162	235	55	273	171	176	94	99	124	129	42
530	ENSG00000035681	1933	3319	3395	3728	2935	1880	3784	3952	4353	2926	3709	2978	3728	4041	3983	3446	3675	3448
531	ENSG00000035687	3173	3800	4658	4823	3700	2338	3196	4226	4742	2961	3542	3760	4350	5014	4947	3952	4180	4669
532	ENSG00000035720	401	315	488	183	338	409	318	1152	464	296	462	286	1073	785	258	545	1443	1836
533	ENSG00000035862	393	460	932	1165	907	342	800	1029	971	99	589	897	1134	739	2588	1078	1021	1187
534	ENSG00000035928	5340	3675	5677	6247	4015	3102	2225	4196	4186	2781	1232	3181	4161	2355	2344	2812	1849	2715
535	ENSG00000036054	1531	1705	2025	2373	2030	690	965	1819	1780	1140	717	1265	1288	1528	1291	1424	975	1561
536	ENSG00000036257	5607	4249	6766	7401	8782	2969	2928	3828	4069	2568	2783	3550	4314	4219	3285	3394	3099	4287
537	ENSG00000036448	0	0	0	0	0	0	0	0	0	0	0	0	0	0	0	0	0	0
538	ENSG00000036473	0	0	0	0	0	0	0	0	0	0	0	0	0	0	0	0	0	0
539	ENSG00000036530	11	21	16	12	5	6	1	10	10	11	3	5	0	0	0	2	0	2
540	ENSG00000036549	3792	3903	4640	4698	4013	3725	4450	5225	4297	3535	2871	4284	3658	3776	2633	3832	2751	4027
541	ENSG00000036565	3	1	0	3	0	0	2	2	3	0	0	1	35	0	54	0	0	2
542	ENSG00000036672	100	13	33	48	40	28	14	16	9	3	10	6	1	4	7	15	2	5
543	ENSG00000036828	3	4	3	9	11	0	16	9	1	0	0	7	0	5	2	5	8	6
544	ENSG00000037042	200	469	256	271	268	219	211	509	721	871	112	244	186	192	134	194	163	215
545	ENSG00000037241	617	491	496	457	550	547	551	478	494	282	569	563	1182	735	557	558	802	520
546	ENSG00000037280	607	721	552	1168	1077	367	290	630	297	1219	341	1398	386	470	182	1161	115	495
547	ENSG00000037474	2848	4655	4492	4147	4270	2006	1842	4406	4937	4304	1638	2967	4208	3161	2947	2906	3591	3108
548	ENSG00000037637	3374	2603	2883	3145	2424	2184	2794	3004	2886	2327	2406	2995	3083	2511	2700	3017	2074	2275
549	ENSG00000037749	3561	1150	2905	3212	2768	1506	1907	1385	1607	1149	1220	1404	1298	1292	1129	1587	1115	915
550	ENSG00000037757	400	785	478	704	244	367	428	939	1647	1531	311	500	619	321	413	353	432	398
551	ENSG00000037897	334	255	358	508	351	242	218	212	292	329	167	247	345	234	189	229	347	263
552	ENSG00000037965	0	0	0	0	0	0	0	0	0	0	0	0	0	0	0	0	0	0
553	ENSG00000038002	1340	2136	1081	1251	1350	1184	1808	1569	1555	1066	2516	1839	1916	1641	2268	1328	1657	1332
554	ENSG00000038210	1292	1811	2502	2316	2559	1014	1520	2208	3022	1212	2389	2247	3576	3557	2087	1864	2332	1819
555	ENSG00000038219	4321	5599	6789	6415	3219	2922	2875	6241	6483	5496	788	3525	2728	1663	2111	2669	868	3020
556	ENSG00000038274	7862	14116	11373	10785	10978	6908	12286	14900	13902	7164	11353	13555	14297	17889	14447	13813	16911	17709
557	ENSG00000038295	0	0	0	0	0	0	0	0	0	0	2	0	1	0	0	0	2	0
558	ENSG00000038358	3452	4383	4626	4955	1698	1905	1701	5021	6340	6002	1747	2754	3505	3265	2988	2626	2088	3511
559	ENSG00000038382	1330	538	1439	681	475	264	227	1050	587	271	454	949	1027	636	1103	828	408	475
560	ENSG00000038427	112	20	101	22	620	31	25	92	100	64	25	132	162	241	734	252	11	79
561	ENSG00000038532	2599	4027	3489	3443	2938	2307	3253	3639	3665	3076	2536	3519	3546	3721	3603	3770	3360	3958
562	ENSG00000038945	2	3	6	6	151	2	17	7	37	7	3	7	137	1	497	37	7	7
563	ENSG00000039068	132	55	70	101	164	102	126	47	227	46	64	35	83	80	220	19	40	44
564	ENSG00000039123	4107	3970	3951	3979	4793	1877	2850	3268	3196	1982	3055	2773	3254	4011	3743	3169	3447	4125
565	ENSG00000039139	0	0	4	0	0	0	0	0	3	0	0	0	0	0	1	5	0	0
566	ENSG00000039319	809	809	857	901	572	376	396	1074	1316	889	395	697	582	584	709	697	372	654
567	ENSG00000039523	1399	1131	1333	769	774	659	524	1468	1490	1163	325	1635	549	671	962	586	488	654
568	ENSG00000039537	0	0	0	0	0	0	0	0	0	0	0	0	0	0	0	1	0	0
569	ENSG00000039560	41	25	18	65	63	15	41	18	8	2	11	28	1	31	66	19	5	19
570	ENSG00000039600	46	48	38	42	34	25	49	43	58	41	31	25	71	116	49	53	59	52
571	ENSG00000039650	1699	1455	1934	1958	939	1095	1342	2149	2901	3229	1361	1542	1789	1304	1183	1121	1279	989
572	ENSG00000039987	0	2	2	0	0	0	0	0	1	1	0	1	2	0	1	0	0	0
573	ENSG00000040199	2271	947	1943	1814	1879	1324	994	1486	1451	765	834	1212	991	1214	1105	806	606	926
574	ENSG00000040275	196	350	238	254	181	147	192	539	781	348	291	361	830	476	473	433	364	447
575	ENSG00000040341	2000	1137	1807	1613	1835	1092	1534	1413	1456	884	1325	1527	1207	1411	1417	1615	1153	1233
576	ENSG00000040487	259	218	312	333	159	170	165	262	340	267	169	178	269	184	225	145	135	165
577	ENSG00000040531	452	616	473	502	370	276	414	613	688	581	452	512	623	617	633	559	593	509
578	ENSG00000040608	72	161	61	90	65	66	139	131	90	45	80	129	66	99	142	113	145	131
579	ENSG00000040633	663	1500	539	504	603	423	563	955	809	458	548	965	1174	1194	1004	1054	951	1303
580	ENSG00000040731	0	0	0	0	0	0	0	0	0	0	0	0	0	0	0	0	0	0
581	ENSG00000040933	9581	13688	11687	12945	8707	6900	10261	14630	13320	11647	8552	11446	10464	11662	9934	10406	9830	11076
582	ENSG00000041353	381	157	259	226	377	120	180	428	467	205	449	334	95	146	420	240	196	174
583	ENSG00000041357	4238	3949	3986	4693	4576	3201	4335	4599	6558	2971	4895	4745	11884	5941	7542	4605	5588	4237
584	ENSG00000041515	49	20	357	276	23	60	19	13	136	21	8	18	26	38	123	8	3	88
585	ENSG00000041802	2193	2710	3052	3230	1721	1856	1585	2708	4008	3329	1068	1769	2637	1478	1483	1960	1459	1887
586	ENSG00000041880	970	1040	961	829	1459	937	1208	1305	1724	1836	1444	1084	1694	1059	1152	914	1269	1115
587	ENSG00000041982	1	2	1	3	2	0	1	5	4	0	4	3	11	7	2	2	4	2
588	ENSG00000041988	675	809	519	582	431	418	533	736	752	646	433	601	752	700	533	601	536	682
589	ENSG00000042062	51	18	48	36	11	21	8	19	92	43	4	28	19	22	23	34	13	20
590	ENSG00000042088	2782	2822	3379	3417	2980	2005	2833	2999	2845	2051	2553	2881	3221	3167	2706	3138	2596	3351
591	ENSG00000042286	263	345	270	214	207	216	212	392	397	359	381	384	573	419	267	218	292	197
592	ENSG00000042304	0	0	0	0	0	0	0	0	0	0	0	0	0	0	0	0	0	0
593	ENSG00000042317	115	181	131	143	134	118	147	186	189	107	120	185	102	166	169	144	104	124
594	ENSG00000042429	2098	1472	2344	2975	1176	1942	834	2103	2036	1776	369	1569	1104	1045	697	866	902	1248
595	ENSG00000042445	1019	1729	1025	1073	843	654	1433	1775	2150	1522	1487	1700	1815	1807	2206	1715	1632	1303
596	ENSG00000042493	2346	1904	1418	1306	1594	1500	2714	2777	2633	558	2271	2315	1726	5022	5137	2819	7221	3594
597	ENSG00000042753	1753	2104	1130	1490	1536	1581	2183	1787	1769	1479	2558	2453	4263	2856	3109	2565	3566	2147
598	ENSG00000042781	0	0	0	0	0	0	0	0	0	1	0	0	0	0	0	3	0	1
599	ENSG00000042813	7	2	3	1	2	0	1	3	1	0	1	1	3	1	0	0	0	5
600	ENSG00000042832	130	75	121	123	42	60	46	87	113	136	28	69	53	47	16	41	21	42
601	ENSG00000042980	502	82	589	113	161	78	48	314	270	141	241	153	313	258	231	425	546	373
602	ENSG00000043039	6	0	4	4	5	3	7	5	7	7	2	0	5	24	1	1	16	1
603	ENSG00000043093	4034	1791	3368	3199	3519	1808	2382	2203	2362	1498	1694	2130	1767	2099	1723	2215	1312	1631
604	ENSG00000043143	18010	24765	24311	25419	19419	16052	19557	23348	19828	12972	18592	21083	19119	27008	19631	20680	19976	26994
605	ENSG00000043355	0	0	0	0	0	0	0	0	0	0	0	0	0	0	0	0	0	0
606	ENSG00000043462	9650	19806	11667	10708	11703	11673	16757	20051	18754	14323	14371	17942	15297	16649	17950	16580	10575	16144
607	ENSG00000043514	364	611	549	490	395	221	281	634	830	688	253	430	477	550	445	469	436	407
608	ENSG00000043591	45	7	7	13	5	25	43	22	28	4	93	56	9	35	30	13	25	4
609	ENSG00000044012	0	0	0	0	0	0	0	0	0	0	0	0	0	0	1	0	0	0
610	ENSG00000044090	839	1461	1172	1102	509	545	598	1586	1925	1864	456	956	907	817	747	676	621	781
611	ENSG00000044115	1075	1067	1564	1444	1456	865	1558	1837	2455	685	2685	2776	2228	2284	6137	1461	1160	1185
612	ENSG00000044446	1730	2640	2289	2183	1177	1305	1651	2673	2701	2674	1433	1881	1625	1741	1793	2069	1405	1640
613	ENSG00000044459	36	17	35	20	71	22	46	68	175	29	39	45	111	85	191	113	35	30
614	ENSG00000044524	0	0	2	1	2	0	0	0	0	0	0	0	0	0	0	1	2	0
615	ENSG00000044574	48236	19694	30829	43026	42878	41657	37693	26863	32152	17442	55117	42542	53970	45180	36903	26651	30300	23481
616	ENSG00000046604	7	28	65	38	32	37	14	21	81	2	34	36	38	18	60	276	3	64
617	ENSG00000046647	472	671	555	575	467	387	518	711	791	795	471	600	883	667	611	470	520	562
618	ENSG00000046651	3315	4366	3561	3520	2153	2633	2924	5288	6664	5538	1847	3314	2213	2377	1950	2289	1974	2543
619	ENSG00000046653	41	110	89	105	28	34	29	118	147	143	7	40	21	43	40	22	19	53
620	ENSG00000046774	0	0	0	0	0	0	0	0	0	0	0	0	0	0	0	0	0	0
621	ENSG00000046889	0	0	9	0	2	1	0	0	4	0	0	3	0	0	1	18	0	0
622	ENSG00000047056	4720	5328	4476	5273	3454	3016	4809	5005	4854	4812	3658	5028	4003	3581	3602	5268	3194	3378
623	ENSG00000047188	1981	2448	3300	2983	1564	1330	1318	3557	3954	3930	999	2152	1773	1369	1351	1653	1006	1361
624	ENSG00000047230	352	613	508	504	383	365	414	679	569	614	402	585	500	622	497	665	383	583
625	ENSG00000047249	2030	1678	1894	2271	2008	1477	1646	1919	1869	1321	1549	1898	2320	2050	1702	1815	1622	1747
626	ENSG00000047315	4667	7726	7267	7372	5880	3422	4743	7809	8581	5308	4317	6399	6991	7777	7162	7661	7131	7510
627	ENSG00000047346	5165	2997	5620	4940	3971	3247	3772	4594	4320	3560	2689	3446	3034	2689	1853	2580	1640	2174
628	ENSG00000047365	6378	3673	6331	7616	4777	4883	6563	7880	10415	4556	5404	6644	6780	5307	5613	3988	4290	3815
629	ENSG00000047410	9056	15258	12259	11317	9484	9829	12311	20342	21972	14623	6350	11712	12939	7787	9035	8890	4198	11181
630	ENSG00000047457	5	14	13	11	2	14	4	25	27	13	5	3	7	8	17	72	5	16
631	ENSG00000047578	894	845	1227	1263	479	467	423	1137	1417	1465	319	646	532	456	493	426	247	380
632	ENSG00000047579	1284	1660	1137	1111	1200	1151	1394	1464	1386	991	1165	1554	1809	1709	1499	1312	1388	1505
633	ENSG00000047597	0	0	0	0	0	0	0	0	0	0	0	0	0	0	0	0	0	0
634	ENSG00000047617	0	0	0	0	1	0	0	0	0	0	0	0	0	0	0	0	0	0
635	ENSG00000047621	598	866	861	1118	827	529	607	966	909	706	536	726	1059	804	726	739	791	762
636	ENSG00000047634	690	771	1118	1460	384	380	288	1095	1192	2573	129	460	208	282	98	492	200	403
637	ENSG00000047644	3542	2491	3893	3381	2093	2288	2857	3926	3667	2335	2129	3171	2958	2813	2841	3495	2838	3552
638	ENSG00000047648	15	7	20	18	5	6	3	20	21	5	7	22	29	13	62	18	16	5
639	ENSG00000047662	19	55	41	27	11	14	16	40	65	48	3	23	8	7	4	17	14	17
640	ENSG00000047849	6953	6518	7660	8175	6935	5520	6839	8597	11089	5904	6426	8378	4807	8809	9742	5762	5487	6631
641	ENSG00000047932	2571	3316	3047	3225	3033	2105	2383	3971	3359	2799	1994	3049	2737	2734	2186	2956	2271	3097
642	ENSG00000047936	1	0	0	0	2	0	0	0	0	0	0	0	0	0	0	0	0	0
643	ENSG00000048028	831	1107	878	662	332	711	1004	2649	2810	1590	2280	1969	2740	2578	1757	1728	1948	1395
644	ENSG00000048052	754	128	567	197	449	167	255	875	527	170	509	396	461	932	518	371	1104	650
645	ENSG00000048140	2576	2452	2095	2227	2436	2149	3563	2825	3549	3195	4687	3612	4521	3920	3220	2624	5014	2405
646	ENSG00000048162	576	485	627	765	670	499	404	646	758	824	202	413	632	395	304	384	471	415
647	ENSG00000048342	22	32	30	21	23	21	36	44	36	7	16	31	14	14	32	24	24	33
648	ENSG00000048392	2714	885	2992	2572	2885	1127	1258	1367	1061	621	1176	1190	1213	1098	1341	1197	848	944
649	ENSG00000048405	6997	3109	6605	6733	6629	4449	4743	4324	4892	4025	3803	4208	3377	3248	2723	2947	2461	2893
650	ENSG00000048462	375	303	134	35	252	274	234	218	167	36	2333	956	2980	1652	342	189	34	30
651	ENSG00000048471	8534	5766	8354	7862	7347	5238	6215	7026	5379	4431	3914	5112	8195	6184	5315	6729	4532	7839
652	ENSG00000048540	0	0	0	0	0	0	0	0	0	0	0	0	0	0	0	0	0	0
653	ENSG00000048544	2889	2090	2580	2854	2985	1571	2460	1566	1590	884	1755	1627	2923	1915	2181	2134	3029	2159
654	ENSG00000048545	1	2	0	0	1	1	0	0	0	0	0	0	0	0	0	1	0	0
655	ENSG00000048649	6787	3991	7012	6806	5896	5441	5742	5759	5254	4191	2570	4598	4039	2531	2542	3510	1801	2949
656	ENSG00000048707	7774	8353	11237	11271	7816	6923	8102	11118	9947	7187	4263	7923	8234	8614	6751	7532	5848	9479
657	ENSG00000048740	24278	14902	30163	33258	19570	13289	11791	18319	18926	20037	8551	14528	16048	12826	11603	21283	9063	12852
658	ENSG00000048828	8477	9816	8955	9312	9129	7360	10938	11983	12984	9917	11435	11512	13903	11762	13626	12074	10543	10338
659	ENSG00000048991	2668	3313	2940	2608	2836	2622	3522	4176	3615	2296	3181	3462	4068	3727	3549	3185	2792	3385
660	ENSG00000049089	378	113	190	259	190	191	133	196	408	335	92	165	213	132	229	288	109	144
661	ENSG00000049130	0	0	0	0	1	0	1	0	3	0	2	2	4	1	0	0	4	0
662	ENSG00000049167	277	496	313	292	398	318	528	595	395	323	658	553	571	611	424	575	524	524
663	ENSG00000049192	147	226	140	125	116	73	52	187	128	356	36	109	89	77	20	73	111	133
664	ENSG00000049239	2943	6944	5917	4508	6523	3035	4701	5890	6544	5432	5033	4404	5816	5995	6327	5816	5652	6865
665	ENSG00000049245	4884	1930	3451	4249	3578	2767	2892	2435	3230	1875	2296	2421	2232	2327	3423	2015	1928	2057
666	ENSG00000049246	293	434	455	657	208	320	312	377	447	280	230	316	483	256	391	335	225	257
667	ENSG00000049247	52	17	88	65	53	70	96	33	100	18	94	67	92	50	94	71	96	53
668	ENSG00000049249	157	35	131	332	105	60	86	57	143	13	135	90	196	219	86	92	62	86
669	ENSG00000049283	2	2	6	0	1	0	1	0	7	13	0	0	0	0	0	0	1	0
670	ENSG00000049319	4	8	0	2	1	1	2	1	2	2	0	1	0	1	1	1	0	0
671	ENSG00000049323	137	10	22	7	16	10	31	9	16	3	21	21	13	10	31	23	0	6
672	ENSG00000049449	502	381	482	575	956	359	405	649	775	771	539	523	703	807	591	970	731	640
673	ENSG00000049540	0	0	0	0	0	0	0	0	0	0	0	0	0	0	0	0	0	0
674	ENSG00000049541	0	0	0	0	0	0	0	0	0	0	0	0	0	0	0	0	0	0
675	ENSG00000049618	11283	8811	12290	12880	7642	8844	9292	9855	8439	6554	3869	8265	8569	5783	5501	6574	3613	6406
676	ENSG00000049656	3887	6034	3500	4035	3507	2377	3839	5392	6548	4378	7474	6307	9419	9602	7261	5216	7173	5228
677	ENSG00000049759	429	248	418	509	590	262	542	192	222	232	146	208	323	344	78	397	352	232
678	ENSG00000049768	3	0	2	4	2	3	4	2	1	7	2	6	2	5	3	0	1	8
679	ENSG00000049769	0	0	0	0	0	0	0	0	0	0	0	0	0	0	0	0	0	0
680	ENSG00000049860	1829	2727	1337	1507	1859	1505	2830	2709	2689	1551	3320	2733	3350	3531	3409	3043	3288	3013
681	ENSG00000049883	205	256	287	261	181	161	222	350	333	289	224	193	276	234	223	216	193	245
682	ENSG00000050030	111	209	124	222	306	142	191	84	123	172	37	131	98	109	129	153	122	266
683	ENSG00000050130	1305	1590	1093	1107	1194	962	1374	1638	1695	888	1447	1614	1882	1837	2021	1669	1727	1558
684	ENSG00000050165	268	101	499	588	87	132	136	192	143	184	484	234	97	95	244	248	144	48
685	ENSG00000050327	171	124	264	228	189	79	116	225	198	175	78	127	165	128	91	109	74	127
686	ENSG00000050344	275	372	614	503	748	293	503	533	1193	365	535	683	1145	980	844	542	698	732
687	ENSG00000050393	944	1143	866	1000	1257	850	1413	1288	1416	615	1584	1480	2128	1897	1596	1498	1425	1262
688	ENSG00000050405	582	1806	618	626	805	639	1166	1641	1489	561	1067	1565	1915	1891	2032	1459	1153	1301
689	ENSG00000050426	3065	4392	3072	3356	3674	3856	4114	4218	4399	4563	4381	3584	3773	4376	3654	4106	4662	4861
690	ENSG00000050438	106	138	65	80	45	59	59	202	176	119	62	110	91	137	146	49	111	67
691	ENSG00000050555	16	201	72	49	48	59	13	61	350	319	9	80	42	45	14	118	14	90
692	ENSG00000050628	372	63	913	892	100	63	7	34	91	13	13	24	10	22	25	8	25	7
693	ENSG00000050730	112	56	70	132	66	90	88	126	122	57	272	97	191	73	134	56	366	37
694	ENSG00000050748	2255	2919	2465	2509	2800	2303	3746	3114	3292	2202	3861	3409	3252	3734	4035	3137	3640	3331
695	ENSG00000050767	10	31	4	7	5	4	5	6	5	1	2	10	12	9	35	66	22	4
696	ENSG00000050820	0	17	2	1	1	3	0	0	26	0	6	55	14	37	3	0	13	5
697	ENSG00000051009	2255	2811	2368	3138	1552	1840	1660	2947	2669	2696	1423	2320	1686	1898	1525	1667	2049	1916
698	ENSG00000051108	15759	2669	9334	9050	9048	6738	7207	5473	5106	6963	8771	7315	9123	4788	4843	5591	6780	3110
699	ENSG00000051128	44	14	45	40	36	33	48	24	51	13	50	41	45	31	62	31	61	9
700	ENSG00000051180	90	77	93	113	88	103	148	147	317	56	327	198	987	317	384	224	27	75
701	ENSG00000051341	34	52	29	50	22	61	61	113	237	55	115	81	414	132	98	63	8	15
702	ENSG00000051382	3891	1653	3788	4122	4162	2458	2713	1774	2058	1348	1370	1966	1639	1652	1670	1803	1768	1674
703	ENSG00000051523	17478	11257	11941	13634	9448	10513	13662	16363	18793	14899	23296	16830	22989	17693	20585	15211	27410	13877
704	ENSG00000051596	546	617	549	501	402	319	441	425	557	461	344	502	907	752	607	732	1093	785
705	ENSG00000051620	4302	3938	4792	6845	4010	4988	5409	4154	5377	4009	2627	2681	3811	3802	3226	3308	4129	3312
706	ENSG00000051825	2027	2122	2927	2473	1599	1530	1332	3489	4088	3534	928	1502	1931	1461	986	1289	1181	1474
707	ENSG00000052126	248	230	682	1005	195	378	817	346	535	186	530	729	166	238	407	289	234	148
708	ENSG00000052344	0	2	1	0	0	1	0	2	3	7	0	4	2	4	1	2	0	0
709	ENSG00000052723	2820	2149	2968	2985	2495	1799	2058	3042	3123	2261	1627	2256	2397	2086	1497	2311	1643	1600
710	ENSG00000052749	1588	1382	1238	1615	1146	661	699	1441	1480	1441	759	1050	1771	1259	1815	1071	730	937
711	ENSG00000052795	1519	1444	1306	1463	1832	985	1643	1423	1531	971	828	1161	1124	1098	2313	1369	846	1286
712	ENSG00000052802	1498	786	1187	1224	1432	847	1329	986	1077	755	1170	949	719	978	784	1047	1111	825
713	ENSG00000052841	4532	5522	4752	4799	3710	3520	4948	6740	7031	4744	4724	5425	6168	6107	5047	5362	5172	5670
714	ENSG00000052850	0	0	3	0	0	0	0	0	0	0	3	0	0	0	0	1	0	1
715	ENSG00000053108	68	13	25	17	1	18	5	8	6	3	2	13	4	12	3	2	38	6
716	ENSG00000053254	21201	14610	25322	23539	27936	16827	25616	15873	13783	10628	19051	15468	15760	15405	16135	16125	12481	16184
717	ENSG00000053328	7	2	2	2	2	2	2	1	2	0	1	0	5	5	5	5	2	6
718	ENSG00000053371	1468	2288	1189	1911	1607	1218	1982	1659	1577	1138	2382	2069	2513	1563	2403	2249	2800	2037
719	ENSG00000053372	1385	1590	1895	2525	2384	1214	1280	1289	1647	1489	942	1327	2274	1648	1380	1521	1953	1710
720	ENSG00000053438	32	52	61	61	16	37	19	107	98	142	10	36	35	41	18	40	17	33
721	ENSG00000053501	1083	1752	936	1156	1101	1016	1136	1013	795	932	1072	1164	1539	1301	962	1181	1720	1284
722	ENSG00000053524	171	113	208	212	93	100	74	146	368	164	67	131	75	159	74	36	61	92
723	ENSG00000053702	454	570	682	666	316	402	516	729	727	1007	276	454	319	244	195	345	176	252
724	ENSG00000053747	3	4	1	2	7	1	4	5	4	0	0	4	1	6	5	16	4	8
725	ENSG00000053770	2354	1904	2920	2838	2658	1445	1580	2154	2170	1514	1527	1617	1746	1928	1381	1896	1950	1857
726	ENSG00000053900	1089	1792	1555	1596	920	1050	1154	2654	3793	2634	1245	1717	1509	1410	1058	1441	1105	1215
727	ENSG00000053918	4164	3515	3393	4031	4064	2674	3543	1818	1607	2217	1117	2026	2066	1920	2493	2456	1656	2270
728	ENSG00000054116	1926	2722	1773	2100	2049	1981	2627	2796	2569	1804	2993	3058	4441	3707	3112	2999	4272	2991
729	ENSG00000054118	13081	9698	15648	16138	9962	6472	6667	8688	10417	5524	3803	7434	8721	7027	6934	7783	3234	6257
730	ENSG00000054148	1268	878	648	701	853	938	1052	1195	1501	1209	1908	1297	2157	1259	1285	1066	2467	1083
731	ENSG00000054179	3	2	4	3	3	4	0	3	4	5	3	3	2	12	10	6	3	6
732	ENSG00000054219	1323	2481	1978	1923	2419	1260	2519	2491	3108	1548	2734	2994	1695	2771	2401	3717	2781	3310
733	ENSG00000054267	9559	8098	11951	12729	7926	7444	6487	10870	10463	7666	3092	8064	5468	4708	4254	5481	3551	5628
734	ENSG00000054277	354	375	206	182	282	101	259	409	304	276	323	299	579	614	467	535	959	486
735	ENSG00000054282	868	1545	1015	1127	958	882	1062	1310	1126	1032	743	1166	1205	1212	784	1158	1071	1303
736	ENSG00000054356	7	1	1	3	4	0	5	2	1	1	1	0	2	1	1	2	0	2
737	ENSG00000054392	540	294	349	424	347	280	344	226	387	186	544	249	197	291	393	238	299	262
738	ENSG00000054523	1342	1021	1597	1921	1158	888	963	1295	1970	689	917	1301	1285	1355	2057	1114	875	1123
739	ENSG00000054598	14	2	4	1	9	5	6	100	15	20	5	7	15	21	15	30	12	11
740	ENSG00000054611	4024	3205	3113	3712	3343	1943	2413	2826	2458	2251	2258	2779	3593	3117	3531	2735	3599	3386
741	ENSG00000054654	14407	12501	26058	23476	15576	12399	12547	25922	36451	15880	6892	17998	18483	8933	11658	8527	4452	11879
742	ENSG00000054690	21	26	18	14	11	12	0	36	28	24	3	17	14	13	2	9	10	6
743	ENSG00000054793	48	77	162	279	54	42	118	49	393	90	455	94	237	174	678	276	27	175
744	ENSG00000054796	0	0	0	0	0	0	0	0	0	0	0	0	0	0	0	0	0	0
745	ENSG00000054803	0	0	0	0	0	0	0	0	0	0	0	0	0	0	0	0	0	0
746	ENSG00000054938	0	0	3	0	0	0	0	0	0	1	0	1	0	0	1	0	0	0
747	ENSG00000054965	4116	4540	4376	4489	4740	2745	3748	4427	3945	2992	2608	3041	2910	3501	3566	3277	2482	3694
748	ENSG00000054967	1336	471	1087	1480	913	430	316	758	1035	490	200	661	919	532	1203	390	618	384
749	ENSG00000054983	2958	1855	2665	2895	2233	1418	2278	2574	2631	1652	2253	2322	2003	1958	2563	2194	1682	1567
750	ENSG00000055044	7848	5686	8310	10922	8145	5819	4156	5749	6650	5844	3060	4874	6496	5294	3907	4094	4880	5174
751	ENSG00000055070	12514	7714	9304	10441	11888	7941	10019	8350	8328	5873	10376	8881	11634	10812	10743	8805	13176	9572
752	ENSG00000055118	313	718	387	284	422	396	364	434	427	323	164	434	406	464	519	454	748	627
753	ENSG00000055130	5762	5799	5954	6674	5231	4278	4721	6635	6571	4759	3887	5810	6352	5431	4716	5557	4628	4992
754	ENSG00000055147	766	1333	1164	987	1056	533	797	1249	1118	671	670	1057	942	1175	1148	1156	930	1205
755	ENSG00000055163	36376	43484	39848	38300	41069	35183	51665	55280	45248	40634	49781	51444	44933	53061	50876	50464	55509	57482
756	ENSG00000055208	18970	24221	23653	21774	30894	23964	30040	31286	27538	21915	21723	27994	20293	29992	22146	25443	20687	31071
757	ENSG00000055211	1795	931	1727	1628	2041	1172	1179	988	1056	638	1207	1113	1107	1615	1391	1307	1335	932
758	ENSG00000055332	3457	2654	7479	4133	4078	5661	8126	14557	22144	9002	11762	4737	10892	16517	9134	4706	8759	13436
759	ENSG00000055483	14906	7183	18100	32026	13540	5884	6262	7753	8182	8195	3918	5837	4408	5172	4628	4632	3873	5872
760	ENSG00000055609	6577	8345	11226	12019	6628	4298	4516	9228	8518	5695	2105	5747	4510	5270	4632	5046	3016	7274
761	ENSG00000055732	51	83	66	87	233	86	115	170	408	192	36	22	51	262	90	43	336	185
762	ENSG00000055813	0	0	1	0	0	0	0	0	0	0	0	0	0	3	0	1	1	0
763	ENSG00000055917	11855	19328	17034	16875	16047	9354	13177	17877	15980	9309	10281	16440	12827	19694	16034	18001	17572	21495
764	ENSG00000055950	1768	1974	1490	1842	1482	1458	1811	1825	1845	1320	2007	2048	2764	2225	1740	1885	2778	2002
765	ENSG00000055955	17	15	40	29	6	9	8	28	75	40	1	11	9	2	3	7	6	5
766	ENSG00000055957	0	1	0	1	1	1	0	1	2	0	0	2	0	0	7	0	0	0
767	ENSG00000056050	418	1148	369	622	586	553	889	1062	1046	470	951	1164	1462	1423	1036	1034	1057	1196
768	ENSG00000056097	11108	7218	11790	11173	11148	6667	9557	8325	7838	5421	7444	7418	6748	6061	6849	7641	4277	6875
769	ENSG00000056277	299	316	515	464	276	251	232	419	399	333	109	366	303	187	188	225	169	206
770	ENSG00000056291	0	0	0	0	0	0	0	0	0	0	0	0	0	0	0	0	0	0
771	ENSG00000056487	0	0	0	0	0	0	0	0	3	0	1	1	4	0	1	0	0	0
772	ENSG00000056558	8170	5214	11520	10778	7003	3153	3857	6197	10895	10512	2539	4037	3088	3135	2964	1913	1725	2743
773	ENSG00000056586	7077	4606	7905	7019	6935	4798	5352	6135	6889	4365	4026	5815	4193	4514	3794	3966	3555	4137
774	ENSG00000056661	5	13	5	3	13	8	5	6	11	6	3	13	3	5	7	1	8	2
775	ENSG00000056678	0	0	0	0	0	0	0	0	0	0	0	0	0	0	0	0	0	0
776	ENSG00000056736	103	152	105	150	79	64	94	155	219	68	115	151	171	180	206	84	92	157
777	ENSG00000056972	2291	2187	1691	1732	2332	1601	1971	1898	1187	1163	1145	1457	1928	2047	1775	1842	1694	2058
778	ENSG00000056998	0	3	0	0	0	0	1	5	1	1	0	0	0	0	3	5	4	0
779	ENSG00000057019	138	102	168	291	129	119	74	124	116	105	15	115	87	40	27	64	15	96
780	ENSG00000057149	0	0	0	0	0	0	0	0	0	0	0	0	0	0	0	0	0	0
781	ENSG00000057252	2051	2835	3197	3404	2524	1249	1215	3362	3325	2095	1836	2640	2826	3207	3632	2883	2300	2736
782	ENSG00000057294	57	133	86	23	238	54	84	31	127	35	12	79	35	45	325	319	31	32
783	ENSG00000057468	0	5	12	4	11	1	0	7	7	4	2	5	4	1	1	0	4	16
784	ENSG00000057593	15	13	10	5	7	9	15	21	10	12	20	30	24	18	5	26	25	12
785	ENSG00000057608	5211	13985	7823	8088	11376	6816	10914	14622	12141	6608	15126	14345	17989	20390	23527	15475	20166	17754
786	ENSG00000057657	8428	3063	4099	3585	4200	5842	6145	3548	6270	7470	10301	9312	11233	6850	9647	14466	8504	5685
787	ENSG00000057663	3188	2439	2583	3008	3444	2529	4175	2901	3127	2015	4058	3572	3284	3290	2893	3116	2949	2635
788	ENSG00000057704	1791	54	1200	1905	1199	316	1060	468	390	339	1311	508	376	246	627	409	320	159
789	ENSG00000057757	5432	3245	4293	5346	4777	3707	3771	3266	2783	2199	2935	3571	3612	3375	3272	3390	3183	3579
790	ENSG00000057935	1819	2960	2074	2178	1539	1836	2181	2234	1845	2147	1344	1758	1531	1652	881	1443	1370	1684
791	ENSG00000058056	1257	857	1379	1609	1347	833	933	1106	789	516	828	942	1021	808	881	1090	669	828
792	ENSG00000058063	8667	11135	12437	12127	9566	6370	9626	13339	11902	7403	10101	10988	10268	14506	11433	11967	11166	13763
793	ENSG00000058085	0	0	0	0	0	0	0	0	0	0	0	1	0	0	0	1	0	2
794	ENSG00000058091	628	105	481	112	370	70	154	453	176	70	487	338	740	601	248	377	982	379
795	ENSG00000058262	12123	12506	10986	12864	13551	8543	13087	11579	14575	7878	18185	14031	19892	20447	19764	12873	14435	13266
796	ENSG00000058272	4802	4863	6533	6523	4346	3208	3554	7105	8048	4902	2052	4949	3632	3775	3603	3902	2238	4416
797	ENSG00000058335	8	3	5	0	5	3	2	5	3	0	9	1	7	11	8	10	1	4
798	ENSG00000058404	0	0	4	0	0	3	0	4	3	3	0	1	0	2	2	0	0	0
799	ENSG00000058453	3150	4091	3023	2723	1212	1939	1340	3339	4434	5091	1284	2281	1246	1434	1398	1583	1111	1630
800	ENSG00000058600	3550	3086	6147	8087	1934	1975	1739	3694	4747	5317	1156	1929	2155	1447	1120	1293	1265	1551
801	ENSG00000058668	8645	11190	10400	10447	6772	7428	11591	18220	21838	6685	15355	16894	13294	21262	19465	11365	14253	11768
802	ENSG00000058673	9656	13956	11904	10994	8633	7360	9633	14138	16394	12571	6918	11703	8604	10330	7191	11288	8204	10089
803	ENSG00000058729	2222	1325	2580	2455	3123	1352	2015	1408	1424	872	1439	1443	1193	1230	680	1391	768	1333
804	ENSG00000058799	785	1060	780	771	940	747	928	1230	1231	661	1280	1195	1588	1637	1421	1180	1308	1177
805	ENSG00000058804	850	1623	1350	1515	1416	700	806	1407	1569	981	1208	1399	2125	1857	1533	1626	1084	1405
806	ENSG00000058866	33	20	28	2	66	1	11	39	32	6	7	38	96	42	285	170	15	7
807	ENSG00000059122	3043	4158	3648	3844	1374	1485	1599	3776	8732	7410	1148	2390	2521	2103	1767	1528	1575	1920
808	ENSG00000059145	1559	1465	2188	2032	848	629	598	1433	2032	2244	496	912	715	690	504	546	627	679
809	ENSG00000059377	829	708	841	977	1213	414	760	773	1198	157	911	1151	2650	874	6034	1152	569	625
810	ENSG00000059378	2424	2724	3844	3278	2369	3137	3346	7487	16351	9058	3772	3587	5576	7369	5222	2977	5379	5549
811	ENSG00000059573	1500	3828	1632	1991	1681	1622	2328	3598	3607	2217	3542	3557	5312	5164	4174	4346	4690	4236
812	ENSG00000059588	1473	2885	2101	1926	1143	1451	1465	3225	4937	4987	1663	2025	2153	2296	1304	2215	2140	2637
813	ENSG00000059691	393	909	469	457	495	412	523	764	688	478	632	657	1191	914	776	774	697	819
814	ENSG00000059728	2930	776	2749	2451	1673	1103	1274	1322	2364	855	744	1040	1038	710	1101	1185	358	500
815	ENSG00000059758	7938	3972	8860	10269	8450	4399	4515	5267	4949	4279	4475	4595	3670	4295	2762	4027	3046	3908
816	ENSG00000059769	356	291	386	446	229	365	266	315	298	215	207	335	350	261	198	189	177	247
817	ENSG00000059804	61787	7223	50417	72018	67417	26909	17341	7176	7442	6346	12231	9934	7690	11443	9804	6803	5948	4976
818	ENSG00000059915	555	1135	536	570	539	603	798	761	588	889	285	544	459	529	278	463	1124	816
819	ENSG00000060069	3698	5116	5049	9007	4615	2300	3240	4291	4278	3380	2908	4378	4760	4350	4183	4214	3679	4241
820	ENSG00000060138	3673	1674	2936	2448	6036	2387	3541	3065	2774	3522	3237	2573	3070	3629	3202	3683	6590	3504
821	ENSG00000060140	59	33	32	17	27	21	36	63	76	66	49	96	7	41	30	39	101	35
822	ENSG00000060237	17114	18550	25607	26572	21737	11332	14496	18612	20409	12257	12051	16446	19324	22796	21321	16887	14824	18997
823	ENSG00000060303	0	0	0	0	0	0	0	0	0	0	0	0	0	0	0	0	0	0
824	ENSG00000060339	3877	3369	4536	4446	3200	2554	2272	4472	6052	5111	1441	2921	3601	2033	2093	2298	1660	2157
825	ENSG00000060491	5632	6130	5754	6611	4004	3418	3593	5266	6775	6542	3605	4287	7466	5056	5717	4191	3934	4514
826	ENSG00000060558	1985	85	935	1367	1314	552	449	154	419	85	240	343	657	168	702	550	159	175
827	ENSG00000060566	2	0	2	10	11	3	2	19	7	0	0	4	8	16	12	8	2	0
828	ENSG00000060642	350	616	340	240	301	188	311	569	608	435	427	555	566	569	480	720	618	545
829	ENSG00000060656	2	8	6	3	7	6	3	13	31	6	6	8	10	8	17	13	11	5
830	ENSG00000060688	2068	2089	2343	2801	2592	1088	1502	1895	1992	1123	1221	1635	2675	2038	1885	1914	1443	1954
831	ENSG00000060709	16	1	29	1	0	9	1	48	2	0	0	4	0	9	2	7	8	18
832	ENSG00000060718	0	0	0	0	0	0	0	0	0	0	0	0	0	0	0	0	0	0
833	ENSG00000060749	973	793	1059	1003	755	698	693	1084	1252	878	489	874	710	697	647	660	410	639
834	ENSG00000060762	1737	1067	1318	1748	1392	1301	1581	1281	1378	1039	1841	1501	1811	1367	1625	1201	1780	1030
835	ENSG00000060971	2176	3086	2170	2210	2011	1774	2663	3156	3860	3332	2929	2523	3857	3180	3798	2411	2814	2072
836	ENSG00000060982	123	92	173	61	256	71	120	225	447	27	190	264	1020	407	1365	586	89	96
837	ENSG00000061273	8072	11477	8732	8524	5587	5957	5576	10543	10782	10991	3644	7383	7484	7208	5696	5332	5141	6174
838	ENSG00000061337	461	166	183	603	364	79	275	106	334	43	173	139	105	105	386	109	262	578
839	ENSG00000061455	5	0	1	2	3	0	1	2	0	0	0	2	0	0	1	0	0	5
840	ENSG00000061492	0	0	6	5	0	3	1	0	2	0	1	0	0	0	1	2	1	0
841	ENSG00000061656	174	33	198	328	20	30	16	35	86	63	30	15	89	33	7	19	9	13
842	ENSG00000061676	452	307	267	290	169	220	284	352	475	190	217	513	99	202	322	166	75	162
843	ENSG00000061794	3319	2734	2989	3243	3963	2637	3250	2894	2486	1546	2417	2640	3298	3261	2850	2808	3085	3215
844	ENSG00000061918	13	49	31	9	57	11	26	92	150	14	19	137	201	113	1083	165	11	65
845	ENSG00000061936	5964	5470	5962	6845	2816	4335	4366	5940	6402	7475	2599	4643	4344	2565	2840	2914	2194	2633
846	ENSG00000061938	9738	8193	9358	8180	3773	5963	6100	11864	18144	18905	3949	6591	6702	5445	4947	4118	4353	4853
847	ENSG00000061987	2395	3783	2846	3271	1864	1843	2320	4892	4562	3369	2132	3020	2883	2731	2455	2828	1942	2964
848	ENSG00000062038	33	32	40	51	13	22	18	18	17	19	3	17	18	11	2	14	2	10
849	ENSG00000062096	0	0	0	0	0	0	0	0	0	0	0	0	0	0	0	0	0	0
850	ENSG00000062194	11729	11623	12549	13614	13719	8938	11128	12263	12821	8584	10522	12961	9889	11750	9046	10843	9233	11421
851	ENSG00000062282	66	35	29	7	54	14	38	45	54	21	99	69	129	109	99	151	97	64
852	ENSG00000062370	6	10	13	0	9	10	3	7	6	5	0	4	0	0	5	8	4	8
853	ENSG00000062485	6481	6915	6883	6562	7626	4748	6298	6452	8030	5601	6537	6660	8633	8628	9699	7804	7612	7313
854	ENSG00000062524	636	228	425	346	141	122	351	382	751	130	367	430	207	529	356	264	521	152
855	ENSG00000062582	18	27	26	31	10	20	19	31	39	43	4	28	21	21	12	19	31	19
856	ENSG00000062598	5271	4126	5251	5680	4451	3058	3691	4884	5865	4352	2948	4789	3635	4082	5118	4228	2965	3417
857	ENSG00000062650	7160	9687	8969	9312	8857	6099	8648	10519	9594	5797	6279	9439	7918	7652	7231	8424	4696	8248
858	ENSG00000062716	1944	2660	1876	2169	2659	1557	2043	2498	3114	1614	2404	2453	4328	3475	5757	3081	3008	2841
859	ENSG00000062725	2198	2537	4158	4548	3234	2018	2267	3690	3009	2520	1618	2715	2390	2489	1781	2337	1467	2240
860	ENSG00000062822	1300	2226	1046	1168	879	901	1370	1968	2347	2440	1354	1650	2517	1592	1679	1503	1344	1436
861	ENSG00000063015	1	0	4	10	0	1	0	7	3	4	0	0	0	0	0	0	1	5
862	ENSG00000063046	65376	72894	52387	60384	73760	52685	86505	61594	35764	36467	65871	71455	45607	63540	71082	71722	81115	71221
863	ENSG00000063127	229	198	212	159	146	161	205	345	346	359	124	210	171	149	84	167	124	129
864	ENSG00000063169	4624	3367	4748	4154	2590	3052	3481	3410	3746	3874	1799	3149	2868	2040	1836	1822	821	1891
865	ENSG00000063176	482	717	689	746	450	265	434	614	730	775	419	530	868	647	615	578	633	532
866	ENSG00000063177	126084	115790	81242	112902	116269	93222	111398	71739	47471	72989	96134	100058	105512	91649	80701	120542	187028	97748
867	ENSG00000063180	905	912	750	696	588	666	924	827	597	804	612	827	466	692	361	501	772	624
868	ENSG00000063241	379	779	326	307	425	318	752	698	755	413	1191	929	1652	1258	1208	783	1123	819
869	ENSG00000063244	13440	15555	11641	12933	8361	9005	12693	15182	16039	14692	13015	14980	18826	14227	13788	13180	14928	12603
870	ENSG00000063245	4257	3742	3123	3278	2876	2251	3214	3238	3939	3100	3109	3686	4754	3863	5472	3126	3258	3416
871	ENSG00000063322	4182	4804	4596	5472	4760	2643	3780	3969	3925	2524	3273	3760	4353	4986	4956	4243	4529	5092
872	ENSG00000063438	47	45	38	44	26	30	43	52	54	37	38	66	48	40	45	20	31	29
873	ENSG00000063515	0	0	0	0	0	0	0	0	0	0	0	0	0	0	0	0	0	0
874	ENSG00000063587	0	0	0	0	0	0	0	0	0	0	0	0	0	0	0	0	0	0
875	ENSG00000063601	0	0	0	0	0	0	0	0	0	0	0	0	0	0	0	0	0	0
876	ENSG00000063660	93	142	54	59	88	36	100	117	133	75	205	208	134	134	191	114	138	92
877	ENSG00000063761	284	478	260	266	120	172	230	464	534	449	268	459	499	536	392	321	399	336
878	ENSG00000063854	1633	1492	1367	1593	1994	1407	2473	1596	2365	2622	1603	1957	2458	1879	1861	1308	1971	1418
879	ENSG00000063978	14932	6591	13099	15233	14917	6492	8331	6477	7072	5147	7149	6318	7606	7369	6694	6021	4925	5694
880	ENSG00000064012	3949	6446	7108	5534	2101	2591	1947	8492	11116	10294	1482	5654	3265	3114	3089	4072	3293	4632
881	ENSG00000064042	0	2	16	6	5	2	0	5	28	0	0	8	1	6	15	31	0	1
882	ENSG00000064102	597	1002	707	667	533	560	575	1143	1509	980	662	850	1399	1046	827	729	1040	1185
883	ENSG00000064115	1382	2568	1112	1117	1242	1337	2794	2458	2456	1392	3509	2165	3668	3043	3392	4089	3437	2752
884	ENSG00000064195	0	1	0	1	0	1	2	2	0	1	0	1	0	2	0	0	0	3
885	ENSG00000064199	10	30	12	14	32	23	24	46	19	10	23	14	27	37	33	37	26	37
886	ENSG00000064201	1582	2226	1239	1346	664	916	575	2982	4847	7966	805	1071	919	1198	1081	1079	1350	1083
887	ENSG00000064205	0	4	0	0	0	1	0	0	1	3	0	0	0	0	0	0	0	0
888	ENSG00000064218	0	0	0	0	0	0	0	0	0	0	0	0	0	0	0	0	0	0
889	ENSG00000064225	4	3	22	23	15	10	3	16	36	8	4	8	22	13	50	33	9	10
890	ENSG00000064270	6	19	4	5	0	2	2	5	16	7	1	5	8	4	2	33	1	3
891	ENSG00000064300	33	11	39	34	29	56	53	44	41	48	97	60	49	21	46	72	41	11
892	ENSG00000064309	155	171	86	169	213	73	104	69	58	44	23	116	72	104	59	48	36	79
893	ENSG00000064313	1635	1772	2143	2390	1412	1260	1463	2390	2570	1964	1214	1671	1684	1658	1549	1521	1010	1483
894	ENSG00000064393	6871	6572	8588	8675	7192	3761	4908	5390	4739	3332	3042	4982	5351	5620	6086	6584	3135	5830
895	ENSG00000064419	3550	3286	3315	3782	3019	2418	2634	3842	3808	2712	2424	2815	3784	3468	3256	2916	2643	3250
896	ENSG00000064489	0	0	1	0	0	0	0	0	3	2	1	0	0	0	0	0	0	0
897	ENSG00000064490	1087	2032	1162	999	1253	1034	1615	1621	1924	1296	1896	1696	2101	2087	1977	1860	2297	1744
898	ENSG00000064545	1014	1236	877	1032	852	760	967	1160	1362	1266	900	1085	1213	1135	936	880	1083	815
899	ENSG00000064547	4148	1538	2914	3574	2478	2197	1547	1507	2608	2685	1369	1944	2821	1517	1365	2008	1389	1235
900	ENSG00000064601	3870	4124	3080	3418	4324	2461	4121	3219	4474	3538	3667	4018	5268	5424	7529	4008	5529	3927
901	ENSG00000064607	1687	2339	2568	2243	616	1267	947	4276	9427	7111	816	1565	1374	1287	988	1108	798	1002
902	ENSG00000064651	1580	951	1467	1729	1683	565	897	820	976	595	606	792	997	975	919	1115	669	860
903	ENSG00000064652	181	112	179	188	171	152	178	147	160	100	164	178	110	160	250	87	89	92
904	ENSG00000064655	2	3	3	3	15	4	2	1	2	2	19	19	23	16	15	4	4	0
905	ENSG00000064666	17461	31471	16622	20590	20635	18118	26068	23714	23389	14576	23515	28016	33169	36831	31797	26243	29287	31214
906	ENSG00000064687	6540	7659	6252	7454	2018	4496	3622	9454	12327	11129	1509	5952	3304	3402	2500	3144	3047	2446
907	ENSG00000064692	4	0	1	0	1	0	0	1	0	2	0	1	0	2	2	0	0	0
908	ENSG00000064703	4068	1540	3492	3874	4211	2343	2042	1797	1623	1487	1228	1489	1293	1237	1000	1401	830	1180
909	ENSG00000064726	4844	4337	5428	6281	6105	2972	4314	4958	5641	3413	4573	4449	5122	6103	5882	5883	5987	5354
910	ENSG00000064763	206	328	260	342	397	342	644	764	1252	424	711	517	997	1034	747	975	890	949
911	ENSG00000064787	13	14	22	20	32	53	187	20	141	68	12	36	86	51	46	48	21	114
912	ENSG00000064835	3	10	2	0	7	3	0	5	5	1	3	4	3	7	5	4	1	6
913	ENSG00000064886	1870	5471	593	1275	617	832	1797	2720	2693	746	2283	1493	3875	6821	2091	2003	2443	2476
914	ENSG00000064932	6438	4812	7891	10278	5005	2954	2221	5358	10654	10769	1562	3959	4171	3023	3421	2687	2074	2187
915	ENSG00000064933	784	1002	801	654	516	733	768	1587	1732	1231	723	1180	939	846	575	796	819	730
916	ENSG00000064961	1802	2880	1453	1507	1358	1483	2409	2243	2656	2464	2164	2391	2893	2332	2566	2030	3165	2129
917	ENSG00000064989	9	106	65	39	31	23	37	20	55	23	12	22	16	34	44	112	56	108
918	ENSG00000064995	739	1048	1274	1192	646	980	762	1404	1873	1240	834	1116	1374	1110	696	664	954	824
919	ENSG00000064999	1601	1267	1862	1816	1061	948	1055	1270	1390	1102	631	1125	1005	812	1052	882	639	842
920	ENSG00000065000	6106	8695	6980	7511	4642	4723	6077	8822	10486	8687	5133	8136	9684	7320	7657	6064	5555	6458
921	ENSG00000065029	2712	3475	3043	2770	2124	2579	2780	4345	4775	5443	2153	3033	2886	2209	1887	2006	1864	2140
922	ENSG00000065054	102	269	91	90	140	112	182	184	87	179	127	155	174	122	176	203	151	149
923	ENSG00000065057	289	358	181	209	201	247	354	387	390	306	434	448	840	512	434	378	582	368
924	ENSG00000065060	2138	1937	2231	1662	1820	1652	1792	3055	1701	1406	1313	2038	2481	1887	1887	1570	753	1265
925	ENSG00000065135	7924	5160	5653	8487	9819	4884	5951	5506	5786	2084	6653	6140	6683	8051	8612	6384	5585	6375
926	ENSG00000065150	7160	9932	8054	7814	9411	5843	9849	8813	7979	5356	9645	8437	9633	10336	9691	10517	8192	9620
927	ENSG00000065154	2649	2467	2166	3332	3377	1746	2851	2684	2440	1806	2814	3356	2689	3689	3296	3477	2942	2963
928	ENSG00000065183	1950	2046	2138	2365	2517	1260	1796	2178	1929	1641	1536	1622	1890	1825	1446	1974	1507	2319
929	ENSG00000065243	1966	1979	3612	3694	1772	1487	1288	2738	2867	2619	935	1878	1055	1134	807	1141	756	1170
930	ENSG00000065268	849	1587	1032	1327	958	693	1179	1297	1529	1280	975	1256	2690	1613	1742	1140	1886	1267
931	ENSG00000065308	3012	1722	2080	1823	1737	1567	1640	2320	2531	1578	3107	2308	3336	2664	2177	1370	1288	971
932	ENSG00000065320	27	17	26	39	3	5	5	14	21	11	2	8	4	15	2	4	9	8
933	ENSG00000065325	0	0	0	0	0	0	0	0	0	0	0	0	0	0	0	0	0	0
934	ENSG00000065328	81	41	56	84	44	61	109	88	304	51	177	189	830	206	252	157	4	38
935	ENSG00000065357	15745	26906	25651	24138	10193	13412	13643	30914	39447	44406	7024	15805	12368	12955	9408	12884	9437	13748
936	ENSG00000065361	54	104	40	35	57	32	69	250	29	80	65	48	44	66	67	54	65	125
937	ENSG00000065371	4	3	2	5	0	0	1	0	1	5	0	0	0	0	0	0	0	1
938	ENSG00000065413	5997	4602	8222	8904	5775	4116	5040	6346	6021	6097	3954	3636	4853	3921	3704	4369	2549	3875
939	ENSG00000065427	10894	12859	9515	9999	12662	11116	15588	12379	12336	8511	15376	13429	15888	17744	16512	14537	19964	15888
940	ENSG00000065457	1866	1726	2002	2072	2508	986	1482	1633	2039	1671	1867	1300	1379	1804	1178	1408	1062	1076
941	ENSG00000065485	408	353	229	281	345	304	471	373	454	452	837	458	1153	734	456	535	466	389
942	ENSG00000065491	1588	1381	1547	1697	1474	1527	1424	1779	1924	1380	957	1744	1780	1555	1194	1453	1478	1326
943	ENSG00000065518	3359	2959	2645	3241	2824	2708	3086	2760	2941	2468	3265	2982	4661	3614	3192	2841	4647	3077
944	ENSG00000065526	12411	9475	15115	13380	8217	8502	9327	14541	13461	10531	3492	8195	7779	5010	5887	5728	2028	5850
945	ENSG00000065534	17	45	20	9	16	41	25	48	36	26	19	31	16	16	20	62	11	33
946	ENSG00000065548	5944	3485	4920	5589	5455	4203	4408	4318	4393	3153	3585	3940	4843	4605	3613	3398	3824	4291
947	ENSG00000065559	1247	2062	2500	2710	2133	1153	1495	2343	2273	1510	1359	2005	2074	2497	2027	2188	2015	1979
948	ENSG00000065600	357	538	341	358	298	290	436	642	797	549	502	630	984	671	536	748	766	548
949	ENSG00000065609	0	0	0	0	0	0	1	0	0	0	0	0	1	0	1	1	0	0
950	ENSG00000065613	5962	5938	5963	5343	5691	3697	5559	6707	6530	2954	3760	5703	4105	4324	4433	4826	2623	4378
951	ENSG00000065615	3196	2497	2841	2776	3070	2340	3426	3366	3440	1914	4167	3576	4041	3742	4013	3174	4033	2981
952	ENSG00000065618	2	0	4	0	6	3	2	1	10	5	1	1	0	8	2	622	21	18
953	ENSG00000065621	66	75	49	51	42	42	27	67	70	39	34	79	67	45	33	68	24	37
954	ENSG00000065665	270	253	451	401	99	183	176	438	773	539	117	211	184	113	110	91	90	103
955	ENSG00000065675	9348	6183	8396	11871	8262	7736	8392	6868	7196	6149	5243	6508	6836	5174	4445	4566	3176	4279
956	ENSG00000065717	1355	2769	1607	1231	1113	1510	1618	1706	1395	1516	712	1483	601	1166	865	1151	1352	1756
957	ENSG00000065802	3648	2891	4254	4239	2836	2131	2399	3267	3300	3312	2398	2776	2309	2297	1838	3033	2714	2337
958	ENSG00000065809	41929	29918	36807	41492	42102	27978	40950	29677	29071	16257	34396	30847	34579	41077	31857	33821	36647	37014
959	ENSG00000065833	86	24	120	51	37	18	37	16	21	2	33	7	5	23	12	18	2	6
960	ENSG00000065882	5358	4870	4953	4693	4509	4075	4905	6898	5149	4290	5575	6235	9159	7884	8222	7039	6456	5786
961	ENSG00000065883	7338	5282	8252	7735	5489	5345	5352	6357	6391	4893	4534	5753	4968	4657	4092	4535	2980	4736
962	ENSG00000065911	2480	733	1468	2411	3799	1513	1483	1027	1849	1046	1952	1431	3272	1919	2118	1134	1311	995
963	ENSG00000065923	460	202	466	238	254	165	192	381	238	83	138	148	292	237	246	348	386	332
964	ENSG00000065970	4467	3308	4289	5878	3871	2370	2702	3325	3369	2322	2298	2695	2682	2995	3144	2654	1633	3000
965	ENSG00000065978	42770	33228	29183	33988	39710	32838	45457	29770	28900	24044	46564	36789	51956	41274	49190	38287	53784	33804
966	ENSG00000065989	941	451	856	1448	582	589	680	1185	1446	698	1393	1064	881	1041	2101	795	489	713
967	ENSG00000066027	6329	5882	6100	6533	5004	4101	5045	7815	7385	4274	5365	6984	8640	8121	8233	5828	7411	6541
968	ENSG00000066032	6	0	9	20	11	1	5	2	1	0	0	2	8	0	6	0	0	1
969	ENSG00000066044	2501	3723	2610	3596	3387	1832	2588	3129	3610	1886	3183	3404	4947	5063	4646	3715	4729	4291
970	ENSG00000066056	27	26	55	13	25	23	29	72	119	49	38	26	74	103	168	273	24	101
971	ENSG00000066084	7769	4527	10103	10836	8443	4824	4774	4914	4226	4593	1966	3809	4719	3889	3437	5370	3196	4291
972	ENSG00000066117	8342	5970	7698	8236	7936	5942	7390	6542	7523	4723	7102	6504	7838	7484	6860	6113	6354	6383
973	ENSG00000066135	2095	1844	2142	2449	1707	1096	1579	2058	2551	1569	1014	1764	2275	1679	1712	1611	1139	1414
974	ENSG00000066136	2714	2953	3230	3683	2723	2277	2721	3406	3254	2579	2361	2942	3666	2821	2852	2460	2391	2509
975	ENSG00000066185	5	17	10	10	12	13	19	26	12	30	27	15	33	27	22	29	18	28
976	ENSG00000066230	23	13	77	46	1	9	4	17	45	89	0	6	6	1	1	1	2	3
977	ENSG00000066248	0	0	1	1	0	2	0	3	1	3	0	0	2	0	0	0	0	0
978	ENSG00000066279	122	81	86	126	103	68	125	276	682	74	121	176	811	266	324	146	10	51
979	ENSG00000066294	4510	3610	6787	6320	5348	3402	5292	9227	9889	9069	4591	4918	3459	5564	4568	4258	3525	3593
980	ENSG00000066322	2227	2387	2085	3046	2722	1601	2123	2528	3212	1833	2314	2507	3287	3446	4289	2476	3484	2636
981	ENSG00000066336	1215	669	838	365	2387	203	493	1651	1802	99	331	1939	4997	1583	13532	2237	967	633
982	ENSG00000066379	0	0	0	0	0	0	0	0	0	0	0	0	0	0	0	0	0	0
983	ENSG00000066382	13	16	49	17	11	0	6	13	6	5	12	19	6	22	10	30	37	24
984	ENSG00000066405	0	0	0	0	0	0	0	0	0	0	0	0	0	0	0	0	0	0
985	ENSG00000066422	4090	2537	4373	4353	4544	2093	2217	3147	3191	2433	1527	2446	1496	1756	1665	1794	1213	2074
986	ENSG00000066427	872	835	1104	1040	545	478	435	1128	1345	940	341	584	652	601	568	503	374	657
987	ENSG00000066455	1524	2493	1811	1901	1510	1697	2141	2929	3187	1743	2044	3010	2751	2548	2423	2228	1651	2098
988	ENSG00000066468	173	71	104	99	15	48	13	143	143	14	48	200	10	32	61	8	30	16
989	ENSG00000066557	750	575	1037	1163	854	440	435	687	893	599	440	506	549	563	519	474	358	492
990	ENSG00000066583	1490	734	904	1417	1271	743	950	743	780	442	1213	934	1111	1116	954	976	1014	889
991	ENSG00000066629	0	3	3	2	7	2	0	1	7	3	1	5	5	0	2	0	2	3
992	ENSG00000066651	318	388	386	452	153	164	159	561	1095	713	102	352	252	362	215	241	343	373
993	ENSG00000066654	9513	5349	10318	11961	9845	7725	6482	6661	6809	4409	5251	6302	4874	4793	3706	4818	3637	4320
994	ENSG00000066697	724	456	568	725	500	451	487	298	398	290	493	641	436	351	428	426	409	318
995	ENSG00000066735	89	50	33	103	61	144	224	34	309	22	54	76	8	97	11	129	256	73
996	ENSG00000066739	1946	2992	3337	2882	1668	1631	1606	4236	4358	3335	1408	2476	2562	2700	2083	2314	1625	2633
997	ENSG00000066777	4354	7203	6657	7307	5334	3475	4520	7768	7022	4634	3496	5283	5658	6588	5871	5838	4984	7070
998	ENSG00000066813	0	0	0	0	0	0	0	0	0	0	0	0	0	0	0	0	0	0
999	ENSG00000066827	679	829	841	980	693	437	518	642	525	507	402	589	683	655	652	585	504	590
1000	ENSG00000066855	360	580	531	452	467	233	285	626	717	507	233	403	440	381	259	326	245	403
1001	ENSG00000066923	170	213	238	161	115	103	135	252	661	266	103	160	210	237	114	320	175	163
1002	ENSG00000066926	1541	1707	1330	1370	1755	836	1427	1548	1313	783	1550	1652	1542	1392	1684	1732	1356	1147
1003	ENSG00000066933	3158	2384	3632	3635	2485	2177	2083	2922	2366	1914	1257	2087	1689	2065	1784	2168	1326	2399
1004	ENSG00000067048	0	0	0	0	0	0	0	0	14982	12474	0	0	9	0	0	11	0	0
1005	ENSG00000067057	4268	5123	3490	5685	4142	4400	5064	6008	8334	6467	5253	7048	8853	7491	6073	7015	7378	5343
1006	ENSG00000067064	13607	2211	8952	15629	10336	4951	4696	3600	4089	2821	3534	5074	2981	2888	3030	3757	4417	2904
1007	ENSG00000067066	7315	8821	8871	6875	6061	8152	10076	19356	22067	15248	10418	9590	16303	15215	11560	10871	10024	13807
1008	ENSG00000067082	22750	17815	11716	11391	7328	22851	19443	28764	24430	23659	24769	33387	36981	33555	31350	22623	29373	18273
1009	ENSG00000067113	388	411	291	478	543	423	581	416	389	772	434	544	451	523	360	472	622	564
1010	ENSG00000067141	1527	1297	878	1328	1305	922	1701	1310	1224	558	1934	1536	505	1192	1504	573	405	901
1011	ENSG00000067167	17722	11402	14487	16894	21205	12230	19893	13260	12756	6660	23742	13152	16249	22771	21318	14713	19819	16529
1012	ENSG00000067177	0	0	0	0	0	0	0	0	0	0	0	0	0	0	0	0	0	0
1013	ENSG00000067182	1505	2176	1527	1261	1239	620	1464	1595	1574	578	1051	1839	1616	1396	2705	2104	1240	1462
1014	ENSG00000067191	299	428	295	310	96	183	177	401	697	458	134	290	168	159	212	168	162	172
1015	ENSG00000067208	194	106	145	108	189	65	102	184	186	58	70	192	235	136	367	138	75	98
1016	ENSG00000067221	298	763	419	484	350	387	568	628	487	439	431	548	889	674	669	513	725	632
1017	ENSG00000067225	23621	36655	23333	23360	27797	21881	34728	32929	35453	20725	38811	37483	44262	45949	54536	34539	39674	38845
1018	ENSG00000067248	1421	1777	1528	1940	1357	1335	1445	2311	2194	1770	1363	1735	1967	1733	1565	1320	1052	1539
1019	ENSG00000067334	9641	4688	8847	9645	9895	8091	7852	5778	5734	3912	6031	6145	5582	4849	4631	4190	2271	4773
1020	ENSG00000067365	509	503	648	784	238	422	308	583	598	806	250	460	478	324	316	294	271	282
1021	ENSG00000067369	1100	2729	1544	1352	644	984	1344	2903	3386	2139	946	1738	2131	2249	1895	2061	1427	2149
1022	ENSG00000067445	53	131	80	54	43	52	76	143	203	109	50	115	75	75	80	156	38	104
1023	ENSG00000067533	1679	1244	1846	1877	1748	975	975	1245	1332	1183	634	1102	956	1034	745	1150	1081	1106
1024	ENSG00000067560	33787	31759	27875	27478	36620	27236	43376	34457	34265	20008	54937	41498	44612	49848	60571	42231	50826	39403
1025	ENSG00000067596	9952	4049	8489	9439	8142	4529	4650	4687	5275	3727	2917	3747	4110	3056	3370	3210	1919	2915
1026	ENSG00000067601	123	90	97	64	80	107	90	96	109	84	89	106	140	74	80	91	99	67
1027	ENSG00000067606	925	660	889	1025	634	523	548	775	693	616	323	577	568	490	501	486	635	516
1028	ENSG00000067646	0	1	0	0	0	0	0	0	1700	1193	0	0	2	0	0	0	0	0
1029	ENSG00000067704	3773	8491	4398	4722	6045	4016	8007	7522	7420	4202	7330	8346	7671	9636	9894	8795	8989	9584
1030	ENSG00000067715	7	1	6	1	17	0	3	1	1	1	18	9	0	14	3	14	0	7
1031	ENSG00000067798	0	0	1	1	0	1	0	0	0	0	0	0	0	0	0	0	1	0
1032	ENSG00000067829	0	0	0	0	0	0	0	0	0	0	0	0	0	0	0	0	0	0
1033	ENSG00000067836	499	721	336	393	408	365	532	611	729	494	272	500	770	619	1098	720	548	407
1034	ENSG00000067840	0	0	0	0	0	0	0	0	0	0	0	0	0	0	0	0	0	0
1035	ENSG00000067842	0	0	0	0	0	0	0	0	0	0	0	0	0	0	0	0	0	0
1036	ENSG00000067900	7555	5953	9414	10170	7692	3768	3693	7965	8750	5716	2088	5157	5186	5239	5124	5143	4909	5784
1037	ENSG00000067955	6438	7754	6803	6754	9361	6678	10765	9658	9584	8056	11803	10332	9839	12454	11072	12950	11938	11767
1038	ENSG00000067992	1185	752	1012	1141	1117	693	955	982	974	682	1075	854	1215	1135	1405	1233	891	1016
1039	ENSG00000068001	0	0	0	0	0	0	0	0	0	0	0	0	0	0	0	0	0	0
1040	ENSG00000068024	3520	2519	5811	5444	3315	2254	2711	2948	3973	3165	1259	2144	2962	2538	2022	2986	2289	2669
1041	ENSG00000068028	5215	2548	4436	5626	2694	3024	3430	5077	6095	3257	3727	5528	3527	3468	3444	3112	4379	3050
1042	ENSG00000068078	11	9	1	7	3	2	0	6	23	5	1	20	12	14	6	8	17	3
1043	ENSG00000068079	945	1552	1024	1052	880	1379	1729	3323	5299	2854	4087	1757	6913	5069	4610	1537	5219	2956
1044	ENSG00000068097	1646	1617	1267	1441	1111	951	1145	1426	1519	1872	685	1594	869	1075	1127	1337	842	955
1045	ENSG00000068120	2281	3840	2353	2252	1614	2024	2368	3589	4010	3897	2617	3099	4533	3728	3322	3416	3767	3458
1046	ENSG00000068137	81	59	24	10	9	39	33	31	48	5	51	63	115	38	44	17	28	35
1047	ENSG00000068305	3097	2708	3530	3283	3289	2106	2467	2803	2721	1997	2091	2320	2671	2644	2750	2416	2602	2798
1048	ENSG00000068308	17	10	18	28	11	3	6	14	53	14	13	6	19	5	14	7	13	21
1049	ENSG00000068323	12	8	12	11	6	18	4	10	16	27	1	4	26	9	4	7	5	10
1050	ENSG00000068354	0	0	0	0	0	0	0	0	0	0	0	0	0	0	0	0	0	0
1051	ENSG00000068366	2465	2038	3300	2966	4224	1871	2880	3235	3842	1675	3259	3205	3823	3600	3753	2858	2333	2491
1052	ENSG00000068383	1438	1053	1537	1478	902	668	690	832	850	1060	334	958	503	434	539	563	423	468
1053	ENSG00000068394	1	1	0	4	0	1	1	1	3	6	2	0	7	2	0	3	0	3
1054	ENSG00000068400	862	1416	1218	1042	632	591	661	1720	2858	2157	527	978	1010	851	852	850	608	771
1055	ENSG00000068438	0	0	0	0	0	0	0	0	0	0	0	0	0	0	0	0	0	0
1056	ENSG00000068489	195	97	141	188	119	110	204	204	346	61	256	315	1005	303	553	225	65	66
1057	ENSG00000068615	0	16	0	1	2	2	1	4	5	3	1	3	6	4	0	8	2	2
1058	ENSG00000068650	1992	3842	3278	3031	1540	1482	2129	3204	3464	2413	1225	1975	3021	3033	3974	2135	1587	2549
1059	ENSG00000068654	1739	2197	3030	3053	1556	1198	1531	2613	3380	2510	1076	1882	2274	1873	1803	1953	1655	2513
1060	ENSG00000068697	8410	3724	7162	6885	8292	3363	4635	3549	3659	1282	4947	4498	3769	4845	6939	3871	3950	4254
1061	ENSG00000068724	5684	3805	4966	4786	4230	2708	3608	4424	4233	2448	2589	4845	5534	3709	3658	3455	3644	3598
1062	ENSG00000068745	5329	2873	4197	4823	3833	3219	3397	2888	3788	2883	2325	3030	3298	3032	2208	2984	2748	2084
1063	ENSG00000068781	0	0	0	0	0	0	0	0	0	0	0	0	0	0	0	0	0	0
1064	ENSG00000068784	739	1569	741	824	773	1005	1093	1794	1498	911	910	1343	2158	1674	1804	1690	1620	1728
1065	ENSG00000068793	240	410	310	401	476	274	360	613	885	392	364	625	432	925	2024	663	506	745
1066	ENSG00000068796	6994	9488	13666	11782	10125	6917	12178	13181	11091	6401	9880	8959	10142	11796	8836	8912	7246	10907
1067	ENSG00000068831	25116	28492	26993	28972	10191	14143	13141	28076	37424	49787	8014	17857	18122	12623	11399	16302	12557	12882
1068	ENSG00000068878	4646	3432	6551	5760	4310	2316	2250	4356	5584	2937	2114	2826	3842	3792	3142	2542	2432	3552
1069	ENSG00000068885	486	712	573	607	471	493	630	823	1202	872	432	693	502	486	380	523	395	402
1070	ENSG00000068903	2727	2824	2093	2651	1997	2218	3097	3437	3557	2971	3695	3669	4244	3256	4531	3354	4309	2814
1071	ENSG00000068912	3978	3112	3238	3892	3621	2340	3527	3071	3161	1932	4257	4282	5231	4548	3327	3270	4063	3205
1072	ENSG00000068971	855	1066	544	589	517	563	763	1260	1546	1021	816	1010	901	1064	996	711	1083	729
1073	ENSG00000068976	307	400	474	468	75	228	119	483	347	441	29	286	193	79	39	141	42	81
1074	ENSG00000068985	0	0	0	0	0	0	0	0	0	0	0	0	0	0	0	0	0	0
1075	ENSG00000069011	4	1	3	1	2	8	9	2	4	1	11	4	33	4	0	2	0	0
1076	ENSG00000069018	0	0	0	0	0	0	0	0	0	0	0	0	0	0	0	0	0	0
1077	ENSG00000069020	3729	3219	3388	4084	3277	2146	2533	2293	2951	2016	901	1490	1435	1614	1751	1404	852	1479
1078	ENSG00000069122	0	0	0	0	0	0	0	0	1	0	0	0	2	0	1	1	0	0
1079	ENSG00000069188	601	1796	531	664	549	670	588	914	491	638	104	509	459	95	85	693	66	232
1080	ENSG00000069206	0	0	0	1	0	1	0	0	0	0	0	0	0	0	1	0	1	0
1081	ENSG00000069248	2685	2754	3541	4007	2241	1417	1887	2750	3044	2208	1559	2149	2467	2142	2117	2311	1402	2110
1082	ENSG00000069275	13988	9694	15144	15546	16188	7281	10862	9428	9569	6612	9869	9063	13057	9803	9559	9779	9997	9647
1083	ENSG00000069329	2191	4434	3083	3338	3664	1682	1947	3807	4618	2382	2360	3061	4381	5833	6795	4324	4998	5863
1084	ENSG00000069345	5681	3764	5915	7182	6218	3881	3387	4650	4170	3126	2051	3476	3949	3712	3224	2970	3287	4105
1085	ENSG00000069399	15852	1690	9657	8882	12352	7124	4669	1583	5600	3301	3193	4387	1734	2029	2554	1136	872	866
1086	ENSG00000069424	8494	14661	11236	18327	5670	5972	12543	18635	20981	16848	11689	12649	18738	13700	14883	19697	13312	13099
1087	ENSG00000069431	0	0	0	0	0	0	0	0	0	0	0	0	0	1	0	0	0	0
1088	ENSG00000069482	0	0	0	1	0	0	0	0	0	0	0	2	0	0	0	0	1	0
1089	ENSG00000069493	2658	5502	5971	5380	2516	2999	4474	7041	8833	6214	4539	4688	4689	5010	2582	3331	3360	4495
1090	ENSG00000069509	668	767	513	482	641	545	762	614	486	293	563	782	907	976	720	788	1070	828
1091	ENSG00000069535	2	6	3	6	0	0	8	5	5	2	5	14	0	18	0	10	2	9
1092	ENSG00000069667	20978	7945	27728	28242	19529	10128	13690	17751	19164	11443	8160	10437	5770	6765	5663	6097	4253	4829
1093	ENSG00000069696	13	11	18	28	1	4	2	4	14	12	1	8	3	4	11	3	1	2
1094	ENSG00000069702	10540	2294	6922	8748	5701	6448	14699	8605	6546	3334	17490	10201	6753	5028	7663	3483	3581	2646
1095	ENSG00000069712	177	338	253	266	112	221	252	379	292	223	50	238	171	110	90	150	46	114
1096	ENSG00000069764	7	14	15	7	2	7	7	27	27	10	2	18	7	7	1	1	3	4
1097	ENSG00000069812	0	0	0	0	0	1	0	0	2	2	0	1	0	0	0	0	1	0
1098	ENSG00000069849	2599	2802	3568	6758	3664	1695	3436	3316	4064	1831	5620	4534	6453	5272	7959	3707	4825	2987
1099	ENSG00000069869	526	547	504	536	529	203	474	646	389	119	280	683	353	602	978	559	365	307
1100	ENSG00000069943	370	449	700	574	430	287	317	664	748	397	318	505	418	540	510	362	414	409
1101	ENSG00000069956	4955	2392	3265	2838	2820	3279	4362	2518	2620	1191	3623	2745	3771	2796	2357	2256	1597	2130
1102	ENSG00000069966	1156	1340	1541	1820	1399	1086	1309	1840	1607	1082	1418	1421	1514	1814	1335	1465	1662	1319
1103	ENSG00000069974	4961	4068	5443	4935	5558	3796	6931	6239	7218	3462	10806	7751	7222	9649	7860	7112	8628	4873
1104	ENSG00000069998	1639	2705	1375	1572	1631	1480	2430	2224	2205	2304	2086	2388	2907	2672	2603	2532	3028	2388
1105	ENSG00000070010	3017	2916	2787	2913	1879	2676	2667	3534	3662	5812	2745	3287	4141	2705	2408	3221	3165	2160
1106	ENSG00000070018	216	537	418	574	358	374	327	413	280	344	80	145	210	257	170	289	114	242
1107	ENSG00000070019	0	0	1	0	1	0	0	1	0	1	1	0	2	1	5	10	11	5
1108	ENSG00000070031	5	2	17	5	9	4	0	1	4	4	1	1	3	1	18	2	1	2
1109	ENSG00000070047	6661	5707	6516	7305	4681	2249	2522	4543	4829	4509	1844	3792	3757	2896	2695	3102	2341	3612
1110	ENSG00000070061	2090	4023	3083	3363	1936	1633	2281	4182	4808	3786	2064	2962	3053	3680	3070	3065	2729	3340
1111	ENSG00000070081	4650	9029	5507	4423	5410	4678	7064	7347	5179	5093	7099	7578	7741	10012	4558	11707	7561	7858
1112	ENSG00000070087	474	771	351	523	486	453	671	209	264	178	313	325	264	430	280	558	230	333
1113	ENSG00000070159	22	34	88	35	59	10	20	47	63	23	17	37	143	502	55	37	4	44
1114	ENSG00000070182	121	113	102	94	296	58	124	206	288	156	77	240	37	63	107	79	40	68
1115	ENSG00000070190	815	1170	1544	1286	917	731	865	1917	1793	1248	873	1231	1967	1429	1549	1321	1770	1504
1116	ENSG00000070193	0	0	0	0	0	0	0	0	0	0	0	0	0	0	0	0	0	0
1117	ENSG00000070214	1551	2665	1670	1551	2214	1301	2246	2430	1954	1216	3992	3058	2886	4415	3369	3861	2536	3174
1118	ENSG00000070269	558	1322	927	955	570	703	910	1630	1253	1200	762	974	1036	955	842	917	692	981
1119	ENSG00000070366	4835	5213	5420	5498	3911	3493	4186	4741	3958	3873	2239	3886	3234	3026	2875	3232	2155	3714
1120	ENSG00000070367	1846	2866	2539	3080	2712	1410	1884	3431	3314	1757	2496	2642	2889	4085	3349	2914	3502	3645
1121	ENSG00000070371	2	0	0	0	0	0	0	2	0	0	0	1	0	0	0	1	0	0
1122	ENSG00000070388	3	10	8	21	1	5	5	4	21	15	5	5	7	5	3	7	1	4
1123	ENSG00000070404	47	256	44	52	42	50	66	144	119	135	39	74	115	90	125	163	149	164
1124	ENSG00000070413	7920	7892	9481	9377	7368	3795	5286	5926	6300	6206	3891	5340	6001	5193	4767	6213	5655	6091
1125	ENSG00000070423	11938	5818	9770	10247	7351	7056	6880	6576	9221	8715	5455	6264	7509	5335	4741	3771	5301	4142
1126	ENSG00000070444	5570	2048	5575	6371	4874	2765	2703	2101	2163	1980	1273	1597	1589	1578	1637	1349	790	1637
1127	ENSG00000070476	3412	3176	3811	4167	2942	3171	3166	3455	3447	3085	2376	2959	2221	2554	1910	2229	1762	2294
1128	ENSG00000070495	7224	1112	4731	7310	3359	3572	2050	1543	2329	1814	1306	1987	1943	1282	1217	873	748	1007
1129	ENSG00000070501	933	660	805	1092	704	572	563	776	785	493	533	584	802	758	575	596	828	695
1130	ENSG00000070526	436	795	668	737	835	483	612	6	510	124	72	144	104	305	217	253	86	307
1131	ENSG00000070540	255	242	389	341	222	212	332	569	881	523	490	582	743	617	448	333	247	300
1132	ENSG00000070601	3	1	3	1	2	0	0	1	1	0	0	0	0	1	6	3	0	0
1133	ENSG00000070610	1345	2356	1620	1218	1147	1083	1453	3110	4692	2786	1967	2254	2845	2462	2410	2358	2078	1932
1134	ENSG00000070614	153	149	266	183	241	80	102	116	222	54	192	216	505	210	753	403	127	79
1135	ENSG00000070669	1117	1748	1246	1099	979	851	1248	1507	2845	1629	1320	1469	1731	1603	1148	1379	925	1221
1136	ENSG00000070718	2277	1813	2932	5749	2039	1892	1653	2133	3718	2054	854	1580	1161	1670	1125	764	974	1370
1137	ENSG00000070729	2	0	0	1	0	0	0	2	0	0	2	0	0	4	1	0	0	0
1138	ENSG00000070731	36	19	46	59	20	34	29	27	34	7	120	32	14	27	34	85	18	6
1139	ENSG00000070748	0	0	0	0	0	0	0	0	0	0	0	0	0	0	0	0	0	0
1140	ENSG00000070756	154203	185900	157915	162632	186989	142110	219972	140973	119262	124154	160268	155754	147619	188699	184165	215300	188138	185052
1141	ENSG00000070759	920	717	856	690	735	692	713	713	748	634	526	716	597	622	420	647	598	557
1142	ENSG00000070761	1545	1152	1043	1223	1039	905	864	946	898	932	607	1052	1291	942	796	995	930	723
1143	ENSG00000070770	4675	4743	5545	5385	5148	3986	5622	5087	5178	3479	3667	4928	3980	5014	4140	4359	3372	4296
1144	ENSG00000070778	0	6	2	2	3	8	0	1	2	7	1	1	5	2	1	7	0	0
1145	ENSG00000070785	499	786	548	636	531	439	663	717	728	460	703	788	984	976	760	645	800	835
1146	ENSG00000070808	1	0	1	0	0	0	0	0	0	0	0	0	0	0	0	0	0	0
1147	ENSG00000070814	3406	5878	4500	3820	1628	2358	2417	5298	6979	6044	1643	3791	4647	3218	3397	2973	2218	3158
1148	ENSG00000070831	29470	26346	25385	25417	32130	23683	33518	28002	25068	14817	36016	31913	34716	35135	38038	32345	34456	31067
1149	ENSG00000070882	2219	1912	2467	2799	1492	1837	2291	2894	5003	2253	2105	2623	2290	1891	2306	1739	1828	1727
1150	ENSG00000070886	2	0	0	0	1	1	0	2	3	2	0	0	0	0	1	0	0	1
1151	ENSG00000070915	1	1	9	3	12	4	1	7	5	1	8	5	14	8	35	3	8	0
1152	ENSG00000070950	1181	1122	1156	1250	1296	991	1393	1564	1725	1085	1262	1435	1608	1319	1156	1318	1013	1177
1153	ENSG00000070961	6606	3825	7995	7832	6692	3021	2878	4374	4741	2342	1597	3586	2652	2739	3305	2020	1880	2463
1154	ENSG00000070985	5	14	23	19	2	5	4	4	10	11	0	3	2	0	2	1	4	3
1155	ENSG00000071051	9294	11589	12103	12622	12494	9697	12789	8384	9492	13547	10383	11044	13148	10394	9088	12435	11887	13136
1156	ENSG00000071054	15939	11403	15009	16769	12179	11638	12510	10436	11294	9907	5486	9483	9934	7520	8332	7762	6085	7828
1157	ENSG00000071073	23861	14349	18661	20825	20085	14592	21958	17102	13702	15283	11657	15401	9667	11282	7859	10872	8663	9171
1158	ENSG00000071082	130214	142051	93531	123002	135325	118304	156098	101647	57938	75351	134829	122636	119086	119076	94492	153154	222403	128399
1159	ENSG00000071127	20861	27068	19022	25340	20396	14341	22622	26292	28177	16915	32056	33114	38433	37101	41487	29158	33299	25930
1160	ENSG00000071189	2496	1692	2810	3013	2267	1513	2064	2505	2350	1942	1525	1820	1729	1583	1470	1746	1325	1518
1161	ENSG00000071203	0	0	0	0	0	0	0	0	0	0	0	0	0	0	0	0	0	0
1162	ENSG00000071205	571	1067	494	646	417	479	817	1050	680	661	706	1296	878	735	776	1257	863	495
1163	ENSG00000071242	395	1206	862	1045	848	328	424	579	730	540	441	1159	529	882	973	414	669	926
1164	ENSG00000071243	3068	1508	2898	3646	2728	2175	1994	1810	1769	1061	1510	1903	1943	1383	1264	1380	1303	1288
1165	ENSG00000071246	767	514	286	366	425	374	397	544	739	154	414	518	276	436	956	130	225	236
1166	ENSG00000071282	20	28	46	53	35	26	55	20	50	12	33	41	191	81	45	40	30	32
1167	ENSG00000071462	0	0	0	0	0	0	0	0	0	0	0	0	0	0	0	0	0	0
1168	ENSG00000071537	4862	3424	7591	8170	7709	2476	3559	5082	6099	3306	4236	4359	6269	5688	5524	3950	3818	3248
1169	ENSG00000071539	95	54	44	74	46	70	111	106	212	42	288	189	755	291	272	135	49	53
1170	ENSG00000071553	0	4	0	0	0	30	0	6	0	0	0	2	0	0	111	0	0	0
1171	ENSG00000071564	7964	9701	6025	5078	4720	4826	7044	8567	7453	8118	6335	8601	8765	7156	5907	6311	8393	7110
1172	ENSG00000071575	8824	11858	7626	8222	5101	6083	9059	11256	17584	10891	5143	8448	10029	10193	7394	6443	9275	7737
1173	ENSG00000071626	12200	9195	12736	14447	8837	9785	12199	9970	11648	10858	9071	10341	14444	8821	8247	8586	8477	7393
1174	ENSG00000071655	2892	4076	2271	2196	1739	1758	2934	2809	2892	2831	2403	3483	3508	2963	2853	2719	3474	2663
1175	ENSG00000071677	0	0	0	0	0	0	0	0	0	0	0	0	0	0	0	0	0	0
1176	ENSG00000071794	469	1432	704	614	759	325	345	1047	1088	676	409	759	881	1093	562	1047	478	891
1177	ENSG00000071859	6	3	9	9	0	0	0	6	14	10	0	3	0	1	0	0	0	0
1178	ENSG00000071889	147	271	278	225	156	250	295	162	414	414	323	153	194	243	264	365	459	350
1179	ENSG00000071894	115	128	167	258	59	110	53	120	255	236	69	54	95	92	67	66	46	76
1180	ENSG00000071909	45	5	5	4	11	2	204	92	42	29	45	103	15	34	2	7	67	0
1181	ENSG00000071967	87	82	66	21	54	23	90	207	157	10	83	103	186	263	2212	739	82	83
1182	ENSG00000071991	0	0	0	0	0	0	0	0	0	0	0	0	0	0	0	0	0	0
1183	ENSG00000071994	4062	5404	3388	3338	4234	4337	6225	5426	5248	4193	6674	5811	6770	6936	5664	5898	7078	6304
1184	ENSG00000072041	0	4	0	0	0	0	0	0	0	0	0	1	0	1	0	0	0	0
1185	ENSG00000072042	1173	2706	1255	1114	1336	996	1584	2467	2590	1364	2126	2549	2315	3327	2628	2591	2372	2951
1186	ENSG00000072062	3344	5704	2831	2564	4386	3297	5705	4845	4341	3149	4639	5221	5607	5302	9450	4732	4274	4926
1187	ENSG00000072071	1761	2269	1700	1833	1388	1200	1300	2099	2239	2643	501	1511	772	970	1151	1051	719	1444
1188	ENSG00000072080	1	0	0	3	0	0	0	0	0	0	0	0	0	0	1	0	0	0
1189	ENSG00000072110	8248	18224	12232	13016	9041	5201	5167	10066	5631	15594	2398	6962	5368	9090	4150	13332	6395	12960
1190	ENSG00000072121	1194	2031	1923	1824	820	928	991	2245	2795	1804	774	1346	1549	1375	1131	1232	682	1459
1191	ENSG00000072133	5	14	3	3	26	7	6	4	8	2	11	7	9	21	9	15	2	15
1192	ENSG00000072134	230	221	243	234	151	163	194	229	232	240	135	148	212	166	118	86	113	104
1193	ENSG00000072135	4439	7689	4181	4204	5601	5033	8576	9274	8984	4816	9372	9269	11015	10789	16009	10368	8683	7421
1194	ENSG00000072163	308	1084	436	618	314	438	607	400	253	425	273	408	1072	1296	1154	1144	339	1070
1195	ENSG00000072182	0	1	4	1	0	0	0	1	3	3	0	1	1	0	0	0	1	0
1196	ENSG00000072195	776	1423	490	568	123	295	230	720	582	1436	49	434	189	149	135	292	166	221
1197	ENSG00000072201	124	190	216	211	199	146	153	218	215	105	144	210	146	163	158	230	140	224
1198	ENSG00000072210	793	1947	1599	1427	979	833	1051	1620	1544	1101	838	1275	1358	1697	1945	1616	1526	1522
1199	ENSG00000072274	6057	3471	6392	9325	7482	4494	4916	6340	7556	3756	2843	6420	5650	4576	4953	5092	2914	4495
1200	ENSG00000072310	5721	9696	10376	9762	4759	3185	4562	7434	9857	10857	1811	4962	4337	5514	2747	4511	3934	6119
1201	ENSG00000072315	0	0	6	1	1	1	1	3	1	4	0	0	0	0	0	0	0	3
1202	ENSG00000072364	10582	5957	12707	13277	8756	6640	6553	10073	9239	7891	3986	6486	5519	4944	3800	5728	2789	5199
1203	ENSG00000072401	953	1244	777	1027	1301	674	854	1155	1001	514	1022	1217	1371	1488	1615	1606	1330	1504
1204	ENSG00000072415	1799	999	2136	1863	1695	1303	1713	1239	902	938	929	1168	915	864	800	959	563	919
1205	ENSG00000072422	17	19	28	17	12	9	9	15	18	3	5	12	12	11	30	39	30	20
1206	ENSG00000072444	0	0	0	1	0	0	0	0	0	0	0	1	0	0	0	0	0	0
1207	ENSG00000072501	42	52	67	60	32	32	34	60	49	33	30	65	30	33	34	46	26	29
1208	ENSG00000072506	0	0	0	0	0	0	0	0	0	0	0	0	0	0	0	0	0	0
1209	ENSG00000072518	3099	7368	2722	2592	1977	3152	4536	7714	7298	5223	3286	7338	7754	6079	5931	6285	4401	5569
1210	ENSG00000072571	102	57	55	62	79	72	114	127	338	18	326	203	983	309	289	132	11	47
1211	ENSG00000072609	3162	4353	4005	4230	2773	2435	3305	5294	6929	4999	3254	3541	5224	4077	4171	3611	3024	3152
1212	ENSG00000072657	0	0	1	0	1	0	0	0	0	0	0	0	0	0	1	0	0	0
1213	ENSG00000072682	5	6	1	9	4	6	5	2	7	0	8	10	15	4	7	6	1	2
1214	ENSG00000072694	628	44	740	574	106	80	73	227	222	29	345	182	872	256	203	285	640	213
1215	ENSG00000072736	7151	6063	7773	7429	6508	5904	9016	7280	6518	4866	7488	6668	8077	7476	6331	6273	5576	6285
1216	ENSG00000072756	365	750	681	628	425	315	366	662	817	587	310	515	731	739	482	508	644	809
1217	ENSG00000072778	6015	5026	5075	5469	5279	4396	6947	6071	11509	7937	6634	5532	7570	5829	5709	4784	5913	4362
1218	ENSG00000072786	31940	30423	34406	35090	23351	23846	28324	30599	32467	25674	21370	27679	26893	23616	25792	19978	21911	23321
1219	ENSG00000072803	2504	2907	3060	3415	3383	2191	2683	3893	3242	2407	2420	3627	3207	2826	2533	3087	2515	2737
1220	ENSG00000072818	18931	29671	18217	18840	13421	14937	19446	25684	30100	32315	15489	18454	14971	17341	13684	18488	20318	15901
1221	ENSG00000072832	16	5	9	26	10	3	21	34	51	12	10	19	19	12	10	11	23	23
1222	ENSG00000072840	142	52	116	198	71	81	147	344	498	112	161	123	288	243	90	61	63	57
1223	ENSG00000072849	3789	1865	3363	3556	3323	2309	2713	2335	2590	1651	2630	2467	2598	2515	2081	2021	2057	1742
1224	ENSG00000072858	3286	4435	3972	4016	1789	2134	2231	4940	3756	3786	2271	3207	3493	4295	3006	3123	4293	4166
1225	ENSG00000072864	3116	1901	3054	2747	2638	1542	1880	2161	2106	1620	1166	1918	2145	2039	1570	1648	1278	1681
1226	ENSG00000072952	22	13	7	1	48	6	32	72	78	1	5	33	124	29	614	97	5	24
1227	ENSG00000072954	100	38	74	51	63	47	38	76	56	11	97	62	98	77	115	72	89	65
1228	ENSG00000072958	5179	8263	5521	5347	5195	3587	6215	7239	6411	5903	5434	5374	7960	9200	8145	8929	8154	8418
1229	ENSG00000073008	61	122	73	41	147	72	107	113	124	123	33	145	220	93	356	235	178	109
1230	ENSG00000073009	92	110	175	162	45	114	90	129	511	432	152	54	64	54	47	181	294	194
1231	ENSG00000073050	930	2304	886	960	806	1248	1520	1766	1734	1470	1243	1513	1895	2004	1796	1721	1864	1978
1232	ENSG00000073060	282	250	174	108	182	167	207	302	272	301	337	280	454	302	259	397	443	185
1233	ENSG00000073067	2	4	10	16	4	4	3	5	14	16	3	2	3	1	1	1	1	0
1234	ENSG00000073111	2211	1342	1812	2092	1889	1541	1771	1572	2759	1134	3018	2300	9333	2623	3750	3173	1212	1362
1235	ENSG00000073146	4	4	2	0	0	0	2	2	17	2	5	0	1	0	1	1	0	0
1236	ENSG00000073150	59	0	23	17	7	6	11	3	12	2	4	5	6	3	8	46	28	1
1237	ENSG00000073169	1125	1497	1969	2069	442	700	537	1606	2442	2492	398	944	893	664	614	598	738	610
1238	ENSG00000073282	69	76	70	37	53	31	96	40	100	14	173	104	169	127	93	29	35	18
1239	ENSG00000073331	269	774	563	494	272	327	357	729	769	870	153	458	443	383	473	580	380	526
1240	ENSG00000073350	2144	1809	1612	1857	773	1100	1433	3244	3840	3144	1712	2482	1400	1293	1448	1086	1661	957
1241	ENSG00000073417	639	882	1208	838	538	486	373	1146	1316	1055	354	548	415	486	739	447	364	624
1242	ENSG00000073464	259	7	143	20	69	14	7	227	25	13	41	55	98	80	19	65	332	129
1243	ENSG00000073536	921	1510	1133	1190	1258	840	1370	1299	894	1106	796	1021	1418	1067	866	1101	1232	1281
1244	ENSG00000073578	8257	8162	8301	9026	7468	5933	7819	7392	8533	6070	8338	8026	12846	7827	8034	8490	9024	8848
1245	ENSG00000073584	4089	5039	4431	5031	4004	3056	5611	4648	4196	3154	4344	4973	5545	4789	3841	5132	5922	4222
1246	ENSG00000073598	13	17	18	28	15	19	9	16	16	9	2	15	26	10	4	4	7	8
1247	ENSG00000073605	646	1502	698	776	189	426	257	2688	3253	4456	349	738	503	454	310	342	421	408
1248	ENSG00000073614	8488	6847	10465	11844	7781	6992	6286	9539	9645	6374	3441	7287	7174	6199	6006	6205	5794	6997
1249	ENSG00000073670	30	28	31	21	17	25	20	22	48	56	3	12	10	5	13	10	7	15
1250	ENSG00000073711	111	62	124	125	102	65	53	48	68	41	38	115	38	74	32	87	8	40
1251	ENSG00000073712	10	8	15	56	15	5	28	14	14	3	6	13	9	7	9	6	39	14
1252	ENSG00000073734	3	0	0	0	0	0	0	0	4	0	1	1	1	1	0	0	0	0
1253	ENSG00000073737	20	5	32	53	16	4	3	10	34	4	9	11	32	94	67	123	8	6
1254	ENSG00000073754	0	1	0	0	3	0	0	0	1	1	0	0	4	0	37	0	0	4
1255	ENSG00000073756	811	11	102	44	225	98	226	34	102	16	19	160	47	100	131	1448	4	21
1256	ENSG00000073792	32	33	59	22	139	23	17	73	73	17	25	42	29	29	161	254	7	29
1257	ENSG00000073803	604	806	560	745	630	521	583	722	648	428	711	735	986	795	583	726	1189	735
1258	ENSG00000073849	12867	27741	10082	8115	9464	7755	14278	20335	18589	11627	18270	17532	20264	26233	17617	20274	18240	27215
1259	ENSG00000073861	4501	758	2022	2305	1163	2141	4992	6254	5958	3440	6363	6723	2833	2282	3741	2136	2011	1386
1260	ENSG00000073905	12	7	8	21	22	10	12	17	22	7	13	17	24	28	25	18	8	21
1261	ENSG00000073910	1449	1256	1361	1501	1037	950	1465	1569	2507	408	480	1073	732	1257	2389	756	678	1440
1262	ENSG00000073921	8491	4915	7309	8480	8072	5287	6883	7204	8051	4394	7429	7240	9542	7222	8878	6698	5140	4712
1263	ENSG00000073969	717	1381	1726	1215	1158	635	1084	1441	1583	1159	808	1402	1594	1370	1782	1033	1012	1150
1264	ENSG00000074047	0	0	0	0	0	0	0	0	0	0	0	0	0	0	0	0	0	0
1265	ENSG00000074054	6445	4132	8000	8237	5074	4834	4727	5193	5446	4644	3058	4088	3801	3462	2895	3778	2258	3325
1266	ENSG00000074071	2279	3038	2018	2475	1763	1991	2249	2483	2870	2659	2455	2738	5027	3869	2910	2553	4611	2958
1267	ENSG00000074181	2	6	4	0	9	5	1	6	9	1	7	6	65	0	7	8	0	3
1268	ENSG00000074201	2980	6482	3033	3708	4192	3372	4920	5058	3906	3492	5224	4676	5660	8003	5766	6413	8734	6571
1269	ENSG00000074211	0	0	0	0	0	0	1	3	1	0	6	3	5	2	1	2	7	4
1270	ENSG00000074219	21	19	23	8	12	12	2	54	65	40	0	3	8	10	4	12	12	11
1271	ENSG00000074266	1134	1194	1437	1129	789	686	980	1524	2100	1187	838	1243	1167	1013	882	749	709	1061
1272	ENSG00000074276	35	78	56	52	19	29	46	65	83	103	28	36	43	37	29	52	71	38
1273	ENSG00000074317	0	0	0	3	0	0	0	0	0	1	0	0	1	0	0	1	1	0
1274	ENSG00000074319	2988	1488	2749	2675	2857	1286	1490	1594	1732	1130	1428	1792	2343	1773	1836	1303	1451	1260
1275	ENSG00000074356	2133	2203	2072	2455	1788	1558	1848	2901	2701	1920	2023	1896	2490	2392	2094	2025	1843	2014
1276	ENSG00000074370	31048	38791	28850	28665	22850	18000	31003	33807	37183	30870	34493	33657	39290	36131	30694	31297	35577	29086
1277	ENSG00000074410	0	2	1	0	0	0	0	1	0	0	0	1	0	0	0	1	0	1
1278	ENSG00000074416	204	121	161	61	196	85	86	114	208	24	304	313	574	284	974	609	128	49
1279	ENSG00000074527	146	75	84	123	80	27	171	152	75	12	81	79	9	56	76	45	74	47
1280	ENSG00000074582	715	968	602	674	396	561	547	1023	1270	1467	550	613	697	530	376	622	512	454
1281	ENSG00000074590	161	7	123	194	71	150	194	170	123	57	94	366	20	29	27	63	2	13
1282	ENSG00000074603	4857	4013	7358	6997	5949	3674	4265	5721	5615	3940	3380	4304	3630	3630	3273	3796	2898	3500
1283	ENSG00000074621	412	747	880	764	456	415	477	778	826	573	380	633	595	539	497	672	420	700
1284	ENSG00000074657	228	117	259	338	150	167	96	183	447	216	105	150	210	124	102	117	58	91
1285	ENSG00000074660	42	56	71	56	39	28	26	75	101	47	11	42	26	20	49	121	22	14
1286	ENSG00000074695	3208	4685	3832	3761	4609	3090	4399	5430	7076	3208	9570	6568	9842	11029	7397	5553	6642	7291
1287	ENSG00000074696	1626	1478	2003	2399	2006	999	1487	1434	1770	848	1434	1393	2423	2076	1768	1414	1560	1668
1288	ENSG00000074706	3817	11628	6621	6356	4967	4318	6245	10374	8159	11087	4866	9485	9316	8881	5042	12097	6571	9696
1289	ENSG00000074755	10919	10950	13737	14640	6792	6733	8472	13304	14017	10826	5646	8771	9162	8182	8673	6752	5433	9606
1290	ENSG00000074771	0	0	0	0	0	0	0	0	0	0	0	0	0	0	0	0	2	0
1291	ENSG00000074800	26496	40743	27444	28539	43162	31271	51494	39466	53499	40870	57387	45424	74995	72579	68698	60982	74828	59868
1292	ENSG00000074803	1	1	1	2	0	0	0	5	6	4	0	1	4	0	0	4	0	0
1293	ENSG00000074842	4506	2448	2145	3118	3340	2761	3256	2361	2589	1922	5426	3755	8252	4936	4159	2824	4227	2864
1294	ENSG00000074855	1476	1579	1242	1185	652	919	892	1464	2192	2242	558	967	723	680	765	555	523	603
1295	ENSG00000074935	0	0	0	0	0	0	0	0	0	0	0	0	0	0	0	0	0	0
1296	ENSG00000074964	26	34	10	1	34	0	7	19	6	6	1	10	19	3	123	6	2	2
1297	ENSG00000074966	3878	4185	5647	5675	4575	3911	3631	7436	5058	11362	2111	3203	3936	3825	2212	5803	3291	5061
1298	ENSG00000075035	3	2	3	15	2	5	23	22	9	1	4	10	19	10	30	8	2	5
1299	ENSG00000075043	9	9	4	8	3	4	7	5	2	4	6	4	12	10	1	8	9	9
1300	ENSG00000075073	45	36	45	37	47	31	27	37	38	23	10	22	26	76	28	22	15	18
1301	ENSG00000075089	1563	2561	2224	2251	2065	1646	2355	2355	2217	1286	2322	2289	2173	2795	2099	2546	2565	2787
1302	ENSG00000075131	297	205	280	253	309	244	269	232	327	175	351	263	532	276	263	246	148	236
1303	ENSG00000075142	2474	2811	2213	1886	2742	2085	2503	2821	2865	1690	2801	3958	2684	4335	3366	3217	3289	3285
1304	ENSG00000075151	2084	2220	1873	1814	1103	1233	1810	3725	3692	2129	1410	3099	2748	2171	2289	2335	1551	1782
1305	ENSG00000075188	467	545	531	621	473	519	590	574	609	394	569	563	1271	810	661	583	628	510
1306	ENSG00000075213	90	17	97	21	460	30	17	44	11	21	5	44	24	8	49	12	4	76
1307	ENSG00000075218	51	44	45	36	49	23	70	84	259	40	149	119	604	241	215	117	4	33
1308	ENSG00000075223	80	11	157	114	77	20	11	26	155	3	20	37	38	23	142	32	5	4
1309	ENSG00000075234	2018	1488	1002	822	524	589	1884	4851	3555	2056	5484	2775	1729	2358	6897	3146	1434	1506
1310	ENSG00000075239	698	1467	851	1253	1394	834	1625	1423	1645	827	1902	1868	2059	1887	2037	1701	1640	2052
1311	ENSG00000075240	1667	1091	1391	1840	1073	746	1129	1753	1649	1392	769	1263	2172	1353	1446	1207	913	1025
1312	ENSG00000075275	1252	304	212	426	155	338	131	620	247	332	112	728	430	216	320	172	350	190
1313	ENSG00000075290	12	18	26	13	10	10	14	30	33	118	9	9	8	18	6	37	17	23
1314	ENSG00000075292	3353	8508	5765	4458	2864	3524	3792	7564	6889	5603	2642	5980	4750	4320	3998	4704	2651	4722
1315	ENSG00000075303	708	1560	1357	1239	1371	602	971	1400	1332	782	1070	1296	961	1206	1186	1328	1293	1293
1316	ENSG00000075336	454	437	653	701	380	321	281	575	719	628	285	438	635	386	255	344	376	325
1317	ENSG00000075340	0	0	0	0	0	0	0	0	0	0	0	0	0	0	0	0	0	0
1318	ENSG00000075388	0	0	0	0	0	0	0	0	0	0	0	0	0	0	0	0	0	0
1319	ENSG00000075391	5	0	20	1	23	3	5	11	7	2	1	15	25	11	30	25	72	24
1320	ENSG00000075399	1138	835	1131	1110	483	658	840	1266	2352	1507	478	800	609	350	429	437	283	275
1321	ENSG00000075407	811	997	1459	1151	985	755	822	1460	2075	1357	483	847	1222	853	828	698	560	812
1322	ENSG00000075413	3370	3835	4009	4369	3025	2478	2580	4867	5911	4129	2059	3512	3555	2901	2515	2469	2206	2784
1323	ENSG00000075415	17515	16437	18131	22557	17596	12689	15318	16605	17616	13485	17712	17979	21130	19694	19786	19844	19045	14945
1324	ENSG00000075420	1862	1303	2065	2522	1538	1948	1713	2084	2408	1666	1511	1851	1815	1589	1495	1944	849	1556
1325	ENSG00000075426	65655	1101	53325	93445	50987	18329	15856	7664	11571	6626	14732	7365	5219	5579	6903	3725	3440	1893
1326	ENSG00000075429	0	0	0	0	0	0	0	0	0	0	0	0	0	0	0	0	0	0
1327	ENSG00000075461	2	0	1	0	0	0	1	0	2	0	0	0	0	0	1	2	0	0
1328	ENSG00000075539	7602	6828	11909	12550	5637	5360	4926	9388	8212	6199	2447	5576	5211	5787	4288	4883	4350	7216
1329	ENSG00000075568	3606	4063	4921	4758	3072	1849	2413	4599	4825	3310	2542	3142	4026	4549	4984	4158	2451	4696
1330	ENSG00000075618	221	32	206	201	188	110	88	73	198	56	114	161	109	133	380	269	61	89
1331	ENSG00000075624	162547	206287	152337	172670	157762	112523	177260	191623	219372	89475	229695	235707	339460	332331	455072	232915	224647	209095
1332	ENSG00000075643	8	1	5	7	11	0	5	3	2	7	12	8	2	8	11	10	12	3
1333	ENSG00000075651	101	32	98	91	37	29	81	80	90	37	36	58	45	41	83	166	28	45
1334	ENSG00000075673	8	1	1	0	7	4	0	1	1	0	1	3	0	1	1	2	0	0
1335	ENSG00000075702	173	154	263	256	75	76	74	205	486	198	149	172	510	136	327	105	20	36
1336	ENSG00000075711	4678	3765	5185	5785	3262	3204	3911	4709	4959	3688	2681	3644	3053	3351	3342	3397	3144	3655
1337	ENSG00000075785	10980	13587	8882	10356	10702	8488	13479	12033	12049	8016	12617	12544	15361	17241	17902	14925	17628	15427
1338	ENSG00000075790	1585	1024	1715	1131	1808	837	1963	1683	1622	825	1933	2042	1502	1699	2196	1585	1434	1479
1339	ENSG00000075826	559	763	1156	612	147	353	206	1518	5199	4541	117	357	183	390	125	266	240	236
1340	ENSG00000075856	5811	4772	6178	7026	4552	2889	2738	4344	4092	3044	1855	3232	3576	3049	2839	3508	2308	3494
1341	ENSG00000075884	9625	9080	9800	9557	10972	8884	10665	8078	8775	6236	9805	8880	8710	12368	9389	8402	11836	12448
1342	ENSG00000075886	31	27	44	40	7	19	5	33	40	66	8	13	17	11	7	17	7	6
1343	ENSG00000075891	0	0	0	0	1	0	1	3	1	1	11	6	1	3	1	2	2	0
1344	ENSG00000075914	1087	1864	1245	1721	1086	1013	1406	1570	963	1115	1064	1291	1755	1317	1106	1169	1245	1290
1345	ENSG00000075945	961	1085	955	938	1104	540	815	1051	1184	647	1166	1059	1008	1154	1140	1057	925	1086
1346	ENSG00000075975	2389	2833	2548	3146	3523	1209	1572	2426	2382	1476	1998	1901	2661	3468	2986	3061	2778	3583
1347	ENSG00000076003	3291	2423	4950	6173	4651	2496	2761	2520	3846	1793	2888	2959	7717	3704	4201	2948	1763	2606
1348	ENSG00000076043	644	1437	725	1039	826	1050	1007	1346	1668	1456	771	1099	1371	1546	909	938	1692	1101
1349	ENSG00000076053	3009	1136	2038	2335	1977	2040	2616	2141	1599	1072	2179	2211	2008	1942	1425	1959	1659	1152
1350	ENSG00000076067	251	99	202	207	111	158	141	256	163	174	106	107	74	97	131	185	93	166
1351	ENSG00000076108	19105	15897	27166	24188	16379	12407	12672	18428	19160	14333	9662	13722	14075	14680	12677	12197	9131	14845
1352	ENSG00000076201	3826	3720	3276	3481	1589	2117	2317	4210	4449	5019	2045	3102	2552	2774	2866	2778	1712	2644
1353	ENSG00000076242	1605	1996	1707	1793	1497	1419	1974	2326	2269	1624	2007	2046	3621	2082	2547	2129	1891	1795
1354	ENSG00000076248	644	1291	729	972	992	627	894	1176	1418	1062	897	1176	2204	1541	1555	1726	1335	1272
1355	ENSG00000076258	93	273	108	133	109	136	148	374	218	161	230	244	193	261	209	217	207	223
1356	ENSG00000076321	1414	1551	1626	1606	1327	1137	1454	1945	1883	2040	1272	1336	1195	1000	1021	1238	972	1462
1357	ENSG00000076344	10	3	2	3	1	3	3	2	9	0	3	3	0	0	2	2	1	1
1358	ENSG00000076351	0	0	0	0	0	0	0	0	0	0	0	0	0	0	0	0	0	0
1359	ENSG00000076356	159	45	102	160	113	65	65	104	94	49	38	114	126	88	255	55	22	79
1360	ENSG00000076382	319	245	314	359	144	224	192	360	626	266	357	354	1295	410	431	240	64	100
1361	ENSG00000076513	8797	8444	9101	9012	10181	7573	10766	9728	10158	6214	9021	9432	11489	9632	11929	9185	8622	8447
1362	ENSG00000076554	2620	2452	1841	1534	2230	1513	2608	1817	2192	1245	2900	1642	2926	2725	1987	3389	3041	2125
1363	ENSG00000076555	1683	1791	2127	2240	623	1450	1027	2945	1632	2133	388	1707	856	977	443	921	428	1132
1364	ENSG00000076604	4417	367	2236	2804	1334	1183	530	1130	1416	690	356	1017	944	713	361	388	972	365
1365	ENSG00000076641	27045	12700	34851	38092	36741	15935	18711	17774	21779	11676	7327	13849	10688	11134	11187	9849	9253	10251
1366	ENSG00000076650	461	1195	633	770	286	441	354	1203	1027	843	216	706	606	534	449	636	385	601
1367	ENSG00000076662	25069	24970	17052	19673	26452	16112	26032	16601	14574	12848	25783	21712	21097	22815	27440	26564	31956	18737
1368	ENSG00000076685	1878	2017	2632	2357	1926	1567	2157	2861	2579	1549	2308	2030	2494	2278	2698	2473	1527	2097
1369	ENSG00000076706	143	24	141	308	50	55	50	33	69	56	44	44	44	27	58	114	67	34
1370	ENSG00000076716	22	1	16	0	12	2	2	3	0	0	0	0	2	2	1	5	0	6
1371	ENSG00000076770	3803	3795	4810	4005	7253	2319	4522	5233	4546	2716	6505	4373	3706	5925	6202	4985	5263	5410
1372	ENSG00000076826	47	90	28	26	35	37	29	43	42	66	26	47	36	44	28	35	52	52
1373	ENSG00000076864	14	6	15	15	139	1	5	10	17	12	4	12	2	4	5	2	11	4
1374	ENSG00000076924	7165	5240	7845	9321	3952	3248	2907	5038	5658	5998	2673	3613	4100	4197	3356	2643	3597	4259
1375	ENSG00000076928	2868	1989	2437	2560	1783	1445	1872	2315	3010	3225	1286	1671	2085	1371	1236	1253	1245	1250
1376	ENSG00000076944	2523	2481	2575	2705	1843	1934	2318	3242	4094	3281	2198	2735	3878	3009	6018	1889	2511	1977
1377	ENSG00000076984	3989	3068	4647	4599	2875	1888	1726	2911	3918	3296	1426	2252	2622	2138	1833	1674	2190	1967
1378	ENSG00000077009	0	0	0	0	0	0	0	2	1	0	2	0	0	0	0	0	0	0
1379	ENSG00000077044	8815	12988	12636	11337	4211	5319	5725	12864	11195	12742	4292	9627	6476	6804	5001	7009	6298	8495
1380	ENSG00000077063	3	2	1	0	0	0	0	0	0	0	0	1	0	0	3	0	0	0
1381	ENSG00000077080	3	1	2	3	1	0	0	3	4	2	0	0	1	0	0	0	0	0
1382	ENSG00000077092	14	39	28	23	17	19	17	42	27	22	13	34	21	32	15	19	31	39
1383	ENSG00000077097	8521	17597	10748	10164	8761	6338	9204	15451	15806	7905	8471	13522	13492	16883	16198	16528	13652	19199
1384	ENSG00000077147	9155	9765	11435	11690	13288	5325	8924	9086	10480	5650	8844	9501	8576	12691	12019	10259	10287	10319
1385	ENSG00000077150	6228	3958	7208	8129	2630	2394	1646	4364	7732	4227	1716	4909	4153	3235	2322	2240	2672	3031
1386	ENSG00000077152	79	156	61	62	81	79	102	151	196	47	183	171	482	269	237	171	150	128
1387	ENSG00000077157	1233	1594	1719	1456	822	873	1100	1923	1728	1462	569	1345	1317	2348	877	1076	548	1267
1388	ENSG00000077232	3246	5624	3446	2958	3643	2478	4896	6534	7040	3337	8070	6274	5875	8935	7185	6073	8331	7826
1389	ENSG00000077235	7647	7000	7444	8967	4594	3150	4311	6774	7165	4953	4025	6202	5951	6133	5999	6602	4437	5800
1390	ENSG00000077238	21184	18547	22059	27862	16673	13390	12399	20189	14686	19369	6553	11624	14026	14866	12295	18151	17563	15272
1391	ENSG00000077254	2715	4980	3896	3801	2499	2675	2897	6209	6584	4517	3229	4787	4936	4598	4323	4334	4081	4655
1392	ENSG00000077264	62	20	45	75	29	20	29	22	52	11	19	22	6	16	51	25	10	40
1393	ENSG00000077274	0	1	1	0	2	0	0	1	1	0	0	1	0	0	0	1	0	0
1394	ENSG00000077279	0	0	0	0	0	0	0	0	0	0	0	0	0	0	0	0	0	0
1395	ENSG00000077312	4349	3253	2790	2893	3698	3602	4391	3345	3601	3023	4460	4169	5321	4059	3770	3605	3613	2952
1396	ENSG00000077327	4	2	9	1	2	8	21	48	115	12	54	16	206	97	21	11	41	18
1397	ENSG00000077348	491	1311	506	507	552	530	779	1046	963	1049	959	995	1365	1695	1129	1148	2291	1640
1398	ENSG00000077380	1402	3223	1786	2137	1806	1555	2447	2585	2685	1598	2297	2580	3015	3772	3812	3218	3625	3696
1399	ENSG00000077420	5782	9607	6175	7066	6334	3592	5173	8249	7342	4401	5112	6201	7271	9443	10069	6852	6789	8382
1400	ENSG00000077454	11406	13281	12835	14690	5683	7635	8138	13898	17569	22972	6226	9122	9660	8162	7599	8167	7801	7370
1401	ENSG00000077458	3180	1891	3744	4322	2276	1709	1621	3121	3551	2573	1204	2348	1444	1444	1321	1234	1183	1619
1402	ENSG00000077463	956	882	937	870	631	614	784	991	1335	1148	597	794	1286	705	1012	716	1111	739
1403	ENSG00000077498	0	0	0	0	0	0	0	0	0	0	0	0	3	0	0	0	0	0
1404	ENSG00000077514	758	1211	895	1104	931	701	896	1279	1312	583	777	1119	2072	1178	1414	1308	592	1107
1405	ENSG00000077522	5	1	0	3	1	3	0	1	4	0	0	0	1	0	0	0	0	0
1406	ENSG00000077549	16639	23192	15883	20218	19727	12238	22728	20676	19153	13406	22317	23868	28061	29154	30688	23661	30482	24789
1407	ENSG00000077585	611	419	501	799	830	484	574	574	793	312	1084	1171	736	1090	1423	358	766	485
1408	ENSG00000077616	51	127	128	121	40	80	59	169	150	149	25	120	80	67	64	84	49	98
1409	ENSG00000077684	8326	4683	7898	8781	6997	5227	5111	4416	3910	3035	3383	4122	3746	3782	3389	4530	3686	4233
1410	ENSG00000077713	420	345	303	257	343	288	342	318	513	234	674	401	259	572	678	565	657	471
1411	ENSG00000077721	2291	1795	2165	2659	2050	1303	1668	2342	3046	1368	2227	2565	3774	3070	3218	2454	3068	2006
1412	ENSG00000077782	1328	775	1215	1042	1053	892	1653	1275	663	811	638	464	1905	2230	1327	1573	480	1159
1413	ENSG00000077800	0	0	0	0	0	0	0	0	0	0	0	0	0	0	0	0	0	0
1414	ENSG00000077809	127	207	233	164	94	91	84	287	345	260	111	140	179	173	147	142	131	160
1415	ENSG00000077935	9	15	15	27	11	8	6	15	40	16	4	11	35	12	1	4	3	10
1416	ENSG00000077942	2	4	0	0	10	1	4	4	21	2	0	28	126	34	48	0	1	0
1417	ENSG00000077943	0	3	1	2	2	12	1	1	5	2	5	29	42	13	1	1	0	0
1418	ENSG00000077984	9222	1872	6676	8354	4863	5464	11249	9107	9054	4805	29894	13060	8787	9578	10940	9628	12826	3180
1419	ENSG00000078018	43	32	46	14	27	10	15	25	10	4	14	18	21	69	5	33	123	34
1420	ENSG00000078043	972	982	1154	1093	816	723	848	1229	1221	1063	648	1019	928	836	698	916	670	803
1421	ENSG00000078053	35	35	27	12	7	19	24	23	32	32	30	52	23	18	6	14	16	17
1422	ENSG00000078061	4390	4819	5071	5444	3096	2587	3060	5278	6995	5040	3147	3866	4638	5180	4926	3749	4383	4429
1423	ENSG00000078070	624	1124	840	740	764	794	1048	1293	1400	1034	976	952	1344	1038	1065	1438	1175	1340
1424	ENSG00000078081	277	325	838	212	529	1109	1923	3003	4455	2444	4889	1352	4326	5286	1772	831	3378	3577
1425	ENSG00000078098	0	0	0	0	1	1	0	1	4	0	0	0	0	0	0	0	0	0
1426	ENSG00000078114	5	47	16	21	41	3	10	17	96	46	31	54	53	61	23	73	141	34
1427	ENSG00000078124	527	497	631	561	489	420	420	674	667	320	459	587	448	643	768	560	261	423
1428	ENSG00000078140	6683	4608	6491	6228	7155	4278	6343	5247	6117	3389	5869	5633	5646	6144	5428	5548	5913	4960
1429	ENSG00000078142	2313	3232	3371	3911	3085	2452	2430	4313	3778	2909	1702	3163	3063	3528	2888	2996	2562	3705
1430	ENSG00000078177	2913	2897	3760	3770	4525	2528	3106	3316	3832	3473	2115	2582	3132	3041	2244	3748	2055	2994
1431	ENSG00000078237	1289	364	785	1309	1149	524	682	438	543	250	560	495	709	500	715	413	451	394
1432	ENSG00000078246	524	619	599	605	461	430	577	668	718	600	455	520	452	521	463	519	449	429
1433	ENSG00000078269	2535	3985	2299	3163	1913	1789	2736	3555	3008	2582	1395	2786	3389	3116	3437	4104	1579	3585
1434	ENSG00000078295	0	0	1	0	0	0	1	0	0	0	1	0	0	0	1	0	0	0
1435	ENSG00000078304	24480	17916	26510	30802	21739	14481	22260	21088	22708	14648	25618	25145	22079	22912	20166	18000	18907	18489
1436	ENSG00000078319	657	567	565	605	720	576	673	569	506	504	680	550	725	676	532	641	858	645
1437	ENSG00000078328	0	0	0	0	0	0	0	0	0	0	0	0	0	0	0	0	0	0
1438	ENSG00000078369	23882	25432	26261	27356	28275	21413	33405	27641	30071	18306	37678	33269	30124	35860	40567	27564	33491	28978
1439	ENSG00000078399	7	6	22	10	7	12	7	9	36	9	16	12	10	3	24	99	3	11
1440	ENSG00000078401	98	21	51	16	52	10	14	42	67	34	3	59	43	59	121	12	0	21
1441	ENSG00000078403	4387	4303	4740	5134	4006	4826	5483	6295	5831	4392	3642	4995	3739	3563	2802	3399	2466	3561
1442	ENSG00000078487	276	594	312	246	217	275	335	473	478	487	274	342	343	379	316	421	363	525
1443	ENSG00000078549	0	0	0	0	0	1	0	1	11	0	0	4	4	0	0	0	0	1
1444	ENSG00000078579	0	2	3	2	0	1	1	1	0	0	2	2	0	2	0	3	0	2
1445	ENSG00000078589	9287	2358	8265	8202	9153	3802	5059	3792	3789	1689	4706	4178	3555	3306	3015	2427	2989	2250
1446	ENSG00000078596	11520	13609	11995	13731	9092	8382	9168	11478	4727	4850	24648	16454	10553	13619	13464	13746	19479	14048
1447	ENSG00000078618	6333	7883	5724	6255	6065	5929	8618	9696	10839	6797	9803	8422	12606	9936	10370	9062	9299	8035
1448	ENSG00000078668	3395	3923	2887	3260	3124	2695	4180	4571	5082	3648	4453	4413	6197	5125	4745	3944	3936	3906
1449	ENSG00000078674	4787	7488	7373	6576	5421	3336	4059	8070	8152	5959	2864	6295	6385	6322	5567	5724	3921	7468
1450	ENSG00000078687	4379	4818	4839	5530	2698	2287	3100	4606	4063	4309	1625	3586	2572	1790	1674	2344	1145	2065
1451	ENSG00000078699	3443	3813	4128	4153	2323	2514	2954	4254	4473	3444	2169	3145	2367	2700	2192	2178	1705	2770
1452	ENSG00000078725	0	0	0	0	0	0	0	0	0	0	0	0	0	0	1	0	0	0
1453	ENSG00000078747	6955	4221	6786	7120	6907	3184	4066	5678	5840	3325	2649	4077	4266	4831	4043	4141	3564	3802
1454	ENSG00000078795	19	7	23	11	11	14	16	18	40	24	5	16	10	9	7	7	5	7
1455	ENSG00000078804	2946	207	1685	3072	1837	1130	612	522	634	404	497	645	707	424	270	530	174	127
1456	ENSG00000078808	9664	8908	7998	10321	7647	6949	10278	8972	10396	7552	12514	9788	12717	10643	10916	8844	11654	8735
1457	ENSG00000078814	68	113	86	68	28	49	29	114	190	162	8	35	16	26	21	27	17	19
1458	ENSG00000078898	0	0	0	0	0	0	0	0	0	0	0	0	0	0	0	0	0	0
1459	ENSG00000078900	49	38	42	39	38	37	39	35	112	28	82	80	173	61	85	33	6	24
1460	ENSG00000078902	2394	1956	1745	2397	2585	952	1365	1703	1721	1211	1718	1616	2513	2368	3009	1779	2613	2016
1461	ENSG00000078967	555	744	620	574	634	397	674	598	636	447	577	590	556	787	677	714	759	660
1462	ENSG00000079101	1	4	2	0	3	2	5	6	6	0	1	1	3	1	0	1	0	9
1463	ENSG00000079102	0	0	0	0	0	0	0	0	0	0	0	0	0	0	0	2	0	0
1464	ENSG00000079112	0	0	1	1	0	0	3	5	4	0	1	0	3	0	6	1	0	0
1465	ENSG00000079134	882	1216	1651	1730	477	633	456	1531	1932	1751	287	847	743	597	440	632	456	702
1466	ENSG00000079150	51	84	47	61	44	45	48	54	62	38	60	87	116	123	71	98	119	100
1467	ENSG00000079156	14	3	4	29	22	13	7	19	8	13	2	5	8	3	2	22	3	11
1468	ENSG00000079215	0	1	1	1	2	0	0	1	2	1	0	0	5	2	6	27	1	2
1469	ENSG00000079246	13609	28763	16664	17902	19168	14327	26478	28791	24798	15746	31019	28318	34182	37160	34866	34081	33226	34899
1470	ENSG00000079257	179	395	202	152	187	158	187	392	302	91	222	195	649	429	379	300	297	328
1471	ENSG00000079263	1483	2954	1627	1552	2188	2042	2955	3187	4743	2793	3763	2984	6664	4830	4382	3134	4133	4075
1472	ENSG00000079277	1370	1546	1320	1309	1056	865	1306	1774	2301	1360	1196	1448	1288	1356	1482	1355	1024	913
1473	ENSG00000079308	6	24	39	5	282	8	13	20	69	22	15	29	24	60	51	64	34	33
1474	ENSG00000079313	4868	3502	5557	6334	2710	3030	2651	4354	4914	4865	1311	3202	2688	2309	2165	1635	1489	1908
1475	ENSG00000079332	8954	4205	8501	7288	7774	4381	5402	5145	6433	4240	4265	5101	4067	3630	3441	3697	3503	3124
1476	ENSG00000079335	9476	6709	7846	8545	8364	6345	10412	7721	6921	6687	5564	7762	4417	6788	4340	6527	5281	7339
1477	ENSG00000079337	44	24	39	28	19	18	27	55	74	52	20	49	51	43	50	125	43	57
1478	ENSG00000079385	139	275	96	182	262	240	424	403	745	539	206	227	499	2195	949	903	4196	996
1479	ENSG00000079387	2203	1543	2391	1919	2139	1557	1856	1914	2081	1444	1689	1671	2375	1798	1771	1698	1296	1641
1480	ENSG00000079393	0	1	1	2	0	0	0	0	0	2	0	0	4	0	0	11	0	0
1481	ENSG00000079432	10552	9422	9422	9395	5715	5623	5900	9304	10262	10285	5020	7461	8258	6288	7973	5640	4079	5939
1482	ENSG00000079435	503	902	427	489	411	570	629	800	571	707	491	765	1182	851	576	955	798	927
1483	ENSG00000079459	5861	5194	5694	5406	3707	6540	8895	7560	7515	3657	6650	6880	7083	8708	6070	5192	7305	8252
1484	ENSG00000079462	589	803	399	403	535	595	712	655	664	438	826	799	875	867	755	606	1024	741
1485	ENSG00000079482	7	3	7	5	2	1	14	39	15	5	19	3	3	16	47	46	5	22
1486	ENSG00000079557	0	0	0	0	0	0	0	0	0	0	0	0	0	0	0	0	0	0
1487	ENSG00000079616	4633	3727	5059	5620	2741	2884	2933	4447	6383	4172	2480	3568	4923	2813	2611	2000	1985	2413
1488	ENSG00000079689	0	0	0	0	0	0	0	0	0	0	0	0	0	0	0	0	0	0
1489	ENSG00000079691	557	762	687	965	688	264	327	656	201	655	212	282	308	240	195	457	236	513
1490	ENSG00000079739	1438	1922	1617	1717	1991	1038	2083	1901	2047	1200	2043	1824	2085	2332	2345	2250	2369	1658
1491	ENSG00000079785	4865	4848	4863	4501	4379	3442	3739	3437	3533	2348	3167	3858	4408	3888	3682	3937	2685	3606
1492	ENSG00000079805	17856	13866	15541	17686	12503	10106	11669	16188	19506	16723	12175	13896	18828	14877	14733	10907	10968	10951
1493	ENSG00000079819	864	906	1013	944	760	645	796	993	771	642	561	1023	925	1095	828	897	609	1427
1494	ENSG00000079841	0	0	0	0	0	0	0	0	0	0	0	0	0	0	0	0	0	0
1495	ENSG00000079931	37	19	38	5	20	25	21	70	24	14	307	67	172	274	8	68	152	45
1496	ENSG00000079950	531	757	795	487	480	395	390	1524	1664	686	653	1099	1272	1843	2200	1016	1908	1469
1497	ENSG00000079974	3	9	4	0	3	6	7	5	4	4	2	6	2	9	4	2	1	8
1498	ENSG00000079999	1668	1762	1616	1929	2150	956	1212	1591	1972	846	1374	1709	3237	2454	2451	1882	2143	2079
1499	ENSG00000080007	31	114	29	20	79	49	42	124	324	86	101	48	134	10	97	32	0	62
1500	ENSG00000080031	0	5	1	2	4	2	3	6	7	0	0	3	8	7	21	1	0	0
1501	ENSG00000080166	8	59	15	37	16	19	18	24	52	103	9	12	36	31	23	31	45	33
1502	ENSG00000080189	4111	4910	4510	4240	3093	2658	3722	4321	4869	5399	3215	3768	4653	4318	3264	3988	4727	3698
1503	ENSG00000080200	152	161	254	268	193	125	99	199	275	93	48	105	65	155	187	76	83	218
1504	ENSG00000080224	0	0	0	0	0	0	0	0	1	0	0	0	2	0	0	0	0	0
1505	ENSG00000080293	0	0	0	1	0	0	1	0	0	0	0	0	0	0	0	0	0	1
1506	ENSG00000080298	1639	828	2559	2303	1144	1238	845	1305	1312	1214	537	1028	655	670	452	618	473	591
1507	ENSG00000080345	4091	3504	5312	5892	4027	2655	3152	5081	5560	3869	1234	2998	2789	2788	1458	2038	1796	3483
1508	ENSG00000080371	10639	3021	7980	8316	10833	5003	4897	3148	3379	1956	3164	3627	2992	3403	3320	3316	2730	2917
1509	ENSG00000080493	394	101	481	340	401	178	390	295	313	113	793	543	44	419	302	176	486	131
1510	ENSG00000080503	12437	16746	14023	14053	10799	10168	13147	16054	14350	14128	8205	13134	10400	11851	11884	16095	8542	13559
1511	ENSG00000080511	0	0	0	0	0	0	3	0	0	1	3	0	0	1	0	0	0	0
1512	ENSG00000080546	3730	2697	2275	3172	2070	1541	1486	2141	2144	2945	1396	2498	1280	1173	1233	5786	1852	1470
1513	ENSG00000080561	736	614	937	1145	954	673	553	705	413	526	457	484	628	573	637	727	210	794
1514	ENSG00000080572	0	0	0	0	0	0	0	0	0	1	0	0	0	0	0	1	0	0
1515	ENSG00000080573	53	186	436	582	193	134	839	691	347	38	320	348	331	220	447	42	26	101
1516	ENSG00000080603	13865	14660	15122	15442	10439	8366	9625	16865	16659	13756	5740	10749	11347	10840	9612	9875	6077	11800
1517	ENSG00000080608	1145	1437	1384	1667	1279	969	1175	1473	1708	1454	910	1420	1465	1200	952	1209	968	1236
1518	ENSG00000080618	4	2	9	7	6	1	4	1	5	0	3	1	7	0	2	3	1	2
1519	ENSG00000080644	4	4	1	1	1	2	2	2	6	0	0	0	3	0	3	0	0	3
1520	ENSG00000080709	0	0	0	0	0	0	0	0	0	0	0	0	0	0	1	0	0	0
1521	ENSG00000080802	1569	1476	1670	1621	1463	1482	1707	1847	1858	1488	1588	1796	1555	1378	1271	1489	892	1178
1522	ENSG00000080815	2781	3004	3510	3449	3425	1812	2553	3431	3341	1989	2529	2935	3658	3509	5402	3102	2280	2851
1523	ENSG00000080819	936	1029	1005	1264	890	576	717	1283	1516	1010	921	923	2274	1447	884	873	863	898
1524	ENSG00000080822	3042	1800	3299	3459	2353	2246	2560	4005	8025	3618	2123	2589	4465	3844	1590	1392	1796	1642
1525	ENSG00000080823	33	39	63	68	42	31	25	31	96	97	27	34	38	42	19	27	34	27
1526	ENSG00000080824	55109	33797	38855	50735	49596	38099	36210	35362	45457	23617	32464	40103	63490	45689	45825	38828	49641	43025
1527	ENSG00000080839	1108	1831	1660	2148	1324	1009	1450	1860	2233	1316	1249	1630	1696	1775	1525	1637	1181	1841
1528	ENSG00000080845	2003	2753	2059	1796	1653	1835	1783	2723	2685	2290	1868	2264	1910	2654	2801	2096	2042	2463
1529	ENSG00000080854	253	536	402	580	263	193	360	748	1087	751	154	154	396	251	328	210	371	485
1530	ENSG00000080910	0	0	0	0	0	0	0	0	0	0	0	0	0	0	0	0	0	0
1531	ENSG00000080947	240	312	278	182	59	182	93	354	448	539	54	189	66	60	42	74	38	80
1532	ENSG00000080986	505	315	592	724	537	337	525	548	962	362	594	539	1531	623	537	403	412	350
1533	ENSG00000081014	1491	1797	2155	1902	1872	1279	1737	2487	2274	1502	1147	1775	2010	1775	1461	1767	1514	2094
1534	ENSG00000081019	7638	5942	8211	9136	9394	5334	6117	5690	4894	4211	4568	5558	3970	5425	4680	6522	4766	5401
1535	ENSG00000081026	541	352	442	577	411	317	256	237	219	197	94	237	190	237	257	260	65	241
1536	ENSG00000081041	143	3	81	31	70	5	1	1	22	0	0	11	21	14	7	7	0	0
1537	ENSG00000081051	0	0	0	0	0	0	0	0	0	0	0	0	0	0	0	0	0	0
1538	ENSG00000081052	125	63	119	27	94	46	36	78	34	35	274	181	212	265	105	88	29	29
1539	ENSG00000081059	55829	104784	77483	73727	61898	61884	65368	74740	63121	62737	35448	64490	54617	68192	50468	53862	37628	74976
1540	ENSG00000081087	1945	3304	2136	2169	3147	1691	3281	3871	3494	1646	4024	3647	2923	5140	5132	3276	4493	4447
1541	ENSG00000081138	0	0	3	0	0	0	0	0	1	0	0	1	0	0	4	4	4	0
1542	ENSG00000081148	65	85	123	87	40	60	39	125	102	117	20	65	28	30	28	30	21	43
1543	ENSG00000081154	11758	11056	12361	12370	13270	10060	15335	12504	10716	7617	16673	13319	11389	13208	11548	13021	12142	13336
1544	ENSG00000081177	379	616	616	824	510	355	273	492	405	380	252	426	437	446	368	511	367	495
1545	ENSG00000081181	46	36	46	49	48	34	42	51	53	25	22	47	67	31	61	44	14	32
1546	ENSG00000081189	1688	286	1667	150	873	195	209	1761	372	96	765	764	1703	1391	1621	899	2026	1028
1547	ENSG00000081237	60254	129581	92981	98453	75661	52384	100034	138935	133075	85123	110008	120647	104228	157791	151896	116812	128961	145416
1548	ENSG00000081248	2	0	0	0	0	0	0	0	0	0	0	0	0	0	0	0	0	0
1549	ENSG00000081277	0	0	0	0	0	0	0	1	4	2	0	0	1	0	0	0	2	1
1550	ENSG00000081307	1372	2258	1577	1480	1200	1273	1790	2379	2423	1624	2065	2331	2725	2262	2017	2003	1418	1774
1551	ENSG00000081320	52001	36352	55264	57674	46000	30977	39687	41039	32710	30001	28364	39654	28672	44618	32150	61054	33207	33480
1552	ENSG00000081377	544	1225	1114	1110	913	719	665	763	793	355	886	1086	335	975	733	678	465	972
1553	ENSG00000081386	1593	1830	2501	2242	1233	1022	1286	1931	1458	1216	776	1092	1131	1067	966	1358	940	1401
1554	ENSG00000081479	2	0	0	0	0	0	0	0	1	0	0	0	0	0	0	0	0	0
1555	ENSG00000081665	2701	1439	2595	2799	1652	990	1012	1614	1543	1416	916	1134	793	1053	792	1054	1048	1024
1556	ENSG00000081692	286	386	325	327	218	196	245	237	240	243	272	333	399	345	250	282	444	311
1557	ENSG00000081721	2289	1707	2082	2453	2118	2184	2691	1928	1790	1557	2439	2181	2702	1940	1763	2056	2118	1695
1558	ENSG00000081760	696	1358	790	1107	606	689	1008	1195	1128	1236	807	1006	891	1253	1010	1089	1115	1143
1559	ENSG00000081791	3169	3795	3872	3770	3540	2349	3360	4648	4490	4188	3648	3691	3910	3729	4393	3428	2673	2911
1560	ENSG00000081800	0	0	0	0	0	0	0	0	0	0	0	0	0	0	0	0	0	0
1561	ENSG00000081803	6	2	0	0	1	7	0	4	4	1	3	5	34	7	0	1	0	1
1562	ENSG00000081818	0	0	0	0	0	0	0	0	0	0	0	0	0	0	0	0	0	0
1563	ENSG00000081842	0	0	0	0	0	0	0	0	0	0	0	0	0	0	0	0	0	0
1564	ENSG00000081853	2	0	1	0	0	0	0	0	0	0	5	0	0	0	2	0	0	3
1565	ENSG00000081870	839	793	704	747	847	771	924	1071	1428	834	1089	1056	1808	1262	857	790	1303	746
1566	ENSG00000081913	1220	569	1312	1125	1200	710	539	502	537	355	464	626	463	369	426	482	248	413
1567	ENSG00000081923	40	34	59	48	27	31	56	80	68	62	26	43	32	40	25	19	23	51
1568	ENSG00000081985	409	188	296	410	322	291	382	574	1546	291	771	284	1885	776	760	534	753	804
1569	ENSG00000082014	457	662	282	409	384	296	330	523	499	928	268	376	306	215	277	355	460	226
1570	ENSG00000082068	1979	1553	1523	2951	992	1071	2261	1452	1644	1400	1177	1384	1439	1659	1449	1543	1358	1491
1571	ENSG00000082074	17420	23065	26413	25095	16615	14409	17302	24328	23219	18959	8992	15290	14167	16987	16293	10433	8373	18687
1572	ENSG00000082126	0	0	0	4	0	0	0	0	5	1	6	1	0	1	0	0	2	0
1573	ENSG00000082146	854	1553	659	680	2164	1393	1692	1957	2192	3242	2604	1672	1784	3109	1428	2585	5425	2992
1574	ENSG00000082153	16491	6187	11046	12487	12692	7946	9697	7662	8299	4139	9757	8611	10439	9620	8714	8546	7893	7781
1575	ENSG00000082175	0	0	0	0	0	0	0	0	0	0	0	8	0	2	0	0	0	0
1576	ENSG00000082196	99	147	181	119	36	53	47	178	174	135	15	87	56	19	18	52	12	43
1577	ENSG00000082212	2039	3505	1614	1850	2348	2272	3748	4222	4402	2378	4781	3967	5341	5694	5830	4107	5609	4492
1578	ENSG00000082213	1278	1616	1834	2219	2143	1050	1446	1489	1424	816	1279	1353	1631	1790	1468	1632	1504	1438
1579	ENSG00000082258	5391	4155	6157	6494	3407	3308	3566	6076	5499	4812	2236	4077	2458	2534	1965	3241	2108	2833
1580	ENSG00000082269	531	516	630	614	547	340	396	514	437	395	264	426	287	406	343	366	303	418
1581	ENSG00000082293	402	23	222	35	95	20	19	170	16	16	11	21	84	61	5	50	166	93
1582	ENSG00000082397	114	1168	24	118	211	11	111	249	259	77	188	302	797	460	2583	147	142	143
1583	ENSG00000082438	845	111	718	102	545	87	54	366	54	44	615	243	852	555	150	391	250	189
1584	ENSG00000082458	1614	875	1891	1971	1539	1007	1394	1173	1957	797	1277	1548	1138	1227	1050	868	1189	769
1585	ENSG00000082482	0	0	0	0	0	0	0	0	0	0	0	0	0	0	0	0	0	0
1586	ENSG00000082497	0	0	0	2	0	0	0	0	0	0	0	0	0	0	0	0	0	0
1587	ENSG00000082512	2691	3784	4160	3058	2239	2565	2904	5941	5578	4548	2287	3397	3447	3910	2646	3361	3108	3119
1588	ENSG00000082515	1348	719	864	1017	959	740	905	707	761	497	796	791	1641	892	676	689	814	700
1589	ENSG00000082516	694	1549	980	1236	789	623	540	1294	1240	896	443	1132	1153	1239	926	1150	703	1513
1590	ENSG00000082556	0	0	0	0	2	0	0	0	0	0	0	0	0	0	0	0	0	0
1591	ENSG00000082641	5032	5088	3858	4254	5474	3904	5364	4804	5241	3594	3642	5047	6167	5303	6777	4541	4957	5670
1592	ENSG00000082684	1	1	2	13	5	9	5	7	25	14	0	4	7	2	0	0	2	5
1593	ENSG00000082701	7398	5813	6984	7421	7010	5044	5526	6423	5686	3985	4035	5940	5815	5897	5981	6281	4803	4903
1594	ENSG00000082781	54	60	52	55	57	36	35	40	44	49	53	47	48	42	49	47	20	24
1595	ENSG00000082805	4307	3132	3820	3676	2868	2880	2957	2926	2369	2149	1622	2398	1884	1840	1766	2501	1594	2254
1596	ENSG00000082898	6229	11223	10260	9010	7101	5288	5146	12465	12503	9814	6377	9050	11989	11240	10273	11601	8006	11295
1597	ENSG00000082929	0	0	1	0	0	0	0	1	0	1	0	0	0	0	0	0	0	0
1598	ENSG00000082996	3101	2499	3009	3031	3478	1803	3127	2779	2893	1659	3010	3034	2992	2890	4507	2759	2420	2736
1599	ENSG00000083067	0	0	1	5	6	1	3	2	1	0	0	0	0	0	1	1	3	0
1600	ENSG00000083093	703	1072	1029	933	986	604	862	1038	998	781	553	897	1088	864	767	1068	672	858
1601	ENSG00000083097	1638	1706	2407	1923	1389	993	1116	2236	2299	2103	664	1324	1274	1140	951	1240	902	1549
1602	ENSG00000083099	1591	1736	2046	1884	2049	1559	1817	1458	1626	918	1375	1713	1696	1680	1609	1625	2086	1517
1603	ENSG00000083123	989	1301	881	968	990	957	1278	1165	996	920	1257	1311	1341	1395	927	1364	1412	1414
1604	ENSG00000083168	25688	15192	26439	29968	21342	15485	17953	18545	16953	12724	10399	14025	14000	11352	11338	13134	6861	12826
1605	ENSG00000083223	2560	2765	2641	3388	1637	1884	1663	4387	4386	2911	1197	2484	2800	2063	2428	1739	1280	2249
1606	ENSG00000083290	1374	1648	1249	1683	1197	1248	1432	1917	1681	1273	707	1151	1378	1506	1996	1874	1228	1471
1607	ENSG00000083307	2	0	0	1	0	0	0	0	0	0	0	1	0	1	1	0	0	0
1608	ENSG00000083312	7561	5472	8411	9789	10614	4806	5598	7122	6726	5072	4753	5811	6030	6204	5152	6540	4529	5592
1609	ENSG00000083444	786	422	355	260	393	374	807	1190	1192	820	2103	1949	2074	1159	2477	1191	666	499
1610	ENSG00000083454	818	613	566	240	295	337	407	740	1381	581	540	951	1678	653	414	1143	1295	526
1611	ENSG00000083457	1718	910	766	792	790	702	812	953	756	651	903	1138	1611	647	431	1207	944	478
1612	ENSG00000083520	8979	3843	7998	8258	7532	4393	4756	4150	4560	3414	3402	3873	3915	3416	3132	3276	2036	3125
1613	ENSG00000083535	1366	1571	1671	1861	1219	1350	1404	1712	1501	1098	757	1368	1226	1002	782	1113	865	1421
1614	ENSG00000083544	1001	1514	1210	1194	1175	967	1159	1217	1208	653	1026	1030	1080	1595	1234	1273	1181	1690
1615	ENSG00000083622	0	0	0	0	0	0	0	0	0	0	0	0	0	0	0	0	0	0
1616	ENSG00000083635	975	489	831	972	969	640	798	547	481	412	618	597	582	450	348	522	313	477
1617	ENSG00000083642	4933	3013	5386	4740	3952	2829	3301	3537	3825	2252	1890	3450	3295	2348	2478	2644	1756	2543
1618	ENSG00000083720	2217	3641	2259	2666	2464	2420	3545	3581	3965	2342	4006	3649	5360	4702	3719	4284	3613	4113
1619	ENSG00000083750	548	841	563	510	479	508	760	815	917	700	604	805	520	706	501	644	716	628
1620	ENSG00000083782	0	0	0	0	0	0	0	0	0	0	0	0	0	0	0	0	0	0
1621	ENSG00000083799	42239	37783	44165	53692	53818	36457	46835	40731	46749	33446	31401	37998	31876	52493	33011	32210	40397	43495
1622	ENSG00000083807	422	440	188	248	290	244	332	275	199	257	300	331	404	334	233	436	501	333
1623	ENSG00000083812	1371	714	1466	1987	1058	729	614	792	805	840	371	566	588	435	388	395	338	488
1624	ENSG00000083814	1002	1458	1622	1159	803	864	1076	1418	1009	986	591	966	788	720	702	886	553	990
1625	ENSG00000083817	679	421	943	845	513	378	530	331	245	206	337	342	343	245	251	327	288	246
1626	ENSG00000083828	2104	1722	1654	1836	2001	1250	1483	1588	971	1059	1234	1992	1161	1672	902	1272	1434	1687
1627	ENSG00000083838	820	850	980	938	505	574	551	872	780	869	201	650	571	453	285	338	282	458
1628	ENSG00000083842	0	0	0	0	0	0	0	0	0	0	0	0	0	0	0	0	0	0
1629	ENSG00000083844	1289	838	1519	1575	1497	976	987	1038	956	909	664	522	916	968	779	867	945	879
1630	ENSG00000083845	115627	92852	60530	91581	115421	68969	79891	61346	34261	47629	81401	68319	78910	64839	61259	113735	160312	75494
1631	ENSG00000083857	7	1	6	50	1	6	0	1	0	0	0	0	5	1	0	0	0	0
1632	ENSG00000083896	146	124	115	137	121	71	66	93	83	54	20	62	92	39	47	58	54	86
1633	ENSG00000083937	4103	1970	3160	3695	4673	2296	2883	2410	2745	1344	2746	2603	2665	3430	3485	2547	2779	2778
1634	ENSG00000084070	35454	24979	44913	58557	34758	15466	18997	20519	17154	37513	20910	25871	37555	19941	23020	47060	22638	35742
1635	ENSG00000084072	2258	3640	2571	2702	2089	1935	1793	3393	4643	2556	2518	3213	3612	3934	2397	2977	3023	3432
1636	ENSG00000084073	2098	1659	2356	2331	3143	1151	1647	2126	2028	908	2280	1981	2331	2588	2791	1799	1848	2016
1637	ENSG00000084090	10980	6978	10188	10806	11562	6320	8029	7790	10023	4062	9345	8133	12263	9705	8669	9045	8250	7907
1638	ENSG00000084092	2755	3241	2510	2808	3170	2041	2919	2416	2173	1826	2637	2549	3827	3807	3259	3597	3762	3526
1639	ENSG00000084093	8955	6374	8893	7093	8878	6206	8754	7935	6936	4032	4360	6875	4649	5045	5141	6288	2945	5418
1640	ENSG00000084110	21	24	59	39	13	9	25	85	172	37	4	76	231	81	263	316	17	20
1641	ENSG00000084112	6607	4390	5699	6788	5159	4465	6109	5670	5289	3911	4532	5700	5256	4866	5619	4718	3944	4619
1642	ENSG00000084207	5064	3984	2790	4159	4672	2758	5281	3799	4146	3557	7824	5553	7789	5811	8360	5635	7534	4172
1643	ENSG00000084234	8958	5832	8352	6725	7836	4794	7248	7280	7322	3053	8434	7311	7338	7701	15663	7157	5495	6977
1644	ENSG00000084444	321	446	396	342	391	241	296	396	376	212	305	423	267	395	361	538	336	315
1645	ENSG00000084453	0	0	0	0	1	0	0	3	0	1	1	1	0	0	0	0	0	0
1646	ENSG00000084463	18278	8380	14922	16487	15982	10325	11090	8967	9065	6630	7862	8775	8699	9226	8387	8053	7714	8809
1647	ENSG00000084623	6415	9533	5743	6371	8514	6616	9158	7841	7448	4774	10693	9046	13376	12266	10417	10711	13551	10263
1648	ENSG00000084628	0	0	0	1	0	9	10	34	67	45	62	1	2	86	1	0	265	22
1649	ENSG00000084636	7	27	17	7	3	1	9	14	4	5	6	8	6	10	3	15	11	8
1650	ENSG00000084652	1662	3905	1598	1938	1420	1388	1726	3509	3952	2084	1278	3377	4058	3316	2827	3028	2224	3143
1651	ENSG00000084674	0	0	0	0	0	0	0	0	0	0	0	1	0	0	0	0	0	0
1652	ENSG00000084676	9741	6899	11123	10601	9079	7051	8270	9520	9671	5367	6984	9029	8978	8555	9053	7308	4907	7335
1653	ENSG00000084693	1010	1160	1098	999	948	1084	1126	1027	1069	904	993	1054	919	864	876	980	818	759
1654	ENSG00000084710	9	10	4	6	6	5	4	45	21	42	3	18	0	16	9	6	2	6
1655	ENSG00000084731	628	551	511	639	490	406	530	437	456	296	598	669	263	548	479	340	358	307
1656	ENSG00000084733	1562	5101	2130	2289	2187	1591	2294	4655	5302	2277	3162	4250	6099	6613	9297	4737	6023	6041
1657	ENSG00000084734	0	2	0	0	0	0	0	1	3	0	0	0	0	0	1	0	0	0
1658	ENSG00000084754	9710	16824	11350	11056	15897	9753	15105	11683	9870	6812	14843	15957	14438	15474	18156	20528	15829	13893
1659	ENSG00000084764	158	184	133	173	117	100	117	162	187	210	76	126	115	186	213	99	67	88
1660	ENSG00000084774	2431	6650	3264	3264	2314	2359	3560	6205	5945	5949	3997	4673	5774	5955	4899	5408	5398	6389
1661	ENSG00000085063	4565	4202	4109	3688	4675	3018	4722	2912	4086	1791	4592	3437	5168	4238	4978	3697	2836	3370
1662	ENSG00000085117	3557	3194	3362	4086	3332	2420	3581	3129	4188	1208	2988	4424	4965	4651	4251	3998	6558	4135
1663	ENSG00000085185	382	773	325	261	240	371	444	619	800	573	315	668	431	542	555	662	400	599
1664	ENSG00000085224	66	28	41	0	64	61	49	0	1	0	26	0	0	0	41	70	18	67
1665	ENSG00000085231	12	0	14	0	0	0	0	23	0	0	0	0	0	0	0	0	0	0
1666	ENSG00000085265	490	109	85	13	1617	144	121	487	369	75	130	918	4559	647	6458	1633	94	376
1667	ENSG00000085274	2039	1063	2006	2359	1959	1023	1555	1297	1211	924	1360	1273	1084	1074	1044	1112	830	1058
1668	ENSG00000085276	10	10	33	10	41	7	4	6	28	1	5	17	10	2	33	71	1	2
1669	ENSG00000085365	1578	1513	1930	2299	2312	1467	1704	1983	1965	901	1983	2040	1653	2235	2252	1951	1652	1864
1670	ENSG00000085377	1678	2625	1875	2156	2032	1281	1796	2786	2846	1929	1802	2446	3242	2867	3046	2668	2249	2491
1671	ENSG00000085382	648	1005	849	810	584	561	620	931	966	611	455	829	735	672	618	780	448	676
1672	ENSG00000085415	945	1291	1598	1493	1341	522	690	1199	1194	960	672	876	1149	1336	1235	1067	966	1324
1673	ENSG00000085433	1001	735	809	1435	898	620	616	1064	1060	666	644	889	705	689	649	661	394	532
1674	ENSG00000085449	5145	2873	5115	5890	5399	2745	3761	4364	6856	3685	3797	3868	5258	4665	4967	3562	4402	4104
1675	ENSG00000085465	171	241	388	354	68	161	56	306	350	281	19	156	87	43	64	74	37	85
1676	ENSG00000085491	1338	1029	933	1598	1847	1254	1669	1695	2061	848	1955	2052	1293	2823	3455	2231	3216	2101
1677	ENSG00000085511	2410	2564	3249	3697	1484	1385	1258	2703	2391	2061	716	1758	1481	1343	1295	1450	868	1544
1678	ENSG00000085514	233	240	177	203	614	76	171	476	710	113	67	586	1909	498	4723	348	12	141
1679	ENSG00000085552	13	4	10	1	6	1	2	5	6	1	9	15	9	7	9	4	0	0
1680	ENSG00000085563	854	1168	901	667	752	378	728	1372	980	630	755	857	529	1627	1314	1270	591	1335
1681	ENSG00000085644	486	677	696	473	439	324	414	596	676	438	301	571	866	584	951	548	415	510
1682	ENSG00000085662	4619	6175	4666	4880	4813	3624	5885	5061	4240	3702	6883	6359	6109	6117	4826	4752	5567	4867
1683	ENSG00000085719	2687	5724	4138	4557	5434	2254	4862	5488	5048	2672	5776	5114	4334	7817	7827	7650	5652	7556
1684	ENSG00000085721	4440	2826	5102	5804	5382	2281	1713	2675	2516	2317	1218	2383	1696	2195	1964	2009	1656	2470
1685	ENSG00000085733	11	70	34	42	37	24	22	46	54	54	8	43	25	27	24	32	3	31
1686	ENSG00000085741	81	14	47	113	12	17	18	9	11	10	15	24	21	25	15	17	16	15
1687	ENSG00000085760	834	1792	1515	1232	1156	879	1116	1904	1898	1447	1118	1266	1647	1754	1378	1382	1136	1589
1688	ENSG00000085788	3233	4629	3863	3451	2901	2767	3676	4188	4455	3215	3328	4343	2831	3768	3542	3801	4591	3640
1689	ENSG00000085831	16	5	15	13	9	5	8	5	17	4	4	13	10	2	30	1	0	1
1690	ENSG00000085832	3144	5357	5815	5572	5842	3225	5081	7821	8290	3228	5739	6040	5478	7712	7610	5687	4684	6490
1691	ENSG00000085840	305	104	228	237	199	179	205	127	366	76	317	277	1283	343	441	248	26	75
1692	ENSG00000085871	142	141	129	67	98	64	104	137	144	67	177	134	401	166	423	375	174	187
1693	ENSG00000085872	2186	2359	2388	3349	1644	967	1205	2189	1904	2233	746	1397	1773	1320	1381	1550	1129	1581
1694	ENSG00000085978	6003	3428	7223	9897	3579	3020	2654	4340	4596	3874	1897	3145	2898	1908	1368	2027	1438	1906
1695	ENSG00000085982	857	1503	1233	1138	806	655	693	1546	1649	1368	783	1119	1186	1102	806	1031	718	932
1696	ENSG00000085998	1481	2011	1569	1400	1302	1246	1700	2396	3079	2271	2303	2076	2000	2275	1892	1693	2589	1793
1697	ENSG00000085999	89	31	51	35	34	34	56	65	185	34	127	79	424	149	145	54	21	41
1698	ENSG00000086015	691	618	761	789	406	448	523	857	862	505	478	820	861	644	907	527	402	427
1699	ENSG00000086061	11988	5124	7203	9652	11470	7804	6306	5181	6768	2321	6179	6091	10076	7315	6990	5645	5975	6427
1700	ENSG00000086062	19453	9780	23435	29943	26381	9473	10699	8128	6855	8303	10338	10079	13409	11834	9087	8521	9963	8407
1701	ENSG00000086065	1212	1639	1206	1012	1291	1248	1901	2806	2915	1673	2454	1984	2898	3610	2388	1794	3593	2684
1702	ENSG00000086102	3488	4589	4693	4987	2946	3113	3398	5028	4470	4639	2674	3165	3294	3108	2865	3234	2575	4277
1703	ENSG00000086159	0	0	0	0	0	0	0	0	0	0	0	0	0	0	0	2	0	0
1704	ENSG00000086189	3734	5526	6279	6174	5872	3718	5452	6170	5306	3007	4582	5896	4545	5940	4311	5091	4509	6020
1705	ENSG00000086200	921	647	846	1003	767	654	830	632	724	545	723	720	1036	817	812	873	553	666
1706	ENSG00000086205	0	0	1	0	1	0	0	0	1	0	0	0	0	0	0	2	0	0
1707	ENSG00000086232	10245	10236	7807	9328	9270	8276	11592	10740	10052	6845	13331	11334	13850	12078	11250	11982	11255	10477
1708	ENSG00000086288	17	3	13	3	5	12	17	33	33	21	36	35	15	8	37	26	0	15
1709	ENSG00000086289	24	66	13	22	32	21	53	68	122	43	41	110	50	62	104	181	53	108
1710	ENSG00000086300	1311	682	1266	1010	1562	672	1105	1233	1387	411	1224	1379	1549	1328	3291	1461	2671	996
1711	ENSG00000086475	2421	2981	2514	2762	2773	1679	2610	2523	2400	1765	2507	2735	3816	2870	2618	2789	2808	2365
1712	ENSG00000086504	2075	1915	1839	1895	1497	1479	2151	2136	2277	1945	2199	2177	4276	2450	2711	1972	3024	1732
1713	ENSG00000086506	3	1	2	1	51	2	1	3	5	21	4	9	0	3	5	5	55	4
1714	ENSG00000086544	700	679	556	528	517	366	404	655	554	330	366	608	617	743	584	498	541	742
1715	ENSG00000086548	0	0	0	0	8	0	0	0	0	8	1	0	2	0	3	561	19	10
1716	ENSG00000086570	2	16	18	10	7	2	8	34	24	20	5	8	34	10	31	7	10	21
1717	ENSG00000086589	5865	4906	5872	6938	5655	4162	4514	4833	4926	3467	3754	4406	4986	4166	4441	3981	3289	4487
1718	ENSG00000086598	9725	7083	7742	8969	11642	7645	11930	8122	8748	4107	16154	11358	10949	13151	12444	9642	11344	9833
1719	ENSG00000086619	946	737	1476	1279	789	414	419	913	1331	1050	370	676	365	425	247	426	288	371
1720	ENSG00000086666	3570	3424	3745	3843	4027	1682	2539	3273	3422	1945	2996	3573	3584	4247	4158	3370	3428	3833
1721	ENSG00000086696	0	0	0	0	0	3	0	4	0	0	0	0	0	0	0	0	0	0
1722	ENSG00000086712	3545	3925	3802	5559	3498	2991	2369	4039	2006	1761	2028	2820	3264	3873	2651	3205	2593	4584
1723	ENSG00000086717	8	16	10	4	2	6	2	5	14	14	5	6	2	2	6	8	8	5
1724	ENSG00000086730	0	0	0	0	0	0	0	0	0	0	0	0	0	0	0	0	0	0
1725	ENSG00000086758	420	550	583	536	286	342	345	609	674	502	207	389	506	437	437	403	249	462
1726	ENSG00000086827	260	888	356	423	408	339	481	938	872	448	573	804	1209	1046	1018	886	716	1093
1727	ENSG00000086848	0	0	0	0	0	0	0	0	0	0	0	0	0	0	0	0	0	0
1728	ENSG00000086967	9	2	17	1	14	3	4	21	9	2	0	7	10	5	5	3	45	17
1729	ENSG00000086991	0	0	0	0	0	0	0	0	0	0	0	0	1	0	0	0	0	1
1730	ENSG00000087008	314	671	410	466	304	252	432	750	763	544	548	605	1043	567	885	666	772	684
1731	ENSG00000087053	1405	942	1471	1313	1527	1013	1417	1498	1468	894	1750	1305	1572	1857	1299	1457	1425	1127
1732	ENSG00000087074	8787	3007	4224	4754	3068	6755	3477	4763	3262	3475	3650	5082	6360	4985	3904	3243	3711	1985
1733	ENSG00000087076	82	18	74	80	50	91	121	102	4	88	53	45	137	61	27	121	88	122
1734	ENSG00000087077	298	587	286	296	241	217	660	626	915	565	559	562	905	619	508	532	523	456
1735	ENSG00000087085	11	3	4	52	9	1	2	3	6	5	1	6	0	0	8	1	4	4
1736	ENSG00000087086	77810	64352	49706	59481	65864	59967	67554	50174	43120	40852	72551	78420	84403	59930	123395	62481	84035	55064
1737	ENSG00000087087	7935	8828	8547	11235	3433	5388	4539	10214	13249	10788	5223	7667	7484	5297	5049	4805	5407	5206
1738	ENSG00000087088	5568	3642	3448	4228	3617	4079	4793	4145	5241	4917	4376	4703	6985	3995	4675	4703	5502	3428
1739	ENSG00000087095	1285	1376	1652	1554	1262	941	1135	1315	1516	937	876	1325	1381	1340	1015	1222	1095	1048
1740	ENSG00000087111	3005	3567	3413	3583	3298	1716	2589	3348	3954	2192	3193	2816	4258	4023	4440	3596	3615	3339
1741	ENSG00000087116	15	0	1	0	6	2	0	1	7	0	4	5	38	2	3	71	0	1
1742	ENSG00000087128	0	0	0	1	1	0	2	0	0	2	0	0	3	9	1	0	0	2
1743	ENSG00000087152	12625	9553	10641	10568	9392	8550	10061	9665	10011	7662	6938	9550	10031	9249	7602	7087	9429	8108
1744	ENSG00000087157	1871	3038	1710	2093	1294	1485	1431	2471	2667	2802	1333	1849	2517	2025	2046	2135	2403	2205
1745	ENSG00000087191	4305	6878	3962	3951	4528	4814	7012	6343	7097	5167	6874	6914	8369	7765	6932	6849	8878	6717
1746	ENSG00000087206	2786	3056	2633	3042	2247	2578	2831	2908	3054	2225	2427	2910	2776	2627	1936	2846	2022	2433
1747	ENSG00000087237	7	17	10	4	22	13	13	18	46	36	6	52	34	20	119	14	7	15
1748	ENSG00000087245	8	6	30	2	20	6	2	2	19	0	8	7	11	4	57	63	0	6
1749	ENSG00000087250	28	25	7	5	35	44	72	52	21	52	44	16	68	56	18	82	70	80
1750	ENSG00000087253	128	105	339	189	505	71	106	235	526	23	68	369	582	226	2536	1364	59	145
1751	ENSG00000087258	814	412	716	755	479	528	820	447	651	290	975	830	403	408	716	201	239	226
1752	ENSG00000087263	1805	2728	2105	2076	1975	1510	1944	2265	2188	1404	1642	2031	2161	2644	2266	2389	1255	3006
1753	ENSG00000087266	3986	3256	3123	2662	2363	1782	2232	4890	6704	5817	1972	3850	3506	2240	4923	3510	2596	2113
1754	ENSG00000087269	2818	3503	3170	3564	2717	1924	2344	3420	3257	2730	1690	2854	2988	2605	2214	2599	1777	3112
1755	ENSG00000087274	22617	25628	22639	21626	21617	17937	28453	25028	24554	17728	28110	26558	23541	27082	26094	25717	24533	24315
1756	ENSG00000087299	213	265	210	219	207	124	156	258	273	199	148	190	414	263	248	276	230	278
1757	ENSG00000087301	276	434	504	497	257	281	252	446	623	388	301	375	516	484	507	402	375	427
1758	ENSG00000087302	7178	6645	5325	6533	6966	6566	7854	5768	5857	4246	7048	6101	9792	8492	7462	7051	9384	7899
1759	ENSG00000087303	346	212	368	363	341	322	267	318	273	268	185	210	244	182	163	214	133	154
1760	ENSG00000087338	1600	2878	1870	1867	2081	1296	1279	2834	2849	1694	1525	2373	2843	3180	2716	3196	2566	3512
1761	ENSG00000087365	18039	22351	17255	18981	15122	15058	20822	19537	19502	13162	18472	22849	22481	21555	20380	18842	16902	19269
1762	ENSG00000087448	943	1549	1339	1706	841	1220	1354	1716	1509	1105	863	1077	1243	1367	952	1404	876	1018
1763	ENSG00000087460	61480	53820	48640	56506	52209	50631	65065	52175	47846	44481	62059	56755	61510	59529	56052	51086	63984	46484
1764	ENSG00000087470	1853	2797	2521	2603	1614	1798	1946	3412	4323	2815	2059	2758	3340	2897	2732	2785	1801	2430
1765	ENSG00000087494	3	1	0	4	0	0	3	5	4	2	1	2	0	3	1	0	2	2
1766	ENSG00000087495	0	0	0	0	0	3	0	0	3	2	0	0	0	0	0	31	1	0
1767	ENSG00000087502	624	670	1104	1153	1206	339	407	960	1205	534	778	661	1162	1580	892	628	1105	1341
1768	ENSG00000087510	0	0	0	0	0	0	0	0	0	0	0	0	1	0	1	0	0	0
1769	ENSG00000087586	71	90	111	120	174	57	74	108	232	31	176	136	762	290	284	120	56	54
1770	ENSG00000087589	2640	1142	1756	2568	2411	962	1213	751	481	1184	607	708	741	754	793	1383	508	723
1771	ENSG00000087842	3	3	9	2	4	4	8	3	10	7	27	11	31	31	33	16	1	2
1772	ENSG00000087884	76	107	80	90	60	75	76	67	92	54	98	83	90	98	87	85	110	104
1773	ENSG00000087903	622	548	456	500	282	463	506	560	356	412	221	475	359	404	348	515	330	534
1774	ENSG00000087916	0	0	0	0	0	0	0	0	0	0	0	0	0	0	0	0	0	0
1775	ENSG00000087995	239	515	236	232	202	185	270	423	441	275	261	375	451	465	287	281	250	333
1776	ENSG00000088002	37	14	19	11	20	11	15	27	28	2	16	31	18	13	38	26	15	15
1777	ENSG00000088035	662	888	704	807	466	430	572	1091	1123	793	701	795	970	901	699	756	659	720
1778	ENSG00000088038	0	0	0	0	0	0	0	0	0	0	0	0	0	0	0	0	0	0
1779	ENSG00000088053	0	0	0	0	0	0	0	0	0	0	0	0	0	0	0	0	0	0
1780	ENSG00000088179	5633	3807	8480	8802	8038	3967	6219	8330	7426	5433	7071	4451	3663	5906	4483	4523	4849	5961
1781	ENSG00000088205	8821	9876	9378	11557	10108	6188	8251	10971	9292	7447	7554	9006	9044	11589	10734	9700	11071	11873
1782	ENSG00000088247	10039	9129	7974	9684	7222	6175	6914	8322	10148	8480	6305	7853	13955	8713	8470	7594	7090	7287
1783	ENSG00000088256	322	492	340	304	300	129	224	425	218	219	91	235	268	238	160	360	234	375
1784	ENSG00000088280	110	90	80	52	38	48	56	84	117	110	44	117	45	322	159	46	104	103
1785	ENSG00000088298	1928	2032	1979	1908	1388	1633	1778	2163	2377	1460	2182	2289	3114	2746	2181	2049	2476	1844
1786	ENSG00000088305	37	112	94	86	20	55	28	57	78	36	59	51	70	34	60	169	29	32
1787	ENSG00000088320	0	0	0	0	0	0	0	0	0	0	0	0	0	0	0	0	0	0
1788	ENSG00000088325	383	221	251	256	305	307	641	613	1150	147	1061	686	3410	1137	1312	646	187	194
1789	ENSG00000088340	12	6	18	11	0	8	1	5	53	14	6	6	31	1	0	5	0	1
1790	ENSG00000088356	1597	806	1185	1477	1440	926	849	871	637	546	594	908	1107	673	725	780	966	828
1791	ENSG00000088367	4	20	5	16	20	8	9	6	5	3	5	12	10	14	16	18	8	7
1792	ENSG00000088386	0	0	0	0	0	0	0	0	0	0	0	0	0	0	0	0	0	0
1793	ENSG00000088387	9445	11336	11979	13906	9338	8158	9769	10454	9289	9761	4770	9524	6986	8783	7560	8012	7499	9770
1794	ENSG00000088448	2726	4793	3791	3170	2369	2496	3314	5672	7149	4311	3049	4828	4870	4875	3375	4559	3925	3802
1795	ENSG00000088451	723	686	721	658	756	407	519	694	830	597	407	609	448	547	370	609	547	574
1796	ENSG00000088538	281	261	249	202	196	255	208	324	624	1118	164	201	81	178	107	211	286	215
1797	ENSG00000088543	858	1336	635	649	866	940	1120	1406	1231	1716	984	1282	777	1322	918	1188	1714	1371
1798	ENSG00000088682	557	1266	685	688	503	500	838	1242	1251	1810	756	1016	1593	1124	959	1400	1054	1091
1799	ENSG00000088726	0	4	0	0	4	0	3	0	1	0	0	8	0	1	4	5	1	0
1800	ENSG00000088727	64	45	67	88	65	56	61	66	67	55	64	68	109	61	77	86	82	64
1801	ENSG00000088756	0	0	0	0	0	0	0	0	0	0	0	0	0	0	0	1	0	0
1802	ENSG00000088766	888	1987	919	1093	1102	867	1177	1690	1613	1195	1466	1834	1803	2033	1496	1822	2323	2065
1803	ENSG00000088782	0	0	0	0	0	0	0	0	0	0	0	0	0	0	0	0	0	0
1804	ENSG00000088808	1232	1469	1529	1528	929	899	896	1385	1291	1395	620	1120	716	901	865	822	651	1109
1805	ENSG00000088812	2733	2668	2623	2688	2512	1784	2546	2643	2382	2175	1785	2448	2239	1902	2101	2453	1799	1738
1806	ENSG00000088826	114	32	37	44	72	28	36	26	40	26	199	99	306	160	63	122	57	18
1807	ENSG00000088827	9	6	6	0	7	7	6	133	320	21	7	4	168	128	377	2	2	28
1808	ENSG00000088832	5539	7683	4082	4458	7080	5205	8446	7421	7145	4992	7911	8277	12804	10553	14819	9237	10697	7190
1809	ENSG00000088833	2965	3605	2266	3129	2655	2773	2883	3330	2887	2302	2977	3276	4330	3944	3422	3187	4064	3696
1810	ENSG00000088836	18	22	23	14	7	9	8	22	65	52	12	21	15	10	9	12	0	2
1811	ENSG00000088854	588	573	857	911	512	555	292	665	776	504	186	477	192	303	341	346	258	349
1812	ENSG00000088876	413	629	420	319	261	317	304	539	586	574	201	429	330	357	293	341	264	360
1813	ENSG00000088881	309	285	217	96	127	113	130	133	129	173	89	113	104	73	78	110	59	163
1814	ENSG00000088882	64	94	101	18	45	31	33	48	147	45	81	86	36	45	148	398	56	62
1815	ENSG00000088888	1187	1812	2136	2080	1416	1118	1703	2461	2926	2918	1241	1343	2099	1924	1708	1734	963	1559
1816	ENSG00000088899	1826	984	1643	1917	1376	1012	970	830	630	1055	564	772	452	435	273	491	337	565
1817	ENSG00000088926	0	4	5	0	0	3	0	2	4	3	0	0	2	0	0	0	0	0
1818	ENSG00000088930	6786	9181	7449	8364	8722	5217	7216	9872	9893	6564	7539	7945	10138	11437	11195	9586	9889	10864
1819	ENSG00000088970	1473	1608	1616	1427	1100	1125	1378	1591	1546	1324	1368	1412	1294	1340	887	914	952	1156
1820	ENSG00000088986	929	1894	757	877	905	1113	1383	2038	2565	724	2618	2486	5093	4174	3592	2452	3592	2530
1821	ENSG00000088992	542	283	221	249	742	277	544	726	567	186	1022	1119	1918	562	2396	551	1135	202
1822	ENSG00000089006	3210	2943	3148	3437	2638	2237	2899	3802	5063	2841	3119	3647	5088	3680	3935	3235	3660	2794
1823	ENSG00000089009	111402	119206	75121	101103	116306	93288	116987	64976	50999	57327	87855	92482	96480	96765	87920	124873	145205	86090
1824	ENSG00000089012	3340	9544	2692	2852	3980	3256	7564	4188	5397	4247	7017	4513	6624	6747	5476	5918	7780	9250
1825	ENSG00000089022	2442	2696	2744	2740	2052	2447	2609	3118	2949	2512	1942	3006	2440	2338	1705	1961	1923	2172
1826	ENSG00000089041	343	340	442	546	397	200	314	516	802	280	316	217	447	448	894	413	472	423
1827	ENSG00000089048	757	1132	760	951	883	679	740	1234	1125	1017	392	1016	802	673	565	888	524	879
1828	ENSG00000089050	739	1075	912	1375	1850	496	843	1032	1078	463	1034	1152	1326	1323	1300	1218	928	1164
1829	ENSG00000089053	7006	9652	7411	7077	6828	6089	9965	11931	13789	9890	10609	10251	11541	10282	9171	8882	10048	8667
1830	ENSG00000089057	2335	3023	3636	4331	1856	1917	2191	2672	2438	2634	1281	2301	2340	1845	1741	2160	1659	1715
1831	ENSG00000089060	2681	5317	4623	4649	2394	2119	1767	3948	4377	5795	934	2610	2308	2831	2165	2549	2515	3448
1832	ENSG00000089063	4525	6505	4995	5513	4790	4995	7637	5701	6023	4370	10541	7973	8377	9984	8576	8173	12752	9412
1833	ENSG00000089091	127	138	185	159	113	110	129	207	186	201	105	111	115	115	113	105	94	104
1834	ENSG00000089094	0	0	0	0	0	0	0	0	0	0	0	0	0	0	0	0	0	0
1835	ENSG00000089101	0	0	1	3	0	0	1	3	0	2	1	0	0	0	4	3	0	3
1836	ENSG00000089116	0	0	0	0	0	0	0	0	0	0	0	0	0	0	0	0	0	0
1837	ENSG00000089123	774	675	684	820	650	513	519	601	639	448	450	550	546	536	604	591	661	740
1838	ENSG00000089127	305	870	686	211	445	1458	2390	6832	9286	3574	4867	1822	11069	10834	11181	1030	8355	7740
1839	ENSG00000089154	6077	11998	9128	10399	4067	5109	5286	12134	11340	10204	5059	8491	8604	8774	7629	7434	6165	8657
1840	ENSG00000089157	182573	157038	125208	157542	214291	129605	207317	128498	91980	113695	171639	158614	178304	138466	157111	210451	271613	145570
1841	ENSG00000089159	13386	11583	14312	19169	10879	8736	13686	13356	15851	18779	13449	12669	12573	13054	13999	14449	10536	13012
1842	ENSG00000089163	24	90	11	18	16	25	33	58	26	26	23	49	42	36	19	49	30	45
1843	ENSG00000089169	10	35	2	1	24	3	9	30	3	3	2	48	54	7	617	7	3	5
1844	ENSG00000089177	817	1051	1057	1206	588	767	703	1291	632	722	454	1062	917	1034	632	1066	938	1517
1845	ENSG00000089195	1325	1654	1719	1696	1732	884	1009	1484	1336	847	892	1360	1655	1512	1249	1197	1337	1350
1846	ENSG00000089199	64	38	39	10	89	24	12	41	16	4	22	41	18	43	24	1	1	18
1847	ENSG00000089220	13070	12300	10725	12161	11744	10800	13833	10540	10785	10667	15982	12896	15482	14761	11709	11415	16959	13003
1848	ENSG00000089225	0	0	0	0	0	0	0	0	0	0	0	0	0	0	0	0	0	0
1849	ENSG00000089234	3391	1835	3176	3419	3112	1845	1714	1969	1810	1099	1212	1686	1855	1835	1503	1571	1218	1820
1850	ENSG00000089248	15987	18730	11805	14862	16763	15981	21638	15170	11175	10894	21808	15833	22821	23002	16579	19277	25351	20534
1851	ENSG00000089250	0	0	0	0	0	0	0	0	0	0	0	0	3	0	0	0	0	0
1852	ENSG00000089280	15756	19394	25046	26962	17916	16243	15583	18823	19222	21569	14682	17732	19820	14443	13431	13597	18985	13141
1853	ENSG00000089289	4777	6265	4474	4748	6095	5860	7762	5630	4188	3823	7055	6186	7050	7662	6229	7036	8861	7151
1854	ENSG00000089327	19847	26248	22655	20481	27762	18552	32850	20836	22289	13745	26118	23270	17388	30281	35325	26516	21525	28577
1855	ENSG00000089335	968	1585	1536	779	960	574	1094	1665	1813	1821	622	1174	887	878	687	1010	1035	1201
1856	ENSG00000089351	8874	18290	10026	12347	7180	6740	6629	9907	8703	10101	4290	8886	8514	7041	6594	6028	5230	6020
1857	ENSG00000089356	0	0	0	0	0	0	0	0	1	0	0	0	0	0	0	0	0	0
1858	ENSG00000089472	4	4	6	4	0	1	4	0	2	6	3	9	5	9	0	5	4	3
1859	ENSG00000089486	2144	5056	1866	1771	2459	1365	2330	2975	2564	1420	2903	3095	2395	3403	3517	3070	2903	3354
1860	ENSG00000089505	11	47	9	7	13	8	16	48	52	18	16	34	71	46	47	69	42	41
1861	ENSG00000089558	14	4	11	4	8	7	1	9	23	23	7	12	6	7	5	7	11	7
1862	ENSG00000089597	13984	26846	18918	16959	15757	10706	19939	23929	22448	16745	30265	22061	25891	32478	28392	26388	24771	26339
1863	ENSG00000089639	6222	7849	8708	8625	5282	3982	5697	8708	10251	9592	5339	6911	9630	8254	9774	7465	6202	6940
1864	ENSG00000089682	661	687	665	698	561	506	543	872	906	709	271	561	586	484	447	468	419	599
1865	ENSG00000089685	90	27	26	45	52	37	105	55	139	21	200	129	683	215	257	78	4	25
1866	ENSG00000089692	710	484	539	592	596	1048	1724	2050	3804	891	5397	2149	3263	2292	1043	1216	1918	729
1867	ENSG00000089693	5663	4930	4848	5127	3726	3213	4711	5391	5666	3508	4203	5039	6660	5411	5284	4735	5376	5094
1868	ENSG00000089723	102	74	151	124	78	161	112	79	159	68	47	111	86	49	56	61	37	58
1869	ENSG00000089737	29181	13525	27351	31640	19133	18922	15473	18024	18951	18546	12490	13951	13149	14262	11872	9834	10655	12838
1870	ENSG00000089775	3999	3801	5120	4779	2561	2784	3279	4643	5757	5339	2100	3801	2510	2552	1914	2435	2023	2501
1871	ENSG00000089818	4383	2058	4179	4366	2993	2225	2143	3254	3652	3444	1411	2019	1407	1304	1076	1498	986	1297
1872	ENSG00000089820	0	0	0	0	0	0	0	0	0	0	0	0	0	0	0	0	0	0
1873	ENSG00000089847	38	64	88	87	37	53	50	90	134	131	28	53	73	29	30	43	26	52
1874	ENSG00000089876	737	790	622	850	453	398	589	466	568	650	461	495	529	744	402	806	294	583
1875	ENSG00000089902	3685	2004	2788	4265	3056	1691	2239	2552	2333	1849	1432	2107	2321	1864	2045	2572	1124	1641
1876	ENSG00000089916	4705	3543	4973	4413	3987	3117	3290	5370	5409	4247	2362	3328	3093	3210	2706	3510	2020	3109
1877	ENSG00000090006	2517	3502	2764	2544	1450	1694	2135	3293	5451	4650	2545	3109	1627	2005	2240	1935	2184	2145
1878	ENSG00000090013	276	455	228	280	812	221	310	350	278	268	361	433	503	480	891	540	725	409
1879	ENSG00000090020	1619	2134	1580	1769	1545	1168	1573	2112	2155	1452	1462	1988	2354	1829	2323	2134	1381	1923
1880	ENSG00000090054	2362	2130	2103	2422	1890	1742	2036	2449	2287	1678	2247	2201	2446	2252	2289	2168	1766	1676
1881	ENSG00000090060	12485	16664	12708	11943	13094	9514	14175	17734	16009	9910	15387	16957	17225	18632	17691	17254	16299	18053
1882	ENSG00000090061	6329	4225	6045	6607	5573	3336	3785	4845	5260	3617	3938	3775	4731	5095	5078	4060	3403	5101
1883	ENSG00000090097	1672	1110	1009	1172	1107	1177	1496	1294	1507	988	1492	1408	824	1218	1296	682	1536	896
1884	ENSG00000090104	35485	614	18045	27733	9495	11837	5185	2504	6083	1956	10460	4133	13833	3811	2530	3255	6860	1694
1885	ENSG00000090238	9254	9107	8175	8180	5412	4785	5854	7550	6666	6541	4912	7301	6456	6233	4689	4894	5512	5414
1886	ENSG00000090263	1284	1821	1160	1376	1460	1151	1611	1236	1124	906	1854	1508	2413	2116	1536	1869	2770	2076
1887	ENSG00000090266	1987	2047	1403	1583	1707	1873	2464	2069	1925	1485	2717	2231	2821	2529	2272	2292	4041	2295
1888	ENSG00000090273	3097	4495	2776	3329	2839	2846	2912	3814	4043	3351	3453	3729	5047	4920	4168	3685	5383	4567
1889	ENSG00000090316	2594	4179	4175	4959	2239	1843	2361	3857	4786	3459	2053	3053	3423	3232	3061	3383	3206	3215
1890	ENSG00000090339	1374	203	667	729	897	268	216	249	379	144	293	359	423	259	607	294	204	176
1891	ENSG00000090372	4161	3588	3580	3718	2471	2133	2293	3571	4387	3525	1715	3242	3405	2454	2868	2243	2069	1924
1892	ENSG00000090376	177	152	216	77	405	51	95	417	588	45	74	424	1420	293	2678	1528	158	197
1893	ENSG00000090382	437	133	1700	395	3733	395	460	1074	1605	181	313	1309	917	1705	6046	9518	683	534
1894	ENSG00000090402	0	0	0	0	0	0	0	0	0	0	0	0	0	0	0	0	0	0
1895	ENSG00000090432	4743	1417	3273	3810	3251	2675	3375	1560	1775	1304	2906	2142	2573	1946	1878	1647	1358	1353
1896	ENSG00000090447	1104	1577	1180	951	813	1031	1289	1354	1103	1703	571	1053	1006	1030	652	942	867	1326
1897	ENSG00000090470	2751	2700	2343	2710	2162	1642	1955	2049	2033	1628	1601	1946	2528	2310	1953	2404	2243	2685
1898	ENSG00000090487	4814	5178	3896	3857	4958	4015	5946	5086	4142	3401	7358	5581	6506	5987	6990	5453	7476	5031
1899	ENSG00000090512	0	0	0	0	0	0	2	0	0	0	0	0	0	0	0	0	0	0
1900	ENSG00000090520	3504	2245	2447	3179	2644	2491	2671	2658	3320	1759	4434	3841	6767	4392	3620	2649	3752	2138
1901	ENSG00000090530	0	1	8	0	6	2	1	4	3	2	1	2	4	14	13	1	0	1
1902	ENSG00000090534	0	0	0	0	0	0	0	0	0	0	0	0	0	0	0	1	0	0
1903	ENSG00000090539	0	0	0	0	0	0	0	0	0	0	0	0	0	0	1	0	0	0
1904	ENSG00000090554	188	371	250	311	43	131	73	350	496	474	31	174	89	86	47	45	35	94
1905	ENSG00000090565	2889	2687	2699	3120	1660	1401	1903	2477	3250	2959	1746	2598	2001	1813	1849	1774	1635	1578
1906	ENSG00000090581	2075	2386	1777	2015	1618	1685	2609	2142	2433	2120	2353	2454	2149	2151	2345	1971	2755	2093
1907	ENSG00000090612	1101	1021	1825	1818	1260	640	752	970	829	670	499	733	668	677	468	829	661	742
1908	ENSG00000090615	4774	6849	5233	4567	2221	2897	3146	7377	6924	6129	1580	5010	3473	2933	2130	3194	2103	3075
1909	ENSG00000090621	14515	15650	13528	15229	14615	13134	13791	11878	10094	11576	11843	12545	14691	13781	13130	15679	15498	11708
1910	ENSG00000090659	0	0	2	0	0	0	0	0	0	0	0	0	0	1	0	0	0	0
1911	ENSG00000090661	1295	1555	733	779	730	789	1096	1385	723	815	1558	883	1064	1822	1879	1488	1994	1401
1912	ENSG00000090674	549	422	534	700	393	303	304	614	693	482	292	419	1000	495	1160	296	434	322
1913	ENSG00000090686	3141	4538	4979	4544	1972	2756	3032	5425	6613	4403	3434	4435	4832	4695	3929	3992	3226	4065
1914	ENSG00000090776	358	617	294	454	473	336	374	370	454	246	333	412	657	823	1126	556	676	644
1915	ENSG00000090857	1618	3007	2594	2914	3567	1797	2099	3241	3942	3574	2940	2162	2673	1724	1914	1797	1985	2438
1916	ENSG00000090861	1554	5198	1716	1735	1575	1295	1816	4408	4481	3269	3467	4085	5889	5917	4029	3649	4466	5137
1917	ENSG00000090863	10984	25179	16284	17160	10747	10413	20833	21762	21076	16034	17973	17935	19259	24239	21274	19593	18255	22576
1918	ENSG00000090889	90	40	45	64	51	72	125	132	308	25	187	185	888	249	290	123	14	40
1919	ENSG00000090905	4248	4989	7153	6684	3562	3194	3053	5723	5610	5778	1654	3752	2859	2327	2023	2727	1589	2504
1920	ENSG00000090920	3110	3894	4302	2646	1061	2045	2242	2162	1574	4955	932	6199	2798	1503	1375	1272	1168	3453
1921	ENSG00000090924	2612	2800	2184	2532	1066	1316	1334	2882	3100	2575	1315	2102	2123	1753	1526	1794	980	1114
1922	ENSG00000090932	17	24	2	12	19	19	19	19	6	23	15	20	22	34	20	15	52	18
1923	ENSG00000090971	405	245	263	277	181	171	198	283	323	284	199	293	281	332	151	250	500	322
1924	ENSG00000090975	3942	4652	5488	6046	3054	2542	2084	4475	3897	5808	1048	2459	2039	2325	1587	2512	2097	3117
1925	ENSG00000090989	937	1879	2073	1872	1181	842	808	2082	2277	1524	661	1293	1041	1142	1251	1108	807	1374
1926	ENSG00000091009	8609	5795	9148	9615	10801	5751	6855	6601	5217	3211	4326	5804	5509	5921	5120	5807	3375	6308
1927	ENSG00000091010	13	3	21	4	4	2	10	4	6	4	4	8	4	2	3	2	7	7
1928	ENSG00000091039	9638	10582	14890	14924	13813	6645	11141	12094	11698	7452	8607	9744	8021	11495	12184	11502	8621	12365
1929	ENSG00000091073	767	785	724	760	515	417	420	846	1097	791	477	837	696	681	708	843	442	675
1930	ENSG00000091106	8	64	31	22	103	8	30	115	125	30	22	108	338	79	840	254	21	54
1931	ENSG00000091127	319	404	297	640	329	294	365	519	610	462	336	470	498	427	378	664	438	471
1932	ENSG00000091128	1	1	0	0	1	1	0	0	0	0	0	1	0	1	0	0	0	0
1933	ENSG00000091129	237	902	115	362	110	151	228	181	89	619	10	160	49	88	28	246	37	367
1934	ENSG00000091136	41	33	30	36	23	27	18	92	67	38	13	45	55	41	20	21	18	31
1935	ENSG00000091137	1	0	4	5	2	2	3	11	7	0	5	1	5	6	8	6	14	2
1936	ENSG00000091138	7	13	12	2	4	2	1	4	10	0	4	3	0	2	1	8	0	1
1937	ENSG00000091140	5109	2620	4148	4399	5307	2431	3374	2783	3905	1978	3323	3036	4403	3353	3408	3653	2652	3239
1938	ENSG00000091157	3520	2938	3913	4160	4275	1942	3182	3505	3221	2124	2743	2970	2716	3185	2724	3218	2168	2838
1939	ENSG00000091164	2326	2909	2223	2417	2667	2315	2932	2449	2542	1649	3342	2858	3415	3922	3020	3023	3827	3562
1940	ENSG00000091181	30	47	54	23	25	29	35	50	124	8	30	48	34	22	97	25	8	11
1941	ENSG00000091262	8	34	33	29	15	22	20	38	33	20	16	32	8	14	13	32	5	13
1942	ENSG00000091317	12760	5900	8382	10900	13531	5971	12190	8175	10284	3652	10384	9244	10317	14535	21675	10215	14152	8871
1943	ENSG00000091409	10430	22610	15630	16730	19335	10712	15718	13791	16232	18809	8067	14645	9723	13631	10309	19866	12184	17431
1944	ENSG00000091428	5	31	23	35	6	8	2	45	28	23	5	17	14	7	3	10	6	11
1945	ENSG00000091436	318	90	206	151	352	190	1413	224	374	69	669	331	628	293	658	420	324	161
1946	ENSG00000091482	0	0	0	0	0	0	0	0	4	0	0	0	0	0	0	0	0	0
1947	ENSG00000091483	1247	1913	1164	1313	1474	1043	1565	1854	1800	1177	2040	2085	3514	2438	2294	1945	1995	2074
1948	ENSG00000091490	10523	8018	9212	7900	9893	7144	10472	8548	8159	5721	16753	10625	16846	14404	10191	9427	11316	8543
1949	ENSG00000091513	1	2	6	5	1	2	3	9	17	8	2	13	1	2	4	3	5	4
1950	ENSG00000091527	28340	17828	23201	27307	26109	23328	26603	19592	22473	13283	22122	23111	23721	26964	23154	17760	17825	22797
1951	ENSG00000091536	38	30	59	50	15	25	8	36	72	63	6	17	32	16	9	9	2	13
1952	ENSG00000091542	10045	7348	8882	8523	7933	7539	8658	7296	7290	3274	7799	8908	7545	9485	6951	7799	5008	7020
1953	ENSG00000091583	2	0	1	1	0	0	0	1	0	0	0	0	0	0	1	0	1	2
1954	ENSG00000091592	9810	11757	13824	12221	4364	5453	3766	14095	27531	29236	2531	6102	3751	3811	3276	4540	3008	4084
1955	ENSG00000091622	22	34	65	25	11	27	10	45	55	45	13	11	19	22	10	13	5	18
1956	ENSG00000091640	2032	2687	1760	2197	2106	1855	3069	2463	2355	1797	2417	2905	3681	2931	2291	2415	3231	2655
1957	ENSG00000091651	99	78	117	105	78	61	53	146	231	122	58	77	301	116	71	43	28	36
1958	ENSG00000091656	6	2	2	0	2	1	1	2	5	1	20	28	0	8	3	0	4	2
1959	ENSG00000091664	0	0	0	0	0	0	0	0	0	0	0	0	0	0	0	0	0	0
1960	ENSG00000091704	0	0	0	0	0	0	0	0	0	0	0	0	0	0	0	0	0	0
1961	ENSG00000091732	518	692	798	796	695	456	494	744	698	537	485	646	838	620	521	519	426	550
1962	ENSG00000091831	285	215	244	329	241	176	118	261	364	217	119	115	248	159	115	178	139	220
1963	ENSG00000091844	18	17	11	11	4	0	7	14	19	9	12	14	3	8	5	8	8	16
1964	ENSG00000091879	8	6	4	7	6	6	9	8	13	4	1	12	5	14	13	19	3	27
1965	ENSG00000091947	1213	1726	1130	1055	1470	1271	1864	1637	1293	1217	1907	1685	2126	2059	1707	1822	2726	1859
1966	ENSG00000091972	371	137	395	400	159	119	116	303	159	84	65	142	238	182	56	197	641	409
1967	ENSG00000091986	5	4	4	2	3	4	6	9	8	1	3	12	13	3	1	2	0	0
1968	ENSG00000092009	1	0	0	1	0	0	0	2	2	3	0	0	3	1	3	0	0	0
1969	ENSG00000092010	18945	17261	14489	16266	19760	16692	27629	21818	25066	16257	34914	24192	32884	27578	27094	21962	35633	23192
1970	ENSG00000092020	1267	1343	1604	1665	1465	955	967	1561	1525	709	1139	1483	1794	1673	1412	1542	1813	1572
1971	ENSG00000092036	419	792	457	434	563	396	569	631	470	468	618	573	719	589	764	865	602	563
1972	ENSG00000092051	2	3	6	5	2	4	4	6	10	6	1	6	0	3	4	3	0	1
1973	ENSG00000092054	0	0	0	0	0	0	0	0	0	1	0	0	1	0	0	0	2	0
1974	ENSG00000092067	16	132	19	14	14	27	20	49	24	42	9	59	38	77	24	672	108	96
1975	ENSG00000092068	172	340	171	316	75	89	80	46	64	108	68	119	98	58	502	290	137	134
1976	ENSG00000092094	837	2273	1537	1512	500	709	875	2477	2708	2539	1126	1420	1530	1293	1367	1405	1993	1390
1977	ENSG00000092096	708	1136	591	969	651	783	488	633	749	997	296	595	468	475	473	547	418	496
1978	ENSG00000092098	1404	2032	1687	1470	905	1179	1458	2984	3262	2970	1752	1621	2789	2369	2476	1513	2296	2299
1979	ENSG00000092108	819	1807	1683	2035	1484	914	1070	1957	2634	1117	1308	1605	2691	2628	2248	1486	1650	2299
1980	ENSG00000092140	1285	1098	2583	2545	1154	886	853	1685	1851	1497	585	937	661	730	578	713	677	1089
1981	ENSG00000092148	7361	6452	9747	11481	6675	5112	4345	9303	9511	6599	2543	6026	5149	4399	3699	4794	2823	5195
1982	ENSG00000092199	40158	35421	36903	42313	39567	31950	43458	35168	33213	23669	47435	38602	53697	46426	36802	40019	52044	40838
1983	ENSG00000092200	59	33	74	59	78	52	45	53	45	41	25	58	37	34	52	36	15	27
1984	ENSG00000092201	9141	11839	10956	10311	10640	5966	9461	11809	11140	6311	8043	10637	12163	11619	11684	12137	8749	11410
1985	ENSG00000092203	4836	5134	4597	5392	4469	2805	4076	4862	4632	2787	4172	4274	5718	5881	5864	4814	4690	4659
1986	ENSG00000092208	287	362	296	349	299	211	245	375	320	215	273	379	383	303	261	276	325	326
1987	ENSG00000092295	58	85	81	144	31	31	55	103	235	83	44	29	50	95	38	11	81	83
1988	ENSG00000092330	5613	5614	5882	7786	6408	3406	4914	6178	6323	3105	6329	5585	7307	8234	7159	5864	8745	6707
1989	ENSG00000092345	8	4	15	1	0	1	0	5	0	0	0	2	1	1	0	1	18	13
1990	ENSG00000092377	0	0	0	0	0	0	0	0	0	0	0	0	0	0	0	0	0	0
1991	ENSG00000092421	68	85	77	146	19	39	15	167	192	183	7	48	55	22	18	32	10	47
1992	ENSG00000092439	5096	6171	6423	6911	4332	4382	5631	8686	8216	5740	3869	5917	5458	5784	4525	5862	4317	6324
1993	ENSG00000092445	8	3	4	5	2	2	11	1	2	4	7	13	9	12	10	6	1	4
1994	ENSG00000092470	453	836	513	640	635	440	731	717	911	352	872	887	1571	1205	1118	759	560	809
1995	ENSG00000092529	38	63	79	81	4	25	5	111	172	119	1	25	14	10	4	20	3	23
1996	ENSG00000092531	1351	2641	1754	1674	1658	1257	2023	3291	3130	1927	2097	2426	3164	3121	3932	2796	2939	2932
1997	ENSG00000092607	14	0	12	13	7	19	3	2	1	0	0	0	0	0	0	0	0	0
1998	ENSG00000092621	663	1098	283	335	399	377	1092	670	553	853	975	888	2167	921	446	1109	1715	1070
1999	ENSG00000092758	8	25	31	4	10	8	5	40	18	30	64	22	153	22	0	116	119	10
[truncated: 61,574 more rows]

## Sheet: result_counts
Input	All_ENSG	AB_ENSG	All_ENSG	AB_ENSG	All_ENSG	AB_ENSG	All_ENSG	AB_ENSG
Threshold (p<)	0.0001	0.0001	0.001	0.001	0.01	0.01	0.05	0.05
CONvSLE_	27	14	77	48	230	201	1136	862
CONvSLE_f_	36	18	161	136	927	584	3157	1644
MvFi_	866	429	1298	591	2285	930	3955	1455
MvFii_	657	323	1036	491	2005	795	3730	1351
CONAvBC_	1069	543	2426	1064	4851	1870	7804	2731
CONAvBC_f_	577	470	1643	971	4045	1836	6797	2647
CONvT0_	6	5	13	13	86	65	246	196
CONvA_	85	62	167	121	550	296	1357	684
CONvB_	596	395	1358	822	3263	1547	5760	2326
CONvC_	395	197	767	416	1876	986	3968	1813
BvC_	61	10	88	18	236	46	512	121
CONvLOW_f_	1	0	1	0	51	11	158	54
CONvLplus_	10	3	32	15	91	60	234	119
LvH_f_noCON_	0	0	0	0	0	0	0	0
DSabCONvNEG_	4	2	14	3	66	27	336	173
DSabCONvPOS_	86	66	191	146	613	497	1926	1199
DSabNEGvPOS_	3	1	11	6	43	37	373	275
REGvLOCOMP_	26	5	43	12	69	18	116	22
PROT_NvP_	1	0	3	0	3	0	4	0
HEMAT_NvP_	2	0	2	0	2	0	7	0
NEPHR_NvP_	1	0	1	0	3	0	5	0
PRED_NvP_	0	0	1	0	4	0	8	1
HYDXY_NvP_	0	0	0	1	6	3	10	5
CONvCON_	55	6	77	11	115	21	170	30
These are the numbers of genes found signifcantly altered at 4 significance levels for those described in matrix_comparisons.
This was performed with either ALL genes (matrix_counts, 63579 entries) or only the top expressing quartile (~6000 class A and B genes as determined by Cufflinks expression) as input.
ALL_ENSG_0.01 was chosen as the default significance threshold, but includes many low expression genes
Counts were obtained in unix by the command wc -l * followed by subtraction of one for the header line of each file.
Comparisons of note are in bold.
Cufflinks was a more useful starting point for us because of its provision of expression normalized by gene size.
Removal of low expression genes at different thresholds we found critical for prioritizing candidate biomarkers.
The following is an example output which was produced for comparison CONvB at the 0.01 threshold:
symbol	baseMean	log2FoldChange	lfcSE	stat	pvalue	padj	N048	N068	N090	N098	L005	L137	L101	L062	L149	L140	L031	L072	L133	L074	L078	L102	L115	L027
41704	7770.18	-1.02846	0.234686	-4.38227	1.17447e-05	0.000148402	8429	7565	13969	14129	7057	5529	4394	10179	12476	10340	3614	6537	5286	6090	4610	5069	4068	5051
41883	534.089	-1.97274	0.416223	-4.73962	2.14114e-06	4.12986e-05	638	1265	1024	973	46	259	111	1594	2250	2650	50	469	182	122	109	141	91	149
AAGAB	2838.02	0.66658	0.178889	3.72622	0.00019437	0.00128363	1945	2772	1875	1929	1864	1594	2553	3156	2850	1705	2904	2831	3918	3707	3736	2805	3481	3028
AAK1	2269.79	-1.0768	0.243035	-4.43066	9.39454e-06	0.000125225	2554	2031	3888	4618	2366	1882	2204	3202	3005	3617	1131	1321	1882	1722	1409	1544	798	1798
AARSD1	39.4012	-1.76116	0.539373	-3.2652	0.00109388	0.00492036	39	54	113	109	3	18	6	70	112	141	0	28	8	3	2	6	0	10
ABCA7	4913.25	-0.994899	0.283852	-3.505	0.000456612	0.00244239	6540	7659	6252	7454	2018	4496	3622	9454	12327	11129	1509	5952	3304	3402	2500	3144	3047	2446
ABCF3	3218.61	-0.967276	0.183898	-5.25985	1.44173e-07	5.10779e-06	4062	3584	4608	5659	2657	2207	2145	3326	3887	3501	1585	2642	2594	2338	2075	2466	2241	2403
ABCG1	2708.98	-1.90343	0.318674	-5.97297	2.32979e-09	1.99574e-07	3988	1819	6389	6749	3486	903	2338	1506	2097	1129	601	1258	1222	1155	1299	1115	1354	2669
ABI3	1925.45	1.67739	0.345525	4.85462	1.20617e-06	2.68166e-05	1011	883	534	654	604	430	969	2139	2054	1090	1455	2003	3453	1668	5653	1474	1656	1174
ABTB1	5436.76	-0.570511	0.150157	-3.79944	0.000145023	0.00101901	5568	6919	7114	7158	3268	3299	4001	6340	7344	7478	3562	5240	4853	4721	3983	3989	3846	3652
ACAA2	2202.34	1.17659	0.206564	5.69602	1.22635e-08	7.36444e-07	1137	1656	1056	1239	1803	1430	1543	2047	1748	773	2733	2114	3258	3066	3563	2458	3041	1415
ACADM	2047.03	0.853072	0.232096	3.67551	0.000237372	0.00148837	1253	2133	1060	1120	1304	1030	1429	2163	2002	1223	2204	2185	2935	3342	2297	2743	3197	3106
ACAP3	2116.23	-0.752671	0.167357	-4.49741	6.87872e-06	0.000100675	2680	2657	2772	2932	1351	1679	2049	2989	6479	5654	1349	1936	1868	1288	1616	1349	1933	1276
ACAT1	1557.43	0.84639	0.22283	3.79836	0.000145657	0.00102223	698	1467	851	1253	1394	834	1625	1423	1645	827	1902	1868	2059	1887	2037	1701	1640	2052
ACIN1	10086.1	-0.987625	0.279322	-3.53579	0.000406555	0.00225113	11798	16068	14402	14759	4975	8802	6070	16394	17721	16312	2756	9779	10135	5926	5998	6656	3144	6319
ACO2	4633.72	0.523712	0.154051	3.39959	0.000674859	0.00334843	3680	4180	3298	3756	3177	2773	4025	4115	4284	3259	4808	4234	5808	6341	5711	4317	5421	4909
ACSL3	1980.18	-0.692683	0.195719	-3.53917	0.000401384	0.00223097	2502	2047	2664	2956	1878	1323	1360	1835	1803	1289	1024	1423	1615	1960	1727	1665	1665	2161
ACSL5	5023.44	0.967488	0.229318	4.21897	2.45419e-05	0.000259449	2145	4657	3051	3017	2774	2507	3790	6549	7465	4188	6942	5398	5797	7449	6616	5435	6132	5606
ACTB	253570	0.847552	0.214353	3.954	7.6856e-05	0.0006158	162547	206287	152337	172670	157762	112523	177260	191623	219372	89475	229695	235707	339460	332331	455072	232915	224647	209095
ACTN1	8772.32	-1.12468	0.301547	-3.7297	0.00019171	0.00126755	8248	18224	12232	13016	9041	5201	5167	10066	5631	15594	2398	6962	5368	9090	4150	13332	6395	12960
ACTN4	11933.5	0.659056	0.189097	3.48528	0.000491618	0.00257989	10548	6904	8031	10509	5971	6105	11783	11802	16177	6926	13257	13074	16011	11925	17117	11204	11554	9139
ACTR2	40575.6	0.604512	0.189993	3.18175	0.00146387	0.00614249	27826	32029	32109	33296	40726	20045	37936	39459	37082	15623	41953	38425	43662	50181	64946	46094	46465	42168
ACTR3	21117.1	0.814115	0.253428	3.21241	0.00131628	0.00565019	11599	22021	11363	13376	15977	9108	13702	20788	21344	10582	15814	21434	29304	31202	35102	24212	30868	27471
ADA	1947.22	1.07882	0.304723	3.54032	0.000399647	0.00222464	1078	1417	1057	1035	1069	1021	1869	2479	4389	1900	2279	1152	4504	1899	3203	1619	2954	1784
ADAP1	620.249	0.990865	0.289791	3.41924	0.000627964	0.00315608	590	287	330	336	295	252	451	772	669	381	730	957	781	502	1041	440	412	288
ADCK3	3965.03	-1.10776	0.178079	-6.22063	4.95162e-10	5.69546e-08	5068	4822	6452	6500	4271	2443	2719	3708	3891	3726	1801	2880	2929	3079	2339	2456	2375	3294
ADNP	6978.76	-0.626124	0.186638	-3.35475	0.000794364	0.00383361	6634	8279	10469	9608	9947	4247	5618	7167	6996	4497	4219	6555	5337	6414	5454	6637	5307	7744
ADNP2	6586.51	-0.969917	0.302833	-3.20281	0.00136094	0.00581194	12102	3921	9958	11247	11175	6829	7756	4228	4182	2978	5970	5125	3781	4116	2963	4162	3187	3590
ADPRHL2	1710.07	-1.13791	0.291777	-3.89995	9.62118e-05	0.000729731	3235	1038	2645	3187	2356	2020	1806	1253	1483	1271	896	1198	1499	887	894	779	766	727
AFF4	7443.35	-1.04829	0.241237	-4.34548	1.38969e-05	0.000168644	10582	5957	12707	13277	8756	6640	6553	10073	9239	7891	3986	6486	5519	4944	3800	5728	2789	5199
AGK	1145.72	0.608365	0.194538	3.12722	0.00176465	0.00714818	815	858	828	1035	830	667	951	1092	1355	818	1461	987	1741	1304	1298	1024	1149	828
AGTRAP	2393.56	0.942293	0.287321	3.27959	0.00103959	0.00473097	1840	2366	1027	885	1072	1323	1476	2294	1736	1325	3385	2900	2820	2444	3722	2159	2537	1547
AHCTF1	4165.35	-1.47967	0.282817	-5.2319	1.67779e-07	5.74891e-06	6070	4291	7766	8506	5470	2894	2424	5300	5052	3688	1017	3366	2613	2192	1921	2880	1769	3997
AHCY	3209.2	0.656231	0.203584	3.22339	0.00126682	0.00550278	2537	3068	2112	1930	3563	2234	3767	2633	2430	2233	3726	3014	5367	3724	3516	5271	4577	3324
AHSA2	943.128	-1.50729	0.36312	-4.15095	3.31101e-05	0.000323686	1049	1594	1939	1587	287	880	518	2754	8246	6155	209	989	489	463	210	438	355	425
AIFM1	2091.67	0.827211	0.269166	3.07324	0.0021175	0.00832843	1109	2400	1050	1160	1201	975	1656	2170	2319	1412	1911	2124	3859	2777	2612	2237	2501	2407
AIM1	7546.62	-1.30488	0.284799	-4.58177	4.61046e-06	7.54381e-05	9077	5795	12481	19238	13045	4319	4669	7206	8262	9608	2974	4362	3968	5461	5038	6455	7380	5768
AK2	6346.69	0.737229	0.184913	3.98689	6.6944e-05	0.000550775	3744	6089	4199	4375	4600	3668	5637	6798	7151	4600	6826	6332	9744	7941	8075	7583	8159	7423
AKAP13	20906.6	-0.493231	0.156299	-3.15569	0.00160121	0.00660555	25527	22148	26812	25823	18952	13923	16892	25981	24237	18818	13544	21433	19731	16088	17611	17966	11607	16560
AKAP8	4599.73	-1.36037	0.268253	-5.0712	3.95305e-07	1.13993e-05	8168	3663	7621	9134	5463	4487	3529	4507	4887	4859	2009	3590	3341	2132	1978	2194	1201	1880
AKNA	35871.4	-0.566547	0.176177	-3.21578	0.00130091	0.00558834	39804	43642	43927	49433	22896	20330	29131	44012	45044	43378	20149	36392	37536	26663	27335	29997	18566	29438
AKR1A1	3005.49	0.692519	0.19286	3.59078	0.00032969	0.00191279	2430	2821	1818	1829	2290	1955	2941	2830	2844	2300	3653	2917	4425	3546	3640	3271	4046	2482
ALDH18A1	3388.97	0.89846	0.262232	3.4262	0.000612083	0.00309227	1500	3828	1632	1991	1681	1622	2328	3598	3607	2217	3542	3557	5312	5164	4174	4346	4690	4236
ALDOA	37709.4	0.58034	0.164054	3.53749	0.000403956	0.00224221	29753	32925	26288	29167	31111	25242	36249	31850	33452	22711	41237	34768	46920	44653	53580	32698	43471	37530
ALG1	933.239	0.60354	0.197051	3.06287	0.00219228	0.00855899	787	831	572	696	662	419	719	891	929	563	1064	876	1513	1078	1020	781	935	805
ALG8	1157.7	0.732471	0.207251	3.53423	0.000408969	0.00225728	728	1174	769	680	757	713	1029	1146	1177	604	1370	1203	1601	1608	1306	1034	1561	1328
ANAPC11	1918.75	0.696191	0.208546	3.33831	0.000842901	0.00399829	1722	1475	989	1493	1377	1309	1914	1440	1466	1159	2513	1903	3090	2162	1973	1800	3494	1871
ANAPC2	2321.51	-0.95029	0.215661	-4.4064	1.05105e-05	0.000136355	2573	3032	3419	3865	1077	1386	1125	3461	5432	5212	925	1953	2042	1631	1603	1542	1765	1579
ANKHD1	130.73	-1.75781	0.348809	-5.03948	4.66803e-07	1.31104e-05	202	133	289	273	79	65	45	222	364	289	40	84	67	56	37	36	18	44
ANKMY1	1688.03	-0.696131	0.205754	-3.38332	0.000716141	0.0035173	1716	2422	2205	2340	1084	1367	1571	2335	2093	3351	1031	1727	1596	1301	941	1206	1296	1602
ANKRD11	8759.19	-1.13515	0.226374	-5.01449	5.31735e-07	1.44063e-05	11414	11331	14654	13648	6287	6543	6815	11233	13839	13939	3264	7842	7150	4859	5083	5129	3065	5085
ANKRD12	7124.88	-1.19728	0.330602	-3.62152	0.000292881	0.00174263	10734	7016	13315	11884	6909	8361	6018	11519	12937	9842	1769	7938	5600	2663	3552	3774	1714	4140
ANKRD13D	4348.65	-0.827242	0.261013	-3.16935	0.00152782	0.00636139	5025	6581	5393	6452	1562	4703	2998	7511	8848	8725	1540	4753	4372	2727	2663	2196	2237	2244
ANKRD44	5297.12	-0.753406	0.208364	-3.61582	0.0002994	0.00177597	5997	4602	8222	8904	5775	4116	5040	6346	6021	6097	3954	3636	4853	3921	3704	4369	2549	3875
ANO9	1620.23	-1.2941	0.197361	-6.55703	5.48918e-11	1.10257e-08	1966	2296	2940	2576	969	1073	1099	3722	11054	7549	855	1136	812	1152	862	765	974	1102
ANP32E	5770.45	0.531925	0.146058	3.64188	0.000270652	0.00164053	4239	4759	5114	4338	4793	3634	6285	4736	5471	2216	5582	6859	8511	6418	6309	5557	4556	5200
ANXA2	14310.3	1.53925	0.242268	6.35353	2.10434e-10	3.22573e-08	7609	5345	7310	6305	9525	8392	12850	10893	15952	2740	19369	13355	18626	19550	30439	6636	13086	7703
ANXA4	2012.03	1.91792	0.305658	6.27473	3.50237e-10	4.53362e-08	901	556	758	633	1189	700	1775	2178	2016	586	3203	2234	1819	2502	5199	1468	1938	1184
ANXA5	9936.82	1.48395	0.190267	7.79931	6.22442e-15	2.77966e-12	4943	5455	4080	5008	6001	4911	8731	9055	9185	2798	13123	10554	15430	12591	18057	7306	10340	7367
ANXA6	44127.8	0.7571	0.214964	3.52199	0.000428323	0.00233613	24120	44795	29312	27885	29616	21647	48204	41802	52600	24486	63528	49427	47909	55780	52393	42825	67915	46974
AOAH	2335.57	1.57131	0.2927	5.36832	7.94731e-08	3.25132e-06	1258	1262	962	659	920	1009	2104	3620	3604	1321	5080	2823	2341	2645	3598	1699	1770	1503
AP1G1	5521.79	-1.44173	0.268191	-5.37576	7.62598e-08	3.17295e-06	9652	4123	10192	10937	7022	4223	3747	6036	8202	5967	2124	3969	3631	2778	2531	2823	1575	2244
AP1S1	1005.81	1.0816	0.240305	4.50092	6.76597e-06	9.97767e-05	645	847	460	469	608	648	1065	902	893	542	1510	1119	1679	1190	1130	853	1197	744
AP2B1	18092.3	0.776907	0.24741	3.14016	0.00168853	0.00689256	9500	18870	11607	10928	13236	10157	17849	18810	19732	10770	24218	19119	15689	27672	24397	19642	21058	22628
AP2M1	15750	0.608165	0.167908	3.62202	0.000292314	0.00174103	11661	15456	10242	11337	12155	11363	17854	14638	14401	9857	19206	16192	18484	19300	19677	16107	19651	15278
AP2S1	2398.18	0.876409	0.2146	4.08392	4.42818e-05	0.000401153	1753	2104	1130	1490	1536	1581	2183	1787	1769	1479	2558	2453	4263	2856	3109	2565	3566	2147
AP5M1	2018.77	-0.592972	0.17851	-3.32179	0.000894421	0.00417468	2354	1904	2920	2838	2658	1445	1580	2154	2170	1514	1527	1617	1746	1928	1381	1896	1950	1857
AP5Z1	3297.62	-0.661211	0.175876	-3.75953	0.00017023	0.00115435	3499	4122	4349	4775	1786	1554	1839	4195	5596	5564	1706	2749	3188	2769	2706	2439	2567	2745
APBB1	5502.32	-0.833917	0.191595	-4.3525	1.34594e-05	0.000164362	6921	5705	8601	8187	6333	4311	5139	5834	4079	5715	2906	4968	4519	4593	3355	6792	3852	6915
APMAP	10056.2	0.954907	0.257353	3.71049	0.000206859	0.00134033	7707	6159	5458	6473	5186	4399	10829	9600	8538	5962	19775	12824	9767	9476	11592	10039	12624	7161
APOBEC3C	5180.06	1.68346	0.23062	7.29973	2.88343e-13	8.83999e-11	2487	2564	1777	2091	2000	2382	3421	4486	5404	1962	5877	5629	12733	6507	7443	5284	7208	3884
APOBEC3G	5250.67	1.50578	0.191055	7.88138	3.23773e-15	1.88598e-12	2268	3428	2298	2150	2008	2353	4459	6083	4735	2156	7774	6898	9089	6674	6670	4435	7094	4145
APOL1	1893.18	1.27008	0.296902	4.27776	1.88782e-05	0.000215197	725	1833	891	554	689	800	1244	2273	3763	1415	1913	2444	3338	2850	2602	1527	1738	2015
ARF3	8469.16	0.779269	0.189808	4.10556	4.03337e-05	0.00037591	6270	7610	4978	5195	6741	4738	9199	8373	7772	4775	10533	9136	9601	10270	12365	8820	9959	9298
ARFGAP1	3417.27	-1.06694	0.225908	-4.72288	2.32532e-06	4.36934e-05	3382	4826	5322	6080	2413	1699	1893	4805	6754	6180	1297	2694	2771	2388	2213	2088	1914	2307
ARHGEF1	1934.51	-0.669959	0.187349	-3.57599	0.00034891	0.0020004	2868	1989	2437	2560	1783	1445	1872	2315	3010	3225	1286	1671	2085	1371	1236	1253	1245	1250
ARHGEF18	7693.25	-1.21621	0.275615	-4.41273	1.02076e-05	0.000134219	11433	9871	12963	11838	7166	5375	5881	7702	8624	9845	1977	7645	4791	5086	4036	4910	4535	6447
ARHGEF7	3769.89	-1.10475	0.212207	-5.20599	1.92966e-07	6.49727e-06	5232	4211	6148	6187	3476	2465	2726	4425	4739	4236	1471	3124	2730	2420	2563	3210	1869	2759
ARID1B	8523.14	-0.798723	0.218645	-3.65306	0.00025913	0.00158866	11283	8811	12290	12880	7642	8844	9292	9855	8439	6554	3869	8265	8569	5783	5501	6574	3613	6406
ARID4B	7507.2	-0.996795	0.245636	-4.05801	4.94918e-05	0.00043813	9559	8098	11951	12729	7926	7444	6487	10870	10463	7666	3092	8064	5468	4708	4254	5481	3551	5628
ARID5A	12377.4	-1.93334	0.346795	-5.57488	2.47699e-08	1.26565e-06	24862	4832	24055	34274	19225	9301	7892	5607	7625	11999	4750	5069	5735	4550	3939	4210	2759	3734
ARIH1	5178.79	-1.12316	0.226542	-4.95786	7.12741e-07	1.78953e-05	7444	4334	8861	9488	7395	3568	3616	4754	5714	4401	2707	4017	3214	3529	3148	3514	2438	3975
ARL5A	4314.88	0.651579	0.163552	3.98392	6.77879e-05	0.000556147	3748	2857	3306	3139	4236	2321	3798	3945	4403	2057	5421	4496	4796	5785	5199	4163	5478	4004
ARL6IP5	22870.3	0.905714	0.240613	3.7642	0.000167086	0.0011434	12786	22572	13186	11773	18302	11237	25530	20339	22860	15997	26822	27211	20964	35745	34128	38333	47120	33997
ARL6IP6	1600.98	0.743447	0.139588	5.32602	1.00388e-07	3.87257e-06	1162	1169	1135	1184	1289	963	1388	1364	1838	802	1993	1906	1867	2215	1771	1515	2008	1820
ARNTL	2256.57	-1.55189	0.292031	-5.31414	1.07161e-07	4.07981e-06	3029	1769	5156	4682	1813	1335	1434	2855	3538	2252	953	1635	979	1042	1065	1044	857	958
ARPC1B	12861.4	0.921301	0.211223	4.36174	1.29033e-05	0.000158569	8799	11123	6198	7840	8597	7135	13193	10308	11468	7502	12718	13706	22267	14553	19154	13128	16477	11141
ARPC2	34748.5	0.718081	0.181532	3.95568	7.63165e-05	0.000612319	31552	23524	20741	26118	23536	23806	34544	28933	32697	21848	41739	33810	53394	37347	44953	29527	44633	25155
ARPC3	14458.4	0.784872	0.178397	4.39959	1.08456e-05	0.000140079	12483	11072	8289	9187	12928	9752	16046	13312	12219	7513	17327	14156	20174	17426	20015	14817	22561	13702
ARPC4	5876.29	0.69387	0.177148	3.91691	8.96923e-05	0.000691997	3941	4983	3673	4862	4326	2983	4838	4936	5177	3233	5608	5854	9019	6903	8296	5738	8954	5332
ARPC5	13667.3	1.15761	0.259609	4.45906	8.23203e-06	0.000112562	5717	13318	5436	6970	9247	5256	11029	12605	11827	5660	14232	15121	20747	19474	22405	16752	18604	17393
ARRDC2	19049.1	-1.90492	0.354102	-5.37958	7.46591e-08	3.1287e-06	35293	8050	34226	57862	23952	12333	13765	10508	12325	12876	6334	10023	9436	6660	5114	5667	4418	5663
ASAH1	5710.63	0.943172	0.282654	3.33685	0.000847345	0.00401283	3378	4455	3395	3382	5571	2538	4186	4605	4732	2409	5265	4999	7191	5732	13379	5714	4660	5042
ASB1	2959.31	-0.663955	0.188511	-3.5221	0.000428145	0.00233613	3648	2891	4254	4239	2836	2131	2399	3267	3300	3312	2398	2776	2309	2297	1838	3033	2714	2337
ASB6	2161.94	-0.646982	0.209707	-3.08517	0.00203435	0.00804395	2643	1891	2531	3936	1780	1986	1923	2101	2209	1940	1523	1721	2169	1762	1420	1428	1464	1526
ASB8	2665.24	-0.869211	0.20521	-4.23571	2.27827e-05	0.000245758	3942	2261	4124	4092	4185	1914	2255	2378	2408	2088	1639	1986	2379	1818	1824	1921	1569	1621
ASNA1	3605.77	0.879927	0.178589	4.92712	8.34523e-07	2.05979e-05	2711	2806	1919	2335	2454	2288	3787	3295	3252	2009	4667	3668	5819	4447	4158	2991	4990	3209
ASXL1	10335.5	-0.945992	0.179417	-5.2726	1.34505e-07	4.93006e-06	11544	13277	16147	16049	7191	7764	8096	13518	14042	13819	5297	9182	7663	7632	6591	6770	4971	8117
ATG16L1	4167.14	-1.44505	0.289008	-5.00003	5.73223e-07	1.51087e-05	6003	3428	7223	9897	3579	3020	2654	4340	4596	3874	1897	3145	2898	1908	1368	2027	1438	1906
ATG16L2	1865.47	-0.699876	0.213014	-3.28558	0.00101771	0.00465347	2186	2832	2284	2308	837	1511	1512	3764	6678	6388	1102	1916	1659	1034	1514	1247	1099	849
ATG4D	1080	-1.2654	0.24008	-5.27074	1.35874e-07	4.94666e-06	1922	1001	1793	1804	829	762	687	1234	1693	1449	487	834	793	595	534	543	541	488
ATG9A	3176.28	-0.958206	0.182168	-5.26002	1.44039e-07	5.10779e-06	4254	3517	4524	5327	2157	1708	2131	3147	3862	4355	1557	2577	2702	2109	2184	2438	1805	1892
ATHL1	4106.42	-2.21661	0.257405	-8.61138	7.21887e-18	1.40166e-14	4205	7965	8920	8705	1052	3060	1175	7948	31444	45630	1446	2039	1168	1250	1292	2382	746	1002
ATP2B1	4446.55	-1.16673	0.260745	-4.4746	7.65529e-06	0.000107971	6606	3825	7995	7832	6692	3021	2878	4374	4741	2342	1597	3586	2652	2739	3305	2020	1880	2463
ATP2B4	14125.4	0.750502	0.183143	4.09789	4.16927e-05	0.000385492	8645	11190	10400	10447	6772	7428	11591	18220	21838	6685	15355	16894	13294	21262	19465	11365	14253	11768
ATP5B	27533.3	0.471732	0.148984	3.16633	0.00154374	0.00641388	22286	22397	21436	24631	24190	16161	24344	23351	27879	17997	26451	25243	41137	32668	32816	25664	34173	24538
ATP5C1	6865.28	0.672661	0.184305	3.64971	0.000262535	0.00160469	5100	5931	4196	5355	4675	5087	6415	6543	6472	4291	7433	6253	11817	8825	7320	6784	9132	6498
ATP5E	17312.8	0.563233	0.183574	3.06816	0.00215385	0.00842589	15558	15799	10379	12909	15126	13947	18340	13322	10568	9612	21498	16480	21752	18765	22432	17631	30839	15595
ATP5F1	7966.57	0.60868	0.179357	3.39367	0.000689622	0.0034014	5879	7689	4991	6062	7797	4781	7023	6481	6482	3520	7898	7224	11475	10742	10094	9022	11884	8879
ATP5G3	6828.04	0.600745	0.18963	3.16798	0.00153503	0.00638684	6782	4923	4422	5016	5877	5167	6401	5333	4786	3647	7620	7012	11524	7574	6908	6314	9560	5499
ATP5H	3545.52	0.534005	0.17009	3.13955	0.00169208	0.00690223	2443	3690	2362	2858	2707	2878	3700	3382	2902	2101	3885	3574	4519	4628	4032	3527	5967	4357
ATP5J	2425.21	0.788933	0.205181	3.84505	0.000120528	0.00088092	2064	1978	1268	1539	1796	1976	2754	1855	1635	1186	3289	2733	3837	2853	2312	2377	3829	2305
ATP6V0E1	8837.82	0.856419	0.227604	3.76276	0.00016805	0.00114624	4824	9153	4737	5306	6913	4817	9578	8325	8071	4868	11361	9572	9564	13145	11718	9630	17245	11348
ATP6V1D	1133.42	1.30823	0.305422	4.28336	1.84095e-05	0.000211094	530	951	306	566	652	349	595	1051	1320	570	939	1213	1859	1687	2216	1199	2257	1227
ATPAF1	2447.03	0.773944	0.209286	3.69803	0.000217282	0.00138931	1343	2533	1562	1505	1811	1602	2506	2490	2786	1667	2911	2680	3111	3538	2865	2807	3425	2715
ATXN1L	7281.25	-1.00755	0.283673	-3.5518	0.0003826	0.00215536	13435	4076	11520	12392	10409	5421	5826	6244	6797	5330	5379	5268	5108	4377	4020	4601	3393	3257
ATXN7	7955.39	-1.33909	0.262167	-5.10777	3.25975e-07	9.94138e-06	12883	5811	13935	16502	9463	7177	7439	7438	8053	8768	4278	5895	4636	4192	3689	5249	3563	3925
B2M	704390	0.651252	0.21316	3.05522	0.00224893	0.00871592	608262	485967	473945	555846	629467	551353	839051	581646	583519	345170	1175942	717099	734947	819761	720024	566672	1048700	688800
B4GALT1	15184.6	-0.857427	0.25786	-3.32517	0.00088365	0.00413767	19453	9780	23435	29943	26381	9473	10699	8128	6855	8303	10338	10079	13409	11834	9087	8521	9963	8407
BACH2	5832.44	-1.46403	0.249259	-5.87353	4.26623e-09	3.14567e-07	9717	6358	10409	10426	8268	5246	6366	6757	3418	6349	2343	3957	4093	3801	1721	5688	3735	5186
BAG1	4167.67	0.660096	0.163112	4.04689	5.19029e-05	0.000454899	3307	3565	2628	3086	3501	3309	3885	3832	3984	2466	5175	3921	5303	5659	4885	3807	5266	4057
BAG3	2190.76	-0.756853	0.188831	-4.0081	6.12105e-05	0.000516741	3303	2105	2701	3373	2165	2816	2523	1605	1696	2918	1831	1702	1628	1579	1512	1605	380	1090
BANF1	2860.07	0.949289	0.298952	3.17539	0.00149638	0.00626628	1299	3419	1214	1335	1765	1480	1876	2890	2704	1674	2634	2851	4960	4469	3796	3773	5468	3424
BATF	1210.21	1.25477	0.299647	4.1875	2.8204e-05	0.000286716	763	1066	418	338	1255	561	650	1081	1345	907	1203	1623	2204	1857	1515	1277	2264	1116
BAZ2A	16744.9	-0.717864	0.189863	-3.78095	0.000156231	0.00108339	19105	15897	27166	24188	16379	12407	12672	18428	19160	14333	9662	13722	14075	14680	12677	12197	9131	14845
BBX	7591.11	-0.896511	0.259262	-3.45794	0.000544325	0.00280096	11918	4927	12485	12313	11665	7230	8090	7008	6541	5521	5725	6309	5201	5100	4334	5415	3691	5037
BCL11B	27230.9	-0.879099	0.279157	-3.14912	0.00163764	0.00672725	30945	40430	38849	38976	24062	23451	24710	34233	29052	25130	9612	34301	18352	21848	13431	27744	10453	18187
BCL2L1	3092.88	1.15303	0.179512	6.42311	1.33515e-10	2.16034e-08	2073	2206	1441	1555	4964	1632	3103	3013	3685	2356	4099	3994	4006	3986	4408	4298	5152	2948
BCL2L13	4194.05	0.639038	0.186937	3.41846	0.000629757	0.00315963	2538	4390	2769	3059	3129	3217	4506	4519	3580	3058	4957	4425	5289	5292	5041	5025	5075	4881
BCL3	5567.59	-1.40838	0.396486	-3.55215	0.000382092	0.00215536	15852	1690	9657	8882	12352	7124	4669	1583	5600	3301	3193	4387	1734	2029	2554	1136	872	866
BCL9L	14305.8	-1.07843	0.175594	-6.1416	8.1694e-10	8.65213e-08	21897	14956	19167	26042	11944	10497	11565	16100	14994	13482	7427	10549	10786	10298	8458	7528	5605	11116
BCLAF1	19281.1	-0.962211	0.214975	-4.47591	7.60855e-06	0.000107572	29730	16748	28664	32225	24287	20334	18542	20608	21099	16339	12289	17398	12922	12273	11638	13231	6781	12307
BEX4	2732.79	-0.514351	0.12936	-3.97613	7.00446e-05	0.000572244	3456	3149	3080	3531	2815	3176	2825	2634	2448	2548	2117	2474	2383	2587	1905	3116	3007	3092
BID	2166.78	0.968883	0.262065	3.69711	0.000218065	0.00139224	1453	1532	1241	1277	1810	1085	1733	1756	1987	1223	1719	2189	3259	2294	4563	1946	2327	1659
BLVRA	1695.93	0.849004	0.259452	3.2723	0.00106677	0.00481698	1270	1013	1071	1240	1743	1296	1584	1230	2100	639	1500	1601	2118	1861	3564	1125	1675	1296
BNIP3L	5799.59	-1.00854	0.20704	-4.87125	1.10894e-06	2.52326e-05	9273	5263	8861	9256	10552	3603	4776	4193	3497	2376	3197	4754	3617	4602	3535	4287	3290	4427
BPTF	6532.71	-0.902991	0.2508	-3.60044	0.000317674	0.00186162	8302	9198	9123	9281	4630	5598	5013	11166	10571	8384	2176	6735	6144	4118	4179	4786	2148	5705
BRD1	4873.98	-1.62919	0.274713	-5.9305	3.02013e-09	2.4099e-07	5755	4820	8817	12839	5209	2305	2181	4620	5782	6040	1536	3119	2247	2848	2214	2879	2927	3462
BRD4	7772.6	-0.799832	0.206963	-3.86461	0.000111268	0.000820424	7989	8669	12516	12017	5963	6012	6400	8911	9269	8705	3743	7030	6662	6226	5449	5702	3221	5913
BRD9	2844.07	-0.72844	0.194034	-3.7542	0.000173899	0.0011765	2760	3575	3914	4523	1667	1890	2009	4154	5054	4453	1662	2766	2447	1988	2074	1960	1618	1993
BRK1	7175.26	0.760264	0.185121	4.10685	4.01098e-05	0.00037591	5231	6854	3930	4589	5774	4585	7522	5426	5502	3458	8853	7333	9979	9534	8377	7960	12642	8099
BROX	2369.94	-0.718691	0.228757	-3.14172	0.0016796	0.00687054	3144	2097	3944	3064	2400	1873	2495	2957	3950	1960	1572	2388	1566	1640	1877	2103	1231	1583
BRPF1	3081.63	-0.628693	0.190368	-3.3025	0.000958256	0.00442652	4450	3096	4153	3773	2766	3256	3417	3654	3667	2643	2082	3189	2712	2064	2263	2450	1351	2183
BRPF3	4230.08	-0.482251	0.159843	-3.01703	0.00255267	0.0096554	5654	4933	4859	4792	4053	4310	5095	4900	4921	3683	3019	4473	4135	3250	3083	3352	2549	3726
BRWD1	6170.52	-0.939442	0.249652	-3.76301	0.000167882	0.00114624	7449	5275	11149	10316	6425	4917	5697	7523	7505	6026	4613	5539	3747	4201	3189	3780	3675	4650
BSDC1	3793.8	-0.828622	0.172876	-4.79314	1.64187e-06	3.36757e-05	6285	3866	4992	5101	4134	2816	3066	3718	4507	3988	2183	3069	2973	3133	2677	2823	2827	2952
BSG	15359.4	0.672618	0.187911	3.57945	0.000344322	0.00197798	12579	14082	8555	10812	12406	10225	15130	12992	12264	9076	20338	14633	20887	17994	18268	12848	20052	13413
BST2	6455.63	1.60246	0.264815	6.05125	1.43723e-09	1.32831e-07	2831	4224	2421	1958	2535	4216	5474	6752	7931	4348	9827	5144	11526	10117	10038	4946	12698	7329
C11orf73	1221.64	0.947947	0.245605	3.85963	0.000113557	0.000834137	641	1241	632	638	656	902	1035	1313	1191	783	1266	1375	2155	1747	1387	1414	1970	1434
C12orf75	3182	0.971144	0.30113	3.225	0.00125974	0.00548021	3138	1278	1673	1888	1997	2019	3538	2392	1606	920	6230	4481	3859	2865	2914	2131	4431	1504
C12orf79	601.225	-0.890169	0.29218	-3.04665	0.00231408	0.00892426	904	529	921	958	525	602	468	657	485	534	340	512	703	315	268	573	407	465
C16orf54	6452.92	-0.770967	0.17581	-4.38523	1.15865e-05	0.00014672	6189	7697	9659	10319	7214	4576	8914	6613	6979	3460	4078	5196	5234	5100	4786	4360	3732	5014
C19orf66	2314.51	0.52506	0.161598	3.24917	0.00115744	0.00515054	1786	2183	1780	1678	1225	2314	2399	3621	4993	4084	2930	2536	2877	2764	2282	1668	2383	2201
C1orf131	1014.81	-0.634734	0.180204	-3.5223	0.000427823	0.00233613	1437	967	1289	1419	1094	1023	1135	937	994	779	677	833	1025	812	720	765	908	918
C1orf228	1161.68	-0.891299	0.245381	-3.6323	0.000280908	0.00168864	1531	2275	914	1676	1254	1167	1528	1886	1558	1853	626	954	1005	902	668	1447	1065	899
C1orf52	1240.48	-0.99628	0.252682	-3.94282	8.05276e-05	0.000637327	1783	1070	1952	2201	1287	1230	1004	1221	1436	1570	719	1142	991	796	564	775	901	788
C20orf112	4880.2	-1.12161	0.260492	-4.30574	1.66428e-05	0.000195088	7196	7736	7348	6190	3415	4903	4685	7800	8787	9191	1942	5448	2536	2729	2882	3067	1423	2746
C21orf2	831.933	-0.850743	0.22347	-3.80696	0.000140686	0.000996954	1129	1041	1117	1205	392	562	608	882	911	1419	427	692	940	515	480	544	580	650
C3orf17	3460.31	-0.531028	0.170789	-3.10927	0.00187553	0.00751374	3341	3889	5012	4565	4215	2606	3328	3976	4090	2657	2562	3245	2955	3165	2468	2953	2289	3345
C5orf45	858.108	-1.09879	0.274231	-4.00682	6.15422e-05	0.000517353	882	1322	1514	1265	294	667	543	1695	3640	3739	351	891	624	490	413	483	511	601
C5orf56	1131.1	0.707739	0.194573	3.6374	0.000275401	0.0016624	870	776	804	874	592	831	999	1436	1711	1342	1448	1203	1933	1231	1075	962	1602	953
C7orf43	1398.13	-0.979111	0.253391	-3.86403	0.000111532	0.00082133	1594	2607	1964	1679	819	1034	843	2617	3268	3782	634	1478	1039	918	726	812	815	830
C7orf55-LUC7L2	1794.13	-0.773188	0.225429	-3.42985	0.000603913	0.00305364	1893	1801	2944	2810	1395	1402	1157	1913	2201	1914	909	1628	1724	1360	1167	1321	1144	1460
C9orf156	1334.54	-1.17808	0.221461	-5.31959	1.04002e-07	3.9856e-06	2015	1343	2530	1950	1939	1138	1126	1207	1646	2039	746	999	987	720	727	878	634	736
C9orf89	1660.62	-0.615154	0.183517	-3.35203	0.000802213	0.0038572	2288	1783	2105	2132	1315	1544	1535	1423	1465	1876	1305	1663	1343	1377	979	995	1505	1031
CACTIN	1514.96	-0.749787	0.185218	-4.04814	5.16259e-05	0.000453576	1678	2101	1899	2240	939	1078	1239	1944	2174	2474	804	1360	1505	1109	1034	1012	1208	1118
CACYBP	4879.52	0.594594	0.170342	3.49059	0.000481957	0.00254755	3605	4993	3005	3588	3747	3023	4934	4601	4646	1967	5253	5089	6729	6347	5472	4829	4539	5514
CALR	32435.2	0.783737	0.12909	6.07126	1.26908e-09	1.21187e-07	23313	23699	21521	24031	21251	20627	30066	27862	34589	18590	43141	38518	39990	39426	37698	28588	36662	29367
CAMK2D	4212.19	-1.15715	0.253526	-4.56421	5.01374e-06	8.0821e-05	7514	2983	7674	6576	7615	2797	4053	3554	2736	2148	2325	2886	2598	3134	2273	2776	2599	3216
CAMK4	14486.7	-0.843905	0.216707	-3.89422	9.8516e-05	0.000742374	16487	14354	22671	24449	23453	12975	15005	13822	10946	10704	8655	12187	9510	14349	8267	10570	8711	15200
CANX	30552.8	1.024	0.211089	4.85104	1.22818e-06	2.69968e-05	16961	22946	18078	18337	28491	16885	28405	25186	25885	11875	49310	27855	36298	40079	43116	31357	32422	30062
CAP1	38249.6	0.89915	0.202513	4.43997	8.99708e-06	0.000121315	22526	35604	21560	22432	25391	21030	37157	36933	33640	19124	39761	40527	54027	48363	59944	42677	46393	41248
CAPN1	10051.8	0.709479	0.21832	3.24972	0.0011552	0.00514454	6165	10353	6461	6429	6565	4983	10258	10005	11635	7338	12349	10564	9933	13053	14769	10491	13296	10234
CAPN2	25582.9	0.778917	0.169712	4.58963	4.44029e-06	7.3271e-05	20399	16019	17324	19117	19303	18604	29883	30124	36303	20109	36328	28587	27789	31753	31806	19004	28567	21987
CAPNS1	17033.5	0.601844	0.194865	3.08851	0.00201161	0.00797662	15310	13278	11288	12812	14058	12371	19477	14117	13655	10033	22031	16755	17763	18227	24985	13779	19140	13766
CAPZB	23274.4	0.495359	0.162103	3.05582	0.00224445	0.00871013	16639	23192	15883	20218	19727	12238	22728	20676	19153	13406	22317	23868	28061	29154	30688	23661	30482	24789
CARD16	1570.42	1.20902	0.275219	4.39292	1.11837e-05	0.000142862	964	1253	648	617	935	1263	1635	1703	1723	1069	1882	1399	3317	1801	2329	1358	3393	1841
CARKD	1466.74	-1.01109	0.243436	-4.15342	3.27548e-05	0.000321748	1420	1856	2400	2629	928	1072	835	1894	2239	2162	603	934	1382	1227	862	1049	944	1015
CASP1	3978.94	1.50017	0.299317	5.01198	5.38725e-07	1.44612e-05	1477	2961	1605	1303	2072	1771	3027	4444	6370	2617	4590	3916	4960	5296	9483	2939	5601	4221
CASP4	6493.27	0.713196	0.151762	4.69944	2.60876e-06	4.77863e-05	4897	5557	4037	4647	5273	4326	6611	6857	7149	4574	7698	6867	9912	7778	7219	7802	9260	6128
CASP7	1991.97	0.583871	0.189308	3.08423	0.0020408	0.00805942	1625	1093	1753	1733	1625	1357	1763	1960	2361	998	2418	2174	2688	2502	1963	1322	2002	1349
CBFB	9274.33	0.677441	0.154456	4.38599	1.15458e-05	0.00014672	6438	7754	6803	6754	9361	6678	10765	9658	9584	8056	11803	10332	9839	12454	11072	12950	11938	11767
CCAR1	3122.64	-0.726093	0.229651	-3.16172	0.00156841	0.00648401	3877	3369	4536	4446	3200	2554	2272	4472	6052	5111	1441	2921	3601	2033	2093	2298	1660	2157
CCDC130	1106.28	-1.48064	0.289477	-5.11488	3.13932e-07	9.62451e-06	1557	1635	1886	2007	407	993	521	2108	3061	3683	310	991	761	498	382	448	546	594
CCDC137	1529.82	-0.839041	0.24052	-3.48845	0.000485827	0.0025541	2428	1772	1959	2088	1528	1310	1310	1614	1792	1630	574	1331	1598	1014	1118	1285	1383	1589
CCDC167	1211.52	1.00941	0.230954	4.37061	1.239e-05	0.000154443	629	1147	695	560	752	633	1564	1108	753	307	1583	1588	1535	1753	1405	980	1292	619
CCDC28A	1584.73	-0.637884	0.210778	-3.02633	0.00247546	0.00940609	2356	1282	2221	2136	2382	1029	1512	1266	1389	800	1187	1143	1341	1554	1080	1141	1789	1655
CCDC57	2318.64	-0.912729	0.166052	-5.49665	3.8707e-08	1.80375e-06	3033	2766	3016	3884	2167	1556	1941	2929	4256	4291	1458	1862	2041	1628	1300	1726	2261	1699
CCDC71	1454.47	-0.560717	0.158866	-3.5295	0.000416353	0.00228367	1909	1549	1827	1855	1155	968	1591	1163	1167	1260	1096	1430	1270	1098	1079	1533	1217	1206
CCDC85B	4111.29	0.6654	0.204911	3.24727	0.00116518	0.00518106	3796	3677	2119	2749	2834	2929	3859	3372	3278	3686	4724	3917	6201	5620	4379	4107	8807	4633
CCDC88C	15313.5	-1.04578	0.24959	-4.19	2.7896e-05	0.000286081	25430	17497	21658	23013	10502	14962	14032	19743	21249	23374	6534	16071	13010	8054	7424	9345	4392	8842
CCDC90B	1695.93	0.469036	0.145002	3.23469	0.00121775	0.00536971	1336	1629	1304	1323	1323	1175	1323	1768	1759	995	1754	1791	2126	2293	1758	1736	2314	1967
CCDC94	2360.16	-0.7202	0.203708	-3.53544	0.00040709	0.00225195	3506	1967	3173	3587	2968	2424	2412	1665	1843	1376	1773	1739	2248	1658	1654	1488	1263	1632
CCNL1	12949.6	-1.12131	0.37232	-3.01169	0.00259798	0.00980131	19214	10905	21778	25759	5892	16901	7075	23061	25871	29153	2532	16490	9725	7647	3716	7435	4558	6262
CCNL2	3930.06	-1.74747	0.306325	-5.70462	1.16604e-08	7.0752e-07	5232	5294	7768	8373	1717	2946	1840	7447	13576	12016	846	3314	1924	1589	1241	1811	1258	1662
CCNT1	6159.6	-1.78683	0.345131	-5.17726	2.25171e-07	7.24651e-06	12528	2995	12887	14102	10293	6196	5102	5079	5750	4506	2192	4300	2390	2426	1790	2775	1701	2472
CCNT2	3930.13	-1.00943	0.231059	-4.36871	1.24984e-05	0.00015523	5391	4155	6157	6494	3407	3308	3566	6076	5499	4812	2236	4077	2458	2534	1965	3241	2108	2833
CCR4	4228.58	-2.1317	0.365256	-5.83617	5.34154e-09	3.7446e-07	10464	1983	8767	9890	8370	2948	2930	1470	4183	535	717	1456	1225	1433	2256	932	608	1642
CCR7	29777.5	-1.67336	0.214798	-7.79038	6.68072e-15	2.77966e-12	57660	42966	50951	44037	48413	15202	21883	23388	20647	40084	10338	18477	20015	15227	9698	31219	17738	27259
CCT5	5859.85	0.930208	0.254399	3.65649	0.000255692	0.00157276	2752	5843	2878	3788	3874	2624	3784	5338	6620	3588	5258	5405	9944	8403	8878	6992	9335	7751
CCT6A	7407.75	0.581043	0.187513	3.09868	0.00194387	0.00775549	4896	7742	4993	5523	6422	4179	6744	6825	7424	4945	7204	7113	10866	9212	9423	8181	8218	8502
CCT7	12644.9	0.682554	0.192349	3.54851	0.000387412	0.00217616	7936	13255	7219	9293	9107	7739	11300	11590	10566	7675	14158	12993	17565	17483	14344	13421	20212	14272
CD244	2275.24	1.18286	0.289288	4.08886	4.33502e-05	0.000394555	1822	1173	1091	999	796	936	1514	2596	2620	860	3722	3402	1887	2128	3949	2335	2426	1120
CD28	13588.1	-1.24802	0.250874	-4.97468	6.53567e-07	1.66975e-05	22566	9830	22060	27560	27657	8975	12734	10580	13772	6419	6044	7983	9204	10080	7734	5584	5084	7019
CD320	1818.25	1.00123	0.169915	5.89253	3.80321e-09	2.86077e-07	1132	1205	1010	1295	1603	1447	2494	1886	1628	1750	2392	2846	2468	2136	1883	1814	2953	2230
CD38	4740.89	2.12909	0.327045	6.51007	7.51145e-11	1.4054e-08	1587	2064	1249	819	1419	1526	2277	5512	6432	1763	7665	3557	13770	7689	4773	3306	1927	2740
CD5	33210.8	-0.928848	0.220215	-4.21792	2.46565e-05	0.000259684	44067	33004	40634	66469	33954	26638	30523	21625	25739	13309	17150	25824	19898	30796	23134	21674	14118	23008
CD53	26173.8	0.976696	0.239297	4.08153	4.47404e-05	0.000402817	15579	25602	13736	11615	17456	11202	22688	28806	25294	20937	31198	28615	29896	37817	40936	37139	38102	30933
CD55	7976.83	-1.16346	0.288499	-4.03281	5.51146e-05	0.000476324	8477	7789	10895	20549	20309	5620	5080	5537	5852	7983	3011	4421	5791	7772	4019	10473	10582	8469
CD63	4663.23	0.846703	0.279154	3.0331	0.00242056	0.00923362	4462	2625	2634	2858	3050	3388	4211	4129	3657	2173	8145	5490	3509	4920	6724	6061	6862	3783
CD79B	3100.1	1.13994	0.350253	3.25461	0.0011355	0.0050801	1869	2147	2222	583	1623	870	1345	4662	1865	611	1986	2908	6676	4670	5163	3524	13688	5078
CDC42EP3	3708.93	0.667488	0.220851	3.02234	0.00250826	0.0095183	3293	3070	2556	2134	2081	2414	5114	4594	3155	1354	4279	5739	3143	4798	4254	3979	3769	3258
CDC42SE1	23108.4	-0.444951	0.133788	-3.3258	0.000881644	0.00413493	27850	26617	29317	25101	17457	20149	23263	34393	39093	34977	18010	22855	21199	19631	17667	20135	15568	16776
CDK10	1683.16	-0.69789	0.201987	-3.45513	0.000550027	0.00282283	1713	2800	1962	2192	731	1262	523	2135	4868	4834	1049	1608	1609	1280	1023	1238	1069	1215
CDK11A	88.7084	-1.66058	0.425457	-3.90304	9.49922e-05	0.000724254	144	87	171	215	15	57	9	139	200	227	11	64	50	38	26	53	23	23
CDK12	7033.4	-0.901525	0.212198	-4.24852	2.15192e-05	0.000236911	10762	5835	10942	10894	9849	5837	7144	7787	8004	6506	5194	5472	4892	4584	4710	4561	2526	4935
CDK13	5839.83	-0.554322	0.180396	-3.0728	0.00212058	0.00833495	7338	5282	8252	7735	5489	5345	5352	6357	6391	4893	4534	5753	4968	4657	4092	4535	2980	4736
CDK16	2833.8	-1.84128	0.320794	-5.73976	9.48131e-09	6.20547e-07	5130	2297	4932	7352	1575	2241	1037	2716	3483	3338	534	1754	1660	1167	941	957	1037	1114
CDK17	5641.45	-0.898558	0.261504	-3.43611	0.000590123	0.0029917	7938	3972	8860	10269	8450	4399	4515	5267	4949	4279	4475	4595	3670	4295	2762	4027	3046	3908
CDK2AP1	589.487	1.12566	0.298831	3.76688	0.000165303	0.00113415	393	290	331	342	580	330	591	385	402	242	591	602	969	478	1298	668	485	308
CDK2AP2	2733.97	1.14484	0.274565	4.16965	3.05069e-05	0.000306913	1129	2528	1133	1512	1389	802	1358	2139	3070	1234	2523	2550	4609	4046	4732	2028	4428	2751
CDK5RAP1	1485.55	-0.612573	0.145082	-4.22226	2.4186e-05	0.000256577	1687	1834	1839	2058	1082	1183	1116	2191	2595	2365	985	1379	1386	1215	1049	999	881	1219
CDK9	3173.13	-0.506303	0.162561	-3.11455	0.00184226	0.00741616	3830	3257	4110	4104	2855	2728	2793	3517	5372	4136	1907	2937	3316	2724	2528	2312	2247	2473
CDKN1B	28297.1	-0.831302	0.260156	-3.19539	0.0013964	0.00591135	43483	20302	41915	46865	32040	19299	29647	21412	22650	16068	21723	28295	17516	16433	17958	19507	14645	14652
CDKN1C	2465.23	1.99934	0.537899	3.71695	0.00020164	0.00131604	319	421	217	161	1081	198	347	1157	1836	64	197	1458	5581	1190	12596	203	80	344
CDR2	9700.37	-0.940317	0.231043	-4.06987	4.7039e-05	0.000420248	18352	8268	13198	13944	12010	11371	13803	7837	7897	5614	7222	7715	7586	6227	4958	6356	4310	5772
CEBPZ	4559.99	-0.865574	0.225482	-3.83878	0.000123648	0.000896945	7247	3358	6194	7975	7352	3916	4217	3595	3238	2152	2970	3089	3660	3662	3073	3546	1927	3712
CELF1	5058.6	-1.0444	0.224031	-4.66186	3.13366e-06	5.44883e-05	6016	6989	7878	7924	5242	3697	3228	7386	10124	10020	1962	4881	3623	3726	2798	3981	2630	3571
CELF2	18350.1	-0.969905	0.235273	-4.12247	3.74837e-05	0.000355606	24278	14902	30163	33258	19570	13289	11791	18319	18926	20037	8551	14528	16048	12826	11603	21283	9063	12852
CENPT	741.351	-0.924399	0.238237	-3.88016	0.000104386	0.000779177	720	1110	1104	1160	327	561	315	1517	3934	2929	333	697	632	508	449	466	509	514
CERK	9950.06	-0.660449	0.21795	-3.03028	0.00244328	0.00930204	11123	9829	14879	14767	11826	4615	7181	9829	11579	7799	5469	8292	6839	8033	10406	6247	8703	7809
CFDP1	1307.5	0.73933	0.23597	3.13315	0.0017294	0.00703474	746	1454	808	749	912	947	1633	1291	1211	700	1634	1463	1492	1716	1679	1642	1766	1673
CFL1	50198.2	0.898926	0.166026	5.41438	6.15031e-08	2.63423e-06	38210	37050	27635	32022	38417	35953	55393	39427	42059	28653	65954	51345	71973	59817	67367	49644	78653	46654
CHCHD3	2623.5	0.533555	0.126755	4.20936	2.56099e-05	0.000267823	2176	2081	1889	2278	2537	2031	2617	2164	2329	1599	2908	2695	3563	3092	2985	2795	3383	2571
CHD1	7291.39	-2.11702	0.34137	-6.20154	5.59125e-10	6.26327e-08	10848	4924	17054	20357	11944	4076	2742	7207	7727	5429	1197	4065	2714	2649	2219	2922	1828	3770
CHD2	16813.1	-1.13981	0.280715	-4.06039	4.89902e-05	0.00043435	18743	21469	29792	28936	9622	16015	14029	25864	23055	24307	5336	17550	13419	9285	7781	10703	7062	13556
CHD3	26494.5	-0.711947	0.224389	-3.17283	0.00150963	0.00630366	25841	46595	34256	30281	19833	23806	28869	39702	44192	39413	16008	29248	19196	21124	16545	18203	13714	25147
CHD8	6808.43	-0.702613	0.231451	-3.03569	0.00239985	0.00917866	7332	8582	9931	9270	5580	5217	4609	10548	9629	7335	2586	6737	6513	5580	5177	5511	2840	6589
CHERP	1860.68	-0.922797	0.219432	-4.20538	2.60638e-05	0.000269666	2186	2359	2388	3349	1644	967	1205	2189	1904	2233	746	1397	1773	1320	1381	1550	1129	1581
CHKB	31.8653	-1.74516	0.533189	-3.27306	0.0010639	0.00481505	37	79	77	55	3	12	3	97	187	289	2	28	4	3	2	2	9	5
CHMP2A	3258.36	0.69219	0.184873	3.74413	0.00018102	0.00121339	2569	2809	1978	2313	2101	2089	2649	2691	3112	1793	3231	2982	4974	4103	4497	3079	4191	3118
CHMP4A	286.752	-1.09479	0.326579	-3.35228	0.000801479	0.0038572	524	307	436	417	130	411	262	314	322	380	100	242	309	160	110	145	114	149
CHMP4B	8920.07	0.474218	0.151374	3.13275	0.00173176	0.00703942	8479	8131	6244	6490	7802	6641	10361	7832	7379	4842	9333	10773	11306	9278	10330	7971	9323	7316
CHMP5	2037.22	1.02874	0.210985	4.87588	1.08323e-06	2.50389e-05	1212	1639	1206	1012	1291	1248	1901	2806	2915	1673	2454	1984	2898	3610	2388	1794	3593	2684
CHORDC1	1575.68	-0.855361	0.254724	-3.358	0.000785095	0.00379996	1506	1668	2572	2801	758	1059	792	1972	2592	2018	646	1265	1481	1391	971	994	917	1472
CHP1	3445.32	0.929542	0.198308	4.68737	2.76739e-06	5.00622e-05	2102	2561	2194	2200	3111	1885	3193	2974	3247	1321	4257	3362	3893	4578	5733	3857	3038	3162
CHST12	2553.98	1.24031	0.222699	5.56943	2.55569e-08	1.29451e-06	1980	1131	1187	1375	853	1434	2616	2628	3497	2031	4189	2933	3994	3414	2739	1717	3590	1707
CHST2	3867.41	1.3289	0.374005	3.55317	0.000380621	0.00215463	2513	2510	1608	865	1996	835	1282	3941	4026	1680	2664	2665	6246	4574	11139	3038	2965	3810
CHTOP	5290.54	-0.651935	0.206732	-3.15353	0.00161309	0.00664516	5540	6268	7129	7912	4395	5121	4543	5946	6225	5261	2651	5415	5357	4293	3415	4380	4865	4410
CIR1	3419.93	-1.12392	0.27291	-4.11827	3.81724e-05	0.000360965	7450	2364	4722	5528	4903	3288	3141	2335	2642	1923	1759	2501	2801	1830	1979	1975	2104	2127
CISD3	1110.17	1.34668	0.256384	5.2526	1.49971e-07	5.26253e-06	672	811	388	426	555	659	1163	1078	1072	693	1599	1433	1933	1151	1567	1033	2161	994
CKS1B	437.344	1.32271	0.30816	4.29229	1.76836e-05	0.00020437	207	337	147	206	272	257	324	322	358	210	518	443	1082	468	568	392	561	439
CLASRP	1986.29	-1.26642	0.20079	-6.30722	2.84083e-10	3.84834e-08	2916	2677	3169	3173	773	1724	1043	3462	4744	5988	811	1578	1533	1049	1062	960	954	838
CLIC3	717.376	1.87231	0.330928	5.65776	1.53358e-08	8.93308e-07	301	193	189	347	131	306	333	1197	767	936	1154	652	1079	634	1830	739	1036	580
CLK1	10802.9	-1.36399	0.384482	-3.5476	0.000388763	0.00217954	16919	7274	19162	25935	4585	14367	6163	15088	15604	12302	2280	11062	8579	4864	2278	4743	4068	4052
CLK3	4922.42	-1.03151	0.233949	-4.40912	1.03793e-05	0.000135707	7364	5456	6811	8404	3864	4982	3672	7390	6450	7105	1897	4756	4099	3173	2697	3049	2845	3341
CLK4	1956.74	-1.42523	0.29333	-4.85881	1.18096e-06	2.65602e-05	2638	2327	3427	4007	1180	1806	1552	2745	2397	2019	568	1859	1193	1015	703	1064	1010	1299
CLN3	238.815	-1.04655	0.278524	-3.75748	0.000171632	0.00116251	284	397	347	344	150	125	163	363	373	331	83	199	147	186	173	144	163	188
CLN6	1581.1	0.808132	0.231099	3.49691	0.000470685	0.00250159	1077	1621	759	948	960	864	1263	1416	1267	1115	1731	1570	2434	1966	2172	1494	1588	1329
CLPTM1L	6363.93	0.849501	0.196216	4.32941	1.4951e-05	0.000179197	3887	6034	3500	4035	3507	2377	3839	5392	6548	4378	7474	6307	9419	9602	7261	5216	7173	5228
CLSTN3	4729.08	0.811359	0.260494	3.1147	0.00184134	0.00741616	2950	3093	2876	4172	2260	2934	5346	4860	9170	3952	7957	7377	3957	4232	5473	4025	4976	3404
CLUHP3	1276.57	-1.61407	0.391071	-4.12729	3.67057e-05	0.000349364	2663	1053	3051	1821	1211	1286	438	3167	2812	5918	227	1119	608	763	217	417	744	372
CMPK2	2653.79	2.11207	0.380483	5.55103	2.83986e-08	1.40188e-06	733	423	1312	511	718	2341	2457	3770	8113	4781	4847	1222	4361	7225	3278	943	4453	3623
CMSS1	885.235	0.722144	0.223613	3.22944	0.00124033	0.00545278	532	938	543	560	617	550	746	945	811	621	944	935	1352	1273	937	981	1530	1225
CMTM3	7085.41	0.601092	0.183817	3.27005	0.00107527	0.00484411	5985	6579	4593	4778	5809	5289	6705	5240	5939	4068	8806	7006	7516	9276	9064	7189	8397	7018
CNDP2	6230.52	0.871143	0.276422	3.15149	0.0016244	0.00668228	2721	6434	3662	3785	2743	2736	4055	6800	7928	6363	5039	5755	9526	8041	11352	6685	7476	6745
CNOT6L	22186.9	-1.28065	0.311862	-4.10646	4.01772e-05	0.00037591	24672	12888	38179	61296	64972	12326	14236	14314	13595	10125	11721	12536	11948	14706	12922	14761	11077	15227
CNST	5617.37	-0.772486	0.191155	-4.04116	5.31881e-05	0.000463193	7074	6354	8119	7957	7691	5102	6294	5759	5256	5632	3375	5685	4870	4267	3080	5035	3019	4138
CNTRL	3787.22	-1.02933	0.323526	-3.18159	0.00146471	0.00614249	3680	7426	5729	4977	1812	3271	2487	9362	10378	7930	861	3883	3583	1968	2252	2676	1210	2993
COG1	2161.08	-0.809749	0.19058	-4.24887	2.14855e-05	0.000236911	2119	2545	3303	3518	1379	1666	1611	2719	2740	2791	1439	1807	1539	1781	1444	1265	1081	1696
COMMD8	1452.78	0.799524	0.167285	4.77941	1.75814e-06	3.55348e-05	961	1236	929	970	1078	815	1506	1508	1248	697	1683	1679	1641	2048	1920	1529	2031	1965
COMT	1962.47	0.573971	0.166272	3.452	0.00055644	0.00285072	1701	1825	1318	1316	1419	1422	2074	2034	1917	1541	2190	2074	2599	2256	2397	2191	2871	1859
COPB2	4045.61	0.956977	0.296078	3.23218	0.00122849	0.00540887	1360	4075	2204	2609	1658	1284	1788	3739	4147	2181	3227	3527	7516	6462	5850	4230	4080	4779
COPS6	4019.64	0.64209	0.178494	3.59726	0.000321589	0.0018767	2773	4054	2372	3037	2643	3099	4199	4033	3553	2992	4908	4375	5210	4675	4779	3838	6324	3849
COPZ1	7546.71	0.730247	0.193756	3.7689	0.000163965	0.00112896	4424	7631	4988	4883	5471	4465	7420	6820	6394	3932	8718	7699	9634	9947	10003	7711	10540	8201
CORO1A	74970.8	0.579175	0.190205	3.045	0.00232678	0.00895211	50321	78567	48550	57185	45486	42192	68755	77041	75950	56065	68443	75491	118938	90325	91437	70615	103023	76792
CORO7	2360.99	-0.887899	0.201265	-4.41158	1.02617e-05	0.000134628	2825	2272	3568	4198	1287	1652	1590	2555	3547	3177	1411	1981	1789	1605	1671	1328	1395	1452
COTL1	42974.2	1.16051	0.227988	5.09022	3.57652e-07	1.05158e-05	25046	27298	21551	25684	37274	24024	38796	28999	31993	12811	41698	41206	71271	49078	84689	29924	47060	25574
COX5A	4715.83	1.04944	0.207407	5.05978	4.19741e-07	1.19268e-05	2930	3353	2134	3265	3609	3074	4691	3748	4386	2558	6635	4392	8435	6136	5314	4505	6869	4156
CPSF1	115.226	-1.02173	0.333947	-3.05956	0.0022166	0.00864237	115	128	167	258	59	110	53	120	255	236	69	54	95	92	67	66	46	76
CREBBP	15897.6	-1.05734	0.215339	-4.91012	9.10222e-07	2.20919e-05	23623	14694	25359	27113	16280	15108	13830	17358	16706	13639	6908	12821	12348	10318	10614	9462	5374	11308
CREBZF	1930.13	-1.48069	0.288954	-5.12432	2.98612e-07	9.20324e-06	2599	2753	3454	3547	1464	1548	843	4034	7115	7800	568	1867	1085	913	680	900	825	1011
CRELD2	2501.56	0.867049	0.217045	3.99479	6.47518e-05	0.000536528	1868	1777	1365	1773	1372	1555	1861	1960	2800	2272	4211	2686	3547	2570	2607	1835	2795	1891
CREM	6627.37	-2.0317	0.513192	-3.95894	7.52821e-05	0.000607366	13544	608	13276	25154	21479	2949	2502	1503	1949	896	2211	1387	1610	1292	1082	1199	1589	1212
CRKL	8971.82	-0.500936	0.164428	-3.04654	0.00231495	0.00892426	10581	8688	10525	13519	11580	6347	7527	7595	7710	4438	6099	7419	7506	9475	7339	8061	7301	8299
CRLF3	6960.08	-0.731488	0.156568	-4.672	2.98274e-06	5.28099e-05	8205	8720	9439	9677	9271	5015	7464	6594	5429	4081	4732	6436	5381	6110	4149	6779	5992	6115
CRNKL1	2578.16	-1.23395	0.289283	-4.26556	1.99399e-05	0.000223795	4939	1509	4371	4765	4411	2088	2081	1936	2091	1495	1439	1735	1925	1355	1247	1236	1189	1299
CROCCP2	1556.41	-0.984593	0.304901	-3.22922	0.00124127	0.00545278	1615	3273	2240	1683	709	1588	1052	4155	3728	6355	617	1816	1099	1055	677	1173	731	886
CRTC2	6435.9	-0.488735	0.152828	-3.19793	0.00138416	0.00587988	7746	6141	8608	8329	4939	4652	5187	6969	8131	7547	4509	5780	6161	5272	5522	4780	4346	4535
CRY2	4308.44	-1.21579	0.220693	-5.509	3.60886e-08	1.70907e-06	8794	3927	6112	6830	5120	4206	3410	3320	2807	2664	2418	3065	2466	2689	2564	3083	2178	2950
CSGALNACT2	5257.11	-0.826466	0.21816	-3.78835	0.00015165	0.00105792	8212	4126	7660	8152	7979	5190	4951	5075	5653	3639	3483	4586	4271	3843	3131	3313	2450	3289
CSNK1D	8712.62	-1.49251	0.266979	-5.59035	2.26609e-08	1.21101e-06	11970	7844	16092	19875	7931	4341	3742	7423	10462	8779	2576	5947	5472	4812	4381	5311	4975	6061
CSRP1	4633.74	0.569797	0.160414	3.55204	0.000382255	0.00215536	3847	3635	3530	3563	3226	3333	4685	4431	4560	2824	5043	4266	5992	5402	6423	3843	3695	3682
CSTB	4120.2	0.891739	0.223214	3.995	6.46955e-05	0.000536528	2588	3819	1838	2792	3393	2952	3695	4005	2471	1571	4337	4733	4527	5999	6467	3565	4178	5225
CTC1	6351.39	-1.06841	0.244896	-4.36273	1.2845e-05	0.000158326	7043	9287	11042	9040	3313	4844	4876	13417	14897	15947	2443	6411	4203	4588	3333	4589	3565	4638
CTDSPL2	5075.77	-0.870749	0.239081	-3.64207	0.000270454	0.00164053	7765	3585	8263	7945	7431	4143	5401	5052	4763	3413	3560	4243	3586	3545	3210	4152	2691	3506
CTNNB1	9973.18	-0.764542	0.181089	-4.22192	2.42235e-05	0.000256577	14795	9420	13721	14316	10103	7831	9303	9810	10290	7137	6338	9325	7319	7633	7101	8612	3917	6470
CTNNBL1	3880.4	0.44923	0.141965	3.16437	0.00155419	0.0064298	3019	3756	2920	3226	3011	2855	3804	3763	3790	2299	3877	4196	4664	4362	4941	4052	4731	3926
CTSC	7036.16	1.54454	0.221034	6.98781	2.7922e-12	7.39297e-10	3457	4004	2846	2862	4398	2885	6609	7325	8861	2895	9709	7073	10872	8604	13628	7022	12328	5000
CTSD	6054.51	0.850004	0.2247	3.78284	0.000155048	0.00107904	4191	5702	3303	3306	4291	3132	6079	5606	5115	3858	7378	6231	7437	6790	9943	7691	5871	5519
CTSH	2542.17	1.16969	0.272676	4.28967	1.78936e-05	0.000205988	2174	1088	1158	1354	2775	1358	2489	1543	1378	417	2857	2590	2518	4228	4844	1786	2743	1654
CTSZ	4149.6	1.48903	0.351532	4.23583	2.27714e-05	0.000245758	2663	1998	1665	1089	2919	1843	2190	2866	2817	1276	3068	3545	6877	4299	12077	3018	4698	2585
CUEDC2	2024.43	0.657245	0.204334	3.21652	0.00129756	0.0055822	1502	2159	1193	1236	1458	1552	1932	1927	2199	1720	2176	2151	2998	2596	2285	2420	3346	2378
CUL2	3087.13	-0.765603	0.233331	-3.28119	0.00103369	0.0047199	3895	2330	4468	5596	4783	2287	2992	2735	3049	2032	2278	2508	2744	2227	1847	2172	1441	2206
CUL3	4659.97	-0.707976	0.189524	-3.73555	0.000187307	0.00124693	5607	4249	6766	7401	8782	2969	2928	3828	4069	2568	2783	3550	4314	4219	3285	3394	3099	4287
CUL5	2106.79	-0.79958	0.199117	-4.01564	5.92854e-05	0.000503407	2762	1919	3273	3205	2695	1596	1902	2498	2658	2240	1500	1836	1664	1478	1348	1528	1459	1549
CWF19L1	1780.45	-0.838309	0.226166	-3.70661	0.000210051	0.00135348	1943	1766	2963	2891	1809	1418	1219	2213	2397	1567	868	1360	1788	1349	1195	1481	797	1291
CXCR4	128480	-1.27831	0.394147	-3.24324	0.00118178	0.00523489	316772	36623	193490	262888	151030	108645	80638	49230	55079	64424	95664	77928	92559	50457	33600	108461	102261	42388
CYB5R4	3435.14	0.469474	0.154164	3.04528	0.00232463	0.00894974	3196	2497	2841	2776	3070	2340	3426	3366	3440	1914	4167	3576	4041	3742	4013	3174	4033	2981
CYC1	4030.61	0.624268	0.192927	3.23578	0.00121312	0.00535334	3384	3163	2605	3196	2611	2403	3497	3594	3988	3210	4610	3909	7273	4359	4003	3419	5501	3306
CYTH1	37828.9	-0.83828	0.184434	-4.54515	5.48949e-06	8.57273e-05	46050	41252	49916	65959	32434	27982	29289	38631	40828	46847	20976	35274	29427	30417	23300	30596	26613	27412
DAD1	5781.26	0.902389	0.22241	4.05732	4.96391e-05	0.000438768	4235	5563	2656	2910	3399	4327	6248	5642	3756	3354	7682	6623	7856	7715	6786	5807	11290	6524
DBF4	2796.19	-1.05144	0.326563	-3.21971	0.0012832	0.00555324	5485	1232	4373	5165	4567	2942	2632	1715	1970	969	1871	1820	2471	1596	1262	1365	956	1127
DBI	4596.51	0.721973	0.186809	3.86476	0.000111198	0.000820424	4178	3228	2666	3379	3384	3325	5131	3907	3627	2165	6177	4527	6895	5254	5090	4289	7396	4009
DCAF15	1929.74	-0.536479	0.169417	-3.16661	0.00154225	0.00641228	2189	2406	2317	2500	1232	1285	1288	2780	3658	3430	1062	1839	1975	1632	1558	1367	1288	1371
DCAF16	2757.03	-1.30746	0.268383	-4.87161	1.10692e-06	2.52326e-05	4522	2818	5074	4446	3532	3009	2472	3384	3881	3425	1126	2556	1696	1692	978	1613	1123	1492
DCAF8	2735.06	-0.888634	0.253497	-3.5055	0.000455756	0.00244125	2359	4054	4546	3984	1306	1553	1513	4553	6041	5915	1247	2855	1711	2173	1759	2007	1741	2193
DCPS	1164.51	1.01525	0.234052	4.3377	1.43985e-05	0.000173287	776	1001	512	624	624	642	872	961	1038	533	1368	1225	2176	1631	1248	1012	1072	896
DCTN4	3011.28	-1.24979	0.273314	-4.57273	4.81412e-06	7.83303e-05	4472	2045	4952	6805	5387	2267	2327	2579	2796	1987	1927	1930	1779	1691	1582	1989	1468	1704
DCTN6	867.999	-1.52758	0.347648	-4.39403	1.11269e-05	0.000142681	1265	441	1754	2245	1891	585	617	564	702	647	440	586	400	387	319	385	394	320
DCTPP1	950.376	1.06373	0.238453	4.46096	8.15922e-06	0.000111829	539	753	416	610	974	562	653	805	919	523	982	849	1755	1480	1249	992	1488	1200
DDOST	13787.8	0.706389	0.188508	3.74727	0.000178772	0.00120152	11456	10158	8508	10513	11442	8432	13884	8926	10029	7420	18749	12393	21987	15527	14951	12769	17140	11285
DDX24	18553.6	-0.901035	0.225402	-3.99746	6.4025e-05	0.000533542	29181	13525	27351	31640	19133	18922	15473	18024	18951	18546	12490	13951	13149	14262	11872	9834	10655	12838
DDX27	4059.75	-0.659246	0.185596	-3.55206	0.000382232	0.00215536	4436	4541	5220	6446	2949	2587	2781	4255	4069	3291	2058	3502	3827	3473	3291	3265	2657	3701
DDX3X	42941.4	-0.794712	0.197048	-4.0331	5.5047e-05	0.000476324	72215	36478	56984	61744	67189	37813	42382	39708	32450	20839	25881	36095	34752	34863	29075	40006	27557	32907
DDX56	3005.01	-1.18832	0.236554	-5.02344	5.0754e-07	1.38799e-05	3928	3299	5031	5550	2542	2102	1688	3241	5176	4707	1070	2307	2562	1753	1738	1784	1727	2065
DDX6	15393.3	-1.41149	0.252371	-5.59292	2.23283e-08	1.21101e-06	31124	11130	26543	27567	24876	13075	14302	14811	12336	8530	6958	9728	8910	9177	7864	9472	6875	9413
DDX60	5856.69	1.44334	0.306688	4.7062	2.52373e-06	4.65213e-05	1939	3014	3539	2613	3045	3571	5440	12760	17452	8068	7936	3672	7517	14963	7702	3944	10152	10601
DECR1	3008.01	0.725799	0.192828	3.76397	0.00016724	0.0011434	2066	2740	1941	2017	2161	1858	2550	2841	3140	1691	3338	2677	4993	3795	3632	3215	2781	2736
DEK	11509	0.568695	0.140586	4.04516	5.22868e-05	0.000457313	8236	9843	9142	9040	8573	6772	11176	11610	14264	6779	11186	12304	15364	13354	15322	11692	10169	11251
DENND4B	8636.77	-0.771126	0.178159	-4.3283	1.50268e-05	0.000179735	11009	11695	11421	11189	5625	6938	6940	14179	16699	17633	4850	9004	7207	6105	5567	6213	5785	6086
DENND6A	5072.72	-0.86162	0.247489	-3.48144	0.00049872	0.00260542	6763	3780	8206	8782	7482	5300	5323	5045	5068	5097	3600	4616	3981	3001	2991	4765	1998	3685
DENR	5139.28	0.786712	0.236265	3.32978	0.00086914	0.00408945	2635	5891	2830	3087	3074	3962	5236	6005	5295	3229	6122	5831	6484	7347	6086	6030	7445	6838
DERA	1103.05	0.630528	0.172269	3.66013	0.00025209	0.00155389	835	982	729	828	844	656	918	1150	933	607	1166	1067	1674	1334	1352	1145	1137	970
DGCR2	6623.12	-0.772493	0.141352	-5.46504	4.62801e-08	2.0737e-06	7920	7892	9481	9377	7368	3795	5286	5926	6300	6206	3891	5340	6001	5193	4767	6213	5655	6091
DGKA	16575.5	-0.967417	0.230299	-4.2007	2.66089e-05	0.000274331	15745	26906	25651	24138	10193	13412	13643	30914	39447	44406	7024	15805	12368	12955	9408	12884	9437	13748
DGKD	8626.92	-0.7981	0.226142	-3.5292	0.000416818	0.00228407	8815	12988	12636	11337	4211	5319	5725	12864	11195	12742	4292	9627	6476	6804	5001	7009	6298	8495
DHRS3	3235.66	-1.48519	0.225791	-6.57771	4.77749e-11	1.0307e-08	6559	3007	5523	5406	4575	2967	3041	3472	2875	3997	1632	2085	1636	1763	1554	2099	1293	1863
DHX15	6179.21	-0.730189	0.207527	-3.51852	0.000433957	0.00235144	6970	5872	9346	9919	5926	4033	3862	7599	9431	7936	3141	5319	6031	4912	4452	4756	3391	4960
DHX30	4510.52	-0.802495	0.1864	-4.30523	1.6681e-05	0.000195114	5264	5192	6213	7274	4010	3077	3074	5196	6087	6243	2315	3964	4360	3415	2890	3231	2950	3393
DHX36	4004.58	-1.32499	0.278479	-4.75796	1.95562e-06	3.84409e-05	4425	3455	7983	8831	4130	2587	2292	5196	5925	4992	1494	3030	2620	2526	1883	2121	2214	2878
DHX38	3730.42	-0.600419	0.186599	-3.21769	0.00129226	0.00557586	3578	4517	4998	5501	2437	2016	2210	4740	6532	5684	1994	3041	3584	3487	3088	2738	2247	3186
DHX40	3415.73	-0.605305	0.195006	-3.10403	0.00190901	0.00763737	3983	3021	4548	5527	5193	2077	2997	2958	2525	1694	2778	2756	2461	3076	2629	3095	2291	3140
DHX8	5439.21	-1.14809	0.241083	-4.76224	1.91459e-06	3.78399e-05	9952	4049	8489	9439	8142	4529	4650	4687	5275	3727	2917	3747	4110	3056	3370	3210	1919	2915
DHX9	18654.1	-0.378678	0.122804	-3.0836	0.00204515	0.00807112	22337	20337	20250	23256	18194	13939	16216	19431	18393	11844	12835	17729	17016	17809	16971	17780	15333	18857
DIABLO	289.97	-1.03118	0.302973	-3.40352	0.000665223	0.0033119	497	243	402	529	216	336	164	323	561	329	119	216	296	187	147	145	213	148
DIP2A	4699.14	-0.899759	0.240084	-3.74769	0.000178474	0.00120152	4405	6318	7208	7847	2633	2550	2855	8073	12997	11980	2924	4982	2930	3433	2360	5761	3027	3491
DIS3	5191.08	-0.980165	0.231889	-4.22688	2.36958e-05	0.000254195	8979	3843	7998	8258	7532	4393	4756	4150	4560	3414	3402	3873	3915	3416	3132	3276	2036	3125
DIS3L2	1940.56	-0.964822	0.208947	-4.61754	3.88309e-06	6.57529e-05	2325	2480	2773	3236	1069	1589	1327	2796	2921	3559	862	1832	1580	1305	1185	1343	1038	1408
DLG1	3933.96	-0.572422	0.169794	-3.37126	0.000748248	0.00364427	4678	3765	5185	5785	3262	3204	3911	4709	4959	3688	2681	3644	3053	3351	3342	3397	3144	3655
DLST	6471.78	-0.503559	0.15161	-3.32141	0.000895626	0.00417696	7701	6173	8585	8704	7062	4989	5556	7356	7700	6166	4414	5796	5753	5917	5382	5281	4480	5186
DMAP1	2722.11	-0.719195	0.165422	-4.34763	1.37615e-05	0.00016735	2922	3522	3835	3765	1627	2006	2157	3617	4955	4674	1596	2512	2445	2137	1872	1910	1830	1865
DMTF1	3635.22	-1.18312	0.28019	-4.22256	2.41543e-05	0.000256577	3859	4484	6932	6334	2010	3167	2237	7556	8848	8814	1512	3820	2457	1958	1483	2061	1597	2308
DNAJA2	4296.38	-0.754275	0.214305	-3.51964	0.000432139	0.00234542	5681	3764	5915	7182	6218	3881	3387	4650	4170	3126	2051	3476	3949	3712	3224	2970	3287	4105
DNAJB11	3800.78	0.670401	0.207755	3.22689	0.00125145	0.00547685	3504	2245	2447	3179	2644	2491	2671	2658	3320	1759	4434	3841	6767	4392	3620	2649	3752	2138
DNAJB14	3778.4	-0.815442	0.245367	-3.32336	0.000889405	0.00415793	4781	3114	6191	6117	4482	2929	2999	5257	5398	4531	2587	3686	2180	3159	2213	2764	2232	3177
DNAJB2	3392.83	-0.755001	0.187268	-4.03166	5.53852e-05	0.000477954	4619	4161	4241	4731	2769	2738	2138	3796	3042	3926	1532	3055	3058	3006	2365	2395	3861	3736
DNAJC1	1713.51	0.83472	0.207932	4.01439	5.96004e-05	0.000504611	1417	1075	974	1264	1142	955	1314	1341	1539	816	2252	1650	3060	2015	1779	1359	2019	1044
DNAJC10	5758.19	0.896703	0.233721	3.83664	0.00012473	0.000902547	3246	5624	3446	2958	3643	2478	4896	6534	7040	3337	8070	6274	5875	8935	7185	6073	8331	7826
DNAJC2	1427.89	-0.744805	0.207699	-3.58598	0.000335809	0.00193864	1801	1658	1917	2082	1278	1076	849	1765	2177	1787	614	1214	1428	1197	1044	1051	1157	1359
DNASE2	1906.73	0.969653	0.215333	4.50303	6.69916e-06	9.92942e-05	1188	1648	989	1075	1483	1000	1798	1596	1876	1086	2182	1865	2577	2526	3104	1783	2241	2024
DNMT3A	3501.64	-0.729623	0.185048	-3.94289	8.05053e-05	0.000637327	4120	5756	4229	4051	2404	2966	3150	5994	5308	6983	2159	3439	3044	2568	2271	2915	2336	3073
DNPH1	1193.4	0.777001	0.218496	3.55614	0.00037635	0.00213461	1032	1011	566	778	846	843	1095	993	945	904	1218	1338	2040	1627	1224	988	2153	1415
DOCK10	14388.6	-0.852234	0.217344	-3.92113	8.81354e-05	0.000683606	15034	15180	21403	26137	16796	10561	11943	17146	17141	12516	7079	13328	11798	11637	8788	9143	6707	12791
DOCK9	9316.36	-0.61083	0.199784	-3.05745	0.00223231	0.00867359	9445	11336	11979	13906	9338	8158	9769	10454	9289	9761	4770	9524	6986	8783	7560	8012	7499	9770
DOK2	8289.77	0.692578	0.227301	3.04696	0.00231165	0.00892337	7398	5283	4910	6906	5057	4468	6391	6686	8166	2185	7242	7907	11913	8849	14404	6236	7653	6437
DPH1	1487.19	-1.03799	0.244506	-4.24526	2.18342e-05	0.000239518	1641	1804	2527	2501	1053	1103	931	2215	2717	3306	548	1196	1364	1075	830	1130	1009	1224
DPM2	1490.05	0.685632	0.208308	3.29143	0.000996801	0.00457554	967	1594	998	852	840	1048	1321	1638	1429	1170	1686	1660	1924	1933	1806	1483	2048	1345
DPP3	2191.8	1.00512	0.22611	4.44526	8.77867e-06	0.00011892	1285	1734	1147	1354	1124	967	1583	2169	2688	1659	2330	1875	4266	2822	3058	1835	2652	1606
DPP8	4601.38	-0.641646	0.209821	-3.05806	0.00222775	0.00866844	4857	4013	7358	6997	5949	3674	4265	5721	5615	3940	3380	4304	3630	3630	3273	3796	2898	3500
DRAP1	6707.11	0.974216	0.218255	4.46367	8.05684e-06	0.000111211	5080	5153	3347	3604	4179	5184	6822	6610	6989	5430	8184	5759	11635	8441	9342	4359	11147	6148
DSCR3	5066.73	0.48044	0.150376	3.19493	0.00139865	0.00591306	3794	4705	3799	4336	4030	3444	4767	5534	5575	3834	5037	5210	5539	6919	6339	5494	7464	6227
DTX3L	7178.19	1.21577	0.259501	4.68503	2.79921e-06	5.04812e-05	3122	4962	4423	3392	5526	4073	6194	9321	12984	6636	8081	5446	9674	14985	10758	7982	9123	11954
DTYMK	880.862	0.969826	0.275392	3.52162	0.000428913	0.00233715	495	934	373	429	406	544	703	817	1001	686	1028	985	1644	1103	989	949	1187	809
DUS3L	1725.4	-1.40113	0.263023	-5.32701	9.98421e-08	3.87257e-06	2538	1586	2897	3806	1691	1190	1098	1625	2816	2785	677	998	1509	874	778	1002	1009	1235
DUSP11	2813.81	-0.866222	0.267451	-3.2388	0.00120033	0.00530495	5296	1783	3523	4778	4566	2078	2441	1667	1741	1054	2101	1970	2031	2311	1622	1889	1244	1994
DUSP23	691.671	0.808234	0.23164	3.48918	0.000484498	0.00255294	563	645	348	368	452	547	816	647	638	443	855	767	1024	812	849	698	1269	598
DUT	2997.67	0.84961	0.204759	4.14933	3.33452e-05	0.000325353	1779	2679	1785	1963	1962	1613	2441	2683	3964	2405	3523	3447	5555	3386	3026	2990	2834	2664
DYNC1LI2	1630.69	-1.01423	0.218494	-4.64191	3.45211e-06	5.91428e-05	1750	1996	2644	2819	797	1061	904	2439	3393	3395	722	1419	1179	1100	1113	1045	886	1188
DYNLL1	2465.88	1.56001	0.27974	5.57663	2.45216e-08	1.26406e-06	929	1894	757	877	905	1113	1383	2038	2565	724	2618	2486	5093	4174	3592	2452	3592	2530
DYNLRB1	4323.17	0.720546	0.172005	4.1891	2.80059e-05	0.0002862	3212	3860	2333	3291	2795	3889	4206	3753	3510	2665	5307	4503	6247	5243	4996	3784	6265	4274
EAF2	798.585	1.81854	0.311696	5.83435	5.39993e-09	3.7446e-07	403	362	261	172	323	321	332	602	306	132	1282	794	2029	1166	775	920	1333	452
EBNA1BP2	1747.52	0.734673	0.196871	3.73175	0.000190151	0.00126298	1135	1604	1062	1273	1172	1103	1665	1452	1580	1094	1826	1713	3049	2261	1923	1695	2255	1698
ECH1	2977.37	0.770425	0.222455	3.46329	0.00053362	0.00274831	1926	2963	1619	1955	2109	2043	1404	3066	3027	2449	3472	2659	5167	3597	3569	3668	4464	3033
ECHS1	2610.31	0.783354	0.207693	3.77169	0.000162145	0.00111775	1587	2706	1501	1587	1987	1511	2454	2519	2184	1600	3304	2792	3470	3481	3072	2640	3595	3224
EDC4	3495.22	-0.598633	0.193802	-3.08889	0.00200903	0.00797662	3452	4383	4626	4955	1698	1905	1701	5021	6340	6002	1747	2754	3505	3265	2988	2626	2088	3511
EGLN1	5352.27	0.439578	0.145624	3.01858	0.00253962	0.00961851	4372	4604	4342	4565	5180	3374	5311	5250	4866	2879	5946	5742	5450	6213	6833	6293	4445	5599
EGLN2	690.056	-1.22946	0.310731	-3.95668	7.59997e-05	0.000611461	748	1183	1152	1098	335	376	296	828	1062	1147	141	549	488	527	375	487	379	541
EIF1AX	10343.8	-0.610599	0.174448	-3.50019	0.000464931	0.00247779	14060	9514	13193	14932	15723	7887	8477	8073	4890	3390	7702	8742	7473	10022	7667	10326	9173	9922
EIF1B	2393.21	-1.04666	0.308358	-3.39429	0.000688062	0.00339658	5287	1513	3651	3355	2911	2448	2161	2285	2235	1950	1633	2254	1385	1370	1086	1244	1562	1274
EIF2AK2	7867.6	1.12144	0.328309	3.41582	0.000635893	0.00318223	3457	2654	7479	4133	4078	5661	8126	14557	22144	9002	11762	4737	10892	16517	9134	4706	8759	13436
EIF2AK3	2051.19	-1.40994	0.312915	-4.50583	6.61143e-06	9.82438e-05	4790	1502	3350	3344	2556	1765	951	2348	1580	1374	654	1625	1489	1100	732	1046	1039	1198
EIF2B5	3465.72	-0.671089	0.213448	-3.14404	0.00166631	0.00683057	3176	4201	4998	5319	2207	2098	2056	4913	6108	5365	1633	2948	3256	3176	2700	2602	2719	3234
EIF3I	9288.07	0.653737	0.185115	3.53151	0.000413192	0.00227061	6415	9533	5743	6371	8514	6616	9158	7841	7448	4774	10693	9046	13376	12266	10417	10711	13551	10263
EIF4A1	704.297	-1.29546	0.422093	-3.06913	0.00214685	0.00842088	806	488	1323	1897	192	935	397	1508	2372	2061	78	633	581	432	192	390	487	303
EIF5	16168.9	-1.12512	0.288489	-3.90005	9.61736e-05	0.000729731	31996	9005	26390	27609	19449	14764	15318	12822	15777	12463	10348	11923	11377	9228	7930	9015	4760	6532
ELF4	5385.06	0.841791	0.215436	3.90738	9.3302e-05	0.000713233	3806	4366	3626	2930	3671	2974	4860	6615	7144	3012	5715	5490	6010	6962	9408	5041	3658	5178
ELK4	7159.48	-0.760246	0.227471	-3.34216	0.000831293	0.00395773	8347	6549	11865	10776	9974	4266	5143	8676	11039	7865	3776	6451	4928	7254	4730	6057	6240	6832
ELMO1	5695.57	-0.725006	0.221406	-3.27456	0.00105827	0.00479724	8190	4171	8367	8856	7649	5382	6083	3825	4170	3396	3542	4191	5463	4872	3873	4464	2909	3560
ELMSAN1	5158.98	-1.1236	0.25804	-4.35435	1.33462e-05	0.000163323	6743	4996	9793	8537	5354	3939	4749	5643	5601	4250	1776	4614	3593	3221	3327	3034	1827	2734
EML4	8168.65	-1.03339	0.252854	-4.08691	4.37155e-05	0.000397259	8481	7216	15341	15483	7288	5884	5849	10710	14218	9328	3630	6262	6554	6251	4704	5259	4579	6399
ENO1	49006.8	1.01896	0.194253	5.24552	1.55845e-07	5.40355e-06	26496	40743	27444	28539	43162	31271	51494	39466	53499	40870	57387	45424	74995	72579	68698	60982	74828	59868
ENO3	263.391	-1.23776	0.329227	-3.75958	0.000170201	0.00115435	337	380	397	497	65	243	120	585	1113	1181	92	280	179	137	90	109	117	127
ENTPD4	4113.1	-0.497596	0.154532	-3.22002	0.00128182	0.00555139	4203	4650	5721	5170	2684	2759	3250	6040	9979	8630	2696	3696	3727	3928	3346	3161	3017	3233
EPB41L4A-AS1	3296.12	-0.713159	0.187677	-3.79993	0.000144734	0.00101821	4931	4041	3600	4477	3452	4061	3862	2999	2368	3119	2462	2774	3358	2464	1726	2997	3092	2903
EPC1	8414.76	-0.585297	0.169877	-3.44542	0.000570181	0.00291598	10644	8717	10445	11908	7338	9553	9509	10630	7793	6717	5186	8627	8037	6315	6229	6986	5680	7163
EPSTI1	6986.47	1.66998	0.315726	5.28934	1.22761e-07	4.58387e-06	2128	2236	4921	2083	2446	3326	7165	15192	17630	9386	12466	5181	9311	13560	10524	3001	13349	10672
ERAP1	10753.3	0.876123	0.26572	3.29717	0.000976644	0.0044901	4829	12029	6653	5079	7777	3978	6089	7692	13611	6842	13663	11083	13656	13095	16340	13860	9490	14190
ERCC3	2954.61	-0.798327	0.200105	-3.98953	6.6203e-05	0.000546222	3532	3448	4504	4155	3127	2258	2364	4206	5068	4983	1474	2733	2900	2191	1812	2166	1894	1815
ERCC5	1630.98	-1.03699	0.25116	-4.12882	3.64631e-05	0.000348192	1677	2133	2928	2545	1483	1079	1306	2337	2742	1976	726	1654	976	1147	929	948	769	1126
ERCC6L2	1960.97	-0.856939	0.220333	-3.88929	0.000100537	0.000755649	2343	2565	2797	2892	1815	1673	2131	2811	2357	2881	842	1989	1719	1466	1158	1746	1360	1965
ERP44	4128.93	0.741347	0.145658	5.08964	3.58735e-07	1.05158e-05	3089	3340	2681	2895	2953	2685	3652	4081	4429	2318	4897	4288	5076	5453	5426	3818	4729	4285
ERVK3-1	944.06	-1.83594	0.358168	-5.1259	2.96113e-07	9.17477e-06	1137	891	2080	2500	330	828	293	1352	1939	1905	162	711	423	386	268	375	266	343
ETF1	7324.92	-0.922243	0.294488	-3.13168	0.00173811	0.00706033	13773	3649	9778	13685	11869	6004	6000	4407	5513	3383	4424	4569	6515	4964	4957	4416	3642	3798
ETFA	3070.49	0.860217	0.168633	5.10111	3.37659e-07	1.00865e-05	2171	2316	1689	2245	2703	1999	2789	2306	2815	1702	3550	3023	5080	3984	3712	3084	4176	2369
EXOSC2	1419.99	-0.8476	0.239854	-3.53382	0.000409604	0.00225728	1422	1831	2139	2279	932	1035	791	2136	2558	2431	598	1215	1469	1128	813	1007	913	1083
EZH1	2694.4	-0.857957	0.207032	-4.14408	3.41179e-05	0.000330677	2982	3883	4079	3574	2224	1711	2074	4260	6288	4874	1388	2417	1598	2107	2246	1923	1987	2761
EZR	33376	-1.23433	0.332602	-3.71114	0.00020633	0.00133838	51130	13455	52689	87565	50426	21400	21452	18328	21129	11456	18374	17743	20451	23049	17990	13329	17357	12682
FABP5	415.178	1.30889	0.358321	3.65283	0.000259368	0.00158866	273	139	196	221	249	262	351	360	471	273	561	404	1204	561	240	381	330	186
FAM102A	24289.6	-0.922089	0.225838	-4.08297	4.44634e-05	0.00040155	29004	36168	36672	31730	25530	13104	16157	22959	20522	29950	8984	16790	17171	24087	19169	20018	19365	25370
FAM118A	1929.39	-0.885125	0.246858	-3.58556	0.000336353	0.00193986	2875	1872	2502	3325	1557	1189	1046	1725	2128	1636	1035	1535	2240	1083	1054	3957	977	1131
FAM120A	10970	0.446851	0.129748	3.44399	0.000573203	0.00292886	8477	9816	8955	9312	9129	7360	10938	11983	12984	9917	11435	11512	13903	11762	13626	12074	10543	10338
FAM133B	1223.35	-1.04405	0.260917	-4.00148	6.29485e-05	0.000526076	2040	1198	1699	2080	1346	1479	988	1432	1364	1359	528	1119	1159	674	603	765	677	766
FAM160A2	2148.14	-0.555061	0.181755	-3.0539	0.00225889	0.00874288	2255	2811	2368	3138	1552	1840	1660	2947	2669	2696	1423	2320	1686	1898	1525	1667	2049	1916
FAM160B2	1651.63	-1.04249	0.170168	-6.12628	8.99577e-10	9.35721e-08	2294	2020	2447	2593	1407	1358	1268	2698	3648	4778	920	1399	1232	1012	998	822	706	904
FAM168B	11646	-0.582952	0.174442	-3.34182	0.000832313	0.00395773	15481	9964	15486	16727	16400	7808	9236	9109	8712	6382	8774	9082	9564	10234	9681	9335	8964	10214
FAM177A1	2659.75	-1.39308	0.348675	-3.99534	6.46015e-05	0.000536528	3626	1117	4238	8090	5398	1586	1288	1150	1432	1184	1363	1416	1552	1498	1242	1138	1366	1021
FAM193A	3329	-0.831665	0.257837	-3.22555	0.00125732	0.00547784	4431	4111	4346	5073	2502	3481	2936	4364	4391	3729	1231	3902	2910	2030	2151	2091	1135	2352
FAM193B	2204.36	-1.20099	0.288366	-4.16482	3.11601e-05	0.000311869	2635	3870	3402	3298	571	1545	1127	5254	10003	10749	719	2385	1622	1096	936	1074	594	965
FAM214A	3598.24	-0.734779	0.230036	-3.19419	0.00140223	0.00592314	5165	2997	5620	4940	3971	3247	3772	4594	4320	3560	2689	3446	3034	2689	1853	2580	1640	2174
FAM21B	200.692	-2.39104	0.530439	-4.50767	6.55438e-06	9.76452e-05	508	108	492	580	10	611	586	3	648	215	2	54	25	50	0	537	26	9
FAM49B	11854.1	0.661133	0.130247	5.076	3.8546e-07	1.12265e-05	10014	8951	8248	8619	9705	7857	11563	12447	11271	5811	13911	13305	14850	13746	14961	11525	11993	9928
FAM60A	6330.05	-0.709364	0.220497	-3.21712	0.00129485	0.00557876	9405	5013	9513	8735	9629	5613	6709	5010	4714	4070	4647	5535	4328	5890	3960	5408	5647	5117
FAM76B	2314.11	-1.0096	0.261406	-3.8622	0.000112371	0.000826464	3180	1891	3744	4322	2276	1709	1621	3121	3551	2573	1204	2348	1444	1444	1321	1234	1183	1619
FAM96A	2537.23	1.00654	0.179895	5.59513	2.20456e-08	1.21101e-06	1804	1853	1427	1348	1934	1685	2433	2491	2063	1162	3303	2627	4127	3387	3007	2598	4063	2575
FANCA	291.851	1.03753	0.295741	3.50825	0.000451071	0.00242165	200	124	200	181	141	163	159	319	670	428	324	250	654	398	323	181	224	153
FASN	8344.14	-1.03102	0.313274	-3.29113	0.000997853	0.00457677	6018	7041	12957	22352	3639	2688	3432	5085	7477	5092	3882	4785	7319	5106	6323	4431	5625	5065
FASTK	3196.59	-0.607397	0.156855	-3.87234	0.000107795	0.000797847	3469	3887	4069	4518	2028	2262	2566	4170	5442	6416	2141	2981	3205	2458	2184	2287	2764	2002
FBRSL1	5128.48	-0.857175	0.181825	-4.71429	2.42561e-06	4.49974e-05	5823	6798	7392	7598	2856	2917	3169	6123	6644	7669	2646	4910	4044	3535	3595	3922	2707	3600
FBXL3	7220.06	-1.21641	0.283161	-4.29581	1.7406e-05	0.000202632	14270	4539	11595	13017	13644	6254	8243	5013	5179	3868	4949	4968	3727	3789	4099	4432	2153	3796
FBXL8	687.588	0.751542	0.181696	4.13625	3.53023e-05	0.000338774	604	507	392	481	502	844	1005	691	1151	1095	744	878	884	795	909	726	1197	654
FBXO11	2951.14	-0.609656	0.171972	-3.54509	0.000392482	0.00219827	4272	3055	3569	3842	2626	2862	3114	3841	3535	2965	2083	2954	2645	2086	2129	2265	1229	1832
FBXO3	2777.59	-1.02992	0.220238	-4.67641	2.91936e-06	5.21635e-05	3338	2796	4923	4672	3515	2049	2150	3533	3616	2884	1438	2402	1804	2096	1599	2079	1188	1852
FBXO34	5120.26	-0.971792	0.262154	-3.70695	0.000209773	0.00135319	7517	3421	6907	11044	8065	3714	3884	3511	3769	2139	2906	4023	3377	3555	3583	3730	2551	3635
FBXO6	1207.99	1.97062	0.290863	6.77507	1.2435e-11	3.1493e-09	562	429	345	342	499	648	777	1126	1629	878	1740	878	3014	1727	1907	822	2248	982
FCER1G	3039.51	1.93777	0.530319	3.65397	0.000258213	0.00158492	618	754	363	196	2351	449	749	1930	2208	676	653	1985	4139	2192	16128	1459	2165	1718
FCGR3A	14984	2.07043	0.505005	4.09982	4.13477e-05	0.000383519	5013	3559	1445	1385	7518	1623	6494	13844	9736	3307	8690	14317	23777	8498	66732	9156	2029	5142
FCHO1	2730.42	-0.777138	0.209789	-3.70437	0.000211914	0.00136247	3433	4368	3222	3382	1916	2405	2272	4674	4453	5704	1358	2937	2224	1965	1815	1797	1757	2356
FCHSD1	2035.81	-0.792619	0.177666	-4.46129	8.14685e-06	0.000111829	2478	2433	3079	2744	1378	1568	1712	4020	7047	6283	1058	1833	1585	1648	1524	1293	1653	1565
FCHSD2	3937.72	-0.801732	0.220014	-3.64401	0.000268427	0.00163555	6971	3264	5511	5165	4296	3100	3621	5083	5046	4540	2650	3515	3028	3045	2367	2597	3718	3135
FCRL3	4160.44	1.34711	0.29972	4.49456	6.97138e-06	0.000101452	2250	1834	2458	1849	1255	1326	2408	5045	7155	2420	8013	8399	3020	5037	4037	4180	4957	3753
FDPS	1478.06	0.617903	0.193038	3.20094	0.00136981	0.00583698	1065	1473	871	1136	1044	845	1427	1549	1559	1404	1737	1604	2288	1628	1548	1506	1903	1284
FERMT3	11322.9	0.688716	0.203704	3.38097	0.000722315	0.00354382	8383	11669	6447	7068	6382	5890	9155	11825	15407	9933	11062	11267	16038	14620	15725	11592	14525	11877
FGD3	15596.6	-0.653341	0.204061	-3.20169	0.00136623	0.00583025	14266	24996	18611	21352	10113	11202	14368	19798	17198	20976	8182	15353	13946	12124	12340	12574	7804	13777
FGR	5109.48	2.26493	0.387621	5.84315	5.12233e-09	3.63873e-07	1926	1684	939	577	1862	943	2486	7960	7796	2514	4482	6551	6095	4668	18509	4802	4559	2602
FH	1986.7	0.778046	0.205737	3.78175	0.00015573	0.00108121	1247	1913	1164	1313	1474	1043	1565	1854	1800	1177	2040	2085	3514	2438	2294	1945	1995	2074
FHIT	2305.84	-1.08521	0.310461	-3.49549	0.000473198	0.00251265	1646	4658	3755	3390	1982	2591	1756	2301	2882	1566	901	1677	2110	2003	798	1441	721	2303
FIBP	2963.53	0.78454	0.197411	3.97414	7.06326e-05	0.000575433	2026	2932	1645	1787	2109	2309	3084	3131	2590	2019	3392	3191	4473	3571	3721	2756	4237	2918
FKBP1A	8434.75	0.952432	0.238624	3.99135	6.56988e-05	0.000542831	5539	7683	4082	4458	7080	5205	8446	7421	7145	4992	7911	8277	12804	10553	14819	9237	10697	7190
FKBP3	1327.13	0.711031	0.217351	3.27135	0.00107036	0.00482947	949	1360	736	841	705	929	1153	1409	1622	1135	1355	1410	2253	1695	1433	1399	2155	1355
FLT3LG	170.339	-1.44589	0.400907	-3.60655	0.000310295	0.00182757	188	371	250	311	43	131	73	350	496	474	31	174	89	86	47	45	35	94
FLYWCH1	2715.23	-0.865073	0.20653	-4.1886	2.80685e-05	0.000286338	3043	4158	3648	3844	1374	1485	1599	3776	8732	7410	1148	2390	2521	2103	1767	1528	1575	1920
FNBP4	7319.41	-1.01497	0.205756	-4.9329	8.10158e-07	2.01674e-05	7894	10173	11136	12098	3663	6761	4923	12276	11599	12635	3366	6858	5479	4989	4235	5231	4151	6550
FOXJ3	8115.57	-0.685863	0.200505	-3.42068	0.000624653	0.00314758	10015	6965	11930	12660	10641	7810	10094	8491	8149	6722	6459	7217	5962	6336	5527	5370	4681	6866
FOXK1	7305.04	-1.44786	0.205291	-7.05274	1.75433e-12	4.86617e-10	10710	12122	11685	11266	8061	6387	6492	12129	9032	8767	2351	5476	4870	4063	3570	4529	2942	4516
FOXO1	13086.7	-0.75991	0.16176	-4.69778	2.63006e-06	4.78754e-05	16459	14583	17649	19741	19647	10216	9902	12677	9838	5581	7397	10617	9813	12664	9442	11603	7617	12861
FOXP1	15385.6	-1.15294	0.230804	-4.99531	5.87413e-07	1.52754e-05	23199	15049	25406	26579	16492	17198	15037	15631	11864	11521	6635	13909	10685	10298	7441	12133	5778	10470
FRYL	6863.18	-1.01206	0.252351	-4.01052	6.05843e-05	0.000512197	7602	6828	11909	12550	5637	5360	4926	9388	8212	6199	2447	5576	5211	5787	4288	4883	4350	7216
FUBP1	8934.2	-0.637776	0.178066	-3.58169	0.000341385	0.00196499	11566	7872	11321	14350	12334	6208	6414	9440	9506	7893	5783	7632	8148	7519	6642	7180	7260	7484
FYB	18120.6	-0.660465	0.20102	-3.28557	0.00101777	0.00465347	17420	23065	26413	25095	16615	14409	17302	24328	23219	18959	8992	15290	14167	16987	16293	10433	8373	18687
FZR1	3639.24	-1.01539	0.216122	-4.69822	2.62439e-06	4.78754e-05	5790	3401	4852	6570	3512	2778	2466	3036	4144	3230	1621	2907	2945	2475	2428	2055	1820	2073
G3BP2	20122	-1.28544	0.305563	-4.20679	2.59023e-05	0.00026895	40918	9614	34052	39077	48293	15908	19161	12738	15227	12586	11891	11875	12294	11882	9959	12175	11783	10701
GABARAPL1	5274.87	-1.57831	0.404121	-3.90553	9.40183e-05	0.000717768	10544	1616	7478	16343	7570	4215	3288	2385	2583	2461	3754	2772	1799	1446	1910	1666	2434	1159
GADD45A	3381.31	-1.57963	0.491052	-3.21682	0.00129618	0.00558039	10998	541	4382	8304	4644	2900	1314	640	1391	1798	1183	1261	1920	1427	735	2258	623	306
GALM	2078.82	1.02973	0.276447	3.72486	0.000195427	0.00128628	1165	1842	865	1232	1025	1503	1927	1870	2670	1144	2047	1903	4711	2200	2939	1580	2890	1959
GALNT2	2870.59	0.714445	0.225131	3.17347	0.0015063	0.00629879	2160	2683	1744	1785	2233	1552	2580	2356	2454	2555	3047	2426	5196	3196	3737	3376	4564	3274
GAPDH	48567.8	0.990095	0.220246	4.4954	6.94378e-06	0.000101372	37037	29124	25836	31465	40215	32639	51323	29530	36170	20524	66251	42588	91499	49787	64300	47132	48993	31749
GBP1	5516.02	1.87144	0.349249	5.35847	8.39288e-08	3.34853e-06	1228	3115	1824	1551	1691	1684	2918	5203	11685	4057	4086	3678	15062	8663	11236	4767	6699	6613
GBP4	10904.9	0.991569	0.219915	4.50887	6.51732e-06	9.7342e-05	5177	8718	6295	7508	12026	4508	7988	12194	17972	5008	9173	10908	19351	16979	15045	10838	13326	12491
GDI2	14051.6	1.00068	0.261076	3.83292	0.000126632	0.000915175	5211	13985	7823	8088	11376	6816	10914	14622	12141	6608	15126	14345	17989	20390	23527	15475	20166	17754
GGA3	4653.58	-0.618484	0.160852	-3.84504	0.000120531	0.00088092	4696	5739	6110	6749	2410	2910	3469	6366	7016	6771	2756	4219	4192	4048	3586	3681	3535	3976
GGCT	1014.23	0.90994	0.261771	3.4761	0.000508767	0.00265078	652	949	488	573	648	680	870	867	1008	716	953	1014	2170	1281	1158	1240	1476	1258
GHITM	12474.4	0.571977	0.139597	4.09735	4.17911e-05	0.000385789	9624	10757	8810	10121	12404	7017	12774	10525	10369	6061	15299	12983	14596	14624	15277	12542	16129	13000
GIGYF2	3407.45	-1.06315	0.238214	-4.46301	8.08163e-06	0.00011129	4970	3171	5597	5800	3788	2736	2526	3648	3985	3195	1263	2416	3086	2392	2193	2552	1647	2461
GLB1	1781.82	0.730888	0.218706	3.34187	0.000832146	0.00395773	1365	1257	1231	1306	1270	916	1472	1494	2147	945	1697	1517	2333	2249	3092	2049	1800	1761
GLIPR2	6501.11	0.88699	0.251806	3.52251	0.000427484	0.00233613	4405	6523	3040	3335	4452	3951	7587	6364	6037	2839	8306	7995	6465	7526	10554	6845	12221	6218
GLRX3	2350.37	0.712961	0.174049	4.09633	4.19747e-05	0.000386871	1772	1875	1541	1722	1844	1706	2277	2481	2325	1385	2567	2342	4091	2931	2453	2131	2828	2068
GLTSCR1	3164.42	-0.826295	0.207874	-3.97498	7.03861e-05	0.000574229	4624	3367	4748	4154	2590	3052	3481	3410	3746	3874	1799	3149	2868	2040	1836	1822	821	1891
GMEB2	4607.23	-1.48365	0.267067	-5.55533	2.77091e-08	1.37953e-06	7932	3383	8359	9744	6082	4048	3717	3230	3293	3300	2005	3016	3029	2317	1895	2259	1897	2372
GMFG	15093.6	0.445635	0.13651	3.26449	0.00109661	0.00492503	13081	14273	10309	12750	13833	12960	18391	13257	11867	9680	16254	15808	20779	17444	15626	15238	17849	14360
GMPR2	4134.22	0.734555	0.219145	3.35191	0.000802562	0.0038572	2354	4552	2357	2700	2924	2747	3898	4245	4055	3013	4699	4180	5478	5557	5390	4774	5585	4763
GMPS	4927.92	0.398964	0.124833	3.19597	0.00139362	0.00590389	3802	4470	4062	4452	5376	3890	5785	4533	4539	2679	5205	5220	5528	5819	5808	4950	4164	5118
GNAI2	43055.4	0.79313	0.199058	3.98442	6.76437e-05	0.000555747	30462	36433	27037	27299	34048	25850	44802	35785	37509	21216	51885	42716	50414	48587	71011	40612	44643	39452
GNAQ	4612.97	-0.973685	0.248057	-3.92525	8.66411e-05	0.000674712	7521	4025	6921	7393	7356	4582	4069	4121	4880	3333	2277	3188	2294	4075	3909	4134	2353	3489
GNB2	10063.9	0.708188	0.190976	3.70826	0.000208692	0.0013477	7053	8987	6551	6995	7147	6112	8718	8764	9907	6026	9614	9798	13315	12346	16046	8978	11190	9092
GNG2	15691	0.625863	0.205946	3.03897	0.00237391	0.00909739	13631	10314	10564	13467	14640	9348	17457	15963	13731	7439	21433	15934	14504	18178	22275	15263	17084	13921
GNG5	2709.3	1.18306	0.235037	5.0335	4.81592e-07	1.32951e-05	1443	2161	1415	1150	2007	1088	2432	2448	2711	1014	3440	2889	3243	3734	4796	2675	2661	2656
GNL3	3657.74	-0.592081	0.192814	-3.07074	0.00213529	0.00838146	3564	4012	4837	5795	4602	2385	3069	3875	4438	4486	2237	3084	3889	3367	2388	3131	3329	3256
GNLY	22398.9	1.57327	0.485455	3.24082	0.00119185	0.00527148	16802	4896	3334	5013	2885	4001	15086	35839	21801	12449	50005	53605	14419	18964	30079	7231	7115	12684
GNPTAB	5613.41	0.87116	0.25823	3.37358	0.000741968	0.00362581	2654	5720	3432	3207	3246	2498	4773	8460	7573	4288	6909	6531	4853	8128	8815	8128	8091	7596
GNS	7477.6	1.38019	0.334115	4.13088	3.61371e-05	0.000345646	3081	5315	3124	3012	5397	2342	5892	5974	6393	2680	7745	5818	8733	8068	21776	7263	4893	5978
GOLGA8B	604.759	-2.02357	0.328066	-6.16818	6.90805e-10	7.45174e-08	957	577	1673	1091	176	523	275	908	6812	1818	121	325	311	227	165	310	132	252
GOLT1B	2992.15	-0.94891	0.255214	-3.7181	0.00020073	0.0013123	5100	2149	4823	4576	5088	2174	2582	3252	3472	2265	2272	2329	1716	2172	1761	1566	1296	2164
GON4L	3948.9	-0.702608	0.201763	-3.48235	0.000497041	0.00260131	4122	5755	5201	5258	2327	3624	3351	6810	6878	5837	2145	4260	3502	2803	2665	2636	1590	3087
GOSR1	3180.02	-1.01285	0.213468	-4.74475	2.0876e-06	4.03995e-05	4464	2673	5406	5379	4906	2776	2560	2744	2696	1925	1853	2240	2369	2377	1944	2487	2141	2567
GOT2	3068.46	0.76793	0.244539	3.14031	0.00168768	0.00689256	1385	3310	1684	2331	1805	1353	1947	2649	3266	2089	2705	3738	4363	4823	3512	3560	3064	3263
GPATCH8	7359.13	-0.652433	0.193431	-3.37296	0.00074365	0.00363098	8037	7439	10829	10959	6525	7046	6882	9872	9161	9143	4091	7067	6839	5474	5782	6691	2913	6037
GPCPD1	7561.04	-1.10818	0.24184	-4.58228	4.59942e-06	7.54381e-05	10035	5785	13699	14366	8523	4741	4558	9746	7308	6563	4117	5526	5157	5374	4213	4500	2900	4557
GPI	9141.73	0.662414	0.177907	3.72338	0.000196576	0.00129239	6784	8640	6120	5946	7536	6089	9526	8153	7523	5663	11693	9015	11281	10910	11691	11401	9750	8623
GPN2	1560.13	-0.808938	0.21601	-3.74491	0.00018046	0.00121103	2282	1494	2226	2306	1558	1585	1306	1832	2155	1959	747	1384	1519	1176	1003	1010	796	1052
GPR132	5849.24	-2.94774	0.373976	-7.88217	3.21742e-15	1.88598e-12	12850	2330	13456	18827	13065	1695	1718	1172	1649	1945	766	1560	1342	763	1108	2404	1215	1749
GPR18	1929.13	-1.7147	0.368625	-4.6516	3.29367e-06	5.67622e-05	5992	886	2921	3448	1523	948	808	747	612	465	656	872	1207	1064	451	651	987	461
GPR183	14278.5	-0.997585	0.330903	-3.01473	0.00257206	0.00971611	33020	6019	21008	21686	21887	13937	8652	6054	8518	3082	6444	8844	8915	12633	10474	5630	3182	2864
GPR56	6314.05	1.89921	0.365675	5.19371	2.06141e-07	6.78403e-06	4292	1064	1871	1259	1322	2151	7200	14868	10620	9167	11140	12042	5169	6513	12468	7250	3881	4369
GPS2	140.379	-1.30866	0.394933	-3.31363	0.000920924	0.00428123	196	151	234	311	50	99	49	184	229	309	32	135	112	63	43	43	88	49
GRAMD1A	9357.46	-0.772754	0.239418	-3.22764	0.00124816	0.00546655	8874	18290	10026	12347	7180	6740	6629	9907	8703	10101	4290	8886	8514	7041	6594	6028	5230	6020
GRAP	219.764	-1.03728	0.26715	-3.88276	0.000103277	0.000774244	256	369	285	350	307	152	261	322	203	253	84	178	169	141	159	197	177	269
GRAP2	5401.38	-0.644296	0.158484	-4.06537	4.79555e-05	0.000426475	6387	6904	6490	7490	5014	3354	7005	6332	6005	7415	4302	5248	4342	4210	3346	4349	4941	4948
GRASP	4525.62	-2.37495	0.507984	-4.67524	2.93606e-06	5.23014e-05	14432	695	8349	13619	6425	4757	1424	1007	1649	1168	239	1030	1199	945	649	807	952	551
GRN	4384.33	1.03497	0.297941	3.47375	0.000513242	0.00266932	2942	2942	2790	1902	4087	1958	4023	3294	3379	2095	4244	3637	4867	5207	10665	6620	3720	3636
GRWD1	2526.49	-0.931421	0.238811	-3.90024	9.60963e-05	0.000729731	4399	1972	3223	4427	4051	1581	1682	1622	1868	1295	1514	1438	2191	2147	1584	1711	2093	2252
GSDMD	6122.83	0.545591	0.173812	3.13897	0.00169543	0.00691105	3882	6127	4276	5211	3910	4450	5973	6856	11069	8682	6357	6133	9162	7497	6740	6631	7690	5556
GSK3A	2574.36	0.720121	0.23539	3.05927	0.0022188	0.00864517	1803	2889	1249	1548	1467	1375	1934	2433	2576	1620	2428	3007	3707	3115	3524	2685	3142	2464
GSPT1	12254.2	-0.905737	0.255765	-3.54129	0.000398175	0.00221949	16067	8741	15750	27312	19283	6682	7023	8409	9451	6180	7132	9280	8332	10331	8124	8892	7593	8936
GSR	3167.3	0.694771	0.204099	3.40409	0.000663859	0.00330794	2133	2356	2516	2333	2333	1666	2765	3518	4446	1668	2716	3086	4395	3795	5238	3745	3358	3099
GSTO1	2987.52	1.06954	0.203198	5.26354	1.41311e-07	5.0811e-06	1709	2364	1398	1849	2269	1405	2845	2359	2231	1287	2827	3283	4219	5185	4233	3342	4177	3536
GSTP1	5721.85	0.808634	0.217722	3.71407	0.000203952	0.00132444	5064	3984	2790	4159	4672	2758	5281	3799	4146	3557	7824	5553	7789	5811	8360	5635	7534	4172
GTF3C2	2464.05	-0.583936	0.144756	-4.03394	5.48502e-05	0.00047545	2775	2832	3284	3284	2372	1579	1905	2593	2718	2744	1575	2245	2103	2106	2039	2304	1841	1985
GTF3C6	2085.9	0.839901	0.1534	5.47524	4.36925e-08	1.98835e-06	1589	1514	1322	1349	1807	1536	2253	1743	2029	952	2382	2136	3251	2823	2479	2097	2615	1814
GTPBP4	3354.81	-0.847136	0.20438	-4.14491	3.39946e-05	0.000330031	5286	2812	4360	5633	4759	2702	3403	3145	3209	2773	2312	2544	2787	2497	2093	2361	2497	2779
GZMA	10866.4	2.13628	0.338558	6.30995	2.79128e-10	3.84834e-08	5220	1971	2730	2989	3859	4686	10734	9384	8208	2078	31701	12852	15587	11269	11352	6488	14340	3841
GZMB	4134.28	1.69342	0.498595	3.39639	0.000682815	0.00337927	2991	276	877	542	1263	1432	3129	7273	8817	5928	7044	4337	9665	3837	7537	4232	2489	3593
GZMH	10471.4	1.69532	0.522372	3.24542	0.00117277	0.00520288	6618	810	1194	1348	1554	3777	15264	9907	9763	6835	38253	18071	12529	5756	6464	6112	11160	1556
H2AFZ	5929.7	0.56428	0.173161	3.25871	0.00111919	0.00501485	5388	4237	4082	5011	5503	4160	5566	5131	6807	3008	6010	5376	9458	7090	7017	4512	4494	5031
HAUS1	1177.93	0.985244	0.230131	4.28123	1.85864e-05	0.000212703	827	1019	544	604	821	834	1215	1319	1116	560	1240	1198	2072	1709	1467	1260	1543	1226
HBP1	5785.54	-1.18272	0.284627	-4.15533	3.24812e-05	0.000320141	11877	3861	9550	9160	9326	5697	6092	5552	4911	4186	4093	4399	3456	3001	2643	3394	1909	2968
HCLS1	34635.3	0.67031	0.159174	4.21119	2.54034e-05	0.000266142	24973	32426	22914	23697	22962	23822	38905	34401	34662	26970	42884	37132	44239	40125	42940	32104	45464	33594
HDAC10	57.129	-1.81774	0.384951	-4.72199	2.33544e-06	4.37426e-05	104	79	94	126	9	30	25	119	173	260	16	29	35	15	20	17	23	15
HDDC2	2410.04	0.729361	0.20126	3.62397	0.00029011	0.00173117	1675	2222	1501	1606	1634	2094	2696	2421	2087	1913	3124	2351	4026	2815	2435	2630	3080	3181
HDGF	10818.1	0.500289	0.16086	3.1101	0.00187027	0.00749991	8788	10280	7307	8824	8443	7103	10497	9411	10717	6247	10540	10576	15434	12009	13956	11177	11414	10467
HDLBP	9982.33	0.616347	0.198055	3.112	0.00185825	0.00747534	7122	10536	6199	6798	5725	6120	7535	9784	10698	6214	9811	9621	16056	12681	11596	8924	6424	7665
HEBP2	3976.31	-0.598786	0.19139	-3.12862	0.00175629	0.00712421	4302	3938	4792	6845	4010	4988	5409	4154	5377	4009	2627	2681	3811	3802	3226	3308	4129	3312
HECTD1	6271.92	-0.961654	0.239422	-4.01656	5.90526e-05	0.000502795	7361	6452	9747	11481	6675	5112	4345	9303	9511	6599	2543	6026	5149	4399	3699	4794	2823	5195
HELZ2	11603.8	1.15568	0.273633	4.22346	2.40581e-05	0.000256577	4736	8069	7783	5834	3545	5484	8290	17445	24553	16543	18439	7676	20861	18394	12739	5836	10104	13898
HENMT1	1645.56	0.487106	0.138389	3.51983	0.000431829	0.00234542	1333	1507	1234	1312	1294	878	1522	1665	1902	1012	1800	1954	2117	1728	1838	1890	1931	1347
HERC1	8561.21	-0.91706	0.234242	-3.91501	9.03995e-05	0.000696531	8167	12234	12210	14612	4483	5371	5083	13140	12125	8065	3240	7651	6314	7294	5899	5743	4717	9839
HERC3	3721.08	-0.975934	0.221382	-4.40838	1.04148e-05	0.000135719	5776	2953	5704	6379	4948	2607	2852	2925	3949	2867	2214	2491	2461	2811	2779	2706	2265	2795
HERC5	3721.23	1.39842	0.31649	4.41853	9.93752e-06	0.000131261	1321	1125	2933	1797	1576	2444	3245	5937	10702	4670	5807	2836	5848	8128	3767	3110	5886	6374
HERC6	4176.73	1.46152	0.304314	4.80267	1.56568e-06	3.24557e-05	1393	2048	2922	1446	1954	2805	5472	9350	11844	6890	5939	3160	6656	9818	4389	2747	5819	8804
HEXB	2639.49	0.797505	0.221109	3.60684	0.000309952	0.0018274	1829	2727	1337	1507	1859	1505	2830	2709	2689	1551	3320	2733	3350	3531	3409	3043	3288	3013
HGS	2581.4	-0.572011	0.179129	-3.19328	0.00140666	0.00593752	2622	3375	3064	3698	1369	1722	1714	4161	5482	5655	1491	2478	2444	1933	2246	1846	1979	2100
HIF1A	7867.99	-1.47614	0.334049	-4.41893	9.91896e-06	0.000131261	20253	3832	14081	12581	17433	6393	6286	5789	6881	8031	4040	4971	5086	2983	3086	4520	2707	3508
HIGD1A	2895.57	0.977663	0.148483	6.58435	4.56868e-11	1.02356e-08	2166	1980	1442	1920	2446	1670	1911	2391	2633	1129	3587	3527	4153	3796	3535	2714	3962	2941
HIP1R	3785.47	-1.62445	0.24382	-6.66248	2.6924e-11	6.27329e-09	5482	4155	7663	7440	2073	2112	2310	5171	4684	6594	1392	2693	2230	1741	1402	1677	2378	2207
HIPK1	10665.6	-0.902102	0.193786	-4.65514	3.23767e-06	5.61292e-05	15388	9810	15913	17132	13904	9981	9708	14094	13151	12202	5542	8647	7835	8763	7385	8676	6722	8273
HIST1H2BK	1171.66	1.28991	0.285342	4.52057	6.16727e-06	9.331e-05	641	845	567	411	696	640	1071	1153	1169	553	1282	897	2616	1797	1595	1417	1491	1097
HIVEP1	3744.98	-1.01208	0.219818	-4.6042	4.14056e-06	6.91083e-05	4956	4151	6699	5256	7202	5193	3887	4330	3533	3161	1821	3616	2582	2356	2315	2625	1270	2804
HM13	5575.24	1.01616	0.196434	5.173	2.30366e-07	7.37298e-06	3495	3949	2945	3667	3599	2905	3430	4183	5052	2844	6429	4728	9846	7919	7483	3868	5547	4351
HMGB1P5	367.497	2.39853	0.479015	5.00721	5.52242e-07	1.46886e-05	71	52	48	74	45	47	62	56	95	35	1009	836	171	947	51	68	87	46
HMGN4	7019.35	0.643341	0.177535	3.62375	0.000290362	0.00173117	4744	6251	5440	4839	5957	5048	8001	7589	7856	3826	7960	6761	7810	10603	8762	7578	9892	8600
HMOX1	2090.06	1.76699	0.530054	3.33361	0.00085728	0.00405329	503	614	354	170	1681	104	339	1255	1141	77	385	1194	4158	1323	10039	629	77	336
HN1	3938.7	1.35273	0.232239	5.82472	5.72072e-09	3.92038e-07	2029	2856	1476	1843	2248	2117	3595	3147	4110	1600	4938	3764	7414	5082	6166	3346	4597	3276
HNRNPA1L2	632.861	-0.872473	0.237259	-3.6773	0.000235714	0.00148116	788	693	1043	910	543	679	605	732	738	620	357	647	511	385	375	466	426	443
HNRNPA2B1	51222	0.570827	0.177316	3.21926	0.00128521	0.00555779	35339	54942	35940	34594	33018	36150	53774	52058	59497	46144	56427	57168	71965	57131	58342	51851	60536	51140
HNRNPA3	27203.4	0.563917	0.13789	4.0896	4.3211e-05	0.000394355	19561	23988	20903	21501	23038	19081	31440	25315	28584	18246	34227	29403	33085	32379	29501	26733	28318	29453
HNRNPH1	22164.1	-1.0466	0.282631	-3.70305	0.000213022	0.00136658	22673	26749	39946	37853	9757	18849	12526	41671	56002	58442	6253	22243	16359	16123	12595	14652	11550	15994
HNRNPR	15763	0.584232	0.148242	3.94107	8.11198e-05	0.000641144	10625	15250	11091	12391	12684	10277	16546	14660	14902	10227	17900	17037	21494	18685	17668	15714	17875	15944
HPRT1	2231.34	0.786743	0.160498	4.90189	9.49172e-07	2.26717e-05	1547	1831	1371	1593	1971	1480	2446	1946	2013	989	2887	2241	3063	2802	2743	2294	2815	1990
HPS3	2599.24	0.703845	0.227418	3.09494	0.00196854	0.00784319	1550	2303	1936	1818	1674	1725	2586	3133	2695	1951	3727	1936	3702	3527	2869	3428	2808	2838
HPS4	2579.93	-0.707195	0.158326	-4.4667	7.94369e-06	0.000110607	2743	3161	3865	3471	2049	2133	2231	3375	3667	3752	1778	2222	2214	2071	1744	2208	1734	2291
HSP90B1	41203.1	1.13344	0.207535	5.46146	4.72229e-08	2.0998e-06	28543	26564	19830	22415	26249	29356	32550	27629	30778	17235	62329	50834	74438	49502	37182	27920	32373	27270
HSPA9	16924.7	-0.901193	0.224386	-4.01627	5.9127e-05	0.000502795	26570	12836	22825	30707	23776	12885	13386	12323	12984	9234	9141	12386	13857	13505	11484	12873	12629	12057
HSPB11	1008.95	0.62373	0.205807	3.03066	0.00244019	0.00929632	839	793	704	747	847	771	924	1071	1428	834	1089	1056	1808	1262	857	790	1303	746
HTATIP2	1910.56	0.813553	0.189492	4.29334	1.76001e-05	0.000204225	1324	1791	1128	1089	1219	1274	2043	2254	2244	1261	2424	2170	2413	2546	2297	1817	3246	2439
HUS1	1287.48	-0.745796	0.207618	-3.59215	0.000327959	0.00190465	1814	1059	1737	2124	1499	1222	1134	1260	1170	1244	879	933	1159	1017	916	911	1150	1075
IBTK	4787.12	0.626797	0.156985	3.99271	6.53223e-05	0.000540486	2959	4453	3528	3736	2965	2747	4239	5421	5730	2935	5314	4975	6412	6349	5465	4942	4057	5071
ICMT	3099.23	1.20758	0.247477	4.87958	1.06312e-06	2.46721e-05	1628	2663	1194	1477	2284	1454	3071	2688	3145	1455	3337	2997	4733	5027	4954	3271	4053	3390
IDH2	8994.71	1.26662	0.2139	5.92154	3.18938e-09	2.51056e-07	5826	5400	3716	4828	5590	4678	8558	7503	8741	4951	13047	8536	17506	11205	11130	6873	11835	5450
IDI1	6403.2	-1.3103	0.363978	-3.59994	0.000318288	0.00186334	13607	2211	8952	15629	10336	4951	4696	3600	4089	2821	3534	5074	2981	2888	3030	3757	4417	2904
IER3IP1	1231.87	0.936255	0.217445	4.30571	1.66453e-05	0.000195088	687	1089	666	779	920	743	1275	1050	1150	552	1874	1538	1356	1556	1481	1334	1609	1439
IFI16	11039.5	0.804969	0.220937	3.64343	0.000269028	0.00163579	5971	7865	8935	7955	7058	5873	8494	15843	19436	9746	9437	9870	20257	14944	14973	9490	7240	12302
IFI27	2755.14	4.08656	0.502586	8.13108	4.25471e-16	4.95674e-13	44	29	76	56	63	947	2437	4717	15073	2581	9262	536	2698	7325	4139	106	23047	3528
IFI27L2	1182.3	0.64846	0.151262	4.287	1.81105e-05	0.000208074	925	892	770	1010	1149	1104	1770	1234	980	892	1466	1480	1476	1331	1289	1194	2475	659
IFI35	2978.14	1.80661	0.295591	6.11184	9.84861e-10	1.00646e-07	945	1552	1024	1052	880	1379	1729	3323	5299	2854	4087	1757	6913	5069	4610	1537	5219	2956
IFI44	3116.57	1.66224	0.343223	4.84303	1.27876e-06	2.77939e-05	934	903	2202	938	775	2407	3934	11031	25263	12883	5800	2373	5226	7064	2612	1973	6947	4576
IFI44L	8134.17	2.42942	0.517464	4.69486	2.66791e-06	4.84129e-05	780	536	1925	310	469	6410	8764	28580	53369	32330	17165	2413	15853	31353	3698	1472	29009	17189
IFI6	9598.69	2.49718	0.334381	7.46806	8.13834e-14	2.78858e-11	2374	2437	2451	1640	1837	6218	8501	11892	16361	10386	21342	4499	21856	17703	11912	2774	18908	12216
IFIH1	2803.76	0.955566	0.183738	5.2007	1.9854e-07	6.57098e-06	1851	1771	2087	1559	2035	1902	2479	4107	5633	2710	3373	2728	4090	4537	3303	2123	3035	3668
IFIT1	1808.93	3.0251	0.411519	7.35107	1.96624e-13	6.36298e-11	166	321	343	111	125	537	1227	2909	4814	1489	2554	512	3867	4788	3735	371	2267	3366
IFIT3	3378.6	3.33119	0.420058	7.93031	2.18595e-15	1.59164e-12	453	246	460	165	325	1600	2088	5167	9179	2644	4608	737	7266	9174	7529	536	5334	6218
IFIT5	3758.65	0.898272	0.283792	3.16525	0.00154951	0.00641955	2991	1361	3317	2117	2301	3128	5277	3790	4843	2530	6445	4029	4042	5675	3586	2800	4060	3056
IFITM1	17914.5	1.07197	0.203828	5.2592	1.44684e-07	5.10779e-06	12065	11891	8514	11361	12737	15454	21090	17892	19140	16904	27841	16110	23994	28297	20911	12364	30191	20835
IFITM2	11582.4	1.14366	0.268424	4.26063	2.03849e-05	0.000227912	9049	7340	4271	6125	8331	6748	13368	13229	10914	6431	16749	10874	14858	11671	22481	11781	17948	11282
IFITM3	7343.27	1.61417	0.531054	3.03956	0.00236921	0.00909135	3131	2527	724	425	3410	1444	4331	3323	4125	3175	2978	3409	12873	5834	33761	2081	6784	3677
IFNGR1	3492.33	-1.24433	0.327001	-3.8053	0.000141634	0.00100133	6558	1686	5827	7302	5954	1639	1689	1858	2170	1675	1717	1680	2064	1721	2939	2272	2279	1850
IFRD1	1950.61	-1.32775	0.33894	-3.91735	8.95277e-05	0.000691997	3286	1382	3026	4557	2006	2213	781	1598	1735	1073	377	1462	1257	1482	931	1180	1164	1544
IGJ	32798	1.6988	0.499368	3.40189	0.000669205	0.00332604	19316	8765	7203	1451	10013	9805	9603	5225	9041	1806	82588	39715	94528	31336	10127	5481	3259	1292
IGKV3D-20	211.496	1.80498	0.534158	3.3791	0.000727228	0.00355975	87	17	35	5	82	36	25	41	23	10	163	144	1347	195	16	45	62	7
IGLV1-44	2611.16	2.0408	0.520122	3.9237	8.71984e-05	0.000677241	801	249	507	177	249	421	769	587	738	327	2373	1623	14483	3389	993	167	524	45
IGLV1-51	460.858	1.93617	0.491981	3.93545	8.30404e-05	0.000651023	295	26	91	20	100	234	91	113	129	48	544	382	1822	799	291	71	82	32
IGLV3-9	308.378	1.6738	0.469235	3.56709	0.000360966	0.00205535	161	56	108	74	47	297	522	114	124	130	379	249	1479	261	101	100	40	34
IGLV5-45	330.698	2.29124	0.47296	4.84447	1.26951e-06	2.77702e-05	117	23	56	54	99	173	67	56	63	50	658	360	1129	575	55	95	137	42
IKZF5	4082.47	-1.25846	0.302428	-4.16119	3.16598e-05	0.000315785	7710	2838	7318	6987	6200	3937	3513	4084	4079	5113	2811	3389	2118	2108	1438	2963	1387	2054
IL11RA	886.409	-1.66255	0.298105	-5.57707	2.44607e-08	1.26406e-06	1111	1572	1766	1440	347	766	441	2301	6021	4482	190	712	443	385	386	343	209	383
IL12RB1	4300.47	0.739248	0.181655	4.06952	4.71111e-05	0.000420248	3532	3441	2448	3066	3742	2556	5513	4337	5205	4134	5516	4234	5893	4698	5822	3759	6104	3687
IL16	20087.8	-0.708351	0.151817	-4.66581	3.07401e-06	5.37721e-05	21605	26857	26887	27931	19719	12171	20792	21075	15110	10070	11697	15381	16021	18695	16443	15541	10064	19461
IL17RA	7263.63	-0.634402	0.181592	-3.49356	0.000476628	0.00252396	7868	10365	8947	9399	5437	4258	6365	8380	6905	5956	3792	6110	5990	6168	6995	7536	3892	7114
IL2RG	44101.3	1.09529	0.204527	5.35521	8.54559e-08	3.38626e-06	24872	37173	21218	23127	30993	27940	47784	39342	40358	21381	67853	50769	55085	61624	53648	38882	62984	53010
IL32	42705.5	0.574998	0.171579	3.35122	0.000804569	0.00386366	39244	40531	25129	29223	26013	32154	46192	35450	29768	26916	47572	48508	49503	55689	49347	29608	61627	20176
IL4R	16417.8	-0.889935	0.20809	-4.27669	1.89691e-05	0.000215788	21184	18547	22059	27862	16673	13390	12399	20189	14686	19369	6553	11624	14026	14866	12295	18151	17563	15272
IL6ST	13639.4	-0.90428	0.269954	-3.34976	0.000808815	0.00387765	16158	19092	17682	22442	11839	16084	13243	22256	16500	37608	5772	16335	10797	10121	5427	20659	7269	11309
ILF3	20183.1	-0.579241	0.154972	-3.73771	0.000185706	0.00123768	23323	25660	25198	25480	11831	16214	16823	25173	33409	30322	11423	19401	20041	16839	15317	15917	13108	16532
ING3	2115.95	-0.747357	0.246792	-3.02828	0.00245947	0.00935144	3068	1508	2898	3646	2728	2175	1994	1810	1769	1061	1510	1903	1943	1383	1264	1380	1303	1288
ING5	1678.13	-1.20436	0.236642	-5.08937	3.59252e-07	1.05158e-05	1800	2745	2364	3100	1441	986	1041	1951	2155	1872	577	1353	1222	1159	912	1254	1418	1520
IP6K1	3924.78	-1.01039	0.239569	-4.21754	2.46979e-05	0.000259684	5664	2870	6341	7342	6982	2275	2875	2790	3012	2031	2604	2800	2877	2466	2439	2531	2100	2329
IP6K2	3438.31	-0.611335	0.199214	-3.06873	0.00214967	0.00842088	5329	2873	4197	4823	3833	3219	3397	2888	3788	2883	2325	3030	3298	3032	2208	2984	2748	2084
IQGAP1	24364.4	0.837746	0.221125	3.78856	0.000151523	0.00105792	14063	21029	15739	16012	13910	9842	17881	28974	31121	12394	22192	26476	25589	35328	42785	27722	22627	24125
IQSEC1	7570.55	-0.919061	0.248836	-3.69344	0.000221244	0.0014054	9434	7473	12082	12796	7497	3138	3671	8459	10576	9062	2841	5118	5051	6835	6834	5187	5773	7349
IREB2	6112.05	-1.00214	0.23072	-4.34355	1.40197e-05	0.000169782	10632	5149	9593	9033	8944	4611	4254	5730	6126	5382	2643	4899	4620	4593	4098	4382	3445	5000
IRF2	4912.08	0.728268	0.235695	3.08988	0.00200239	0.00796172	2500	5482	3190	3022	3188	2660	3845	4995	5118	2797	4643	5355	8192	5956	6143	5632	5328	5349
IRF2BP2	18680.3	-1.0954	0.307772	-3.55912	0.000372102	0.00211257	39624	10041	26421	33476	24521	19213	14524	11477	14097	6786	9718	17090	11161	12744	8668	7953	6869	7513
IRF7	5417.15	1.28289	0.313396	4.09351	4.24884e-05	0.000390371	2282	2495	2399	4195	1090	2380	2979	7854	10367	8484	6396	2557	10067	10486	8303	2052	7162	5240
IRF9	256.519	-1.64104	0.415195	-3.95247	7.735e-05	0.000618907	326	284	673	471	23	186	78	843	1576	1535	26	133	229	110	72	66	88	112
IRS2	8250.6	-1.52692	0.381246	-4.00507	6.19991e-05	0.000520382	20787	2495	13734	17791	9670	14158	7761	3620	4345	2876	2563	5068	6212	3390	2849	3485	1193	1930
ISCA1	5104.94	-1.02591	0.321678	-3.18924	0.0014265	0.00600386	9134	2537	6554	11354	10430	5259	4988	2739	3138	1868	4315	3116	2979	3667	2430	3167	2952	2235
ISG15	7923.38	2.52796	0.315276	8.01824	1.07275e-15	1.04146e-12	2486	1672	1610	1648	2150	3867	5290	7370	15237	6375	13825	4160	18725	17032	10628	2203	21834	9777
ISG20	11475.9	0.885994	0.261769	3.38464	0.000712719	0.00350345	7375	9048	6275	7810	5728	7440	7759	9650	11465	12612	12854	9408	26295	16473	9187	12133	19820	11883
ISOC2	889.103	1.36847	0.285761	4.78886	1.67733e-06	3.41623e-05	379	779	326	307	425	318	752	698	755	413	1191	929	1652	1258	1208	783	1123	819
IST1	8561.54	-1.0024	0.183872	-5.4516	4.99192e-08	2.18631e-06	11386	8681	13979	13932	10573	5938	5707	8956	10367	8060	4541	6866	6187	6286	5455	6447	5475	6151
ITCH	4967.48	-0.639216	0.203451	-3.14187	0.00167873	0.00687054	6955	4221	6786	7120	6907	3184	4066	5678	5840	3325	2649	4077	4266	4831	4043	4141	3564	3802
ITGAL	35305.7	0.696371	0.209453	3.32472	0.000885078	0.00414103	24479	29218	25273	25070	20299	15992	32227	46478	53267	27459	49412	40496	31778	37076	52112	23678	24652	23421
ITGB2	66129.6	0.679546	0.193688	3.50846	0.000450702	0.00242165	53825	52003	42135	49242	46959	32467	69984	65999	68707	39231	84551	67741	81624	61493	99840	55836	73215	49235
ITGB7	21102.7	0.886009	0.220056	4.02629	5.66635e-05	0.000486821	12263	18227	12433	13630	11613	10566	20585	26189	29963	18833	33025	26218	19020	30024	23796	15589	31171	22834
ITM2C	8697.52	1.05885	0.315567	3.35538	0.000792569	0.00382812	5426	7348	4617	3186	4802	3336	4491	3709	2536	2474	14468	7475	20012	10110	6001	5693	6071	5117
ITPA	2239.92	0.584184	0.173352	3.36994	0.000751848	0.00365569	1917	1892	1382	1820	1868	1835	2184	2640	2572	2229	2519	2208	3543	2490	2475	2276	4203	2460
ITPKB	25535.3	-0.78475	0.174826	-4.48876	7.16391e-06	0.000102984	31244	33296	33411	36685	26385	17045	23494	24978	19330	19781	14742	26568	20010	18961	15905	21837	12069	19451
JMJD1C	6338.01	-1.52969	0.264411	-5.78529	7.23888e-09	4.84672e-07	11484	6391	10913	12047	7156	5945	5259	8508	6970	6959	1797	4945	4091	2967	2774	3837	2445	4164
JMJD6	3101.02	-1.49867	0.359965	-4.16338	3.13565e-05	0.000313296	7224	1112	4731	7310	3359	3572	2050	1543	2329	1814	1306	1987	1943	1282	1217	873	748	1007
JOSD1	16171.6	-1.28816	0.339321	-3.79629	0.000146876	0.00102954	27839	6502	27431	38746	25863	13865	12229	8203	10526	5728	11147	9870	7633	8820	7802	6717	5961	6231
JUND	36432.8	-1.12897	0.328465	-3.43709	0.000587993	0.0029861	96355	17782	40314	62577	45207	36019	24219	20427	19483	15492	19067	29259	23999	22275	18299	15244	24058	13872
KANSL2	4010.65	-1.08013	0.333805	-3.23582	0.00121295	0.00535334	7709	1863	6573	7377	4837	4894	4080	3075	3464	2702	3144	3153	2743	1808	1727	1509	998	1421
KANSL3	4034.1	-0.534081	0.149641	-3.56908	0.00035824	0.00204383	4526	4300	5507	5274	4076	3031	3640	5298	6213	4287	2889	3837	3620	3592	2867	3103	2696	3895
KARS	13577	0.544181	0.1524	3.57075	0.000355966	0.00203339	10894	12859	9515	9999	12662	11116	15588	12379	12336	8511	15376	13429	15888	17744	16512	14537	19964	15888
KAT5	1466.33	-0.759423	0.206904	-3.67042	0.000242152	0.0015149	1809	1568	1812	2525	1457	953	841	1262	1360	1071	695	1082	1381	1221	1211	1050	1159	1264
KAT6A	17535.7	-0.953823	0.201449	-4.73481	2.19263e-06	4.18064e-05	25688	15192	26439	29968	21342	15485	17953	18545	16953	12724	10399	14025	14000	11352	11338	13134	6861	12826
KBTBD2	5878.52	-1.10071	0.268964	-4.09242	4.26889e-05	0.000391595	12346	4144	8461	9279	8085	5590	5274	4704	5446	3870	3808	4858	3393	3453	3219	2904	2548	2502
KCNQ1	2733.14	-0.933533	0.208542	-4.47648	7.58844e-06	0.000107549	4164	3515	3393	4031	4064	2674	3543	1818	1607	2217	1117	2026	2066	1920	2493	2456	1656	2270
KCTD2	4430.23	-0.484962	0.159409	-3.04224	0.00234822	0.00902267	5717	4140	5198	6196	4732	4552	4976	3634	4167	2480	3069	3895	3683	4416	3713	2936	3635	4125
KCTD5	2186.72	-0.846872	0.257402	-3.29008	0.0010016	0.00459035	4201	1588	2816	3242	3441	1331	1572	1135	1487	880	1198	1441	1837	1481	1949	1577	1767	1604
KDELR1	2906.1	0.822228	0.219205	3.75095	0.000176169	0.00118909	1840	2780	1937	1462	2059	1763	2370	2447	2650	1741	3779	2901	3414	4312	3673	2794	2972	2956
KDELR2	2678.49	0.759089	0.158323	4.79456	1.63029e-06	3.35564e-05	1921	1778	1932	2078	2456	1390	2066	1951	2226	1189	3257	2554	3385	3713	3484	1967	1744	2017
KDM2A	22646.2	-1.26281	0.253951	-4.97266	6.60406e-07	1.67985e-05	41060	18100	40744	36810	25619	25777	19230	23025	28187	23975	10883	18929	14941	12256	10595	10165	7158	10982
KDM3A	9315.58	-1.26718	0.225971	-5.60769	2.0504e-08	1.14842e-06	14039	9390	15888	16860	11223	9106	9001	12215	11805	9865	4700	7968	5802	5346	4136	4898	3094	5910
KDM3B	6146.08	-0.904192	0.236618	-3.82132	0.000132738	0.000948708	6801	6350	10499	10029	5036	4926	4480	8506	8132	6652	2447	5619	4744	4772	4330	3808	2997	5172
KDM6A	6130.54	-0.902929	0.220153	-4.10136	4.10724e-05	0.000382157	9727	5075	9199	9560	6116	5628	6492	6929	4522	3465	4324	5292	4659	3850	3570	4244	2708	4004
KDM6B	6165.21	-1.71434	0.299069	-5.73226	9.90996e-09	6.26012e-07	12834	6156	10517	12032	6729	3826	3176	4983	4583	4150	1481	5099	2645	2921	2132	2546	1258	3094
KHNYN	6862.64	-0.940693	0.224547	-4.18929	2.79832e-05	0.0002862	10880	5547	10606	10954	5200	5516	5072	7274	8024	7429	3861	5557	6197	4351	4091	3900	4387	4351
KIAA0430	10185	-0.632685	0.202922	-3.11787	0.0018216	0.00734823	11701	10097	15320	14114	10319	9045	9248	13282	11359	9055	5358	9168	9201	10552	6717	7288	6929	11132
KIAA0922	8597.2	-0.849797	0.22672	-3.74822	0.000178097	0.00120071	11495	9935	12566	12367	7883	8497	8296	13427	11122	13155	3588	8857	8034	6197	4893	7891	3697	6129
KIAA0930	4107.16	1.14237	0.341403	3.34609	0.000819598	0.00391324	2208	3422	1701	1843	2870	1496	3689	2882	3639	2044	3471	3318	5112	4042	11631	4237	3338	2570
KIAA1429	6418.69	-0.947351	0.210547	-4.49948	6.81193e-06	0.000100201	9741	5228	9821	10775	8534	5546	5912	5966	5392	3714	3908	5101	4568	4663	4129	5045	3412	4329
KIAA2013	4118.92	0.967843	0.171816	5.63303	1.77075e-08	1.02125e-06	2691	3411	2211	2364	2589	1896	3589	3706	3991	2417	4982	4456	5746	5639	5600	3880	5666	3966
KIF21B	12207.2	-0.666198	0.182001	-3.66041	0.000251809	0.0015538	12186	12785	17839	19267	8026	7044	7495	16361	19009	14638	7248	10314	10564	10659	9489	7487	9140	10785
KLF16	2403.3	-0.916393	0.293516	-3.12213	0.00179549	0.00725293	4389	1398	2808	4827	3288	2374	1448	1116	1421	1096	1624	1358	1496	1926	1893	1075	1419	1678
KLF3	22579.7	-1.03259	0.281613	-3.6667	0.000245702	0.00152744	29506	14491	39793	45581	34204	19784	28770	15996	19694	13190	16881	18004	14485	12617	11911	11672	9095	10496
KLF6	24739.8	0.964817	0.216824	4.44978	8.59596e-06	0.000116717	22750	17815	11716	11391	7328	22851	19443	28764	24430	23659	24769	33387	36981	33555	31350	22623	29373	18273
KLHDC2	3671.23	-0.894675	0.197881	-4.52128	6.14677e-06	9.3242e-05	4787	3725	5831	5644	3748	2377	2949	3707	4115	3615	2236	3392	2575	2842	2093	2770	3254	2980
KLHL24	4159.2	-1.41484	0.2895	-4.8872	1.02282e-06	2.40063e-05	7336	2753	8401	7691	8386	3171	3407	3786	3506	3060	2643	2625	2042	1789	2073	2713	1121	2003
KLHL36	8627.52	-0.54013	0.166024	-3.25331	0.00114067	0.00509541	8831	11126	11660	10410	8207	6772	7074	8756	9389	8533	5285	8466	7357	8334	6471	9369	8374	8821
KLRD1	3215.53	1.67173	0.39093	4.27628	1.90042e-05	0.000215788	2550	721	897	724	552	800	2534	4992	3614	2427	8338	5005	2302	2861	4748	3617	4157	2494
KLRG1	1829.54	1.19135	0.316366	3.76572	0.000166073	0.00113809	1352	737	987	941	1332	975	2237	1391	2395	707	3899	2688	1170	2409	1994	2176	2718	806
KMT2D	9064.39	-1.04039	0.270645	-3.84412	0.000120984	0.000882015	9356	10109	15856	16580	6816	4656	4536	12417	13818	11250	2640	6740	6344	7830	6675	6349	4266	9568
KMT2E	15369.1	-1.05998	0.234362	-4.52284	6.10149e-06	9.27969e-05	22606	12085	24982	28423	19571	15626	14122	17669	15243	11607	8293	12552	11808	9126	9015	9659	5150	10131
KRAS	5226.86	-0.697485	0.197593	-3.5299	0.000415718	0.00228233	6222	4415	7666	8578	8100	3614	4081	4544	5030	2861	3355	4153	4675	4446	3742	4000	2825	3608
KRR1	2079.1	-0.763448	0.246296	-3.09972	0.00193704	0.00773354	3256	1408	3203	3076	3511	2123	2398	1968	2130	1395	1500	1790	1613	1645	1250	1520	892	1272
KRTCAP2	89.3106	-2.03203	0.447041	-4.54552	5.48008e-06	8.57273e-05	102	164	204	198	17	57	33	213	311	264	6	58	33	21	22	17	14	17
LAG3	1857.62	2.04136	0.348382	5.85955	4.64126e-09	3.33769e-07	710	484	539	592	596	1048	1724	2050	3804	891	5397	2149	3263	2292	1043	1216	1918	729
LAMP3	2143.06	2.56716	0.397744	6.45431	1.08715e-10	1.80933e-08	277	325	838	212	529	1109	1923	3003	4455	2444	4889	1352	4326	5286	1772	831	3378	3577
LAMTOR2	1228.22	1.17472	0.245788	4.77939	1.75832e-06	3.55348e-05	680	1052	481	598	717	679	1132	982	990	639	1429	1247	2282	1691	1661	1442	1982	1251
LAMTOR3	1624.1	-0.833461	0.238506	-3.4945	0.000474948	0.00251965	2890	1245	1976	2647	2564	1213	1507	1021	1285	709	1051	1294	1074	1224	1257	1223	1298	1260
LAP3	5052.98	1.41291	0.284615	4.96429	6.89542e-07	1.74634e-05	2535	1995	2861	2506	2565	2777	3607	4939	7661	2733	6603	2833	10823	7796	7777	2555	5049	4366
LASP1	15058.9	0.848689	0.224694	3.77709	0.000158672	0.0010951	10525	14176	8331	8027	9599	7238	13315	15384	17419	6993	15548	14183	19615	20455	24738	14178	15326	16106
LAT	235.508	-1.9324	0.45935	-4.20682	2.58994e-05	0.00026895	197	559	449	546	29	119	90	622	838	380	18	197	93	44	34	26	13	53
LCP1	129786	1.10335	0.18713	5.89619	3.71991e-09	2.86077e-07	76887	86690	69622	79780	88114	67735	134765	117893	109936	44940	189653	135271	158579	156291	208000	126254	147844	112921
LEPROTL1	20948.2	-1.46424	0.263415	-5.55869	2.71813e-08	1.36492e-06	35367	15668	33963	48462	39676	15270	17437	11167	9523	11700	11044	12810	12901	11472	7958	12967	10830	12110
LGALS1	5947.39	1.41861	0.32483	4.36725	1.25821e-05	0.000155938	5455	1848	2059	2002	3040	3153	4826	4355	5009	1164	10079	6839	6009	7118	11403	2336	4685	2545
LGALS3	1664.25	1.02934	0.280482	3.6699	0.000242645	0.0015149	1113	694	1226	1022	2028	805	822	984	1139	206	1476	1477	1791	3441	2787	591	1929	511
LGALS3BP	8166.73	1.13088	0.271893	4.1593	3.1923e-05	0.000317866	3625	6247	4760	4278	6501	6011	11387	11781	15918	11286	10665	6549	8379	18230	10811	8051	19092	15309
LGALS9	5134.25	1.64231	0.314236	5.22637	1.72873e-07	5.88879e-06	2426	2032	2543	1566	2477	3082	4422	6742	8577	4242	6249	2834	8860	7592	12002	3364	7471	4837
LIME1	93.1214	-1.26896	0.357307	-3.55144	0.000383124	0.00215623	137	134	130	178	34	64	57	141	179	211	37	71	84	31	43	45	71	40
LIMK2	5686.69	-1.24056	0.266007	-4.66365	3.10652e-06	5.4178e-05	8194	6406	9106	10616	6380	4870	3148	6933	6625	10494	2001	5717	3888	3227	2381	4923	2505	3609
LIMS1	5032.1	0.869251	0.241771	3.59534	0.000323966	0.00188522	2412	4747	3037	3346	3091	2406	4471	6056	6218	1618	4174	4735	7362	7947	7828	4857	2989	5581
LINC00998	850.43	0.854303	0.259124	3.29689	0.000977621	0.00449104	382	894	515	504	583	446	624	888	870	344	945	977	952	1434	1064	1371	1737	1240
LMAN1	6647.1	1.1625	0.194546	5.97546	2.29437e-09	1.99473e-07	3208	4685	3832	3761	4609	3090	4399	5430	7076	3208	9570	6568	9842	11029	7397	5553	6642	7291
LMAN2	8242.39	0.891267	0.225878	3.94578	7.95401e-05	0.000632952	6263	7482	3748	4537	4641	4704	7067	6321	6919	4848	11643	7673	11690	10982	10108	7407	12470	7880
LMBR1L	4315.82	-1.38183	0.289873	-4.76703	1.8696e-06	3.7296e-05	5427	4625	8225	8744	1953	3681	2697	5862	6652	6046	1326	3728	3177	2396	1482	1946	1608	2288
LPCAT1	7122.1	0.987229	0.152918	6.45593	1.07555e-10	1.80933e-08	4538	4448	4497	4841	2305	2137	4794	7603	10329	5779	8993	9287	8575	8130	10553	7302	9629	6639
LPIN1	3794.86	-0.846652	0.185513	-4.56384	5.0227e-06	8.0821e-05	4616	4604	4995	6205	3797	2801	2873	6479	5795	6744	1882	3548	3128	3048	2365	3344	3085	3308
LPXN	7601.17	0.853079	0.253014	3.37167	0.000747137	0.00364427	3514	8542	4155	4362	4386	3518	6069	8501	8409	4476	7955	7797	9833	12178	10306	7772	11540	9431
LRCH4	10276.7	-0.667968	0.140621	-4.75012	2.03294e-06	3.94729e-05	11406	13281	12835	14690	5683	7635	8138	13898	17569	22972	6226	9122	9660	8162	7599	8167	7801	7370
LRRC37B	1740.57	-1.21528	0.200781	-6.05278	1.42364e-09	1.32831e-07	2475	1923	2900	3033	1408	1403	1296	2263	2232	1929	823	1401	1080	1069	1012	937	694	1224
LSG1	2161.83	-0.709461	0.227092	-3.12411	0.00178345	0.00721429	2193	2710	3052	3230	1721	1856	1585	2708	4008	3329	1068	1769	2637	1478	1483	1960	1459	1887
LSM10	1812.65	0.657192	0.20545	3.19879	0.00138004	0.00586769	1349	1772	1060	1278	1263	963	1390	1817	1519	970	1671	1821	3117	2355	2036	1957	3500	2128
LSMD1	1179.41	0.79075	0.243781	3.24369	0.00117994	0.00523069	1056	987	578	684	648	758	1060	922	841	765	1389	1234	2243	1281	1230	1109	2351	940
LTBP3	7486.58	-0.985953	0.21635	-4.55721	5.18383e-06	8.25022e-05	7961	13641	10857	9422	5727	5561	5825	14502	12767	16360	4465	5958	3759	5776	5525	7183	5633	6530
LTV1	1604.01	-0.729095	0.199652	-3.65183	0.000260381	0.00159319	2149	1605	2356	2206	1808	1186	1351	1805	2280	1693	959	1551	1511	1194	969	1257	1117	1152
LUC7L	1533.76	-1.32728	0.31839	-4.16874	3.06292e-05	0.000307613	1861	2550	2539	2591	408	1218	837	3462	5847	5347	365	1368	1412	727	524	699	477	678
LUC7L3	3167.19	-1.33585	0.288021	-4.63803	3.51749e-06	6.00862e-05	3810	4947	5827	4986	1370	2590	1622	6809	14058	15637	930	3014	2363	1670	1129	1435	1448	1800
LY6E	27041.5	1.68801	0.283024	5.96419	2.45848e-09	2.05244e-07	14169	11250	11049	8482	12493	19996	31884	29876	38915	23018	48636	16312	43652	45554	42998	14684	45377	30706
LYPD3	1667.47	-2.54302	0.420419	-6.04878	1.45943e-09	1.32831e-07	4169	502	2413	6227	4286	1327	474	243	355	153	217	611	471	418	206	304	205	313
LYPLA1	3754.36	0.660816	0.155752	4.24274	2.20802e-05	0.000241308	2933	2442	3098	2833	3900	2094	3732	3602	4272	2241	4522	3932	4356	4885	4726	4542	3548	3448
LYPLA2	4119.99	0.774489	0.234637	3.3008	0.000964103	0.00444296	2459	4670	2143	2384	2189	2297	3626	4117	4524	3551	4606	4472	5155	5516	5699	4811	6709	5149
LYRM1	1342.87	0.609505	0.178113	3.42201	0.000621596	0.00313489	1004	1270	936	931	1099	1155	1391	1406	1241	725	1519	1267	1816	1890	1487	1499	2135	1616
M6PR	7833.94	1.19231	0.303839	3.92414	8.7041e-05	0.000676921	3629	8346	2338	3052	3291	3468	6199	8235	8637	4044	9640	8651	10304	11180	13279	10791	8744	8343
MADD	9387.7	-0.5559	0.162729	-3.41611	0.000635229	0.00318223	10379	9751	12147	13796	6294	6367	7513	10314	11726	8596	5794	8789	9063	7497	7679	6564	5494	7339
MAFK	869.825	-2.24797	0.369424	-6.08508	1.16431e-09	1.13035e-07	2509	394	1693	1919	1237	452	393	354	1103	1052	228	329	390	199	206	216	209	175
MALAT1	7245.9	-1.52343	0.351151	-4.33839	1.43532e-05	0.0001731	9140	10581	15022	12653	2148	5701	2184	19673	48131	26945	1321	8041	3001	3220	2469	2947	2428	7229
MAML1	4539.28	-0.909545	0.172756	-5.2649	1.40263e-07	5.07473e-06	6112	4734	6592	7370	6366	2800	3868	4409	4866	4239	2349	3492	3489	3606	3303	3248	3058	4130
MAML2	7479.92	-0.931636	0.199393	-4.67235	2.97769e-06	5.28099e-05	8674	8831	12053	11597	9891	8229	9787	7599	5051	5534	4087	6744	6577	5126	3947	6274	2547	6696
MAN1A1	6834.51	1.50563	0.240567	6.25868	3.88238e-10	4.81168e-08	4090	2892	3273	2694	2950	2405	5634	4881	5171	3112	13151	6250	11064	9194	8484	5875	4078	4239
MAN2A2	2869.79	-0.568703	0.141566	-4.01723	5.88872e-05	0.000502795	3421	3274	3585	3841	2057	2016	2066	4521	7559	5634	1759	2506	2736	2364	2456	2130	1364	2018
MAN2C1	3101	-1.01706	0.277914	-3.65963	0.000252577	0.00155524	2174	4161	4558	6859	1213	1759	1877	5754	13441	10818	1528	2545	2014	1760	2446	1675	1769	2071
MAP2K7	2936.35	-0.965655	0.191357	-5.04635	4.50325e-07	1.27337e-05	3989	3068	4647	4599	2875	1888	1726	2911	3918	3296	1426	2252	2622	2138	1833	1674	2190	1967
MAP3K14	3289.93	-0.84867	0.275331	-3.08236	0.00205364	0.00809916	4724	3826	4906	4373	3184	2931	2516	4670	4478	3658	1087	3808	2907	1881	2269	1903	1509	2332
MAP3K3	7272.57	-0.587905	0.188633	-3.11667	0.00182908	0.0073733	9405	6460	9733	10497	7906	5630	6561	6188	6869	5243	4861	6522	5475	5743	6830	4708	4643	5357
MAP4K4	11036.9	-0.835357	0.185941	-4.49259	7.0363e-06	0.000101452	15939	11403	15009	16769	12179	11638	12510	10436	11294	9907	5486	9483	9934	7520	8332	7762	6085	7828
MAPK8	1697.26	-1.00367	0.237514	-4.22574	2.38153e-05	0.000255008	2067	1694	2895	2915	1849	1298	1532	1781	1895	1486	935	1615	952	1209	1019	1370	1014	1185
MAPK8IP3	4082.6	-1.91089	0.333312	-5.73304	9.86447e-09	6.26012e-07	6417	5903	8539	7806	1097	2539	1773	8971	12962	17038	919	3417	1946	1101	846	1256	676	1043
MAPK9	3170.9	0.531194	0.167861	3.16449	0.00155354	0.0064298	2255	2919	2465	2509	2800	2303	3746	3114	3292	2202	3861	3409	3252	3734	4035	3137	3640	3331
MAPKAPK3	6280.19	1.24196	0.27586	4.50212	6.72785e-06	9.94664e-05	3322	4802	2517	3048	5274	4394	5963	6199	6920	7087	5425	6290	7906	9114	14098	7650	12114	7756
MAU2	6093.15	-0.803566	0.180918	-4.4416	8.92936e-06	0.000120681	6778	7315	8926	9274	4481	4092	4882	7470	7323	7538	2971	5199	5370	4893	4425	5124	4445	5271
MAX	7835.08	-0.531862	0.164877	-3.2258	0.00125619	0.00547702	9564	9206	9090	10306	9529	6032	6557	6657	6638	5570	4514	6472	7400	8749	5743	7606	7097	7799
MBD5	1233.54	-1.1253	0.246809	-4.55939	5.13022e-06	8.23238e-05	1916	995	2205	2072	2104	920	1163	937	1030	878	838	875	789	797	618	875	867	948
MBIP	1406.98	-0.96621	0.24493	-3.94484	7.98543e-05	0.00063441	2537	1180	1870	2294	1871	1448	1501	1238	1365	960	928	1232	1066	916	690	841	705	902
MCM4	2918.87	1.53075	0.33389	4.5846	4.54861e-06	7.48465e-05	1418	1311	1033	1424	1529	1088	1790	1710	3691	1130	3017	2118	10133	3038	3348	2541	994	1147
MCTS1	1426.95	1.07132	0.240496	4.45462	8.40416e-06	0.000114647	837	1302	649	666	870	981	1400	1454	1309	877	2021	1480	2234	2072	1599	1475	2328	1701
MDH1	5715.88	0.565145	0.150305	3.76	0.000169916	0.00115435	3706	5300	4361	4676	4245	3305	5659	5363	6395	3333	5717	5934	7466	7617	6841	5641	7522	6440
ME2	3845.75	1.13628	0.2363	4.80865	1.5195e-06	3.1611e-05	2039	3505	1614	1850	2348	2272	3748	4222	4402	2378	4781	3967	5341	5694	5830	4107	5609	4492
MEA1	2058.37	0.852875	0.222688	3.82992	0.000128185	0.000924109	1388	2003	991	1233	1328	1488	2013	1748	1516	1241	2404	2000	3414	2642	2533	2070	3422	2254
MED13L	11320	-1.07437	0.239605	-4.48392	7.32841e-06	0.000104372	17055	8690	19720	19601	14443	9694	10075	10585	9250	7402	4988	7992	8542	7941	7780	7439	5224	7784
MED15	8913.78	-0.55106	0.153539	-3.58905	0.00033188	0.00191976	10005	9109	12548	11900	6230	6939	7103	10685	12975	11796	5820	7885	7815	7916	7445	6195	4178	6906
MED17	1504.32	-1.11674	0.315449	-3.54017	0.000399862	0.00222464	2098	1472	2344	2975	1176	1942	834	2103	2036	1776	369	1569	1104	1045	697	866	902	1248
MED28	3943.8	-0.65	0.175267	-3.70863	0.000208384	0.00134721	5422	3677	5063	5800	5704	2967	3847	3729	3762	3882	3306	2996	3078	3454	2747	4145	4644	4137
MED6	1018.36	-1.0197	0.245552	-4.15267	3.28614e-05	0.000322252	1620	797	1547	1822	1542	862	750	903	1173	766	569	799	840	619	596	651	558	605
MEF2D	9041.36	-1.04287	0.307483	-3.39162	0.000694814	0.0034241	19016	4556	13908	14682	12432	8909	9366	6915	7834	5134	6827	6664	5865	4891	4931	4265	3201	3506
MEPCE	4803.02	-1.31729	0.236186	-5.57736	2.44192e-08	1.26406e-06	9277	3757	7694	8649	7524	3275	3218	3056	3508	2865	2399	2929	2893	3204	2591	2634	3453	3677
METTL16	4553.01	-1.31842	0.244981	-5.38172	7.37792e-08	3.1287e-06	6948	3931	8098	8902	5822	4461	3424	3661	3338	2901	2410	3557	2662	2614	1979	2828	1960	2806
METTL21A	1253.43	-0.45534	0.140813	-3.23364	0.00122221	0.00538532	1552	1513	1270	1619	898	773	933	794	668	722	997	1039	1317	1070	956	1321	1476	1235
MFSD1	2701.7	0.920145	0.272168	3.3808	0.000722757	0.00354382	1314	2797	1463	1448	1553	1083	1879	2643	2702	1387	2799	2639	3163	3542	5095	3369	3453	3001
MGAT4A	14824.2	-0.750268	0.223969	-3.34988	0.00080847	0.00387765	23861	14349	18661	20825	20085	14592	21958	17102	13702	15283	11657	15401	9667	11282	7859	10872	8663	9171
MGAT5	8784.11	-0.830082	0.226291	-3.66822	0.000244249	0.00152166	13099	6454	14011	13497	12218	6091	8020	7673	6754	4466	5251	6429	6581	6672	7187	7479	5402	5366
MGEA5	12634.6	-1.07684	0.209982	-5.12827	2.92413e-07	9.10858e-06	12438	15995	24463	19297	11497	8647	8877	20555	22567	16951	7087	9912	8139	8661	7732	8298	7005	9709
MIB2	2337.17	-0.647232	0.182423	-3.54798	0.000388203	0.0021785	3507	2829	2560	2933	1384	1877	1840	3273	5455	5444	1983	2209	1665	1653	1690	1470	1883	1374
MIR3916	960.935	-1.00125	0.300689	-3.32986	0.0008689	0.00408945	1041	1026	1680	1723	815	678	749	2167	4145	2962	765	824	606	709	283	894	530	811
MIR4435-1HG	827.606	1.26198	0.33351	3.78393	0.000154369	0.00107559	602	278	449	396	310	382	795	599	1291	308	1251	800	2242	670	813	502	595	208
MIS12	1991.75	-0.721951	0.216542	-3.334	0.00085608	0.00405091	2792	1837	2606	3113	2550	1518	1722	1822	2080	1585	1598	1813	1655	1564	1004	1495	1503	1437
MLEC	3206.69	0.652747	0.204309	3.19489	0.00139883	0.00591306	2047	2648	2420	2547	2366	1321	1536	2713	4071	2012	3002	2670	5598	4171	3980	3211	3861	2753
MLLT3	4708.14	-0.661097	0.218542	-3.02504	0.00248604	0.00944016	7105	3845	6750	6233	6703	6338	6413	3912	3967	4033	3078	4365	4184	4359	2639	4323	3829	4561
MLXIP	9109.09	-0.648103	0.204401	-3.17075	0.00152047	0.00633983	10428	13259	11469	10951	5777	8637	9358	11986	9581	14529	4888	9249	9728	7375	5241	8922	5962	8590
MON1B	3103.91	-0.430807	0.13188	-3.26666	0.00108825	0.0048988	3760	3237	3616	3980	3462	2069	2309	3263	3412	3344	2204	2706	3177	2617	2746	2811	2491	2601
MORC3	6020.27	-0.586464	0.181986	-3.22257	0.00127045	0.00551445	6007	6352	8878	8573	6584	4947	5557	8094	8370	4495	3759	5789	5336	5355	4342	5157	4709	5624
MPDU1	1800.09	0.64306	0.20149	3.19153	0.00141522	0.00596504	1278	1502	1152	1533	1222	1033	1225	1524	2018	1106	1697	1586	3104	2142	2327	1481	1734	1350
MPHOSPH10	2959.3	-0.842482	0.19506	-4.31909	1.56673e-05	0.00018587	4139	2958	4225	4568	3967	3019	3326	2936	2878	2302	1683	2892	2256	2097	1915	2448	1382	2464
MPHOSPH9	1805.56	-0.792985	0.21982	-3.60743	0.000309244	0.00182507	2027	2122	2927	2473	1599	1530	1332	3489	4088	3534	928	1502	1931	1461	986	1289	1181	1474
MPP7	3285.35	-0.951031	0.183581	-5.18043	2.21376e-07	7.20348e-06	4301	3976	5033	4841	4645	2307	2896	2793	2366	2193	2030	2728	2148	2884	1714	3109	2254	2992
MPRIP	14837.2	-0.660937	0.145126	-4.55423	5.25774e-06	8.29982e-05	20498	18457	17400	18847	13855	11187	15822	19475	19181	15117	8763	14071	12582	11556	11894	12107	9728	12272
MRPL14	1422.93	0.780909	0.226006	3.45526	0.000549762	0.00282283	1216	1059	719	1033	1248	1039	1092	1027	1190	829	1383	1457	2813	1778	1491	1564	2280	1585
MRPL24	1694.51	0.953837	0.2649	3.60075	0.000317306	0.00186133	881	1852	679	936	932	1085	1577	1700	1678	1377	1999	1839	2818	2359	1972	1952	3432	2215
MRPL38	273.782	-1.72916	0.416029	-4.15634	3.23382e-05	0.000319756	423	217	618	658	92	235	171	407	514	688	29	202	164	103	70	103	91	93
MRPL51	2085.01	0.990762	0.260535	3.8028	0.000143069	0.00101015	1325	1915	946	1057	1349	948	1446	1732	1829	906	2015	1761	3996	3330	2622	2162	3879	2238
MRPS11	1402.63	0.826422	0.202039	4.09041	4.3061e-05	0.000394353	908	1236	823	920	801	1086	1379	1378	1316	1023	1546	1437	2548	1801	1497	1533	1827	1339
MS4A7	1630.34	1.67106	0.54092	3.0893	0.00200629	0.00797179	127	346	137	23	688	54	229	859	1364	22	69	820	3157	810	9078	170	100	157
MSI2	5832.62	-0.799936	0.192714	-4.15089	3.31188e-05	0.000323686	7341	5806	8905	8835	7561	4075	4765	6201	6196	5826	3727	4976	3811	5467	3752	5328	5220	5272
MSN	106289	0.903493	0.204732	4.41305	1.01922e-05	0.000134219	66286	80036	70197	66120	74813	52924	110076	105896	94946	47751	150929	95542	124202	129224	167798	100134	103106	100258
MSRB1	827.378	0.825943	0.256418	3.22108	0.00127709	0.00553499	612	606	523	526	480	361	669	653	696	339	694	716	1334	943	1519	1831	734	599
MT-RNR2	165880	0.882636	0.240792	3.66555	0.000246805	0.00153266	107020	142436	107716	84898	109184	97496	158253	114133	123602	52455	233237	127327	216073	197869	267625	235944	229751	160795
MT2A	3918.65	1.34136	0.369574	3.62948	0.000283996	0.00170193	3228	1184	1974	1170	3399	3513	2908	2956	3981	3376	6797	1674	9357	4855	5074	2710	2415	3061
MTCH2	2026.76	0.905026	0.20195	4.48144	7.41395e-06	0.000105332	1115	1762	1172	1351	1356	969	1683	1805	1993	1060	2219	1946	3203	2600	2932	2126	2471	1962
MTERFD2	4108.62	-1.0912	0.225902	-4.83043	1.36236e-06	2.90096e-05	5843	3941	6933	6969	6392	3323	4414	4455	4937	3541	2366	2912	3285	3220	1693	2605	1602	3250
MTFP1	224.807	-1.55871	0.475117	-3.28069	0.00103554	0.0047199	429	34	422	697	254	209	136	62	110	194	92	100	169	62	39	50	173	31
MTHFD1	2182.2	0.941861	0.253059	3.72191	0.000197724	0.001297	1153	1976	1202	1309	1225	1128	1556	2157	2814	1479	2245	1837	4602	2956	2569	2076	2008	2026
MTMR3	5295.7	-0.602121	0.191288	-3.14772	0.00164549	0.00675473	5570	5225	7684	7912	4388	3925	4202	6048	6238	4925	2943	4832	4701	4736	4284	4726	3055	4419
MTMR6	4638.69	-1.22442	0.272842	-4.48765	7.20138e-06	0.000103066	8275	2921	7247	9511	8857	2367	2713	3261	3770	2124	2656	3185	2686	2606	2784	2720	2541	2726
MUTYH	1081.41	-0.718183	0.206814	-3.47261	0.000515432	0.00267831	1010	1496	1485	1611	653	735	736	1347	1447	1507	611	955	1077	879	674	831	1001	755
MX1	13674.5	1.92371	0.350711	5.48517	4.13075e-08	1.89462e-06	3287	3387	7559	4059	3714	9585	10935	23867	31442	17400	19267	6042	30580	29580	20273	3778	21387	17874
MX2	6786.39	0.902713	0.281255	3.20958	0.00132927	0.00569759	3146	5650	4540	4404	2605	4524	4816	11503	16569	9386	5934	4205	10654	12516	10518	4444	8972	9251
MXI1	4340.13	-1.10851	0.308217	-3.59652	0.000322504	0.00187859	7946	2849	6482	8272	8898	4959	3950	2729	2362	2071	2941	4095	1727	2379	2365	2219	2141	2573
MYCBP	957.788	1.13733	0.283139	4.01684	5.89827e-05	0.000502795	475	950	412	366	565	386	824	907	1065	478	1167	940	1405	1499	1419	1186	1311	1253
MYD88	9622.31	1.00426	0.284176	3.53394	0.000409417	0.00225728	5593	5179	5910	7164	6358	4740	7240	8888	11335	5846	9098	6939	12820	11406	22291	6387	8494	7265
MYL12A	22738.5	0.833382	0.191667	4.34808	1.37335e-05	0.00016735	15444	21418	12121	13936	17339	19645	28610	21823	23413	19900	28770	23860	27519	32392	29062	35086	47826	31300
MYL12B	20712.5	0.458902	0.136725	3.3564	0.000789656	0.00381722	18642	17052	15311	17712	17824	15937	23330	17936	17623	15205	24091	23233	21327	26250	22654	25056	28878	21856
MYL6	20222.6	0.636841	0.164039	3.88226	0.000103491	0.000774851	18534	15604	12323	15310	16473	12825	22566	17547	16796	10272	25205	21968	26710	21300	24883	19308	29499	16282
MYL6B	487.574	0.999111	0.330827	3.02004	0.00252739	0.00957845	370	285	301	229	251	323	373	368	463	267	451	485	1386	590	375	460	307	278
MYO15B	1473.71	-1.75191	0.42323	-4.13937	3.48254e-05	0.000334749	2921	1895	3012	2541	235	843	347	3244	10439	10149	124	1281	1026	288	270	404	208	274
MYO1F	12036.3	1.01013	0.242059	4.17309	3.00493e-05	0.000303357	8088	6128	7424	8449	5622	5055	9012	14315	22877	7564	12783	12382	19519	10488	22965	8409	8944	6083
MYO1G	20130.6	0.503913	0.166083	3.03411	0.00241245	0.00921478	17516	18058	14790	14885	14724	13018	21219	20664	27307	15866	23031	21288	21973	21349	27725	16213	19954	15028
MZB1	4168.93	1.77009	0.510338	3.46847	0.000523424	0.00270536	2444	830	592	216	759	1588	847	702	1053	318	8376	3786	13440	6783	1545	486	658	186
NAA16	2135.37	-1.18767	0.291103	-4.0799	4.50552e-05	0.000404386	2292	3713	3529	3210	1292	1723	1564	3753	3548	6105	880	2330	1515	1072	767	1461	798	1595
NAA38	2234.87	-0.565125	0.18595	-3.03913	0.00237261	0.00909739	2647	2188	2945	3232	1997	2023	2045	2573	3202	3073	1295	2034	2338	2025	1552	1711	2441	1667
NABP2	1557.96	1.15763	0.23008	5.03144	4.86804e-07	1.33756e-05	1083	1022	678	832	1011	1141	1488	1345	1352	898	2028	1532	3206	1836	1884	1459	1839	1301
NACC1	3864.3	0.472253	0.150855	3.13052	0.00174499	0.00708334	3563	3304	2858	2998	2905	2146	3712	3449	4395	2971	3970	3766	5517	4268	4634	3499	4094	3131
NADK	4877.85	0.956985	0.250254	3.82405	0.000131276	0.000940569	2992	4310	2630	2573	2351	2462	3902	5475	6696	4166	4865	4470	7832	5252	9022	4610	5829	3915
NCAPD2	8038.17	0.961856	0.266365	3.61104	0.000304968	0.00180349	3710	9022	3677	4085	4411	4262	7182	8725	7789	4714	8538	8370	13648	11708	10076	10408	6608	8342
NCKAP1L	12011.8	0.974282	0.265959	3.66328	0.000249009	0.00154306	5149	11496	6893	6843	6892	4435	9003	13985	15004	7699	11676	10321	16441	17318	22107	13221	12591	13952
NCOA3	9694.03	-0.758106	0.226136	-3.35244	0.000801029	0.0038572	14399	7215	15514	13646	14008	8389	8917	9084	9546	7424	6959	7192	8836	8089	5621	5534	5626	6414
NCOA5	3834.64	-0.943634	0.195587	-4.82462	1.40268e-06	2.94969e-05	4505	3983	6038	6669	5244	2444	3060	3338	3047	2518	1899	2789	3148	3070	2605	2994	2303	3993
NDEL1	3228.84	-0.981931	0.266756	-3.68101	0.000232316	0.00146584	5703	2214	3843	6531	5207	2451	2094	2012	2253	1702	1581	2039	2391	2653	2340	2341	2823	2526
NDST2	53.2412	-1.52109	0.475249	-3.20063	0.00137129	0.00583901	89	60	95	127	16	47	20	79	124	154	5	30	46	25	9	21	39	8
NDUFA11	496.633	-0.80762	0.219563	-3.67831	0.00023478	0.00147848	625	532	724	764	285	279	302	544	681	1046	362	380	495	332	273	292	482	282
NDUFA12	2409.71	0.647545	0.194678	3.32623	0.000880288	0.00413189	1736	2314	1245	2025	2370	1744	2795	1912	1847	1174	2499	2499	3731	3169	2622	2568	4098	2903
NDUFA8	968.841	0.781838	0.246948	3.166	0.00154551	0.00641666	615	963	489	662	799	533	728	871	828	433	777	1083	1756	1430	1056	1063	1256	1232
NDUFAF3	1501.89	0.691198	0.229755	3.00841	0.00262618	0.0098885	897	1660	865	1011	843	709	1274	1334	1260	1057	1594	1460	1851	2158	2048	1588	2560	1802
NDUFB10	3211.47	0.758873	0.176119	4.30887	1.6409e-05	0.000193096	2470	2823	1802	2144	2384	2435	3305	2530	2893	1762	4279	3570	4482	3821	3512	2965	4004	2970
NDUFB3	1541.15	0.998549	0.244651	4.08152	4.47421e-05	0.000402817	829	1441	746	861	874	847	1360	1226	1215	710	1553	1542	3014	2187	1836	1732	2812	1800
NDUFB5	2470.71	0.856092	0.202478	4.22807	2.35708e-05	0.000253321	1506	2324	1432	1479	2053	1888	2323	2283	2120	1414	2867	2480	3828	3741	2692	3081	4860	3143
NDUFB6	1184.18	0.811174	0.221593	3.66066	0.000251571	0.0015538	916	967	601	818	864	749	928	907	861	532	1217	1164	2163	1761	1163	1305	1958	1243
NDUFS6	1836	0.762885	0.230476	3.31004	0.000932832	0.00432208	1412	1649	894	1284	1055	1269	1498	1407	1555	1339	2079	1671	3448	2109	2095	1606	3101	1730
NEAT1	3493.03	-1.13699	0.260627	-4.36254	1.28563e-05	0.000158326	3832	7871	5108	3631	939	1594	908	5853	35600	36470	1436	3064	2303	2271	2017	1713	1989	1881
NECAP1	2462.71	-1.28635	0.25697	-5.00583	5.56219e-07	1.47272e-05	4383	2058	4179	4366	2993	2225	2143	3254	3652	3444	1411	2019	1407	1304	1076	1498	986	1297
NEDD8	1565.53	0.746741	0.18006	4.14717	3.36616e-05	0.000327891	1241	1395	858	1035	1193	1252	1687	1389	1199	1006	1871	1743	2321	1916	1748	1682	2905	1651
NELFA	2031.13	-0.588912	0.157531	-3.73839	0.000185204	0.00123575	2523	2233	2391	2936	2063	1267	1507	2139	2010	1815	1254	1745	2143	1657	1520	1611	1509	1890
NEMF	2045.95	-0.967242	0.268899	-3.59704	0.000321858	0.0018767	2095	2821	3262	3299	869	1559	1115	3378	3590	3331	661	1972	1925	1328	1200	1528	1172	1666
NFE2L2	6795.84	-1.62181	0.332764	-4.87377	1.09491e-06	2.52089e-05	16915	3180	11627	13603	12959	4179	5252	3405	3801	2810	3417	4062	2702	2905	2849	3144	2182	2759
NFKB1	8814.46	-0.844497	0.219438	-3.84845	0.000118865	0.00087093	14361	8285	10563	14390	12853	7184	7806	8950	8230	11664	4322	7910	8506	6514	5172	8529	5479	9399
NFKB2	4611.64	-0.911002	0.278578	-3.27019	0.00107477	0.00484411	6228	3958	7208	8129	2630	2394	1646	4364	7732	4227	1716	4909	4153	3235	2322	2240	2672	3031
NFRKB	3879.69	-1.22241	0.22409	-5.45499	4.89747e-08	2.16119e-06	4602	4461	6663	7424	3051	2837	2353	4953	4868	4547	1406	2696	2905	2723	2274	2573	1617	2662
NFX1	3641.16	-0.540901	0.146049	-3.70356	0.000212597	0.00136535	3488	4589	4693	4987	2946	3113	3398	5028	4470	4639	2674	3165	3294	3108	2865	3234	2575	4277
NGDN	2262.69	-1.09811	0.259965	-4.22408	2.39914e-05	0.000256422	3437	1848	3394	4497	3690	1992	2459	2481	2841	2378	1158	2092	1387	1583	1081	1746	1399	1759
NIPBL	6874.95	-1.13411	0.293321	-3.86645	0.000110431	0.000816317	8580	8567	11583	11789	6069	6347	4841	10463	9653	6808	1594	6671	5746	4156	3706	5356	2228	5921
NISCH	7469.18	-0.616188	0.162937	-3.78175	0.000155731	0.00108121	8212	9705	9716	9694	4460	5665	6587	11000	12235	12031	5626	7596	6364	5589	4851	6126	4483	5487
NLRC5	19535.8	-0.804775	0.221476	-3.63369	0.000279396	0.00168302	19631	22159	32229	29758	12008	14677	12398	32994	48125	42153	11262	20471	16363	13016	11479	10111	10778	10383
NLRP1	7432.06	-1.54014	0.230583	-6.67933	2.40039e-11	5.82594e-09	9810	11757	13824	12221	4364	5453	3766	14095	27531	29236	2531	6102	3751	3811	3276	4540	3008	4084
NMI	2779.64	0.780667	0.223006	3.50066	0.000464106	0.00247779	1883	2113	1772	2088	1923	1939	1989	3448	4180	1457	2254	2361	5179	3837	3795	3054	2953	3791
NNT	5432.53	0.725509	0.219136	3.31076	0.000930418	0.00431504	2826	5930	3444	3574	3214	3124	4688	6065	5991	3686	5319	5788	7673	7763	6814	7721	4906	6305
NOL11	2993.77	-1.38024	0.276166	-4.99788	5.79645e-07	1.52092e-05	4186	2953	5388	6180	5466	2428	1794	3626	4404	4742	917	2490	2070	1744	1219	1937	1415	2106
NOL6	4020.23	-0.898284	0.168246	-5.3391	9.34077e-08	3.67635e-06	4388	4864	5779	6880	3798	2610	3366	5098	4823	5604	2346	3170	3369	3016	2559	3001	2806	3937
NOL8	2514.62	-0.747413	0.237989	-3.14054	0.00168636	0.00689256	2212	3837	3748	3358	1453	1753	1853	4200	4823	3641	1066	2429	2223	2046	1842	2086	902	2449
NOP10	1823.2	0.742693	0.239922	3.09557	0.00196438	0.00783198	1468	1544	889	1348	1403	1387	1340	1289	1530	723	1654	1566	3492	2592	2055	1565	2887	1798
NOP2	2330.54	-0.620853	0.195037	-3.18327	0.00145623	0.00612017	2484	3044	2839	3344	1558	1692	1851	3452	4044	4131	1223	2148	2598	1884	1590	1911	1823	2227
NOP58	6207.02	-0.76944	0.219583	-3.50409	0.000458171	0.00244848	7848	5686	8310	10922	8145	5819	4156	5749	6650	5844	3060	4874	6496	5294	3907	4094	4880	5174
NPDC1	1894.25	0.745207	0.220667	3.37706	0.000732658	0.00358332	1514	1293	1261	1378	1020	1405	2450	1367	7550	3930	2063	1738	1798	3071	2911	2028	5991	1925
NPIPB3	275.258	-1.63135	0.363069	-4.49323	7.01523e-06	0.000101452	259	529	641	414	53	200	169	640	1068	499	64	229	147	117	82	69	26	96
NPIPB4	492.537	-1.41326	0.333378	-4.23921	2.24308e-05	0.000243064	816	657	905	752	110	605	224	826	1668	1143	140	538	228	229	181	182	43	183
NPIPB5	197.391	-1.52137	0.379659	-4.00721	6.14404e-05	0.000517353	288	366	385	262	31	168	91	503	762	616	36	171	111	118	49	67	32	57
NQO2	954.989	1.36783	0.307377	4.45002	8.58634e-06	0.000116717	577	646	314	368	439	578	549	966	698	635	1504	1146	1748	657	1589	519	571	306
NR1D2	9886	-1.27006	0.301129	-4.21765	2.46859e-05	0.000259684	18765	6250	15698	19835	21531	10782	10645	6551	6643	3746	6160	7840	3822	5443	5211	4713	4439	6277
NR1H2	6708.18	-0.849936	0.217271	-3.91187	9.15829e-05	0.000701934	11188	5499	8202	11392	5970	5066	4522	4881	5988	4465	3740	4486	5517	5930	4827	4282	6951	5648
NR2C2	1097.34	-0.895763	0.242578	-3.69268	0.000221901	0.00140803	1123	1048	1854	1986	1109	607	800	1442	1418	1300	718	611	799	862	890	895	617	970
NR3C1	11678.9	-0.882112	0.270188	-3.26481	0.00109537	0.00492326	15764	7536	17038	23852	16126	9349	10953	9597	9353	4922	9251	9090	7007	7544	8088	7825	5172	7059
NR4A2	16971.4	-2.069	0.5417	-3.81946	0.000133745	0.000954737	56420	234	34592	54231	34046	13715	3036	1579	4181	846	2082	2518	2446	1216	253	470	407	127
NRD1	8574.43	0.634944	0.158921	3.99535	6.4599e-05	0.000536528	6333	7883	5724	6255	6065	5929	8618	9696	10839	6797	9803	8422	12606	9936	10370	9062	9299	8035
NT5C3A	4002.16	0.931518	0.196752	4.73448	2.19618e-06	4.18064e-05	2561	2602	2640	2711	3082	3075	3863	4377	5167	2837	5659	3360	6373	5814	4356	3290	4944	4393
NTPCR	1166.97	0.854725	0.245015	3.48846	0.000485812	0.0025541	589	1124	710	737	806	514	1405	1210	1075	1338	1387	1024	1381	1945	1612	1375	1101	1189
NUCB1	11753.5	0.611939	0.184773	3.31184	0.000926856	0.00430535	9062	11668	7511	7965	9159	7786	12251	9871	11307	9432	13996	11089	14511	14174	15686	11730	12568	11682
NUDT16L1	3093.87	-0.442081	0.142148	-3.11001	0.00187079	0.00749991	4033	3100	3412	4075	3072	2479	2925	2658	2544	2420	2393	2754	3203	2707	2295	2570	4045	3165
NUDT5	2490.94	0.668952	0.193148	3.46342	0.000533362	0.00274831	1589	2519	1627	1726	1945	1487	2327	2708	3010	1772	2523	2445	3829	3242	3033	2864	3506	2908
NUFIP2	8986.43	-0.654597	0.19442	-3.36693	0.000760108	0.00369277	12117	8295	12843	12258	9308	8117	10997	11371	12455	9633	7505	8553	6477	6706	6046	7816	5614	6497
NUMA1	13310.8	-0.676559	0.186531	-3.62705	0.000286675	0.00171446	14732	20555	16188	16459	8794	11662	11738	20349	18716	19443	7029	13464	12181	10292	9561	9895	4723	11121
NUP153	5013.95	-1.15266	0.267305	-4.31215	1.61672e-05	0.000190841	8916	3616	8463	8554	7290	4284	3586	5863	7180	4886	2502	4303	3797	2730	2422	2787	1918	3088
NUP54	2063.36	-0.850489	0.217293	-3.91403	9.07699e-05	0.000698461	2559	1705	3279	3584	3307	1320	1590	1866	2204	1271	1314	1548	1625	1685	1337	1310	1350	1576
NUTF2	3395.35	0.838473	0.190221	4.40788	1.04389e-05	0.000135729	2511	3061	1739	2065	2584	2627	3456	3082	3017	2261	4230	3661	5165	4264	3932	3609	5599	3632
NXF1	8204.72	-0.958801	0.211644	-4.53025	5.89131e-06	8.98347e-05	11080	7954	10681	16079	5532	7293	6099	9839	12305	11099	4024	6940	6708	5447	5475	5366	3314	4880
OAS1	4599.71	3.21581	0.409015	7.86231	3.77106e-15	1.99695e-12	305	870	686	211	445	1458	2390	6832	9286	3574	4867	1822	11069	10834	11181	1030	8355	7740
OAS2	15573.6	2.0696	0.36787	5.62589	1.84556e-08	1.04373e-06	2535	8310	4773	2920	3212	4847	9327	23837	31546	10488	18186	7703	30659	39984	26566	10534	19779	25734
OAS3	17651.8	2.54562	0.307231	8.28569	1.17425e-16	1.71001e-13	3229	5001	4835	3354	5514	9982	13257	25520	39344	20206	29040	9617	33762	35084	34801	8743	21361	23081
OASL	1913.18	1.20077	0.393387	3.05238	0.00227036	0.00878143	1404	284	1156	1117	646	1522	2043	2240	4172	1053	4076	846	3481	2529	2201	249	1772	1533
OAZ1	25570	0.698239	0.168008	4.156	3.23873e-05	0.000319756	20605	21245	15918	18002	20317	13652	21715	19525	19900	14575	28373	26856	37248	26495	35583	23056	36401	21630
OFD1	2931.36	-0.632611	0.196551	-3.21856	0.00128835	0.00556673	3315	4366	3561	3520	2153	2633	2924	5288	6664	5538	1847	3314	2213	2377	1950	2289	1974	2543
OGDH	12867.5	0.738467	0.175753	4.20174	2.64875e-05	0.000273563	8378	10268	8717	10003	9528	5893	10651	10325	14144	5457	13096	13291	15115	16495	20418	10820	13035	11257
OGT	9360.4	-1.28662	0.283365	-4.5405	5.61212e-06	8.6483e-05	8385	13726	18618	16367	6541	6158	4591	25246	50880	48562	3104	8597	5415	6495	3910	5208	3623	5217
OPTN	10425.1	0.669813	0.17182	3.89833	9.68569e-05	0.00073288	6183	8677	8209	8179	7975	7093	10581	11541	16367	5321	11299	13720	10499	14919	12137	6706	10023	10593
ORAOV1	1330.51	-0.960791	0.224523	-4.27926	1.87519e-05	0.000214176	1429	1548	2105	2331	1139	1205	1113	1654	1689	1739	705	1131	1237	843	718	1116	1327	1018
OS9	8713.71	0.464219	0.143229	3.2411	0.00119068	0.00527032	7333	8133	6519	6820	6812	6739	9535	8197	9376	7309	9493	8976	11863	9048	10328	7797	8087	7120
OSBP	4545.47	-0.952926	0.201107	-4.73839	2.15421e-06	4.14134e-05	6511	4188	6935	7566	6673	3779	3620	4296	3761	2931	2295	3780	3511	3317	2999	3582	2631	3673
OSER1	5215.26	-1.43479	0.369039	-3.8879	0.000101116	0.000759019	13094	2036	8431	10220	7786	6572	5028	4002	3920	2452	2912	3974	2789	2226	1405	1690	1251	1407
OSTC	3916.98	0.798226	0.173255	4.60723	4.08061e-06	6.85001e-05	2836	3240	2248	2736	3471	2258	3379	2677	2778	1572	5070	3833	5426	5728	4208	4465	5501	3833
OSTF1	5475.66	0.980105	0.216201	4.5333	5.80699e-06	8.87814e-05	3439	4890	2622	3052	3343	3255	5557	6351	5818	2876	5797	6077	6570	7972	8878	5436	6839	5645
OSTM1	3393.27	0.780414	0.237856	3.28103	0.00103428	0.0047199	1945	3304	2136	2169	3147	1691	3281	3871	3494	1646	4024	3647	2923	5140	5132	3276	4493	4447
OTUD4	6524.77	-0.674707	0.200932	-3.35788	0.000785433	0.00379996	9695	5420	9250	8911	8482	6742	6526	7692	7781	5494	3987	5939	5565	5845	4353	6134	4809	5753
OXCT1	3563.03	0.650419	0.189012	3.44116	0.000579223	0.00294928	2217	3641	2259	2666	2464	2420	3545	3581	3965	2342	4006	3649	5360	4702	3719	4284	3613	4113
OXNAD1	8172.37	-0.663598	0.205555	-3.22832	0.00124519	0.00545766	8428	12018	8822	12477	6243	6000	7450	10551	5645	14757	5431	6810	7812	8266	4116	13078	9658	11782
P4HB	20699	0.704139	0.19326	3.64349	0.000268971	0.00163579	18413	13851	12894	15871	16859	13767	22237	14314	16541	10743	28896	18196	30255	23539	24209	21649	21602	14455
P4HTM	1372.17	-0.741867	0.195179	-3.80095	0.000144142	0.00101527	1492	2049	1802	1805	744	1006	910	2115	3840	4084	827	1343	1205	1121	769	913	1234	897
PA2G4	4894.07	0.673986	0.215829	3.12279	0.00179148	0.00724176	3135	5573	2826	3054	4309	3486	4923	4891	4787	3635	5125	5140	7127	6404	5849	5012	6782	5927
PAG1	18472.1	-1.28319	0.274892	-4.66796	3.04199e-06	5.35334e-05	27045	12700	34851	38092	36741	15935	18711	17774	21779	11676	7327	13849	10688	11134	11187	9849	9253	10251
PAICS	2777.04	0.94259	0.258654	3.64421	0.000268213	0.00163555	1280	2603	1636	1639	2285	1505	1868	2230	3118	1799	2391	2621	5593	4302	3250	2759	2948	3600
PAM16	117.74	-1.48633	0.402583	-3.69198	0.000222512	0.00140884	132	150	262	234	50	88	62	240	376	550	29	90	90	55	25	51	44	55
PAN3	4640.58	-1.06861	0.234797	-4.55121	5.33392e-06	8.39732e-05	6095	4598	8104	7811	4536	4131	3319	6563	5901	4906	2147	4392	2901	3362	2501	2908	2474	3391
PAPD5	3766	-0.81309	0.228788	-3.5539	0.000379563	0.00215073	5405	3050	4493	7263	4160	2720	3543	3893	3712	2792	2719	3274	2814	2738	2298	2669	1409	2297
PAPSS1	2168.2	0.795859	0.209942	3.79086	0.000150129	0.00104982	1172	2045	1474	1391	1668	1173	2002	1817	2495	952	2181	2160	3275	2722	3152	2819	2302	2199
PARK7	8480.18	0.723256	0.176433	4.09932	4.14363e-05	0.000383731	6888	7519	4845	5561	6863	5822	8338	6882	6543	4406	9508	8718	13429	11063	9180	9170	13518	7690
PARP1	14814.7	0.797284	0.225652	3.53325	0.000410488	0.00226001	8498	15627	8828	8490	9321	7349	13646	14456	16701	8914	13805	15070	24321	19685	19859	18592	18356	15960
PARP12	4174.82	0.690984	0.228123	3.02899	0.0024537	0.00933561	2424	2724	3844	3278	2369	3137	3346	7487	16351	9058	3772	3587	5576	7369	5222	2977	5379	5549
PARP4	7766.42	0.755276	0.246489	3.06413	0.00218302	0.00852855	3627	8329	4923	5241	3563	3036	5669	9985	11097	5825	7358	7220	9876	12040	11527	9008	6847	8591
PARP6	2979.4	-0.834751	0.204389	-4.08412	4.42445e-05	0.000401153	4715	3174	3946	4139	2385	3752	2891	4325	5381	5260	1850	3014	2381	2112	1589	1479	1382	2020
PARP9	7456.34	1.71694	0.276056	6.21953	4.98658e-10	5.69546e-08	2528	3338	3786	2550	3697	4213	6099	11290	21523	10093	10515	4710	14347	13513	12014	5035	8955	8967
PASK	7125.01	-1.19155	0.388271	-3.06886	0.00214874	0.00842088	10326	2576	14082	16763	14181	4226	7337	7359	8391	3243	2436	5321	6018	5653	1634	2797	805	4690
PATZ1	5722.98	-0.72733	0.161256	-4.5104	6.47052e-06	9.68914e-05	8555	6802	7177	7067	5867	5427	6162	5323	4899	6799	4383	5280	4580	4126	3603	4919	4483	5593
PCED1A	1352.46	-0.571034	0.175448	-3.25472	0.00113506	0.0050801	1592	1938	1502	1643	1076	1006	1167	1902	3896	4083	1135	1331	1099	995	947	1227	1606	1137
PCF11	5950.59	-0.717908	0.21059	-3.40903	0.000651942	0.00325412	7693	7460	7926	7720	6254	7108	5969	8493	7597	5831	2774	6026	6317	4162	3865	4989	2586	5457
PCIF1	4598.14	-0.741845	0.215833	-3.43713	0.000587907	0.0029861	4925	4083	7401	7571	5165	2872	3315	4023	4665	3450	2501	3574	3933	3957	3618	3530	3545	3776
PCK2	1626.79	1.03535	0.242178	4.27515	1.91008e-05	0.000216262	838	1267	1061	833	1104	851	1411	1641	1782	969	1669	1341	2627	2349	2701	1170	2082	1791
PCMT1	3013.68	0.83998	0.239969	3.50037	0.000464616	0.00247779	1632	3287	1487	1841	2140	1592	2327	3184	3149	1529	3024	3441	3840	4145	4487	3685	5543	4051
PCNA	4580.16	0.902888	0.282401	3.19719	0.00138775	0.00588328	3301	2518	2319	3899	3671	2221	3262	3111	4753	1315	4083	4009	11665	4617	5457	4301	2862	2693
PCNX	10360.5	-0.719577	0.19134	-3.76072	0.000169423	0.00115291	12552	9073	15905	16018	11807	9129	10632	10805	13701	10008	6698	8202	9018	7670	8327	10007	6371	10509
PCNXL3	4328.72	-0.757612	0.203882	-3.71593	0.000202461	0.00131916	5215	4927	5771	6795	2419	2720	2969	6462	7898	7569	2040	4190	4236	3324	2771	3076	2886	3226
PDAP1	6073.64	0.517191	0.1716	3.01393	0.00257884	0.0097354	4655	6389	4121	4410	4549	4989	6906	5642	5485	4582	6913	6584	8654	6741	6327	6289	7352	5778
PDCD10	2204.55	0.58162	0.146505	3.96995	7.18865e-05	0.000582391	1599	1880	1692	1734	2017	1421	2107	2484	2436	1158	2140	2368	2752	3291	2472	2359	3492	3025
PDCD2	5337.51	0.643238	0.184099	3.49398	0.000475876	0.00252227	4062	5404	3388	3338	4234	4337	6225	5426	5248	4193	6674	5811	6770	6936	5664	5898	7078	6304
PDCD4	13455.3	-0.998224	0.195559	-5.10446	3.31739e-07	1.00123e-05	18701	12954	19098	24902	16890	8439	10284	11318	10788	8600	7844	9461	8181	10898	9514	11387	9803	11777
PDCD5	1952.08	0.514439	0.167086	3.07889	0.00207771	0.00818302	1782	1772	1183	1577	1539	1792	1767	1865	2393	1746	2013	2022	2789	2502	2026	1662	2941	1929
PDE4D	14390	-2.06212	0.396299	-5.20344	1.95629e-07	6.52058e-06	29199	3408	28356	45379	33958	12992	12179	8440	10139	8683	5265	5878	4612	4882	3403	5130	3428	2785
PDE6D	1508.25	1.02985	0.243472	4.22986	2.33839e-05	0.000251777	800	1457	675	802	822	988	1554	1456	1425	1011	1823	1740	2755	1796	1794	1576	2111	1480
PDE7A	8593.04	-0.872095	0.214767	-4.06065	4.89357e-05	0.00043435	9614	13612	12158	11181	6779	7206	7805	11324	8960	9111	4716	8891	6643	6638	4231	6639	6645	8462
PDIA3	22892.6	0.592917	0.179721	3.29909	0.000969977	0.00446297	20637	15278	15927	19414	21129	18510	25732	19008	21853	11628	31797	23935	24466	26193	27455	19384	29544	20201
PDIA4	9990.82	1.28399	0.253291	5.06925	3.99395e-07	1.14605e-05	5427	8740	3643	3622	4645	4670	7499	7901	8674	4449	13053	11819	17355	14937	11708	7920	8775	8185
PDIA6	7450.74	1.26772	0.230862	5.49126	3.99085e-08	1.84498e-06	5506	3961	2722	4114	5103	4503	5803	4761	6542	2714	12619	7301	11081	9778	9701	5920	9084	4933
PDLIM2	2450.1	0.824495	0.245834	3.35387	0.000796906	0.00384269	1418	2610	1233	1487	1102	1604	2167	2846	2701	2264	2208	2784	3313	3043	4014	2415	3379	2122
PDP1	6756.5	-1.11741	0.346361	-3.22615	0.00125466	0.00547702	10279	2251	11819	15895	9503	5576	5925	3719	5436	1533	4030	4295	3935	4372	4128	2528	1644	2052
PDS5B	3490.72	-0.720481	0.223343	-3.2259	0.00125578	0.00547702	4933	3013	5386	4740	3952	2829	3301	3537	3825	2252	1890	3450	3295	2348	2478	2644	1756	2543
PEA15	2502.46	0.857131	0.229735	3.73096	0.000190755	0.00126426	2116	1909	1326	1442	1977	1596	2405	2331	2472	1169	3117	2670	2444	3208	4165	2303	2980	2444
PER1	17290.9	-2.28947	0.501648	-4.5639	5.02112e-06	8.0821e-05	56764	3239	37123	41856	21411	13782	9409	6763	10579	12673	3381	6327	3883	2140	1512	2236	983	1412
PFKFB3	7712.28	-2.35757	0.482259	-4.8886	1.01555e-06	2.39498e-05	17680	1341	15449	27464	11921	3476	2091	2016	2806	3309	1153	1402	2363	1832	1479	1337	1453	997
PFKP	5869.11	0.566325	0.172742	3.27845	0.0010438	0.0047464	4268	5123	3490	5685	4142	4400	5064	6008	8334	6467	5253	7048	8853	7491	6073	7015	7378	5343
PFN1	53663.8	1.0216	0.182304	5.60384	2.09651e-08	1.16306e-06	37543	42240	26929	28379	37404	34214	57337	44789	47296	27322	65925	61411	83496	62441	74926	49207	68067	45499
PGAM1	8307.22	0.964626	0.179525	5.37322	7.73436e-08	3.19523e-06	5892	5557	4555	5561	6537	4453	8385	6048	8041	3979	10865	7709	12361	10054	12152	7801	10073	6535
PGD	3794.53	0.642802	0.180019	3.57074	0.00035597	0.00203339	2602	3340	2679	2903	3021	2040	2911	3405	3409	2121	3525	4005	5096	4263	5798	7582	4233	3573
PGLS	2582.15	0.638054	0.196163	3.25268	0.00114322	0.00510289	1747	2557	1761	1777	2310	1726	2398	1896	1988	1767	3063	2587	3115	2859	3712	2357	3257	2627
PGRMC2	5838.05	-1.03747	0.297986	-3.48162	0.000498392	0.00260542	10926	3193	7803	11793	8423	5467	4467	2811	3105	1602	4672	3641	3728	3785	3124	3090	2852	3707
PHB	2562.71	1.04881	0.228268	4.59463	4.33523e-06	7.17407e-05	1443	2372	1135	1356	1645	1785	2698	2356	2213	1896	3504	2692	4149	3477	2984	3064	4974	3232
PHC1	2126.53	-0.616087	0.144968	-4.24982	2.13944e-05	0.000236621	3138	2476	2374	2643	2022	2120	2812	2657	2657	2148	1465	1749	1676	1944	1731	2202	1239	1464
PHC3	6800.47	-1.08551	0.231989	-4.67914	2.88083e-06	5.17916e-05	9071	5920	12564	11567	7128	6386	6079	11749	10444	10261	3395	5661	4776	4773	3666	4941	3224	5419
PHF10	4908.94	-0.817893	0.207034	-3.95052	7.79801e-05	0.000622238	5607	5391	7453	7732	4697	3413	3301	5677	6695	5658	2393	4654	3748	4386	3064	3735	3543	4448
PHF12	8902.98	-1.34085	0.258882	-5.1794	2.22597e-07	7.20348e-06	12867	7645	15159	19362	9089	7893	7365	9442	8917	7479	3891	7218	5970	4543	3950	4307	2676	5080
PHF2	6304.67	-0.525806	0.149573	-3.51537	0.000439144	0.00237073	7458	7389	6984	8832	5769	5300	6373	6864	6951	5921	4127	6521	5754	5048	4902	4916	4012	5427
PHF3	8800.29	-1.36667	0.246977	-5.53359	3.13735e-08	1.53572e-06	14421	8012	15821	16216	11001	8539	7288	9776	8819	7295	3212	7040	5598	4556	4666	5381	2418	5946
PHPT1	1267.33	0.813618	0.260117	3.1279	0.00176061	0.00713679	1268	878	648	701	853	938	1052	1195	1501	1209	1908	1297	2157	1259	1285	1066	2467	1083
PHRF1	4544.02	-1.09735	0.194906	-5.63015	1.80054e-08	1.02825e-06	6661	5707	6516	7305	4681	2249	2522	4543	4829	4509	1844	3792	3757	2896	2695	3102	2341	3612
PI4KAP2	461.362	-0.99574	0.296494	-3.35838	0.000783996	0.00379931	472	774	668	709	236	372	159	498	631	1225	232	423	167	342	367	142	189	318
PIAS1	3380.54	-0.628766	0.207401	-3.03164	0.00243233	0.00927246	3839	3101	4829	5253	4210	2498	3536	3790	3213	3078	3146	2582	2523	2435	2657	3337	1689	2880
PIGG	2178.65	-0.685983	0.191508	-3.582	0.000340974	0.00196456	2063	3150	2962	2976	1020	1584	1509	3398	4156	3973	1350	2118	1910	1808	1360	1445	1688	1644
PIK3AP1	6168.91	1.73699	0.388261	4.47378	7.68501e-06	0.000108128	3777	1294	2168	1758	3359	1283	2877	5345	4651	1224	6447	5535	7115	4702	21883	4427	5466	2925
PIK3CA	5610.66	-1.27531	0.277181	-4.601	4.20462e-06	6.99769e-05	11295	3628	10331	8832	11334	4674	5246	5217	4754	3098	2684	4151	3214	3600	2841	3365	2679	3600
PIK3CD	24867.2	-1.08341	0.220469	-4.91409	8.91963e-07	2.17393e-05	27914	31576	40412	43192	23926	18511	19220	31741	29129	30817	9604	20663	18640	20009	13370	15471	15340	18889
PIK3IP1	55729.3	-1.22107	0.222051	-5.49907	3.81793e-08	1.7935e-06	90178	59747	84422	98217	60032	40754	58407	46333	34421	78516	32070	44015	42772	31543	21100	59314	42970	47086
PIK3R1	43112.6	-1.6025	0.376966	-4.25106	2.12763e-05	0.000236065	80669	15828	85959	107963	90766	30753	33624	20786	30866	15769	30524	22610	16273	12904	14867	18068	11444	13798
PILRB	170.129	-1.94641	0.383721	-5.07245	3.92724e-07	1.13812e-05	136	416	271	405	53	70	94	336	448	528	43	110	74	51	38	31	22	41
PIP4K2A	21632.5	0.570708	0.144869	3.93947	8.16608e-05	0.000644545	13848	18854	16348	19146	14965	14380	23235	21437	19109	13693	24210	24129	24889	26520	26732	22381	22827	20027
PIP5K1A	2617.99	-0.536385	0.166504	-3.22146	0.00127537	0.00553168	2824	2764	3774	3371	2608	1795	2607	3073	3181	2377	1745	2506	2474	2170	2001	2537	2248	2769
PITPNA	3995.69	0.776273	0.180871	4.29186	1.77179e-05	0.00020437	2464	3607	2691	2605	2761	2205	3401	3918	4375	2460	4664	4189	4897	4991	5793	3948	4601	4082
PKD1	4918.55	-0.942222	0.209721	-4.49273	7.03147e-06	0.000101452	5543	6946	6996	7739	3698	3582	3733	6717	6856	8670	2234	4945	3296	3534	3241	3275	2745	3888
PKM	36461.1	0.709974	0.196897	3.60581	0.000311178	0.00183092	23621	36655	23333	23360	27797	21881	34728	32929	35453	20725	38811	37483	44262	45949	54536	34539	39674	38845
PLA2G6	1511.78	-1.10425	0.219143	-5.03893	4.68149e-07	1.31104e-05	1961	1942	2395	2444	719	1261	1079	2615	3445	3114	761	1459	1063	853	777	676	605	809
PLCD1	1837.95	-0.885974	0.229687	-3.85732	0.000114638	0.000841019	2044	1947	2886	3152	709	1239	912	2174	2546	1784	825	1447	1197	1673	1447	754	1203	1314
PLCG1	12230.4	-0.860411	0.236191	-3.64285	0.000269631	0.00163775	12628	21125	16507	15994	9323	9074	9507	21829	26285	33699	5232	12239	10007	10599	6535	10703	10247	12563
PLEK	10071.7	1.6922	0.357949	4.72748	2.27325e-06	4.29925e-05	8380	2911	3083	1298	4836	2285	7540	11717	15101	2105	13364	17369	14184	11938	17682	7060	10114	4435
PLEKHA2	8448.52	-1.0523	0.318273	-3.30629	0.000945404	0.00437409	11356	3854	13255	20763	11088	4759	4899	7297	6242	3303	4487	4745	6366	6033	5715	5940	5348	5725
PLEKHJ1	3491.78	0.668837	0.192682	3.4712	0.000518142	0.00268976	2978	3253	1956	2283	2170	2832	4238	3155	3367	3018	4445	4206	4993	3864	3484	3414	4661	3066
PLGRKT	1475.55	0.81825	0.209717	3.9017	9.55212e-05	0.000727335	1036	1185	943	931	1357	1067	1731	1363	1512	878	2165	1739	2351	1653	1280	1303	2246	1838
PLK3	4457.29	-2.19465	0.339981	-6.45521	1.08072e-10	1.80933e-08	7484	2675	7825	15118	3248	3004	2859	2817	3927	3690	1061	2166	1745	1233	1240	1073	877	1261
PLSCR1	2731.78	2.11773	0.270361	7.83298	4.76434e-15	2.31269e-12	815	846	1020	820	786	1535	2418	4002	5893	2840	4662	1820	5413	5100	4110	2070	4567	3807
PMVK	1749.6	1.13444	0.262727	4.31793	1.575e-05	0.000186471	929	1626	699	815	1011	1053	1688	1380	1478	855	1840	1674	3163	2498	2605	1825	2798	1813
PNKD	1399.95	0.715215	0.219838	3.25337	0.00114046	0.00509541	1073	1432	744	840	922	985	1450	1305	1126	918	1630	1577	2258	1612	1485	1726	2068	1402
PNN	3645.34	-1.05665	0.206985	-5.10498	3.30838e-07	1.00123e-05	6198	4414	5004	5182	4240	2995	2812	5315	8764	8647	1702	3512	2447	2428	2065	2353	1935	3023
PNPLA2	5749.9	-0.797749	0.164798	-4.84077	1.29335e-06	2.80065e-05	7556	5995	8408	8411	4791	4356	4779	6210	6522	6677	4060	5015	4548	3922	3902	4094	3083	3914
PNPLA8	2858.02	-1.3072	0.281341	-4.64632	3.37913e-06	5.80633e-05	5173	1922	3913	6651	6106	2391	1846	1993	1626	1098	1206	1785	1635	1747	1873	1575	1608	1828
POC1B	1954.95	0.718269	0.235855	3.04538	0.00232389	0.00894974	1262	1661	1598	1136	1943	1186	2229	2115	1855	1045	3202	2049	1974	2554	2012	2072	1921	2278
POLR2G	3073.43	0.518601	0.152606	3.39829	0.000678076	0.00336153	2209	2890	2306	2506	2123	1897	3101	3311	3222	2249	3439	3243	4462	3311	3361	3215	4658	2953
POLR3E	3162.23	-1.61883	0.282698	-5.72638	1.02595e-08	6.35765e-07	3550	3086	6147	8087	1934	1975	1739	3694	4747	5317	1156	1929	2155	1447	1120	1293	1265	1551
POLRMT	2851.44	-0.616303	0.172792	-3.56672	0.000361471	0.00205622	3164	4126	3438	3540	1834	1892	1873	3671	5207	5978	1594	2591	2932	2445	2006	1896	2569	2062
PPA1	7163.67	0.561637	0.16443	3.41566	0.000636272	0.00318223	5048	6240	6490	4755	9207	5968	8163	5056	5736	3838	8634	7835	9208	8854	7373	9976	10855	11646
PPAN	172.56	-1.61917	0.346622	-4.67129	2.99321e-06	5.28347e-05	232	185	328	411	112	95	49	250	262	425	39	122	90	90	68	120	88	132
PPARD	3022.8	-0.979969	0.201903	-4.85367	1.21196e-06	2.68429e-05	3722	4161	4219	4797	2937	2735	3424	4197	3478	4142	1521	2955	2446	1816	1714	2157	1576	2333
PPIA	45521.7	0.577515	0.131213	4.40135	1.07581e-05	0.000139258	38365	37175	30180	37569	39474	29918	42893	38097	37310	29043	54683	50428	61265	54721	46105	46400	67399	41585
PPIB	7547.28	1.00152	0.229167	4.37028	1.24085e-05	0.000154443	6273	4545	3695	4521	5217	5638	7209	5002	4754	2682	12156	7380	12886	8999	7450	5295	8804	4896
PPID	1678.24	0.744237	0.211389	3.52069	0.000430422	0.00234318	943	1716	987	1195	914	1064	1292	1543	1749	1195	1548	1872	2454	2477	2019	1821	2169	2058
PPIG	5329.96	-0.889587	0.227098	-3.91719	8.95878e-05	0.000691997	7000	6330	7606	8172	6261	5492	4713	5994	5782	4349	2054	5021	5225	3672	3284	4042	2915	3953
PPM1A	4851.24	-0.680409	0.224279	-3.03376	0.00241529	0.00921956	7038	3673	6748	7412	7607	3145	3680	4079	4366	2670	3071	4549	3263	4261	3748	3357	2895	3903
PPM1B	5080.59	-0.653494	0.182052	-3.58959	0.000331193	0.00191769	6520	4530	7505	7140	7966	3688	4688	3830	4212	2747	3673	4506	4062	4378	3489	4483	3591	3934
PPM1G	8377.72	0.658047	0.172598	3.81259	0.000137519	0.000980238	5913	8154	5341	5881	6274	5058	7236	7717	9257	5204	8157	8565	12507	10754	10508	8510	9028	8035
PPP1CA	13689	1.24402	0.213761	5.81967	5.8964e-09	3.99378e-07	7467	11049	5921	5966	7588	7654	13590	10723	13423	6476	17774	14946	22285	18008	19887	12219	18786	12208
PPP1CB	13266.9	-1.46735	0.319093	-4.59851	4.25527e-06	7.0618e-05	17259	7551	25297	35433	31351	7205	8038	7434	8094	3954	5281	7586	5517	7875	8159	6506	6076	8429
PPP1CC	17352.9	0.612632	0.109582	5.59061	2.26271e-08	1.21101e-06	13518	14316	12633	13252	15082	12707	19139	16716	19143	9288	19516	18737	22844	22315	19352	15377	16853	17010
PPP1R14B	1957.27	0.672402	0.192706	3.48927	0.000484342	0.00255294	1719	1738	1124	1276	1708	1480	2103	1493	1969	1394	2178	2088	2156	2723	2612	1701	3527	2251
PPP1R35	616.564	-0.824743	0.256986	-3.20929	0.00133064	0.00569927	1038	554	799	928	469	514	434	651	1109	1242	387	536	636	413	295	395	613	310
PPP1R7	4747.32	0.54639	0.153793	3.55277	0.000381204	0.00215536	3559	4532	3458	3559	3409	3681	5225	4088	4101	2383	5185	4705	6949	5704	5218	4014	5649	4356
PPP2R2A	2485.55	-0.719384	0.17972	-4.0028	6.25969e-05	0.000524373	3128	2601	3365	3761	3186	1956	1970	2818	2843	2021	1319	2231	2291	2071	1744	2098	1825	2413
PPP2R4	6861.94	0.820881	0.193576	4.2406	2.2292e-05	0.000242259	4529	6650	3968	3928	4376	3805	6516	6387	6041	4256	7935	7058	9684	9102	8998	7045	8798	7362
PPP3CB	5231.92	0.476901	0.131172	3.63569	0.000277235	0.00167173	3790	4777	4325	4303	4655	3118	5276	5275	5210	2812	5799	5750	5968	6515	5865	4533	5907	5467
PQLC3	2541.6	0.91717	0.240579	3.81235	0.000137654	0.000980238	1889	1976	1343	1466	1721	1537	2633	2553	2334	1174	3628	2905	2086	3393	3992	2354	3392	2434
PRCP	3327.03	0.840264	0.231364	3.63178	0.000281472	0.00169028	2175	3398	1845	1677	2810	1577	2704	2646	2594	1642	4248	4078	3589	4050	4749	4287	4455	3757
PRDM1	7414.46	0.921986	0.281106	3.27985	0.00103861	0.00473016	8428	3063	4099	3585	4200	5842	6145	3548	6270	7470	10301	9312	11233	6850	9647	14466	8504	5685
PRDM2	8465.92	-1.05137	0.235487	-4.46465	8.01995e-06	0.000111168	15857	7020	13816	11574	11315	7554	8583	9615	8560	7460	5126	7023	5088	5248	5406	6047	3156	5474
PRDX1	6318.37	1.02555	0.197101	5.20319	1.95897e-07	6.52058e-06	3917	5313	3023	3593	4964	3754	6307	4768	5815	2548	6806	6653	9742	8448	9550	5397	8835	6305
PRDX3	2832.07	1.053	0.247394	4.25638	2.07765e-05	0.000231402	1377	2391	1532	1608	2247	886	1414	1992	2921	1247	2631	2455	5656	4121	3976	3430	3893	2319
PRDX4	1401.58	1.45147	0.221087	6.56518	5.19687e-11	1.08113e-08	865	759	599	541	865	731	978	898	1234	774	1797	1489	2627	2455	1573	1095	2334	1230
PRDX5	5396.03	0.793336	0.213445	3.71681	0.000201755	0.00131604	4826	4704	2638	3012	3544	4188	5563	4298	4003	3166	7069	6032	7983	6757	5621	4889	10388	5650
PRELID1	2790.15	0.902674	0.22011	4.10101	4.11352e-05	0.000382157	2302	1961	1416	1743	1695	1676	2525	1967	2364	1843	3205	2353	4587	3383	4225	2454	3945	2447
PRF1	18623.4	1.68134	0.282721	5.94698	2.73127e-09	2.20967e-07	11704	4425	7756	7244	5599	3969	12399	31040	35617	18546	27904	22169	24190	20657	39871	22984	16421	18976
PRKAG2	3337.9	-0.59812	0.178914	-3.34305	0.000828627	0.00394988	4778	3041	4383	4397	3370	2585	3302	3329	3398	2960	2564	2881	2402	2975	2635	2393	3089	2630
PRKCQ	7074.05	-0.635463	0.201489	-3.15384	0.00161137	0.00664277	9348	6183	8396	11871	8262	7736	8392	6868	7196	6149	5243	6508	6836	5174	4445	4566	3176	4279
PRPF38B	5332.71	-1.21835	0.289191	-4.21297	2.52032e-05	0.00026452	5863	7284	9096	9871	3319	5330	3408	9091	10488	9873	1452	5400	3890	3015	2486	2993	2220	3406
PRPF39	1840.6	-0.988047	0.275963	-3.58035	0.000343128	0.00197307	1885	2464	2929	3125	831	1477	1061	3559	3940	3804	751	2119	1361	1175	858	1071	833	1323
PRPF4B	5639.82	-1.47596	0.238806	-6.18057	6.38693e-10	7.01959e-08	9791	5632	9948	10370	7176	3240	2598	7151	10844	8221	1884	4285	3160	3092	2828	3157	1758	3813
PRPS2	2398.68	0.910514	0.246507	3.69367	0.000221042	0.0014054	1020	2353	1382	1559	1783	1254	1995	2570	2811	1976	2577	2455	3429	4321	2640	2842	4089	3866
PRR13	5720.41	0.643499	0.172067	3.73983	0.000184148	0.00123012	4053	5142	4047	4129	4352	4375	6789	5930	5412	3656	7714	6140	6164	6832	7038	5965	6834	6167
PRR5	1683.38	0.630001	0.181788	3.46558	0.00052908	0.00273217	1264	1595	1034	1256	855	852	1558	1823	1640	2004	2197	2017	2266	1838	1683	2266	2779	1681
PRR5L	1814.19	1.59033	0.296346	5.36647	8.02916e-08	3.25132e-06	948	861	612	767	533	823	1499	2948	4119	994	3410	2124	2017	1479	3822	1268	1842	946
PRRC2B	18942.6	-0.587359	0.13741	-4.27449	1.91573e-05	0.000216262	21449	25401	23674	23147	13583	11657	16238	23953	21636	21068	12077	18128	17232	16036	14022	18653	10388	16797
PRRC2C	15105.4	-1.66353	0.275309	-6.04241	1.51828e-09	1.36062e-07	27157	14758	30285	27791	15505	12657	8866	21446	26377	24022	3674	10147	9876	6136	6787	7693	2471	7313
PRTN3	60.8444	1.71159	0.518471	3.30122	0.000962637	0.00443972	8	3	44	2	85	192	11	1	265	205	107	103	88	92	95	22574	804	196
PSAP	58858.4	1.15923	0.336834	3.44154	0.000578408	0.0029477	39897	32460	31288	26497	52442	23758	42577	39664	37956	18450	48814	50364	74056	48486	173747	37574	34958	36515
PSENEN	383.324	0.888255	0.278229	3.19253	0.00141031	0.00594863	325	351	156	181	272	268	351	271	346	232	508	430	540	471	486	419	674	364
PSMA5	4994.46	1.20083	0.23266	5.16132	2.45218e-07	7.80544e-06	2494	4130	2295	2377	2268	2594	3398	4642	5600	2947	5373	4967	9906	7531	6289	4876	7146	5582
PSMB1	8195.68	0.439721	0.141384	3.11011	0.00187015	0.00749991	7973	6689	6251	6475	7055	6410	8646	6645	6959	4783	9276	8216	10984	9270	8737	7497	10611	7226
PSMB10	3198.54	0.878481	0.21742	4.04049	5.334e-05	0.00046374	1830	2835	1786	2167	1768	1725	2563	2855	2954	2390	3317	2885	5852	4014	4298	2982	4876	3199
PSMB3	4395.79	0.983109	0.198099	4.96271	6.9515e-07	1.75292e-05	3088	3291	2116	2781	3008	2478	3821	3701	3813	1883	4861	4319	8259	5746	5397	3736	6326	3642
PSMB6	3756.39	0.648003	0.175206	3.69852	0.000216856	0.00138812	3414	2624	2368	2997	3024	2561	3303	2990	3287	1819	4365	3560	5913	4446	4249	2923	5068	3190
PSMC4	3807.81	0.603654	0.18179	3.32061	0.000898222	0.00418571	2970	3371	2512	2935	2489	2043	2686	3251	4204	2314	3343	3713	6086	4480	5080	3326	5006	3633
PSMC5	6202.42	0.610536	0.192443	3.17255	0.00151106	0.0063051	4305	6878	3962	3951	4528	4814	7012	6343	7097	5167	6874	6914	8369	7765	6932	6849	8878	6717
PSMD12	2249.64	-0.693137	0.211503	-3.27721	0.0010484	0.0047636	3250	1757	3282	3263	3433	1809	2037	1891	2241	1493	1606	1909	2033	1668	1528	1390	1236	1449
PSMD13	6864.64	0.573113	0.174941	3.27603	0.00105278	0.00477604	4485	6706	4530	5872	4680	3906	6370	7333	7071	4329	6544	6998	10615	8663	7794	7249	8794	7306
PSMD14	2552.4	0.779582	0.185267	4.20789	2.57761e-05	0.000268838	1687	2038	1621	1913	2315	1676	2398	2068	2319	1192	3071	2273	4322	3228	2921	2280	2768	2368
PSMD2	9015.76	0.635969	0.205905	3.08865	0.00201071	0.00797662	5412	9669	5998	6312	5363	4228	6926	8435	10008	6471	9109	8278	13214	12150	11365	8534	9773	8659
PSMD4	7300.38	0.770664	0.203118	3.79418	0.000148134	0.00103711	4351	7548	4345	4540	5337	5115	7646	7208	6497	4532	8464	7540	11041	8939	9090	7304	9273	7675
PSMD8	5969.52	0.674114	0.178943	3.76719	0.000165095	0.00113406	5045	4562	3412	4895	4676	3853	5955	4890	5510	3157	6489	5607	9810	7174	7037	5220	7420	5202
PSME1	23797.2	0.803473	0.173458	4.63209	3.62e-06	6.14766e-05	18945	17261	14489	16266	19760	16692	27629	21818	25066	16257	34914	24192	32884	27578	27094	21962	35633	23192
PSME2	11773.2	1.30906	0.207458	6.31002	2.79001e-10	3.84834e-08	6968	7005	5189	6144	7259	8277	11141	10971	15270	9167	16365	10820	23490	14950	15424	8908	20046	11259
PSME4	3991.93	-0.678621	0.222146	-3.05485	0.00225176	0.00872106	4646	3432	6551	5760	4310	2316	2250	4356	5584	2937	2114	2826	3842	3792	3142	2542	2432	3552
PTAR1	3708.47	-0.884395	0.220293	-4.01462	5.95406e-05	0.000504611	5098	3733	5687	5667	3662	3368	3153	5602	6369	6161	2514	3713	2398	2732	1885	2895	2263	2316
PTCD3	2992.81	-0.946662	0.230542	-4.10625	4.02133e-05	0.00037591	3155	4056	4648	4748	2350	1947	1755	5370	6619	6593	1264	3019	2346	2126	1731	2238	1407	2531
PTGER2	7113.85	1.35068	0.354489	3.81022	0.000138845	0.000985108	2996	7422	1477	2022	3583	4700	6292	6394	9328	7996	9393	6387	9277	12112	12836	16020	29830	17829
PTMS	974.9	1.19314	0.341968	3.48906	0.00048473	0.00255294	795	302	448	569	507	675	903	830	1225	618	2081	1565	1084	1249	592	959	1043	234
PTOV1	1383.38	-0.955286	0.213694	-4.47035	7.80925e-06	0.000109348	1773	1913	2033	1958	633	1153	880	2349	3746	4394	678	1435	980	940	789	759	1041	848
PTP4A2	39268	0.778032	0.179856	4.32586	1.51936e-05	0.000181357	28848	34269	24212	24363	30602	29681	46042	39811	36932	26240	53273	43877	43801	46811	52305	42579	53391	39005
PTPLAD2	4475.25	0.591232	0.184203	3.20967	0.00132886	0.00569759	3942	3178	3427	3356	3987	3709	4651	4842	5665	3908	6101	3930	5217	5676	5316	4626	6122	4313
PTPN18	8570.47	1.09039	0.242937	4.48834	7.17796e-06	0.000102984	4439	7689	4181	4204	5601	5033	8576	9274	8984	4816	9372	9269	11015	10789	16009	10368	8683	7421
PTPN9	3863.2	0.869018	0.190761	4.55553	5.2253e-06	8.27103e-05	2624	3154	2269	2447	2948	2257	4797	3998	3724	2066	4646	4293	4374	4593	6234	4443	5330	3534
PTPRCAP	28843.1	0.675123	0.187896	3.59307	0.000326799	0.00189981	23002	27972	17035	18199	20053	19626	31668	24355	21270	17258	34565	28463	39538	41359	30203	27797	53005	31487
PTTG1	814.843	1.24421	0.341847	3.63966	0.000273002	0.00165133	618	253	396	445	492	493	586	476	741	243	888	676	2457	862	863	360	403	236
PWP2	2875.47	-0.794915	0.240038	-3.31162	0.000927591	0.00430535	3062	2692	3436	6203	2125	1434	1709	2950	3352	2880	1565	2226	2812	2108	2025	2204	1510	1804
PYCARD	937.173	1.51872	0.318181	4.77313	1.81384e-06	3.6308e-05	354	715	314	310	504	439	747	797	791	371	950	837	1600	1249	2114	929	1628	924
QRICH1	6467.19	-1.26676	0.236059	-5.36628	8.03759e-08	3.25132e-06	10048	6060	10948	12010	6479	5096	4570	8028	9615	10405	2815	4983	5176	3298	3193	3364	2349	3353
R3HDM2	3017.9	-0.919915	0.237151	-3.87902	0.000104878	0.000781218	4048	4183	4285	4112	2514	3271	2871	4337	4405	4111	1258	3401	2326	1919	1769	1985	1049	1787
RAB11FIP4	7615.89	-0.960167	0.211712	-4.53525	5.75361e-06	8.81968e-05	11346	6402	12115	12457	9253	5404	6055	7019	6302	5403	4847	5818	5958	4495	5219	5253	2979	4161
RAB21	5157.78	-1.0865	0.280474	-3.8738	0.00010715	0.000795385	10639	3021	7980	8316	10833	5003	4897	3148	3379	1956	3164	3627	2992	3403	3320	3316	2730	2917
RAB27A	7010.56	0.823401	0.199313	4.1312	3.60878e-05	0.000345646	4961	4068	5443	4935	5558	3796	6931	6239	7218	3462	10806	7751	7222	9649	7860	7112	8628	4873
RAB30	3420.35	-1.51113	0.338244	-4.46757	7.9114e-06	0.000110513	9086	2334	6193	4608	6545	2031	2336	3104	1695	1520	1902	1891	2408	1664	753	1868	2051	2159
RAB37	6878.59	0.686765	0.142309	4.82588	1.39387e-06	2.94969e-05	4936	6011	4692	4886	4656	4274	6601	6896	8492	3997	8447	8397	7847	8755	7861	5277	8760	5434
RAB7L1	6172.77	0.694977	0.194635	3.57068	0.000356062	0.00203339	3267	5165	5568	4173	4435	3196	5012	6048	7627	3523	7237	6450	7694	7858	8045	5868	8875	6833
RAB8B	10384.5	-1.1266	0.32067	-3.51326	0.000442643	0.0023874	19666	4302	16097	21556	17083	6509	7084	6582	6657	1934	5591	5920	6678	6604	7408	6246	4872	5201
RABGGTB	2671.17	-1.08056	0.258712	-4.17667	2.95806e-05	0.000299665	3158	2502	4648	5134	1414	2451	1953	4854	5717	6325	1158	2466	2083	1725	1314	1575	1994	1977
RAC2	21538.3	0.962807	0.270189	3.56346	0.000365998	0.00207994	10554	24225	9779	10244	12063	11842	20366	18859	18444	14379	24283	22465	27431	30250	34562	27256	34827	24405
RAE1	2124.4	-0.882278	0.222166	-3.97126	7.14929e-05	0.0005804	3453	1884	2808	3443	2918	1562	1548	1901	1962	1567	1007	1584	2061	1544	1481	1569	1106	1434
RAF1	6873.31	-0.657232	0.145667	-4.51188	6.42564e-06	9.64675e-05	8567	7190	9423	9580	7118	4801	5237	7944	8572	7899	4472	6110	6158	5415	5152	5189	5272	5055
RALB	2598.41	1.29214	0.295275	4.37605	1.20851e-05	0.000151715	1251	1957	1216	1013	1571	1160	1966	2070	2663	1153	2318	2574	3053	3728	6210	3635	4782	2964
RALY	14302.1	0.481162	0.154909	3.10609	0.00189577	0.0075896	12707	12977	9711	11555	11134	9661	14752	12247	11479	9870	15272	13919	21268	15587	16189	13087	17934	12438
RANBP2	9300.31	-1.19079	0.230929	-5.15652	2.5158e-07	7.96441e-06	11254	9628	15790	18469	12172	5766	5763	9361	8606	5532	3577	6988	6003	7043	5471	7499	4468	8542
RANBP3	4814.36	-0.672458	0.178445	-3.76843	0.000164278	0.00112978	5747	5327	6659	6780	4424	3308	4146	4853	5254	5180	2674	4506	4780	3410	3663	3532	2761	3400
RANGAP1	4991.99	-0.911192	0.221729	-4.10948	3.9655e-05	0.000372565	5834	5646	6475	9563	4539	2734	3181	5065	6205	5679	2009	3798	4571	3812	3647	3642	3459	4147
RAPGEF6	3215.06	-0.868463	0.267235	-3.2498	0.00115484	0.00514454	3281	4373	5257	4584	4743	2156	3036	3331	3227	2358	1361	3807	1953	2641	1789	3065	1555	3260
RARRES3	8786.6	0.73672	0.200153	3.68078	0.000232521	0.00146584	6122	7622	5053	6702	6825	6355	9462	7447	8005	5751	12983	9870	12910	10176	7650	8807	13696	9164
RASGRP2	19585.4	-0.982376	0.207859	-4.72618	2.28785e-06	4.31285e-05	25116	28492	26993	28972	10191	14143	13141	28076	37424	49787	8014	17857	18122	12623	11399	16302	12557	12882
RASSF3	13406.2	-0.721437	0.223688	-3.2252	0.00125884	0.00548021	13959	13185	18555	24057	17494	10092	13844	12645	11555	5085	6338	11360	10412	13169	10482	10417	9247	11573
RB1	4393.24	0.75621	0.187664	4.02959	5.58735e-05	0.000480743	3488	2956	3531	2595	3854	2774	3978	4715	4371	2282	5944	4451	5243	5297	5836	4375	4158	4172
RB1CC1	5426.06	-1.1588	0.237344	-4.88237	1.04819e-06	2.44227e-05	7138	4689	10149	9882	6974	3484	4116	5317	4916	3283	2454	4213	3761	3726	3011	3350	2350	3869
RBBP6	7834.24	-0.989128	0.262954	-3.7616	0.000168829	0.00115021	15508	6868	11194	10586	7807	9052	7619	9328	11175	8671	4406	7399	7046	4124	3678	4998	3381	3977
RBBP7	7390.68	0.552544	0.132874	4.15839	3.20492e-05	0.000318578	6199	6446	5076	5788	5334	4956	7052	7242	7137	5244	8378	7975	10325	8275	8190	7156	8103	6784
RBCK1	7044.45	0.613648	0.166952	3.67561	0.000237286	0.00148837	5511	5731	5035	5438	4782	4516	6984	7608	10150	8064	9335	6663	10253	7661	7752	6102	11993	7057
RBM12	8839.4	-0.79924	0.198643	-4.0235	5.73395e-05	0.000491903	12518	7814	13126	13382	14111	6109	9532	7074	7105	6665	6654	7547	5822	6649	6036	7570	6442	7358
RBM22	5020.12	-0.425137	0.14119	-3.0111	0.00260301	0.00981394	5865	4906	5872	6938	5655	4162	4514	4833	4926	3467	3754	4406	4986	4166	4441	3981	3289	4487
RBM23	4510.28	-0.650729	0.209692	-3.10326	0.00191398	0.00765199	6532	3882	5120	7422	5484	2935	3221	3974	3946	2567	2608	3507	4791	3396	3644	3814	3329	3298
RBM25	5388.09	-1.17554	0.282988	-4.15401	3.26694e-05	0.000321451	5720	7638	9318	9355	4166	3964	2427	10455	13299	12717	1283	4652	4259	3579	3073	3584	2226	4168
RBM26	3836.58	-0.760562	0.207547	-3.66453	0.000247791	0.00153715	4225	4912	5757	5195	2413	3015	2347	6202	6829	7279	2064	3981	3320	3138	2111	2993	2778	3249
RBM27	6627.62	-0.617117	0.177173	-3.48314	0.000495573	0.00259597	8609	5795	9148	9615	10801	5751	6855	6601	5217	3211	4326	5804	5509	5921	5120	5807	3375	6308
RBM33	10048.1	-0.667004	0.190006	-3.51043	0.000447378	0.00240848	11855	10783	14002	14483	7578	10455	9459	14272	12964	13645	5575	10302	9595	7948	6420	7896	4662	7372
RBM34	107.373	-1.40192	0.382772	-3.66256	0.000249704	0.00154408	190	74	235	191	87	84	61	124	182	185	39	71	70	66	34	53	29	58
RBM38	25850.3	-1.45258	0.336876	-4.31192	1.61846e-05	0.000190841	61211	10966	39751	54879	37837	21545	23395	10825	13245	9819	14791	14325	16422	10828	10469	8897	8784	8465
RBM39	20393.2	-1.09188	0.239638	-4.55637	5.20447e-06	8.2605e-05	33906	18467	29355	36387	14140	23019	15125	22731	23768	23580	11269	17266	17820	10416	9723	11338	6933	9535
RBM5	3838.75	-1.41062	0.276492	-5.10185	3.36353e-07	1.00865e-05	3579	6434	7038	7071	1969	2511	1878	6663	7329	7613	1061	3068	2722	1990	1808	2732	1552	2508
RBMX	16518.7	-0.42651	0.134038	-3.182	0.00146259	0.00614247	20817	16970	19122	20630	19158	14394	15245	17198	17183	15483	12624	16095	16516	13234	13119	15199	14312	14948
RCE1	1249	-0.820898	0.267554	-3.06816	0.00215381	0.00842589	1996	806	1535	2411	1305	1092	883	986	1146	804	874	1033	973	863	803	764	1019	789
REEP5	6367.59	0.794617	0.201857	3.93654	8.26639e-05	0.000649821	4370	3977	4893	4644	6055	3453	6375	5506	5463	2167	8134	6064	6464	8565	9891	5766	8526	5894
RELA	11145.2	-0.914901	0.23266	-3.93235	8.41206e-05	0.000657721	18866	8152	15412	19005	14874	8388	7796	8507	10227	7390	6908	7343	7420	9117	8396	7005	6843	8990
RERE	7888.84	-0.996052	0.203171	-4.90252	9.46155e-07	2.26717e-05	11698	7206	13282	11977	6572	7831	7644	9496	10352	12714	3990	5978	6609	5387	5130	5998	2887	4449
REV1	2625.54	-0.821908	0.220296	-3.73093	0.000190778	0.00126426	3040	2873	3771	4375	2007	2749	2275	3859	4103	3554	1379	2634	2427	1863	1429	1965	1431	2100
REXO1	3525.32	-1.06623	0.240466	-4.434	9.24993e-06	0.000123864	4868	3502	5557	6334	2710	3030	2651	4354	4914	4865	1311	3202	2688	2309	2165	1635	1489	1908
RFC1	3764.41	-0.933824	0.269527	-3.46468	0.000530859	0.00273893	5340	3675	5677	6247	4015	3102	2225	4196	4186	2781	1232	3181	4161	2355	2344	2812	1849	2715
RFNG	1716.17	-0.553397	0.145196	-3.81139	0.000138186	0.000982828	2018	1893	2138	2357	1273	1604	1879	1944	2314	2191	1347	1597	1428	1340	1348	1299	1389	1084
RFWD2	2697.89	-0.643296	0.184245	-3.49153	0.000480266	0.00254092	3337	2628	3872	3771	3564	1551	2289	2066	2266	1432	1680	2216	1997	2322	2492	2370	1642	2317
RGCC	3009.07	-1.88156	0.242832	-7.74838	9.307e-15	3.61422e-12	4955	4623	4736	6417	3370	2212	1820	2202	1806	1172	794	2029	1161	1544	1016	1761	1511	2291
RGS19	4697.39	1.25964	0.309306	4.07245	4.65204e-05	0.000416865	2540	4035	1624	1774	2150	2336	3210	3878	3742	2234	3632	4653	7211	6472	10473	5292	8032	4506
RGS3	1547.35	1.34531	0.291887	4.609	4.04604e-06	6.81161e-05	958	1199	535	456	404	527	963	2863	2442	1068	1722	2472	1929	1772	2836	1725	1575	1498
RHOA	41597.1	0.731626	0.184479	3.96591	7.31175e-05	0.000591541	33787	31759	27875	27478	36620	27236	43376	34457	34265	20008	54937	41498	44612	49848	60571	42231	50826	39403
RHOB	4403.31	1.65647	0.40872	4.05281	5.06065e-05	0.000445965	4148	1005	865	584	1812	1730	1495	3833	2248	1004	4357	5042	12401	4819	6945	2840	2746	678
RHOC	2177.6	1.40106	0.352257	3.97736	6.96839e-05	0.000570898	1659	836	698	940	1665	791	1344	1859	1447	755	2690	2483	2317	1557	6147	1185	1807	1053
RHOH	18746	-0.819041	0.247896	-3.30397	0.000953259	0.00440693	29755	13044	28974	28618	28687	20796	16611	11091	8974	9896	13144	15568	14063	16594	9434	20614	26085	15460
RHOT1	2328.54	0.684816	0.146375	4.67851	2.88966e-06	5.17916e-05	1614	2085	1553	1704	1609	1904	2007	3289	3014	2001	2533	2469	3204	3070	2786	2842	2745	2862
RHOT2	3953.08	-0.879965	0.199589	-4.40888	1.03906e-05	0.000135707	4592	4800	5682	6404	2172	2549	2459	6158	12179	12033	1840	3365	3726	2524	2867	2383	2568	2213
RLTPR	5802.72	-0.890158	0.190738	-4.66692	3.05742e-06	5.3643e-05	6849	9143	7644	7941	4044	4231	4627	9451	12914	13915	2747	5571	4340	4521	3744	4268	3966	4869
RMRP	116.138	1.67315	0.480279	3.48371	0.000494524	0.0025928	55	37	20	34	48	11	21	102	67	12	163	87	515	43	115	50	72	359
RNASEH2B	3024.53	0.727106	0.227875	3.19082	0.00141871	0.00597539	1634	3189	2054	1875	1791	2044	2513	2964	3390	1991	3180	3059	5215	4102	3108	3550	6007	4086
RNASEK	113.636	-1.33635	0.377223	-3.54262	0.000396178	0.00221685	235	97	181	208	67	89	63	184	312	226	40	109	56	49	52	47	30	41
RNF125	11209.3	-1.60414	0.338615	-4.73736	2.16518e-06	4.14874e-05	17880	5441	19888	31711	20106	8314	9466	6951	7360	5432	6431	6340	4240	4827	4498	5045	2878	3542
RNF126	7425.43	-0.659272	0.215758	-3.05561	0.00224604	0.00871052	11938	5818	9770	10247	7351	7056	6880	6576	9221	8715	5455	6264	7509	5335	4741	3771	5301	4142
RNF138	9327.19	-0.843223	0.226609	-3.72105	0.000198398	0.00129884	11910	8036	13296	17109	16859	6939	9519	7014	5508	5241	7460	7540	5543	7399	5735	7691	4961	8348
RNF166	8374.27	-1.03863	0.231501	-4.48651	7.24001e-06	0.000103365	11595	6732	11556	18024	6984	5142	6660	7302	16422	14723	4612	5934	6041	6047	5324	5112	6989	4646
RNF167	8736.99	0.751601	0.201777	3.72491	0.000195389	0.00128628	5772	9163	4757	5444	4705	4929	8311	8809	7770	5416	10887	10024	12456	10486	9745	7430	10557	8067
RNF181	1888.49	0.58801	0.162418	3.62035	0.000294203	0.00174871	1574	1616	1284	1422	1358	1321	1742	1557	1928	1230	2010	1729	2682	2465	2275	1530	2691	2117
RNF216	6675.98	-0.689989	0.161416	-4.2746	1.91477e-05	0.000216262	7565	8044	8698	9877	5067	4824	5744	7530	8933	9211	3905	6506	5823	5348	4628	5712	4131	5974
RNF216P1	1447.02	-0.833076	0.21493	-3.87604	0.000106171	0.00078984	2422	1629	1779	1936	1549	1702	1321	1347	1173	884	1299	796	1175	959	1022	1152	1287	1161
RNF25	1032.73	-0.948592	0.195495	-4.85226	1.22062e-06	2.69322e-05	1568	990	1444	1720	1301	773	742	1001	973	781	574	768	788	726	755	754	626	741
RNF4	9423.49	-0.778695	0.229329	-3.39554	0.000684927	0.00338684	14932	6591	13099	15233	14917	6492	8331	6477	7072	5147	7149	6318	7606	7369	6694	6021	4925	5694
RNF44	10706.4	-0.681279	0.141048	-4.83011	1.36457e-06	2.90096e-05	13462	13176	14667	13170	8033	6553	8936	13622	14203	14265	6372	9821	9094	8864	8044	8790	7196	8616
RNMT	6325.64	-1.21026	0.269372	-4.49289	7.02626e-06	0.000101452	10458	4002	10835	12607	11560	5752	5710	4953	4696	4247	3923	4233	3744	3877	3366	4055	2628	3841
RNPEP	2770.66	0.999953	0.242865	4.11732	3.83299e-05	0.000361866	1813	2128	1453	1568	1839	1356	2377	2127	2898	1857	2971	2604	3569	3203	5551	2705	2688	2123
ROCK1	6165.46	-0.821057	0.251864	-3.25992	0.00111444	0.0049974	7555	5953	9414	10170	7692	3768	3693	7965	8750	5716	2088	5157	5186	5239	5124	5143	4909	5784
RORA	13529.9	-1.37337	0.313437	-4.38164	1.17789e-05	0.000148511	20978	7945	27728	28242	19529	10128	13690	17751	19164	11443	8160	10437	5770	6765	5663	6097	4253	4829
RP11-1212A22.1	241.733	-2.18314	0.451763	-4.83248	1.3484e-06	2.89587e-05	454	187	564	650	75	182	28	496	188	340	8	123	69	91	46	24	17	48
RP11-274B21.3	519.889	-1.71797	0.357172	-4.80992	1.50988e-06	3.15236e-05	607	846	1087	1009	169	394	263	897	1358	1554	108	457	292	161	136	177	68	172
RP11-285F7.2	466.237	-1.25325	0.370162	-3.38569	0.000710003	0.00349305	469	910	801	704	215	340	288	866	873	749	99	556	281	205	194	288	231	348
RP11-326C3.2	477.4	-3.01089	0.335677	-8.96961	2.97575e-19	1.73338e-15	513	946	1116	1277	91	286	74	917	3135	7074	80	152	85	105	43	209	81	81
RP11-455F5.5	78.0334	-1.77388	0.365148	-4.85798	1.1859e-06	2.65687e-05	127	93	140	182	39	70	61	165	230	219	23	49	35	24	33	25	28	26
RP11-471B22.2	172.498	-1.66582	0.422306	-3.94458	7.99411e-05	0.00063441	209	173	383	432	48	129	81	214	407	263	21	126	101	86	36	116	86	55
RP11-473I1.10	6522.8	-1.08229	0.316562	-3.4189	0.000628749	0.00315729	11551	4743	11767	9942	6386	8834	7155	8563	9414	6652	3557	7288	4194	3688	2085	3710	1658	2279
RP11-611L7.1	1414.39	-0.692214	0.192426	-3.59731	0.000321525	0.0018767	1890	1804	1666	1905	899	1160	1359	1862	2157	2597	934	1518	1245	963	858	957	891	803
RP11-640M9.2	579.358	-1.44269	0.229213	-6.29409	3.09218e-10	4.09362e-08	796	880	998	964	308	582	540	1131	1755	2051	199	420	408	291	285	245	115	387
RP11-660L16.2	1088.41	-1.0628	0.336267	-3.1606	0.00157446	0.0065044	948	909	1680	2858	1843	1157	1565	367	456	609	510	1122	820	486	544	965	808	426
RP11-761I4.4	72.7324	-1.80937	0.460056	-3.93293	8.39172e-05	0.000657013	97	106	169	156	8	39	35	149	135	83	6	57	24	29	14	36	7	25
RPA1	9536.25	0.734042	0.237857	3.08607	0.00202821	0.00802603	4733	10518	6459	5738	7443	4329	9312	9557	9200	5640	11438	8934	11397	13359	13137	13521	12668	12923
RPAIN	1260.94	-0.989068	0.22318	-4.43171	9.34897e-06	0.000124903	1635	1391	2080	1960	760	1133	898	1845	2024	2271	629	1105	1148	818	643	940	1002	820
RPL7L1	4801.14	-0.681345	0.169077	-4.02979	5.58261e-05	0.000480743	6162	5283	6745	6285	6779	3782	4287	4275	4717	3174	2531	3705	4372	4463	3883	4153	2970	4463
RPN1	12205.3	0.724335	0.16596	4.36453	1.27397e-05	0.000157556	9762	8817	7748	9419	10198	5310	9051	8505	10239	4539	14306	10665	16565	17355	15444	10363	14756	10552
RPN2	17264.9	0.791791	0.165687	4.77885	1.76301e-06	3.55348e-05	13583	13690	10328	11297	12507	11189	17731	13348	14816	9430	23770	17735	23781	22228	18893	14197	18524	15416
RPS27L	2747.27	0.601259	0.154237	3.89828	9.68786e-05	0.00073288	2091	2130	2144	2154	1952	1841	2240	2474	2560	1336	3166	2520	3841	3280	3422	2722	3170	2853
RPS6KA1	11745.6	1.04599	0.249756	4.18803	2.81387e-05	0.000286552	6161	11727	5720	5106	6478	5383	11983	13442	13834	7971	13497	12889	16560	14772	19205	14696	15536	13540
RPS6KB1	3273.99	-0.709816	0.174311	-4.07211	4.65886e-05	0.000416865	3917	3277	4336	5366	4862	2447	2743	3762	3447	2637	1988	2840	2605	2865	2415	3126	2489	3040
RRAGC	2574.21	0.528145	0.160736	3.28579	0.00101698	0.00465347	2038	2292	1877	2054	2899	1682	2572	2330	2673	930	2639	2882	2562	3515	3310	2731	2864	2787
RRAS	1354.09	1.18406	0.311404	3.80232	0.000143346	0.00101089	862	922	581	634	834	845	996	1097	1022	698	1060	1534	1832	1298	3432	802	1166	1057
RRM2	2777.14	2.54391	0.391013	6.50594	7.72067e-11	1.4054e-08	920	348	347	651	748	746	1195	1030	2802	383	3457	1774	11765	3406	3004	1240	74	328
RRN3	3056.11	-1.19855	0.240135	-4.99113	6.00266e-07	1.55402e-05	4440	2826	5102	5804	5382	2281	1713	2675	2516	2317	1218	2383	1696	2195	1964	2009	1656	2470
RSAD2	2421.58	2.47762	0.379959	6.52076	6.99511e-11	1.35822e-08	380	572	845	292	408	1187	1810	4898	7717	3593	3830	1009	4385	6916	3686	1316	3984	5606
RSBN1	6120.12	-0.644384	0.182848	-3.52415	0.000424851	0.0023259	7638	5942	8211	9136	9394	5334	6117	5690	4894	4211	4568	5558	3970	5425	4680	6522	4766	5401
RSF1	4524.93	-0.872565	0.241295	-3.61618	0.000298983	0.0017753	6787	3991	7012	6806	5896	5441	5742	5759	5254	4191	2570	4598	4039	2531	2542	3510	1801	2949
RSL1D1	15768.4	-0.453953	0.115463	-3.93158	8.4388e-05	0.000658928	18967	19196	17148	19397	23483	15753	19338	13143	10464	9657	10926	14800	13799	14969	13255	18349	17661	17719
RSRC2	4826.8	-1.39507	0.31235	-4.46636	7.95614e-06	0.000110607	7897	3680	8839	10069	4601	6115	3834	5674	7071	5005	1505	4078	3819	2137	1753	1845	1334	2014
RTN3	5615.03	1.04002	0.257167	4.04412	5.25198e-05	0.000458662	3115	4714	3221	2674	3963	2822	5278	4494	5089	2151	6435	5689	5791	7280	11299	7068	5185	5440
RUVBL1	3140.44	0.689957	0.206184	3.34631	0.000818939	0.00391324	2002	3299	1681	2339	1869	1483	2480	2903	3359	1903	3049	3447	4795	4402	3465	3938	3859	3707
RWDD4	995.267	0.571141	0.164647	3.46888	0.000522637	0.0027037	766	817	749	797	900	612	944	979	864	527	1301	1058	1217	1269	978	955	1131	991
RYK	2029.62	-0.729804	0.16855	-4.3299	1.4918e-05	0.000179169	2588	2469	2733	2720	2144	1460	1577	2209	2006	1751	1194	2000	1485	1717	1420	1694	1732	1972
S100A10	10136	0.628074	0.160523	3.91267	9.12816e-05	0.000700547	8186	8167	6811	7912	7633	8439	10873	8687	9130	3889	13182	11998	10347	11680	12567	6937	12921	8364
S100A11	5416.64	1.42762	0.344732	4.14124	3.45435e-05	0.000332588	2702	3342	1658	2482	2722	1873	3653	3760	5981	2072	3875	4261	7301	6694	16322	4432	6690	4348
S100A4	30401.1	1.02964	0.274347	3.75306	0.000174692	0.00118049	29904	14609	14094	15916	23280	21542	37766	21820	25138	9895	44274	33549	32233	31187	55161	20117	45157	20039
S100A6	23051.4	0.694895	0.199758	3.47868	0.000503881	0.00263002	21727	16160	13610	16719	19029	17585	26738	19316	17536	10441	29368	26907	21866	27331	32729	18323	35274	21477
S1PR1	31570.7	-1.39049	0.267798	-5.19233	2.07682e-07	6.79632e-06	51716	22750	51507	71963	42937	23015	33276	19205	20261	10160	16494	15767	14472	21843	18740	15557	15901	14790
SAFB2	5057.08	-0.673587	0.161712	-4.16534	3.10889e-05	0.000311691	6020	6459	6174	7119	3437	3764	3898	5704	6292	6705	2795	4736	4979	3927	3602	4108	2963	4269
SAMD3	4221.18	1.13307	0.26838	4.22189	2.42261e-05	0.000256577	2815	3636	1484	1876	2061	2905	6809	5043	6446	4622	7256	5687	5830	5315	3942	4263	7157	3420
SAMD9L	7695.84	1.82574	0.311058	5.86945	4.37238e-09	3.18364e-07	2123	4597	3216	1524	2315	4523	6674	17070	24895	12933	9569	6456	15463	16879	10093	6488	11715	11174
SAMHD1	28888.4	0.806006	0.237221	3.3977	0.00067954	0.00336592	14035	17313	20255	28972	17890	17678	24217	32485	35670	30517	24460	27619	39479	45582	43970	39237	36623	36867
SAMSN1	5391.68	-1.46586	0.339151	-4.32214	1.54522e-05	0.000184067	7941	2801	8084	16282	12079	3563	2849	2085	3527	1112	3011	2631	2663	2022	3366	2220	1661	2161
SAP30BP	3561.08	-0.842437	0.202679	-4.15652	3.23139e-05	0.000319756	4621	3176	4855	6532	3266	2811	2221	3688	4201	3525	1979	2718	3055	2785	2533	2049	2527	2795
SAR1A	5500.16	-0.77047	0.2369	-3.2523	0.00114475	0.0051058	8954	4205	8501	7288	7774	4381	5402	5145	6433	4240	4265	5101	4067	3630	3441	3697	3503	3124
SART3	4232.06	-1.0061	0.18574	-5.4167	6.07102e-08	2.61953e-06	5811	4772	6178	7026	4552	2889	2738	4344	4092	3044	1855	3232	3576	3049	2839	3508	2308	3494
SATB1	20870.1	-0.906724	0.21873	-4.1454	3.39223e-05	0.000329879	23332	27926	27769	35643	26668	16979	21666	23580	21861	31596	10602	19798	14127	19650	10335	25906	17308	22597
SBNO2	5019.41	-1.11977	0.266124	-4.20769	2.57992e-05	0.000268838	6438	4812	7891	10278	5005	2954	2221	5358	10654	10769	1562	3959	4171	3023	3421	2687	2074	2187
SC5D	3192.7	-2.48174	0.416143	-5.96366	2.46645e-09	2.05244e-07	5100	807	5829	13540	7095	1157	1270	1184	1343	1491	914	939	738	630	581	793	701	708
SCAF1	3640.62	-0.592119	0.172961	-3.42344	0.00061835	0.00312122	4245	4728	4309	4808	2469	2050	2060	3520	4092	3659	1854	3238	3308	3188	3276	2872	1908	3185
SCAF4	2977.75	-0.738055	0.209792	-3.51804	0.000434755	0.0023521	3932	2989	4531	4032	3471	2655	2557	3734	3761	3447	1420	2564	2972	2098	2392	2434	1272	2261
SCML4	2956.55	-0.629044	0.153629	-4.09457	4.22949e-05	0.000389207	3505	4040	3343	3970	2505	1913	2665	4265	4606	5833	2369	2519	2718	2487	1761	3680	2536	3392
SCP2	5556.97	0.769796	0.197631	3.89511	9.81526e-05	0.000740594	3380	5232	3525	3700	4792	3174	6131	5522	6083	2976	7143	6122	5831	6988	7875	6534	7591	6756
SDCBP	12760.1	-1.21382	0.306165	-3.9646	7.35178e-05	0.000593954	25547	6737	18319	26679	27074	9564	10091	4866	6640	4590	6622	6879	7373	7005	10069	9568	5431	5851
SDF2L1	2058.98	1.18988	0.246225	4.83249	1.34836e-06	2.89587e-05	1639	1172	778	1087	1229	1294	1466	1194	1441	942	3034	1989	3932	2626	2334	1316	2782	1434
SDHC	3328.82	0.632735	0.160752	3.9361	8.2817e-05	0.000650147	2413	3066	2246	2453	2561	1921	3623	2948	2661	1999	4266	3381	4299	4136	3689	3832	4063	3341
SEC11A	5254.35	0.682377	0.139644	4.88655	1.02619e-06	2.40063e-05	4143	4220	3497	3863	5058	4154	5547	4937	4709	2177	6066	5334	6913	6443	6830	5375	7255	5411
SEC11C	4354.5	1.2083	0.238578	5.06459	4.09275e-07	1.16864e-05	3203	2249	1964	2385	2650	2646	3493	2518	2846	1236	7512	4459	7387	6169	3854	2126	3931	2383
SEC13	3773.91	0.564572	0.164469	3.43269	0.000597633	0.00302714	2848	3143	2689	3238	2730	2001	2644	3369	3676	2414	3744	3471	6062	4707	4285	3096	3951	3288
SEC14L2	1548.76	-2.56827	0.412613	-6.22441	4.83364e-10	5.69546e-08	2068	686	2798	6821	1918	923	628	530	411	666	170	512	508	395	212	605	375	358
SEC24B	3626.41	-0.784905	0.205184	-3.82536	0.000130581	0.00093674	4639	3490	5279	5753	3715	2886	3770	4318	4535	3760	2764	3433	2455	2379	2444	2466	1546	2680
SEC31A	9570.76	0.617632	0.18447	3.34814	0.000813556	0.00389397	6136	9190	6700	7382	6597	6783	9072	10505	9259	5910	11192	8915	10773	12943	12819	9503	10730	11687
SEC61A1	15632.5	0.60531	0.151071	4.00679	6.15495e-05	0.000517353	12123	12506	10986	12864	13551	8543	13087	11579	14575	7878	18185	14031	19892	20447	19764	12873	14435	13266
SEC61G	2797.83	0.567055	0.172842	3.28077	0.00103524	0.0047199	2678	1899	1940	2300	2563	2618	2910	2152	2168	1445	3609	2803	3704	3322	2928	2417	3384	2279
SECISBP2	3580.93	-0.656112	0.204956	-3.20123	0.00136841	0.00583529	3691	4696	5031	4744	2015	3716	3082	5638	6334	6350	2174	3863	3359	2801	2026	2441	2224	2710
SECISBP2L	5540.63	-1.04266	0.214434	-4.86238	1.15985e-06	2.61866e-05	9142	4606	9427	8265	8735	4090	4866	5789	4909	3167	3028	3890	3933	4115	3564	3622	2913	3964
SELO	1123.1	-1.17946	0.25973	-4.54113	5.59544e-06	8.64547e-05	1125	1497	1969	2069	442	700	537	1606	2442	2492	398	944	893	664	614	598	738	610
SEMA4D	24981.9	-0.770459	0.244388	-3.15261	0.00161817	0.00666137	25912	37468	31905	36816	26435	17493	22442	25074	29532	28348	9313	27570	22258	18710	16729	35505	12686	20273
SERINC1	21196	-1.00554	0.294396	-3.41559	0.000636446	0.00318223	38864	12393	34230	35190	45495	19533	23435	13840	14152	10308	17595	13659	9972	14423	13846	12575	9745	12868
SERINC5	1548.9	-1.40235	0.251114	-5.58454	2.34316e-08	1.24081e-06	2529	1427	2692	3036	1858	1433	1385	1662	1511	2417	516	886	891	1146	900	1281	872	934
SERPINB6	2356.86	1.14446	0.251131	4.55721	5.18379e-06	8.25022e-05	1401	777	1497	1793	2119	2882	3345	3020	2391	3556	3128	3307	2233	3673	3318	3109	2857	1613
SESN1	2156.19	-0.895832	0.256127	-3.4976	0.000469459	0.00249735	3730	2697	2275	3172	2070	1541	1486	2141	2144	2945	1396	2498	1280	1173	1233	5786	1852	1470
SESN3	17395.5	-1.36329	0.310231	-4.39443	1.11066e-05	0.000142681	19024	10943	41797	36761	40739	17360	14886	13117	8314	19550	8226	10954	8212	12114	8578	13767	11139	17485
SET	27058.4	0.43587	0.125611	3.47001	0.000520447	0.00269716	22571	25742	21039	21275	23411	21837	30035	24395	25046	16393	30323	29297	34651	31423	27558	28989	30662	28966
SETD1A	6596.7	-0.675466	0.1821	-3.70932	0.000207813	0.00134501	9458	7141	8368	8675	6109	6349	7058	6826	6499	6250	3944	6890	6025	4708	4427	4899	2723	4770
SETD1B	14162.2	-1.72238	0.298535	-5.76945	7.95328e-09	5.26453e-07	23300	10263	29593	32298	14753	11297	11885	13867	13961	15326	4826	9741	7509	6221	4318	5585	2732	5303
SETD2	9867.92	-0.804219	0.241656	-3.32795	0.000874867	0.00410976	13059	10797	13382	15449	9546	9695	9514	14794	13869	9340	4236	11156	9264	6400	5751	6906	3293	7988
SETD3	3267.6	0.801861	0.240811	3.32984	0.000868969	0.00408945	1678	3691	1710	2033	2115	2096	2968	4024	3765	2186	3143	4101	4111	4511	4523	4436	4307	4013
SF1	34414.8	-0.93477	0.189814	-4.92467	8.45026e-07	2.06818e-05	47500	32109	50839	59332	38453	33854	29049	35110	35725	37389	19625	28568	27523	23912	21739	22670	19518	24405
SF3A1	20029	-0.602887	0.181779	-3.3166	0.000911205	0.00424282	24471	17849	26550	31067	26615	13785	18257	16706	15384	12437	14004	15164	15332	18942	17353	15826	13903	19129
SFI1	4030.79	-0.940512	0.227	-4.14323	3.42452e-05	0.000331359	3999	6769	6334	5169	2164	2842	2309	8540	11821	13177	2243	3994	3028	2777	2063	2210	1825	2645
SFPQ	20978.8	-1.1354	0.249609	-4.54872	5.39736e-06	8.47428e-05	38096	15696	32909	36181	26155	17309	13077	20062	25013	19959	8865	15894	16586	12932	12726	12611	9851	13409
SFSWAP	4557.28	-0.803929	0.206371	-3.89555	9.79755e-05	0.000740217	5964	5470	5962	6845	2816	4335	4366	5940	6402	7475	2599	4643	4344	2565	2840	2914	2194	2633
SFXN1	5985.47	-1.095	0.232533	-4.70901	2.48928e-06	4.60319e-05	9877	4631	9463	10647	6544	3561	4402	3826	5803	5150	3047	4101	4979	4040	3387	3697	3075	3441
SGSH	3506.17	-0.861989	0.198541	-4.34161	1.41444e-05	0.000170936	4236	3783	5396	5509	3552	3481	3751	4306	5435	6437	2014	3368	2378	2351	2575	1729	2223	2847
SGSM2	2600.21	-1.03139	0.173022	-5.96105	2.50616e-09	2.05611e-07	3245	3722	3645	4086	1678	1782	1965	4884	8432	10102	1331	2274	1833	1939	1446	1747	1449	2016
SGTB	5070.18	-1.42172	0.277205	-5.12878	2.91633e-07	9.10858e-06	8205	3612	10674	9377	10999	4636	4743	4137	4303	3498	1973	3719	2753	2687	2700	2389	1432	2903
SH2D3A	2265.36	-0.819795	0.209634	-3.9106	9.20667e-05	0.000704715	2211	3691	2814	3404	1945	1795	1624	3068	2806	3295	1110	2070	1919	1900	1419	1890	2111	1967
SH3BGRL	12838.6	0.729468	0.197842	3.68712	0.000226805	0.00143446	10054	9740	8462	9062	12329	8727	14338	11328	10117	6610	18347	13227	12533	14841	18410	12639	15817	13797
SH3BGRL3	23263.9	0.83466	0.194309	4.29552	1.74281e-05	0.000202632	18503	16735	13779	15248	18115	14643	27516	17482	18086	11170	33823	25495	25301	25399	33593	18246	32826	19031
SHISA5	21681.4	0.954421	0.238451	4.00258	6.26547e-05	0.000524373	12430	20654	11925	10779	12700	14281	23096	22146	20754	15658	32483	21270	23321	31821	29336	19551	35880	26561
SHKBP1	9504.37	0.501952	0.145984	3.4384	0.000585165	0.00297693	7718	8517	7589	7020	5991	6176	9448	9212	10079	8243	9750	9293	12126	11248	12355	8288	10222	7646
SHMT2	4942.31	0.933525	0.219749	4.24813	2.15558e-05	0.000236911	2755	4248	3188	2704	4149	2817	4617	4148	3868	2339	5357	4642	9569	6222	6097	5249	6940	4893
SIGMAR1	2877.57	0.904517	0.258439	3.49992	0.000465393	0.00247798	1648	3126	1151	1669	2194	2200	3198	2847	3309	2379	3415	2914	3682	4155	4160	2399	4248	3540
SIK1	15785	-1.59744	0.529718	-3.01565	0.00256433	0.00969318	48511	712	30464	39431	16548	11766	2988	3452	8347	3961	3181	4235	8657	2500	5358	1551	1484	457
SIK3	5422.35	-0.757911	0.192046	-3.94652	7.92968e-05	0.000631879	6663	5068	7934	8724	4358	4160	3873	5610	5600	4062	3060	4457	4246	4240	4572	3732	3246	3695
SIN3A	10929.3	-0.615501	0.184651	-3.33332	0.000858165	0.00405355	13001	11975	15452	14189	12862	8157	9154	12252	11012	7464	5889	10910	8507	10529	8308	9310	7154	11000
SIN3B	2186.38	-0.946903	0.200113	-4.73185	2.22487e-06	4.22146e-05	2483	3293	3102	3220	1158	1606	1516	3875	4825	6121	1072	2139	1533	1501	1413	1432	1305	1486
SIRT1	3717.98	-1.34572	0.254292	-5.29201	1.20979e-07	4.54646e-06	6775	3058	5931	7214	6928	4794	3537	3455	2553	2076	1698	2962	1999	2281	1698	2326	2265	2990
SIRT2	3300.91	0.591889	0.168528	3.51212	0.000444545	0.00239544	2727	2824	2093	2651	1997	2218	3097	3437	3557	2971	3695	3669	4244	3256	4531	3354	4309	2814
SIRT7	1922.45	-0.801165	0.208563	-3.84137	0.000122352	0.000888651	2333	2099	2532	3269	1076	1441	1242	2795	4093	3122	955	1758	1895	1337	1260	1140	1585	1389
SKA2	1931.18	1.08183	0.214873	5.03475	4.78467e-07	1.32951e-05	863	1615	1107	1090	1189	1049	1906	2045	2088	789	2161	2096	3482	2775	2308	1908	2286	1752
SKI	13819	-0.783645	0.222661	-3.51945	0.000432443	0.00234542	14830	12803	17557	28289	15410	8393	10502	11227	11472	9453	7482	11355	10904	11737	10345	10397	6204	9877
SLA	7936.48	-1.22739	0.250395	-4.90179	9.49683e-07	2.26717e-05	11558	6651	10888	18761	8459	3102	4644	5126	5747	9058	4275	5174	6185	3946	4520	7696	5997	5139
SLAMF6	6915.67	1.24058	0.303817	4.08332	4.43977e-05	0.00040155	2040	6865	3494	2429	2003	3053	5165	8939	9439	7415	9207	7788	10719	12698	7252	11326	8740	8567
SLAMF7	5253.98	2.29694	0.261995	8.76712	1.833e-18	5.3386e-15	2001	1065	1802	1162	1216	1710	3871	5627	6053	1669	10325	6707	11021	7394	5712	2482	5070	1592
SLC12A6	2908.09	-0.990633	0.208027	-4.76205	1.91635e-06	3.78399e-05	2982	3749	5175	4344	3389	1625	2081	4004	3747	3231	1355	1937	2180	2371	2159	2122	1511	2537
SLC20A1	3675.54	-0.884901	0.225105	-3.93106	8.45731e-05	0.000659489	4069	4295	5526	6156	3286	2526	2365	4407	6602	4464	2237	3887	2197	2307	2450	1906	2444	2244
SLC25A11	2255.18	0.960275	0.264503	3.63049	0.000282884	0.00169701	1288	2405	899	1173	1092	1098	1573	2043	2157	1500	2378	2333	3857	2946	3135	2131	3513	2404
SLC25A20	1447.81	1.85844	0.394094	4.71572	2.40856e-06	4.48238e-05	346	1024	217	349	622	491	530	1844	1248	362	1436	792	3221	2577	3189	1810	2475	568
SLC25A28	2427.94	-0.701566	0.19002	-3.69206	0.000222447	0.00140884	3307	2310	3293	3584	2186	2149	1839	2951	4094	3710	1470	2151	2459	1859	1548	1571	1917	1425
SLC25A36	4849.1	-0.860184	0.267273	-3.21838	0.00128919	0.00556673	7143	3276	7872	8071	4895	5838	5120	5653	5469	5885	3528	4601	3490	3368	2355	3131	2516	3231
SLC25A37	933.662	-0.942719	0.175811	-5.36211	8.22552e-08	3.30439e-06	1367	1261	1116	1416	3134	706	641	1356	1590	2276	552	832	675	580	635	1277	1059	638
SLC25A45	1349.29	-1.34428	0.256177	-5.24748	1.54194e-07	5.37832e-06	1477	2245	2322	2276	625	979	596	2841	4128	5601	450	1132	974	645	687	588	493	609
SLC25A46	4515.77	0.594338	0.159975	3.71519	0.000203054	0.00132155	3160	4279	3473	3118	3765	2524	4748	5202	4613	2954	5317	4847	5579	6180	4724	5273	3872	4930
SLC2A3	26855.6	-1.88035	0.383465	-4.90359	9.40997e-07	2.26717e-05	61787	7223	50417	72018	67417	26909	17341	7176	7442	6346	12231	9934	7690	11443	9804	6803	5948	4976
SLC35A4	8213.4	0.789226	0.218582	3.61067	0.000305411	0.00180428	5130	8545	4685	4749	6160	4684	7833	7147	7524	5778	10256	7995	9840	11723	10918	9345	11390	9458
SLC35B2	1736.87	0.71478	0.197005	3.62823	0.000285375	0.00170844	1405	1664	1059	952	1204	1133	1609	1620	2115	1258	2087	2022	2133	2239	2063	1813	2370	1779
SLC38A10	8437.17	0.764806	0.226294	3.3797	0.00072566	0.00355506	5408	9259	4552	4790	3510	4518	6439	8809	10221	7249	8801	9521	11783	9669	12255	7898	8568	7896
SLC38A2	9490.31	-0.925266	0.250298	-3.69666	0.000218456	0.00139224	9146	8907	14998	19572	16492	7008	8913	10698	10093	7798	4753	7473	6746	8919	5510	6928	5869	8119
SLC39A1	2039.67	0.965471	0.281333	3.43177	0.000599652	0.00303473	1354	1825	1018	962	1819	925	1153	1625	1686	811	1549	2142	2592	2746	4196	2239	3015	2534
SLC5A6	2953.08	-1.0948	0.297429	-3.68087	0.000232442	0.00146584	4735	1725	4388	6468	1674	2283	1754	2331	2780	2420	1639	1926	2740	1854	1328	1631	1478	1316
SLC7A6	2716.49	-0.897344	0.225027	-3.98772	6.67109e-05	0.000549633	3222	4066	3820	3746	2225	2247	2102	5395	4386	6136	965	2246	2419	2339	1821	2215	1939	2328
SLC8B1	3100.58	-0.937421	0.276131	-3.39485	0.000686666	0.00339256	2681	5317	4623	4649	2394	2119	1767	3948	4377	5795	934	2610	2308	2831	2165	2549	2515	3448
SLC9A3R1	11609	0.975984	0.23006	4.2423	2.2124e-05	0.000241334	5560	11550	6129	6392	4736	5384	9075	12360	15625	5281	11587	12716	18075	16011	16937	9457	13044	11124
SLU7	6156.05	-0.854085	0.236311	-3.61425	0.000301222	0.00178315	9638	4251	9279	10137	8913	5849	7102	5475	5875	3564	3725	4732	4853	4228	4709	3818	4063	4803
SMAD4	4732.64	-0.915955	0.260425	-3.51715	0.000436206	0.00235705	4643	5462	8139	7863	5858	3823	4051	6383	5564	4340	1921	5005	3101	3890	2775	4043	3114	4403
SMAD7	3849.89	-1.47625	0.408341	-3.61523	0.000300079	0.00177819	7589	969	5095	12108	2471	2099	3386	2418	1674	497	2274	2641	1274	1450	1477	607	675	523
SMCR8	3812.08	-0.793866	0.259232	-3.06238	0.00219584	0.00856715	6256	2397	6201	5404	4758	4612	4506	4065	3753	3572	3042	2425	3190	2877	2512	2754	2278	2844
SMEK1	13290.9	-0.904306	0.236289	-3.82712	0.00012965	0.000931213	17300	11326	18700	25854	14052	12684	9819	13625	12347	8809	5960	11543	11713	9594	8616	9841	7634	10839
SMG6	4009.63	-0.762933	0.161663	-4.71928	2.36676e-06	4.4187e-05	4835	5213	5420	5498	3911	3493	4186	4741	3958	3873	2239	3886	3234	3026	2875	3232	2155	3714
SMIM7	767.612	-0.763005	0.208029	-3.66778	0.000244669	0.00152265	849	804	1124	1255	701	517	532	962	968	1031	450	529	766	656	520	559	676	568
SMNDC1	2532.33	-0.773698	0.24133	-3.20598	0.00134604	0.0057525	3450	1744	3681	4528	3121	2001	1897	2310	2645	1317	1585	2173	1953	2049	1724	1572	1646	1706
SMPD4	4416.88	-0.66837	0.173849	-3.84454	0.000120781	0.00088164	5804	4192	5823	6664	3848	3016	2860	4212	4721	4385	2798	3528	4545	3465	3160	3442	2846	2814
SMS	2775.82	0.917906	0.146602	6.26122	3.81973e-10	4.81168e-08	1736	1924	1658	2096	2283	1948	2601	2337	2782	1347	3310	2894	4063	3605	3740	2537	3976	2795
SMYD5	2360.91	-0.683881	0.172805	-3.95754	7.57267e-05	0.000610108	2546	2546	3448	3517	2501	1895	2113	2566	2450	2686	1540	2151	1887	1997	1678	1898	1872	2242
SNAPIN	1045.49	0.724501	0.228559	3.16987	0.00152508	0.00635448	591	1075	623	748	760	383	620	904	902	478	883	1131	1663	1508	1272	1255	1619	1298
SNHG1	6633.17	-1.22435	0.304745	-4.01762	5.87893e-05	0.000502795	8846	6392	11283	13658	4814	6652	5367	10451	10930	13671	2653	6663	5050	3702	1923	4591	3857	4648
SNHG12	925.289	-1.74036	0.347354	-5.01034	5.43345e-07	1.45183e-05	1249	1127	1922	2036	288	803	406	1505	2020	2404	199	758	500	412	183	476	385	504
SNHG15	2944.62	-0.982142	0.304392	-3.22657	0.00125283	0.00547702	5716	1898	3864	5267	2474	3861	2718	2878	3124	3932	1462	2737	2629	2045	1120	2084	2077	2084
SNHG16	2099.32	-0.789173	0.254471	-3.10123	0.00192721	0.00769957	3858	1411	2699	3210	2910	2758	2069	1607	1948	2091	1314	1765	1452	1821	1433	1684	2170	1292
SNHG17	1943.99	-1.41213	0.248894	-5.67363	1.39805e-08	8.2259e-07	2984	2344	2952	3923	2262	2489	1388	1359	2260	1987	1024	1086	1370	1400	546	1727	847	805
SNHG9	333.283	-1.38732	0.417515	-3.3228	0.000891176	0.00416287	928	258	407	586	174	463	297	235	170	334	105	287	306	78	76	281	140	76
SNORD3A	54.146	1.62594	0.500939	3.24578	0.0011713	0.00520034	26	11	19	8	29	14	25	52	96	21	74	64	231	25	40	24	34	84
SNRK	17699.4	-0.842872	0.225341	-3.74043	0.000183702	0.00122855	23469	16452	27461	27861	24100	15630	21690	18135	11915	9409	13393	17433	11166	12547	9525	13710	7580	12809
SNRNP25	863.27	0.812614	0.265195	3.06421	0.00218242	0.00852855	756	606	432	590	509	457	817	566	642	481	1038	776	1862	941	839	740	1012	486
SNRNP70	7870.46	-0.794516	0.196334	-4.04675	5.19327e-05	0.000454899	9309	9904	11062	11381	3868	5377	4018	14213	30291	30391	3909	6859	8521	5540	4878	4400	4669	4313
SNRPA1	2811.82	-0.859696	0.230979	-3.72197	0.000197673	0.001297	3775	2390	4534	4511	1755	2810	2313	3801	4992	4900	1476	2398	2770	1853	1737	1823	1442	1571
SNRPN	132.18	-1.40803	0.405847	-3.46936	0.000521699	0.00270124	113	163	304	279	58	126	72	220	256	248	39	127	61	72	36	65	52	60
SNX17	10313.2	0.613387	0.17317	3.5421	0.000396948	0.00221814	6307	10253	7546	7655	7337	6100	9827	9020	9867	7240	10638	10663	13314	13241	13377	10905	15132	11357
SNX3	6903.48	0.615829	0.167449	3.67771	0.000235341	0.00148041	6209	5893	4316	4853	6123	4816	6743	6101	5139	3399	8522	6802	8651	8368	8470	7814	11241	7343
SON	33896.1	-0.496261	0.154674	-3.20844	0.00133459	0.00570777	39313	34234	46598	42506	35260	29609	36286	38672	38960	28696	22425	33017	29358	29501	28772	32206	18119	30806
SP100	10491.8	0.6332	0.183385	3.45284	0.00055471	0.00284435	7315	8821	8871	6875	6061	8152	10076	19356	22067	15248	10418	9590	16303	15215	11560	10871	10024	13807
SP110	6737.49	0.811252	0.247901	3.27249	0.00106604	0.00481698	3374	6904	4201	4157	3814	5389	6950	10312	10447	8381	6702	5377	11004	10513	8826	6989	8268	9927
SP140	3333.9	1.16705	0.256877	4.54322	5.54006e-06	8.60557e-05	1483	2954	1627	1552	2188	2042	2955	3187	4743	2793	3763	2984	6664	4830	4382	3134	4133	4075
SPATA13	10999.2	-0.625054	0.176094	-3.54955	0.000385893	0.00216972	13985	10107	15357	15713	16334	8781	11953	12581	15289	9910	8148	10528	9000	8709	7619	8912	6889	9226
SPATS2L	1541.56	2.07358	0.326583	6.34931	2.16276e-10	3.23027e-08	548	184	691	502	372	1113	1569	2685	5210	1994	2396	1353	2793	3383	2074	683	4069	2322
SPCS1	6560.38	0.657878	0.178027	3.69539	0.000219552	0.00139769	5429	5821	4169	4365	5258	4492	6925	5141	4599	3395	9068	6959	8020	8397	6713	6169	8220	6531
SPCS2	2740.06	1.15628	0.189957	6.08706	1.15002e-09	1.13035e-07	1706	1931	1298	1488	1730	1279	1867	2073	2033	1043	3689	2689	4565	4109	3265	2339	3537	2850
SPEN	8930.2	-1.01031	0.237084	-4.26139	2.03157e-05	0.000227575	12411	9475	15115	13380	8217	8502	9327	14541	13461	10531	3492	8195	7779	5010	5887	5728	2028	5850
SPG21	5596.29	0.548988	0.181756	3.02046	0.00252388	0.00957135	4814	5178	3896	3857	4958	4015	5946	5086	4142	3401	7358	5581	6506	5987	6990	5453	7476	5031
SPN	16798.2	0.912516	0.275696	3.30986	0.000933421	0.00432208	6688	15646	9779	11747	10036	4249	11089	18160	22390	6044	13684	18819	18514	22927	33410	17457	10111	17262
SPNS1	95.0802	-1.83393	0.445467	-4.11688	3.84039e-05	0.000361979	114	130	210	235	8	79	35	205	339	345	12	62	62	20	18	36	17	25
SPOCK2	99643.5	-0.876683	0.180267	-4.86326	1.1547e-06	2.61716e-05	135995	98460	133578	172756	122605	61466	92407	73116	84049	57256	68851	58553	80295	74719	76601	90418	68290	97314
SPON2	3671.14	2.04306	0.407272	5.01645	5.26343e-07	1.43269e-05	2157	764	653	606	452	931	2417	7214	7040	8775	4630	3804	4683	2351	12833	5082	2586	3559
SPPL2B	1849.3	-1.20264	0.233871	-5.14231	2.71377e-07	8.5447e-06	2418	2859	3090	2599	740	1012	906	3705	5824	6852	604	1561	1339	1281	984	1193	1278	1256
SPTBN1	18612.9	-0.993809	0.238291	-4.17056	3.03851e-05	0.000306217	21616	25232	30943	26752	22876	16876	25960	25132	17686	17473	6552	14667	16504	16906	9674	12334	5055	17220
SPTLC2	4289.08	1.10582	0.229176	4.8252	1.39864e-06	2.94969e-05	2198	3328	2507	2168	2862	1804	3158	4226	8594	2497	4131	4292	5555	6736	7734	5693	4002	4838
SQRDL	1540.97	0.829385	0.188768	4.39367	1.11451e-05	0.000142681	1032	953	1128	1153	1396	913	1406	1338	1650	604	1736	1386	2215	1986	2291	1603	1809	1411
SQSTM1	6981.98	-0.682393	0.21829	-3.12608	0.00177152	0.00717101	11876	5485	9369	9023	9042	3979	4908	5399	6027	4093	4528	4803	5649	6020	6207	4402	5164	5850
SRCAP	11852.1	-0.605133	0.176965	-3.4195	0.000627355	0.00315573	13865	14660	15122	15442	10439	8366	9625	16865	16659	13756	5740	10749	11347	10840	9612	9875	6077	11800
SREBF1	6054.27	-1.1342	0.277946	-4.08066	4.49073e-05	0.000403681	5721	9696	10376	9762	4759	3185	4562	7434	9857	10857	1811	4962	4337	5514	2747	4511	3934	6119
SREK1	2932.09	-1.01893	0.284802	-3.57768	0.000346656	0.00198943	3055	3147	5416	5087	1462	2502	1793	4769	5760	4533	860	2692	2471	2184	1670	2080	1410	2214
SRF	4659.76	0.498165	0.165547	3.00921	0.00261926	0.00986881	4676	3819	3246	3410	3566	3028	3706	4287	4686	2631	4049	5004	6281	5928	5735	4488	5264	4940
SRM	4132.05	0.73688	0.191814	3.84163	0.00012222	0.000888651	3167	3850	2445	2515	3232	2821	4552	3201	3508	3487	5508	4329	5805	5440	4161	4085	5456	4143
SRP68	5568.83	-0.684668	0.161516	-4.23902	2.24495e-05	0.000243064	6722	5732	7209	8828	7520	4528	4419	5423	4412	3102	3288	4414	5076	4869	4277	3739	3246	4961
SRRM1	9353.16	-1.08853	0.218143	-4.98998	6.03865e-07	1.55642e-05	13918	9850	13619	16579	8774	10841	8264	10547	9943	9904	3934	8333	7443	5491	5561	5933	2505	5746
SRRM2	42048.7	-1.03387	0.197264	-5.24103	1.59683e-07	5.50386e-06	54181	42620	71163	69929	27391	37833	33466	63188	85059	73337	20776	34280	30708	27279	28651	24100	10341	27586
SRRT	7434.28	-0.552665	0.177638	-3.11119	0.00186338	0.00748564	7935	8828	8547	11235	3433	5388	4539	10214	13249	10788	5223	7667	7484	5297	5049	4805	5407	5206
SRSF11	7932.25	-1.0092	0.270857	-3.72595	0.000194584	0.00128363	7938	9008	14113	13941	4218	6417	4204	13457	21961	17303	2904	8308	5830	5656	4117	5214	3734	5800
SRSF2	8515.41	-0.809715	0.257695	-3.14215	0.00167714	0.00687016	11263	6324	11479	16688	6848	6536	5510	7818	11788	10576	4969	8993	6695	5698	4988	5568	4757	4591
SRSF6	14064.9	-1.25442	0.259612	-4.83192	1.35223e-06	2.89587e-05	20323	15044	22997	26715	15782	12641	8996	15804	17135	14880	4005	11687	9575	10391	6899	10890	7458	10925
SRSF7	12571.2	-0.857921	0.262133	-3.27285	0.00106468	0.00481505	15498	9453	17846	25762	7033	13779	8040	13900	14895	11514	7894	11537	11599	8154	6194	6864	6245	6258
SSBP2	1429.37	-1.00503	0.291953	-3.44243	0.000576518	0.00294065	1439	1998	1901	2835	1453	1079	1040	1363	1206	839	485	1288	643	1206	1151	1177	1011	1670
SSR3	7677.91	0.638525	0.191569	3.33314	0.000858726	0.00405355	6280	4602	5538	6947	7762	3995	6061	5310	5696	2392	10080	6676	9889	10876	8263	5976	6608	5716
SSRP1	9380.98	0.585347	0.192629	3.03872	0.00237583	0.00909876	5530	10244	6960	6463	6943	6224	9995	9156	9672	6767	10368	10197	12968	11052	10791	9730	8967	9556
STARD3NL	1455.48	0.769099	0.173908	4.42245	9.75872e-06	0.000129486	1290	1025	812	1043	1173	1059	1486	1524	1646	697	1648	1512	1982	2093	1738	1818	2576	1553
STAT1	36892.7	1.65107	0.288982	5.7134	1.10743e-08	6.79028e-07	9049	18552	16857	18199	21092	12697	25637	40280	70512	25238	46599	24275	59605	73904	66007	34579	68156	57279
STAT3	15187.9	-0.793942	0.208342	-3.81075	0.000138544	0.000984167	20812	12970	19901	27025	21233	10322	9610	12258	14380	13052	8738	10589	11742	12245	13300	13116	10687	12119
STK10	28523.1	-0.384427	0.126662	-3.03507	0.00240482	0.00919165	31940	30423	34406	35090	23351	23846	28324	30599	32467	25674	21370	27679	26893	23616	25792	19978	21911	23321
STK4	24696.1	-0.796959	0.172015	-4.63307	3.60284e-06	6.13642e-05	33853	25184	33819	37800	25956	20400	28372	26563	29613	22455	12785	18878	21932	21700	17726	21775	13832	20058
STMN1	4817.75	1.08286	0.272306	3.97663	6.99e-05	0.000571865	2380	4616	2272	2202	2410	2186	3708	3788	4760	1661	5739	4884	10760	5852	5060	5151	2297	3333
STMN3	5041.81	-0.902086	0.251265	-3.59017	0.000330462	0.00191537	5697	10342	5554	6153	4742	3356	4299	5884	6115	6442	2475	4174	2635	4946	3601	4024	6618	5761
STOM	7941.11	0.874022	0.287707	3.03788	0.00238245	0.00911813	6604	3414	5602	5407	7626	4436	8917	7732	10153	2937	13850	9937	5457	8559	11541	8357	9290	4930
STOML2	3294.16	0.602726	0.180179	3.34516	0.000822354	0.00392319	2447	3014	2232	2507	2257	2327	3199	3261	3320	2470	3675	3587	5455	4003	2915	3427	4623	3161
STRADA	265.487	-1.32062	0.356339	-3.70607	0.000210502	0.00135489	217	425	592	423	95	138	114	453	596	488	73	233	195	141	100	108	111	177
STRADB	1596.11	1.09048	0.300808	3.62517	0.000288769	0.00172521	854	1553	659	680	2164	1393	1692	1957	2192	3242	2604	1672	1784	3109	1428	2585	5425	2992
STT3A	3346.36	1.16214	0.244415	4.75478	1.98664e-06	3.88329e-05	1542	2815	1567	1784	859	1067	1023	2001	2644	1253	4534	2913	6412	4760	3942	2549	2392	1886
SUCLG1	2900.37	0.781054	0.247292	3.15844	0.00158618	0.0065482	1610	3212	1550	1789	1734	1749	2536	3411	3004	2052	2656	2962	5145	4131	3308	3583	4185	3487
SUN1	3137.2	-0.909979	0.19878	-4.57782	4.69847e-06	7.66628e-05	3589	4835	4290	4466	2832	1930	2028	4824	7096	6465	1498	2709	2005	2922	2061	2140	2322	2645
SUPT7L	2599.38	-0.630826	0.179214	-3.51996	0.00043161	0.00234542	3190	2653	3615	3602	2466	2280	2433	3253	4037	3592	1976	2275	2544	2117	1506	2069	1824	1770
SUPV3L1	1647.61	-1.49883	0.298955	-5.01355	5.34344e-07	1.441e-05	2806	1038	3324	3435	1997	1136	1070	1437	2029	2236	670	1046	1115	785	674	1081	585	660
TADA3	6781.78	0.841461	0.229277	3.67006	0.000242493	0.0015149	4856	6835	3668	3172	3467	4128	6912	6067	6947	4569	7844	7177	9223	8395	9840	6170	7680	6471
TAF12	1407.2	0.8734	0.271461	3.2174	0.00129356	0.00557736	880	1544	579	756	820	870	1163	1687	1340	770	1413	1432	2582	1832	1753	1780	2210	1769
TAF1D	4731.22	-0.792245	0.194725	-4.06853	4.73097e-05	0.000421375	5240	4876	7016	7908	3966	4920	4597	5695	5806	5671	3312	3947	4277	3533	2650	3994	3494	4036
TALDO1	5371.65	1.11588	0.272876	4.08934	4.32605e-05	0.000394355	2691	5261	2232	2384	3336	2986	4407	4382	4778	2793	5604	5215	9382	6617	9136	7695	7691	5536
TARDBP	4606.11	-0.664644	0.197137	-3.37148	0.000747653	0.00364427	4507	5406	6458	7075	5410	2251	2098	5209	8251	6623	2368	3403	4616	4248	3667	3833	3368	3732
TBC1D1	6297.64	0.56155	0.158794	3.53633	0.000405729	0.00224869	5358	4870	4953	4693	4509	4075	4905	6898	5149	4290	5575	6235	9159	7884	8222	7039	6456	5786
TBC1D10A	1891.68	-1.00865	0.200375	-5.03382	4.80795e-07	1.32951e-05	2341	2444	2660	3219	1384	1476	1520	1920	1842	2466	868	1732	1497	1220	1150	1211	1451	1655
TBC1D15	6083.72	-0.939907	0.22148	-4.24375	2.19812e-05	0.000240678	8425	4788	9439	11052	11351	4644	4984	4763	4793	3103	3699	4810	4323	4556	3853	4371	2923	4654
TBC1D2B	4308.76	-0.524978	0.149228	-3.51795	0.000434887	0.0023521	4669	5097	5265	5889	2644	2977	3849	5098	7243	5781	2761	4236	3567	3797	3635	3971	3560	3909
TBCA	3621.39	0.898409	0.206231	4.35633	1.32259e-05	0.000162191	2379	3280	1692	2340	2477	3456	3723	3334	2843	2380	4832	4104	5747	4685	3636	3656	6799	3871
TBCB	4341.43	0.561588	0.168874	3.32548	0.000882664	0.00413638	4214	3676	2591	3250	3498	3210	4632	3627	4439	2656	4850	4734	5566	4814	5407	3154	6432	3566
TCEA1	8962.23	0.670234	0.170195	3.93802	8.21553e-05	0.000646696	6211	7697	6483	6479	8348	5679	10104	8564	7772	4340	12485	9178	10054	11729	10067	9510	10957	10194
TCERG1	3388.89	-0.906655	0.220344	-4.11472	3.87643e-05	0.000364785	4285	3217	5249	5835	3595	2831	2462	4569	5523	4575	1768	3174	2860	2354	1927	2073	1605	2425
TCF20	7640.8	-0.837549	0.251567	-3.32932	0.000870573	0.00409289	10023	8568	11391	11192	7204	6759	8192	10247	9791	6399	2992	8319	7477	4467	4806	5276	2720	5232
TCP11L2	2346.06	-1.5726	0.248956	-6.31679	2.67058e-10	3.84834e-08	3541	2449	4775	4409	3039	2324	2580	3212	2055	1842	929	1687	1201	1358	829	1309	553	1237
TECPR1	6962.68	-0.658949	0.207662	-3.17317	0.00150782	0.00630062	6656	10656	8827	9266	5841	4872	5394	8948	9715	11589	3413	5819	7647	6072	4840	4373	4368	5756
TESC	926.006	1.8507	0.363589	5.0901	3.57881e-07	1.05158e-05	542	283	221	249	742	277	544	726	567	186	1022	1119	1918	562	2396	551	1135	202
[truncated: 211 more rows]

## Sheet: results_0.01_ALL_ENSG
CONvSLE	CONvSLE_f	MvFi	MvFii	CONAvBC	CONAvBC_f	CONvT0	CONvA	CONvB	CONvC	BvC	CONvLOW_f	CONvLplus	LvH_f_noCON	DSabNEGvPOS	DSabCONvNEG	DSabCONvPOS	REGvLOCOMP	HEMAT_NvP	PROT_NvP	NEPHR_NvP	PRED_NvP	HYDXY_NvP	CONvCON
[truncated: 4,852 more rows]

[truncated: 1 more sheets: results_0.01_AB_ENSG]
